# Supplementary material for: Characterization of the full-length transcriptome of female Eucoleus annulatus and comparative transcriptomic analysis of its head, middle, and tail body sections
Source: Parasit Vectors. 2026 Apr 6;19:209. doi: 10.1186/s13071-026-07388-z (PMC13170309; doi:10.1186/s13071-026-07388-z)
Supplement: Supplementary file 2 — Additional file 2: Table S1. Primers used for qRT-PCR. [file 13071_2026_7388_MOESM2_ESM.xlsx]

## Sheet: Sheet1
Primers	Sequence(5’ to 3’)
GAPDH-F	GCGATGGTTGACGATGCTAA
GAPDH-R	GTTGCTGCTGCTACTCTGATT
T15-F	TCATTCCATACCGTGGCAAGT
T15-R	CGCTTCGACTCGTAGTTCCT
T54-F	GAGTCGTCGTTGTTATCCAAGT
T54-R	ATTGAAAGAGAGTCCACGGTTT
T98-F	GCCTAACCACCTTATTCGACTA
T98-R	GATAGAATCTCCTTGCCACTGA
M29-F	CCGATAACATGGCAGAGACTAG
M29-R	CTATATCACGCACTCCTTGTCA
M35-F	CGACAACATCCAAGGCATTACA
M35-R	GCAGTAGGTGACAGCGTCTC
M92-F	CGACAACATCCAAGGCATTACA
M92-R	GTGCTCGCAGTAGGTGACA
W72-F	TGATGATCTTCCTCGCAATGAC
W72-R	GCCGTACACAACCGTACTAAC
W87-F	GCCACTGCCAGGTAATCGT
W87-R	GAGGTCTGCTGCGTTCCAT
W170-F	TCGCTAACACCGTTGGAAGA
W170-R	AAGCCGAATACCACCGCATA
W670-F	GGCTGAAGGTTGGCTGGAT
W670-R	GAACGAACGGCATTGATGACA
