# Supplementary material for: Characterization of the full-length transcriptome of female Eucoleus annulatus and comparative transcriptomic analysis of its head, middle, and tail body sections
Source: Parasit Vectors. 2026 Apr 6;19:209. doi: 10.1186/s13071-026-07388-z (PMC13170309; doi:10.1186/s13071-026-07388-z)
Supplement: Supplementary file 3 — Additional file 3: Table S2. Functional annotation of PacBio Iso-Seq transcripts. [file 13071_2026_7388_MOESM3_ESM.xlsx]

## Sheet: Sheet1
#query	seed_ortholog	evalue	score	eggNOG_OGs	max_annot_lvl	COG_category	Description	Preferred_name	GOs	EC	KEGG_ko	KEGG_Pathway	KEGG_Module	KEGG_Reaction	KEGG_rclass	BRITE	KEGG_TC	CAZy	BiGG_Reaction	PFAMs
transcript_17070	32264.tetur15g03010.1	4.545e-49	189	COG5021@1|root,KOG0939@2759|Eukaryota,38EBM@33154|Opisthokonta,3BBCH@33208|Metazoa,3CWUK@33213|Bilateria,41UWR@6656|Arthropoda	33208|Metazoa	O	ubiquitin-protein transferase activity	HUWE1	GO:0000209,GO:0001709,GO:0001775,GO:0002252,GO:0002263,GO:0002274,GO:0002275,GO:0002283,GO:0002366,GO:0002376,GO:0002443,GO:0002444,GO:0002446,GO:0003674,GO:0003676,GO:0003677,GO:0003824,GO:0004842,GO:0005488,GO:0005515,GO:0005575,GO:0005576,GO:0005622,GO:0005623,GO:0005634,GO:0005654,GO:0005737,GO:0005829,GO:0006139,GO:0006259,GO:0006281,GO:0006284,GO:0006325,GO:0006403,GO:0006464,GO:0006513,GO:…	2.3.2.26	ko:K10592	ko04120,map04120	-	-	-	ko00000,ko00001,ko01000,ko04121	-	-	-	DUF4414,DUF908,DUF913,HECT,UBA,WWE
transcript_21797	6500.XP_005101366.1	1.293e-07	58	2CMR9@1|root,2QRJ9@2759|Eukaryota,39U81@33154|Opisthokonta,3BNK1@33208|Metazoa,3E5GB@33213|Bilateria	33208|Metazoa	S	It is involved in the biological process described with microtubule cytoskeleton organization	-	-	-	ko:K10433,ko:K16806	-	-	-	-	ko00000,ko03036,ko04812	-	-	-	MAP7
transcript_26555	6334.EFV56831	4.77e-07	56	COG4886@1|root,KOG0619@2759|Eukaryota,38ZJV@33154|Opisthokonta,3BE8F@33208|Metazoa,3D5KF@33213|Bilateria,40E4C@6231|Nematoda	33208|Metazoa	S	Leucine rich repeat C-terminal domain	lron-7	-	-	-	-	-	-	-	-	-	-	-	LRR_1,LRR_5,LRR_8
transcript_17682	6334.EFV60148	2.48e-56	201	KOG0293@1|root,KOG0293@2759|Eukaryota,38D6G@33154|Opisthokonta,3BA0C@33208|Metazoa,3CXYK@33213|Bilateria,40D5T@6231|Nematoda	33208|Metazoa	S	WD40 repeats	WDR26	GO:0005575,GO:0005622,GO:0005623,GO:0005634,GO:0005654,GO:0005737,GO:0005829,GO:0031974,GO:0031981,GO:0043226,GO:0043227,GO:0043229,GO:0043231,GO:0043233,GO:0044422,GO:0044424,GO:0044428,GO:0044444,GO:0044446,GO:0044464,GO:0070013	-	ko:K22382	-	-	-	-	ko00000,ko04121	-	-	-	WD40
transcript_41047	34506.g2685	8.283e-13	71	COG0631@1|root,KOG0699@2759|Eukaryota,38CQG@33154|Opisthokonta,3B9BA@33208|Metazoa,3CY5N@33213|Bilateria,40B8U@6231|Nematoda,1KXYC@119089|Chromadorea,4110I@6236|Rhabditida	33208|Metazoa	T	Serine/threonine phosphatases, family 2C, catalytic domain	PPM1G	GO:0003674,GO:0003824,GO:0004721,GO:0004722,GO:0005575,GO:0005622,GO:0005623,GO:0005634,GO:0005654,GO:0005737,GO:0006464,GO:0006470,GO:0006793,GO:0006796,GO:0006807,GO:0007049,GO:0007050,GO:0008150,GO:0008152,GO:0009987,GO:0016311,GO:0016787,GO:0016788,GO:0016791,GO:0019538,GO:0022402,GO:0031974,GO:0031981,GO:0035970,GO:0036211,GO:0042578,GO:0043170,GO:0043226,GO:0043227,GO:0043229,GO:0043231,GO:…	3.1.3.16	ko:K17499	-	-	-	-	ko00000,ko01000,ko01009	-	-	-	PP2C
transcript_38535	6239.Y32F6B.1	2.336e-33	134	KOG3626@1|root,KOG3626@2759|Eukaryota,39YS2@33154|Opisthokonta,3BP9F@33208|Metazoa,3D1G6@33213|Bilateria,40AJ8@6231|Nematoda,1KTSV@119089|Chromadorea,4100V@6236|Rhabditida	33208|Metazoa	P	Solute carrier organic anion transporter family member	-	-	-	-	-	-	-	-	-	-	-	-	OATP
transcript_25623	6334.EFV54045	8.014e-37	148	KOG1821@1|root,KOG1821@2759|Eukaryota,39TUF@33154|Opisthokonta,3BCVN@33208|Metazoa,3CTMD@33213|Bilateria,40DFS@6231|Nematoda	33208|Metazoa	S	Macoilin family	maco-1	GO:0005575,GO:0005622,GO:0005623,GO:0005634,GO:0005635,GO:0005737,GO:0005783,GO:0005791,GO:0006935,GO:0007154,GO:0007165,GO:0008150,GO:0009266,GO:0009605,GO:0009628,GO:0009987,GO:0012505,GO:0023041,GO:0023052,GO:0031967,GO:0031975,GO:0036477,GO:0040011,GO:0042221,GO:0042330,GO:0043025,GO:0043052,GO:0043226,GO:0043227,GO:0043229,GO:0043231,GO:0044297,GO:0044422,GO:0044424,GO:0044428,GO:0044444,GO:…	-	-	-	-	-	-	-	-	-	-	Macoilin
transcript_33502	43151.ADAC009858-PA	4.151e-14	75	COG1196@1|root,KOG0018@2759|Eukaryota,38CKC@33154|Opisthokonta,3B9FX@33208|Metazoa,3CT58@33213|Bilateria,41UF4@6656|Arthropoda,3SH07@50557|Insecta,44YGF@7147|Diptera,45FIV@7148|Nematocera	33208|Metazoa	D	Structural maintenance of	SMC1B	GO:0000003,GO:0000070,GO:0000228,GO:0000278,GO:0000280,GO:0000775,GO:0000776,GO:0000785,GO:0000790,GO:0000793,GO:0000794,GO:0000795,GO:0000798,GO:0000800,GO:0000819,GO:0000902,GO:0000904,GO:0000922,GO:0003674,GO:0003676,GO:0003677,GO:0003682,GO:0005488,GO:0005515,GO:0005575,GO:0005622,GO:0005623,GO:0005634,GO:0005654,GO:0005694,GO:0005700,GO:0005737,GO:0005819,GO:0005829,GO:0005856,GO:0006139,GO:…	-	ko:K06636,ko:K19719	ko04110,ko04111,ko04113,ko04114,ko04151,ko04510,ko04512,ko04974,ko05165,map04110,map04111,map04113,map04114,map04151,map04510,map04512,map04974,map05165	-	-	-	ko00000,ko00001,ko00536,ko03036	-	-	-	SMC_N,SMC_hinge
transcript_4728	6334.EFV50475	2.451e-70	245	KOG0993@1|root,KOG0993@2759|Eukaryota,38CV9@33154|Opisthokonta,3BDIF@33208|Metazoa,3CU5N@33213|Bilateria,40CTW@6231|Nematoda	33208|Metazoa	U	Rabaptin-like protein	RABEP1	GO:0003674,GO:0005488,GO:0005515,GO:0005575,GO:0005622,GO:0005623,GO:0005737,GO:0005768,GO:0005769,GO:0006810,GO:0006897,GO:0008150,GO:0008270,GO:0009987,GO:0010008,GO:0012505,GO:0016020,GO:0016043,GO:0016192,GO:0017016,GO:0017137,GO:0018996,GO:0019899,GO:0019904,GO:0030139,GO:0031090,GO:0031267,GO:0031410,GO:0031901,GO:0031982,GO:0032501,GO:0032535,GO:0032794,GO:0032991,GO:0042303,GO:0042802,GO:…	-	ko:K12480	ko04144,map04144	-	-	-	ko00000,ko00001,ko04131	-	-	-	FYVE,Rab5-bind,Rabaptin
transcript_28446	7739.XP_002599262.1	3.737e-89	303	KOG2110@1|root,KOG2110@2759|Eukaryota,38C5B@33154|Opisthokonta,3BGZ8@33208|Metazoa,3CY8J@33213|Bilateria,48083@7711|Chordata	33208|Metazoa	P	vesicle targeting, trans-Golgi to endosome	WIPI2	GO:0000045,GO:0000139,GO:0000272,GO:0000407,GO:0000421,GO:0000422,GO:0002165,GO:0002252,GO:0002376,GO:0002682,GO:0002697,GO:0002831,GO:0003674,GO:0005102,GO:0005488,GO:0005515,GO:0005543,GO:0005575,GO:0005622,GO:0005623,GO:0005634,GO:0005654,GO:0005737,GO:0005768,GO:0005773,GO:0005774,GO:0005776,GO:0005794,GO:0005802,GO:0005829,GO:0005856,GO:0005975,GO:0005976,GO:0005977,GO:0005980,GO:0006073,GO:…	-	ko:K17908	ko04136,ko04138,ko04140,map04136,map04138,map04140	-	-	-	ko00000,ko00001,ko02000,ko03029,ko04131	9.A.15.1	-	-	-
transcript_7365	6334.EFV55140	2.461e-28	117	KOG3513@1|root,KOG3513@2759|Eukaryota	2759|Eukaryota	S	cell adhesion	CHL1	GO:0000003,GO:0000132,GO:0000226,GO:0000278,GO:0000902,GO:0000904,GO:0001101,GO:0001501,GO:0001508,GO:0001525,GO:0001558,GO:0001568,GO:0001667,GO:0001764,GO:0001775,GO:0001871,GO:0001932,GO:0001944,GO:0002009,GO:0002020,GO:0002064,GO:0002165,GO:0002175,GO:0002252,GO:0002263,GO:0002274,GO:0002275,GO:0002283,GO:0002366,GO:0002376,GO:0002443,GO:0002444,GO:0002446,GO:0003007,GO:0003008,GO:0003381,GO:…	-	ko:K06550,ko:K06756,ko:K06757,ko:K06758	ko04360,ko04514,map04360,map04514	-	-	-	ko00000,ko00001,ko04090,ko04091,ko04516	-	-	-	Bravo_FIGEY,I-set,Ig_3,fn3,ig
transcript_28566	7668.SPU_017438-tr	1.682e-11	74	KOG3131@1|root,KOG3131@2759|Eukaryota,39X6Q@33154|Opisthokonta,3BH7U@33208|Metazoa,3D1F5@33213|Bilateria	33208|Metazoa	S	rhythmic process	SRRD	-	-	-	-	-	-	-	-	-	-	-	SRR1
transcript_13897	8081.XP_008425812.1	1.66e-166	559	KOG1874@1|root,KOG1874@2759|Eukaryota,38GXV@33154|Opisthokonta,3BE65@33208|Metazoa,3CZEE@33213|Bilateria,47ZJB@7711|Chordata,490HB@7742|Vertebrata,49RJ4@7898|Actinopterygii	33208|Metazoa	K	THO complex	THOC2	GO:0000003,GO:0000346,GO:0000347,GO:0000445,GO:0000902,GO:0001701,GO:0001824,GO:0003006,GO:0003674,GO:0003676,GO:0003723,GO:0003729,GO:0005488,GO:0005575,GO:0005622,GO:0005623,GO:0005634,GO:0005654,GO:0006139,GO:0006396,GO:0006397,GO:0006403,GO:0006405,GO:0006406,GO:0006611,GO:0006725,GO:0006807,GO:0006810,GO:0006886,GO:0006913,GO:0006950,GO:0007275,GO:0007276,GO:0007281,GO:0007292,GO:0007399,GO:…	-	ko:K12879	ko03013,ko03040,map03013,map03040	M00405,M00406	-	-	ko00000,ko00001,ko00002,ko03019,ko03041	-	-	-	THOC2_N,Tho2,Thoc2
transcript_33867	6334.EFV55713	7.745e-32	126	KOG2199@1|root,KOG2199@2759|Eukaryota,38HGY@33154|Opisthokonta,3BE6G@33208|Metazoa,3CVJP@33213|Bilateria,40CCN@6231|Nematoda	33208|Metazoa	U	Domain present in VPS-27, Hrs and STAM	STAM2	GO:0000003,GO:0001505,GO:0001932,GO:0001933,GO:0003674,GO:0005070,GO:0005488,GO:0005515,GO:0005575,GO:0005622,GO:0005623,GO:0005634,GO:0005654,GO:0005737,GO:0005768,GO:0005769,GO:0005829,GO:0005929,GO:0006464,GO:0006508,GO:0006807,GO:0006810,GO:0006836,GO:0006897,GO:0006914,GO:0006950,GO:0006996,GO:0007032,GO:0007034,GO:0007041,GO:0007154,GO:0007165,GO:0007166,GO:0007167,GO:0007169,GO:0007267,GO:…	-	ko:K04705	ko04144,ko04630,map04144,map04630	M00408	-	-	ko00000,ko00001,ko00002,ko04131	-	-	-	SH3_1,UIM,VHS
transcript_8315	6412.HelroP96758	0	1142	KOG0276@1|root,KOG0276@2759|Eukaryota,38EBC@33154|Opisthokonta,3BATJ@33208|Metazoa,3CW5C@33213|Bilateria	33208|Metazoa	U	intracellular protein transport	COPB2	GO:0000003,GO:0000139,GO:0003006,GO:0003674,GO:0005080,GO:0005488,GO:0005515,GO:0005575,GO:0005622,GO:0005623,GO:0005737,GO:0005783,GO:0005789,GO:0005794,GO:0005795,GO:0005798,GO:0005829,GO:0006810,GO:0006886,GO:0006888,GO:0006890,GO:0006891,GO:0007275,GO:0007276,GO:0007281,GO:0007292,GO:0008104,GO:0008150,GO:0009790,GO:0009792,GO:0009987,GO:0009994,GO:0010883,GO:0012505,GO:0012506,GO:0015031,GO:…	-	ko:K17302	-	-	-	-	ko00000,ko04131,ko04147	-	-	-	Coatomer_WDAD,WD40
transcript_1805	7209.EFO25645.2	9.176e-95	322	COG2272@1|root,KOG1516@2759|Eukaryota,38HS0@33154|Opisthokonta,3BH7C@33208|Metazoa,3D13Y@33213|Bilateria,40DHJ@6231|Nematoda,1KXUV@119089|Chromadorea	33208|Metazoa	P	Carboxylesterase family	Gli	GO:0000003,GO:0001667,GO:0001885,GO:0001941,GO:0002009,GO:0002064,GO:0002065,GO:0002066,GO:0002165,GO:0003002,GO:0003006,GO:0003007,GO:0003158,GO:0003674,GO:0003824,GO:0005102,GO:0005488,GO:0005515,GO:0005575,GO:0005623,GO:0005886,GO:0005887,GO:0005911,GO:0005918,GO:0006810,GO:0006897,GO:0006928,GO:0007043,GO:0007155,GO:0007158,GO:0007275,GO:0007276,GO:0007281,GO:0007283,GO:0007292,GO:0007297,GO:…	-	ko:K07378	ko04514,map04514	-	-	-	ko00000,ko00001,ko04131,ko04516	-	-	-	COesterase
transcript_16925	42254.XP_004622378.1	1.094e-154	501	COG1524@1|root,KOG2126@2759|Eukaryota,38C76@33154|Opisthokonta,3BG4T@33208|Metazoa,3D0JG@33213|Bilateria,480BR@7711|Chordata,496HW@7742|Vertebrata,3JC30@40674|Mammalia	33208|Metazoa	T	Phosphatidylinositol glycan anchor biosynthesis, class O	PIGO	-	-	ko:K05288	ko00563,ko01100,map00563,map01100	-	R05923,R08107	RC00017	ko00000,ko00001	-	-	-	Phosphodiest
transcript_26596	6334.EFV59728	7.375e-62	225	KOG2208@1|root,KOG2208@2759|Eukaryota,38BCK@33154|Opisthokonta,3BI4S@33208|Metazoa,3CZ80@33213|Bilateria	33208|Metazoa	AI	RNA binding	BICC1	GO:0000226,GO:0003674,GO:0003676,GO:0003723,GO:0003729,GO:0005488,GO:0005515,GO:0006417,GO:0006996,GO:0007010,GO:0007017,GO:0007275,GO:0007319,GO:0007368,GO:0007389,GO:0007507,GO:0008104,GO:0008150,GO:0009799,GO:0009855,GO:0009889,GO:0009890,GO:0009892,GO:0009966,GO:0009968,GO:0009987,GO:0010468,GO:0010556,GO:0010558,GO:0010605,GO:0010608,GO:0010629,GO:0010646,GO:0010648,GO:0016043,GO:0017148,GO:…	-	ko:K18756	-	-	-	-	ko00000,ko03019	-	-	-	KH_1,SAM_1
transcript_27616	6334.EFV52711	5.747e-12	72	KOG2416@1|root,KOG2416@2759|Eukaryota,38JZY@33154|Opisthokonta,3BKK6@33208|Metazoa,3CWZ0@33213|Bilateria	33208|Metazoa	B	apoptotic chromosome condensation	-	GO:0000003,GO:0000018,GO:0000335,GO:0000337,GO:0000375,GO:0000377,GO:0000398,GO:0003006,GO:0003674,GO:0005488,GO:0005515,GO:0005575,GO:0005622,GO:0005623,GO:0005634,GO:0005737,GO:0006139,GO:0006396,GO:0006397,GO:0006725,GO:0006807,GO:0006915,GO:0007275,GO:0007548,GO:0008150,GO:0008152,GO:0008219,GO:0008380,GO:0008406,GO:0009653,GO:0009887,GO:0009892,GO:0009894,GO:0009987,GO:0010467,GO:0010506,GO:…	-	ko:K12875	ko03013,ko03015,ko03040,map03013,map03015,map03040	M00430	-	-	ko00000,ko00001,ko00002,ko03019,ko03041	-	-	-	RRM_1,RSB_motif,SAP
transcript_21154	6334.EFV54881	5.183e-177	561	KOG3544@1|root,KOG3544@2759|Eukaryota,38CJN@33154|Opisthokonta,3BAFZ@33208|Metazoa,3CRU5@33213|Bilateria,40AQ4@6231|Nematoda	33208|Metazoa	W	Belongs to the type IV collagen family	COL4A1	GO:0001101,GO:0001525,GO:0001568,GO:0001569,GO:0001654,GO:0001655,GO:0001763,GO:0001944,GO:0002009,GO:0002119,GO:0002164,GO:0002791,GO:0002793,GO:0003674,GO:0005198,GO:0005201,GO:0005488,GO:0005515,GO:0005575,GO:0005576,GO:0005581,GO:0005587,GO:0005604,GO:0005622,GO:0005623,GO:0005737,GO:0005783,GO:0005788,GO:0007154,GO:0007165,GO:0007166,GO:0007167,GO:0007169,GO:0007275,GO:0007399,GO:0007417,GO:…	-	ko:K06237	ko04151,ko04510,ko04512,ko04926,ko04933,ko04974,ko05146,ko05165,ko05200,ko05222,map04151,map04510,map04512,map04926,map04933,map04974,map05146,map05165,map05200,map05222	-	-	-	ko00000,ko00001,ko00536,ko04147,ko04516	-	-	-	C4,Collagen
transcript_17187	34506.g6564	7.197e-169	565	KOG3686@1|root,KOG3686@2759|Eukaryota,38FEH@33154|Opisthokonta,3BD7R@33208|Metazoa,3CXJB@33213|Bilateria,40B6B@6231|Nematoda,1KY3I@119089|Chromadorea,40STD@6236|Rhabditida	33208|Metazoa	T	Rap/ran-GAP	SIPA1L2	GO:0003674,GO:0003779,GO:0005096,GO:0005102,GO:0005488,GO:0005515,GO:0005575,GO:0005622,GO:0005623,GO:0005737,GO:0005829,GO:0005856,GO:0006996,GO:0007010,GO:0007154,GO:0007165,GO:0007166,GO:0007167,GO:0007169,GO:0007275,GO:0007399,GO:0008047,GO:0008092,GO:0008150,GO:0009987,GO:0010646,GO:0010769,GO:0010975,GO:0014069,GO:0016043,GO:0019899,GO:0019900,GO:0019901,GO:0022008,GO:0022603,GO:0022604,GO:…	-	ko:K08013,ko:K17701,ko:K17702	ko04015,ko04670,map04015,map04670	-	-	-	ko00000,ko00001	-	-	-	Rap_GAP,SPAR_C
transcript_18398	69319.XP_008543582.1	1.503e-135	459	COG5560@1|root,KOG1870@2759|Eukaryota,39RU8@33154|Opisthokonta,3B9R4@33208|Metazoa,3CZ5Z@33213|Bilateria,41VGJ@6656|Arthropoda,3SG2B@50557|Insecta,46ERZ@7399|Hymenoptera	33208|Metazoa	O	Ubiquitin carboxyl-terminal hydrolase	USP20	GO:0000151,GO:0000153,GO:0000226,GO:0000902,GO:0000904,GO:0001664,GO:0003674,GO:0003824,GO:0004175,GO:0004197,GO:0004843,GO:0005102,GO:0005488,GO:0005515,GO:0005575,GO:0005622,GO:0005623,GO:0005634,GO:0005654,GO:0005737,GO:0005794,GO:0005813,GO:0005815,GO:0005829,GO:0005856,GO:0005912,GO:0005924,GO:0005925,GO:0006464,GO:0006508,GO:0006511,GO:0006807,GO:0006928,GO:0006935,GO:0006950,GO:0006996,GO:…	3.4.19.12	ko:K11848	-	-	-	-	ko00000,ko01000,ko01002,ko04121	-	-	-	DUSP,UCH,zf-UBP
transcript_3168	10224.XP_006825740.1	1.516e-46	179	KOG1217@1|root,KOG1217@2759|Eukaryota,38BUP@33154|Opisthokonta,3BAFT@33208|Metazoa,3CRZB@33213|Bilateria	33208|Metazoa	T	negative regulation of growth rate	-	-	-	ko:K02599	ko01522,ko04320,ko04330,ko04658,ko04919,ko05020,ko05165,ko05200,ko05206,ko05224,map01522,map04320,map04330,map04658,map04919,map05020,map05165,map05200,map05206,map05224	M00682	-	-	ko00000,ko00001,ko00002	-	-	-	EGF,hEGF
transcript_32445	6334.EFV54566	2.291e-30	121	KOG4091@1|root,KOG4091@2759|Eukaryota,38EMI@33154|Opisthokonta,3BACW@33208|Metazoa,3CWCK@33213|Bilateria,40CR9@6231|Nematoda	33208|Metazoa	K	CP2 transcription factor	GRHL2	GO:0000003,GO:0000902,GO:0000904,GO:0000976,GO:0000977,GO:0000978,GO:0000981,GO:0000982,GO:0000987,GO:0001012,GO:0001067,GO:0001077,GO:0001161,GO:0001228,GO:0001501,GO:0001654,GO:0001701,GO:0001709,GO:0001736,GO:0001738,GO:0001745,GO:0001751,GO:0001752,GO:0001754,GO:0001763,GO:0001838,GO:0001841,GO:0001843,GO:0001890,GO:0001892,GO:0002009,GO:0002064,GO:0002934,GO:0003006,GO:0003007,GO:0003205,GO:…	-	ko:K09275	-	-	-	-	ko00000,ko03000	-	-	-	CP2
transcript_11666	6334.EFV58302	0	1020	COG2759@1|root,KOG4230@2759|Eukaryota,38DB3@33154|Opisthokonta,3BBBH@33208|Metazoa,3CTTH@33213|Bilateria,40CJB@6231|Nematoda	33208|Metazoa	H	Formate--tetrahydrofolate ligase	MTHFD1	GO:0000096,GO:0000097,GO:0000166,GO:0001501,GO:0001776,GO:0001780,GO:0001838,GO:0001841,GO:0001843,GO:0002009,GO:0002262,GO:0002376,GO:0003674,GO:0003824,GO:0004329,GO:0004477,GO:0004486,GO:0004487,GO:0004488,GO:0005488,GO:0005515,GO:0005524,GO:0005575,GO:0005622,GO:0005623,GO:0005737,GO:0005739,GO:0005759,GO:0005829,GO:0006082,GO:0006139,GO:0006144,GO:0006163,GO:0006164,GO:0006520,GO:0006534,GO:…	1.5.1.15,1.5.1.5,3.5.4.9,6.3.4.3	ko:K00288,ko:K13402,ko:K13403	ko00670,ko01100,map00670,map01100	M00141	R00943,R01218,R01220,R01655	RC00026,RC00111,RC00202,RC00578	ko00000,ko00001,ko00002,ko01000,ko04147	-	-	-	FTHFS,THF_DHG_CYH,THF_DHG_CYH_C
transcript_800	6334.EFV50569	1.202e-139	452	KOG1899@1|root,KOG1899@2759|Eukaryota,38C1U@33154|Opisthokonta,3BC30@33208|Metazoa,3CRN5@33213|Bilateria,40C00@6231|Nematoda	33208|Metazoa	S	Sterile alpha motif.	PPFIBP2	GO:0000003,GO:0000902,GO:0000904,GO:0003674,GO:0005198,GO:0005488,GO:0005515,GO:0005575,GO:0005622,GO:0005623,GO:0005737,GO:0005829,GO:0005886,GO:0007154,GO:0007155,GO:0007275,GO:0007399,GO:0007409,GO:0007412,GO:0007416,GO:0007528,GO:0008150,GO:0009653,GO:0009987,GO:0016020,GO:0016043,GO:0022008,GO:0022607,GO:0022610,GO:0030030,GO:0030154,GO:0030182,GO:0031175,GO:0032501,GO:0032502,GO:0032989,GO:…	-	-	-	-	-	-	-	-	-	-	SAM_1,SAM_2
transcript_21257	6334.EFV61098	2.33e-54	214	KOG2060@1|root,KOG2060@2759|Eukaryota,38GUB@33154|Opisthokonta,3BC6A@33208|Metazoa,3CYF1@33213|Bilateria,40FT5@6231|Nematoda	33208|Metazoa	U	Protein kinase C conserved region 2 (CalB)	-	GO:0001505,GO:0003674,GO:0005488,GO:0005515,GO:0005575,GO:0005623,GO:0006810,GO:0006836,GO:0006887,GO:0007154,GO:0007267,GO:0007268,GO:0007269,GO:0008150,GO:0009987,GO:0016079,GO:0016192,GO:0017156,GO:0023052,GO:0023061,GO:0032940,GO:0044456,GO:0044464,GO:0045055,GO:0045202,GO:0046903,GO:0046907,GO:0048489,GO:0048786,GO:0051179,GO:0051234,GO:0051640,GO:0051641,GO:0051648,GO:0051649,GO:0051650,GO:…	-	ko:K16882	ko04911,map04911	-	-	-	ko00000,ko00001,ko04131	-	-	-	C2
transcript_446	6334.EFV55842	1.151e-89	300	KOG3614@1|root,KOG3614@2759|Eukaryota,38D2H@33154|Opisthokonta,3BASE@33208|Metazoa,3CSW8@33213|Bilateria,40FC1@6231|Nematoda	33208|Metazoa	PT	defecation	TRPM7	GO:0000003,GO:0000041,GO:0000278,GO:0001654,GO:0001726,GO:0001754,GO:0003006,GO:0003008,GO:0003674,GO:0003779,GO:0003824,GO:0004672,GO:0005215,GO:0005216,GO:0005217,GO:0005261,GO:0005262,GO:0005385,GO:0005488,GO:0005515,GO:0005575,GO:0005622,GO:0005623,GO:0005737,GO:0005886,GO:0005887,GO:0005903,GO:0006464,GO:0006468,GO:0006793,GO:0006796,GO:0006807,GO:0006810,GO:0006811,GO:0006812,GO:0006816,GO:…	2.7.11.1	ko:K04976,ko:K04978,ko:K04981,ko:K04982	ko04217,ko04218,ko04621,ko04978,map04217,map04218,map04621,map04978	-	-	-	ko00000,ko00001,ko01000,ko01001,ko04040	1.A.4.5.1,1.A.4.5.10,1.A.4.5.2,1.A.4.5.6,1.A.4.5.8,1.A.4.5.9	-	-	Alpha_kinase,Ion_trans,TRPM_tetra
transcript_22399	7209.EJD76059.1	5.062e-170	550	KOG0594@1|root,KOG0594@2759|Eukaryota,38B58@33154|Opisthokonta,3BDPB@33208|Metazoa,3CU3D@33213|Bilateria,40BAI@6231|Nematoda,1KYDZ@119089|Chromadorea	33208|Metazoa	T	Protein tyrosine kinase	CDK18	GO:0000003,GO:0002790,GO:0002791,GO:0003674,GO:0003824,GO:0004672,GO:0004674,GO:0005488,GO:0005515,GO:0005575,GO:0005622,GO:0005623,GO:0005634,GO:0005737,GO:0005829,GO:0005856,GO:0005886,GO:0006464,GO:0006468,GO:0006793,GO:0006796,GO:0006807,GO:0006810,GO:0006887,GO:0007154,GO:0007267,GO:0007275,GO:0007276,GO:0007283,GO:0007399,GO:0008021,GO:0008150,GO:0008152,GO:0009898,GO:0009914,GO:0009987,GO:…	2.7.11.22	ko:K08820,ko:K15595,ko:K15596	-	-	-	-	ko00000,ko01000,ko01001	-	-	-	Pkinase
transcript_2221	6334.EFV54638	8.843e-95	320	COG1643@1|root,KOG0922@2759|Eukaryota,38GIR@33154|Opisthokonta,3BDEB@33208|Metazoa,3CZKZ@33213|Bilateria,40FJ5@6231|Nematoda	33208|Metazoa	A	Helicase associated domain (HA2) Add an annotation	DHX33	GO:0000182,GO:0001817,GO:0001819,GO:0001932,GO:0001934,GO:0003674,GO:0003676,GO:0003677,GO:0003690,GO:0003723,GO:0003724,GO:0003725,GO:0003729,GO:0003824,GO:0004004,GO:0004386,GO:0005488,GO:0005515,GO:0005575,GO:0005622,GO:0005623,GO:0005634,GO:0005654,GO:0005730,GO:0005737,GO:0005829,GO:0006139,GO:0006355,GO:0006356,GO:0006396,GO:0006412,GO:0006413,GO:0006518,GO:0006725,GO:0006807,GO:0008026,GO:…	2.4.2.7,3.6.4.13	ko:K00759,ko:K17820	ko00230,ko01100,ko04621,map00230,map01100,map04621	-	R00190,R01229,R04378	RC00063	ko00000,ko00001,ko01000,ko03009,ko04147	-	-	-	DEAD,HA2,Helicase_C,OB_NTP_bind
transcript_22951	6334.EFV51487	7.331e-116	379	2CREF@1|root,2R7US@2759|Eukaryota,39VB8@33154|Opisthokonta,3BICD@33208|Metazoa	6334.EFV51487|-	S	Zona pellucida (ZP) domain	-	-	-	-	-	-	-	-	-	-	-	-	-
transcript_12042	7897.ENSLACP00000012628	1.151e-46	192	KOG2000@1|root,KOG2000@2759|Eukaryota,38BDK@33154|Opisthokonta,3BCJS@33208|Metazoa,3D0CH@33213|Bilateria,48BVB@7711|Chordata,494EQ@7742|Vertebrata	33208|Metazoa	Z	Gamma-tubulin complex is necessary for microtubule nucleation at the centrosome	TUBGCP3	GO:0000003,GO:0000212,GO:0000226,GO:0000278,GO:0000280,GO:0000922,GO:0000923,GO:0000930,GO:0003674,GO:0005198,GO:0005200,GO:0005488,GO:0005515,GO:0005575,GO:0005622,GO:0005623,GO:0005737,GO:0005813,GO:0005814,GO:0005815,GO:0005819,GO:0005827,GO:0005829,GO:0005856,GO:0005874,GO:0005875,GO:0005876,GO:0006996,GO:0007010,GO:0007017,GO:0007020,GO:0007049,GO:0007051,GO:0007052,GO:0007098,GO:0007140,GO:…	-	ko:K16570	-	-	-	-	ko00000,ko03036,ko04147,ko04812	-	-	-	Spc97_Spc98
transcript_12503	7209.EFO24534.1	7.549e-11	70	2E416@1|root,2SAZY@2759|Eukaryota,3AARB@33154|Opisthokonta,3CGT6@33208|Metazoa,3DBQB@33213|Bilateria	33208|Metazoa	S	zinc finger	-	-	-	-	-	-	-	-	-	-	-	-	-
transcript_35799	6334.EFV56378	1.022e-12	76	COG5059@1|root,KOG0247@2759|Eukaryota,38FXQ@33154|Opisthokonta,3BAN0@33208|Metazoa,3CRVQ@33213|Bilateria,40BHF@6231|Nematoda	33208|Metazoa	Z	Belongs to the TRAFAC class myosin-kinesin ATPase superfamily. Kinesin family	KIF23	GO:0000003,GO:0000022,GO:0000070,GO:0000166,GO:0000226,GO:0000278,GO:0000280,GO:0000281,GO:0000819,GO:0000910,GO:0000912,GO:0000915,GO:0000916,GO:0001578,GO:0001709,GO:0002376,GO:0002478,GO:0002495,GO:0002504,GO:0003674,GO:0003774,GO:0003777,GO:0003824,GO:0005488,GO:0005515,GO:0005524,GO:0005575,GO:0005576,GO:0005622,GO:0005623,GO:0005634,GO:0005654,GO:0005737,GO:0005813,GO:0005815,GO:0005819,GO:…	-	ko:K17387	ko05206,map05206	-	-	-	ko00000,ko00001,ko03036,ko04131,ko04812	-	-	-	Kinesin,MKLP1_Arf_bdg
transcript_15135	7070.TC008618-PA	9.922e-39	159	KOG2956@1|root,KOG2956@2759|Eukaryota,38FND@33154|Opisthokonta,3B9F0@33208|Metazoa,3CVU7@33213|Bilateria,41URB@6656|Arthropoda,3SKSA@50557|Insecta	33208|Metazoa	S	CLASP N terminal	CLASP1	GO:0000003,GO:0000022,GO:0000070,GO:0000086,GO:0000166,GO:0000212,GO:0000226,GO:0000278,GO:0000280,GO:0000281,GO:0000775,GO:0000776,GO:0000819,GO:0000902,GO:0000904,GO:0000910,GO:0000922,GO:0001558,GO:0001578,GO:0001726,GO:0001882,GO:0001883,GO:0001952,GO:0001953,GO:0002162,GO:0002376,GO:0002520,GO:0003006,GO:0003674,GO:0003779,GO:0005488,GO:0005515,GO:0005525,GO:0005575,GO:0005576,GO:0005622,GO:…	-	ko:K16578	-	-	-	-	ko00000,ko03036,ko04812	-	-	-	CLASP_N
transcript_12559	7668.SPU_019054-tr	2.166e-158	518	COG0666@1|root,KOG4369@1|root,KOG0504@2759|Eukaryota,KOG4369@2759|Eukaryota,38I05@33154|Opisthokonta,3BHRH@33208|Metazoa,3CU4I@33213|Bilateria	33208|Metazoa	T	positive regulation of MDA-5 signaling pathway	ANKRD17	GO:0000785,GO:0001568,GO:0001654,GO:0001745,GO:0001751,GO:0001754,GO:0001817,GO:0001819,GO:0001944,GO:0001955,GO:0002376,GO:0002682,GO:0002684,GO:0002697,GO:0002699,GO:0002831,GO:0002833,GO:0003674,GO:0003682,GO:0005488,GO:0005515,GO:0005575,GO:0005622,GO:0005623,GO:0005634,GO:0005635,GO:0005694,GO:0005737,GO:0006275,GO:0006950,GO:0006952,GO:0006955,GO:0006959,GO:0006996,GO:0007005,GO:0007010,GO:…	-	ko:K16726	-	-	-	-	ko00000,ko03036	-	-	-	Ank_2,Ank_4,KH_1
transcript_23742	6334.EFV55023	2.708e-128	413	COG5022@1|root,KOG0161@2759|Eukaryota,38CVC@33154|Opisthokonta,3BBPR@33208|Metazoa,3CSM1@33213|Bilateria,40BDU@6231|Nematoda	33208|Metazoa	Z	Belongs to the TRAFAC class myosin-kinesin ATPase superfamily. Myosin family	Mhc	GO:0000003,GO:0001667,GO:0002064,GO:0002065,GO:0002066,GO:0003006,GO:0003008,GO:0003012,GO:0003674,GO:0003774,GO:0003824,GO:0005198,GO:0005488,GO:0005515,GO:0005575,GO:0005622,GO:0005623,GO:0005694,GO:0005700,GO:0005703,GO:0005737,GO:0005856,GO:0005859,GO:0005863,GO:0006928,GO:0006936,GO:0006996,GO:0007010,GO:0007015,GO:0007275,GO:0007276,GO:0007281,GO:0007292,GO:0007297,GO:0007298,GO:0007517,GO:…	-	ko:K10352,ko:K17751	ko04260,ko04261,ko04530,ko05416,map04260,map04261,map04530,map05416	-	-	-	ko00000,ko00001,ko04147,ko04812	-	-	-	IQ,Myosin_N,Myosin_head,Myosin_tail_1
transcript_32530	103372.F4WAL4	6.998e-09	61	2C18X@1|root,2QUYV@2759|Eukaryota,38DWB@33154|Opisthokonta,3BEIM@33208|Metazoa,3D1T9@33213|Bilateria,41TET@6656|Arthropoda,3SI6W@50557|Insecta,46HM9@7399|Hymenoptera	33208|Metazoa	S	zinc finger	ZNF503	GO:0001654,GO:0001745,GO:0001751,GO:0001752,GO:0001754,GO:0001763,GO:0002009,GO:0003674,GO:0005488,GO:0005515,GO:0005575,GO:0005622,GO:0005623,GO:0005634,GO:0007049,GO:0007275,GO:0007399,GO:0007417,GO:0007420,GO:0007423,GO:0007424,GO:0007430,GO:0007444,GO:0008056,GO:0008150,GO:0008283,GO:0008285,GO:0009653,GO:0009790,GO:0009887,GO:0009888,GO:0009892,GO:0009987,GO:0010468,GO:0010605,GO:0010629,GO:…	-	-	-	-	-	-	-	-	-	-	nlz1
transcript_25140	6334.EFV59907	1.837e-51	191	COG5537@1|root,KOG2011@2759|Eukaryota,38I10@33154|Opisthokonta,3BBXN@33208|Metazoa,3CRTY@33213|Bilateria,40ARY@6231|Nematoda	33208|Metazoa	D	STAG domain	STAG2	GO:0000003,GO:0000070,GO:0000228,GO:0000278,GO:0000280,GO:0000775,GO:0000779,GO:0000780,GO:0000785,GO:0000792,GO:0000793,GO:0000794,GO:0000798,GO:0000819,GO:0000922,GO:0000981,GO:0001228,GO:0003674,GO:0003676,GO:0003677,GO:0003682,GO:0003700,GO:0005488,GO:0005575,GO:0005622,GO:0005623,GO:0005634,GO:0005654,GO:0005694,GO:0005721,GO:0005737,GO:0005819,GO:0005829,GO:0005856,GO:0006139,GO:0006275,GO:…	-	ko:K06671,ko:K13055	ko04110,ko04111,ko04113,ko04114,map04110,map04111,map04113,map04114	-	-	-	ko00000,ko00001,ko03036	-	-	-	STAG
transcript_11678	6334.EFV51435	5.177e-289	911	KOG3658@1|root,KOG3658@2759|Eukaryota,38CS5@33154|Opisthokonta,3BCP3@33208|Metazoa,3CV73@33213|Bilateria,40BQG@6231|Nematoda	33208|Metazoa	O	Disintegrin and metalloproteinase domain-containing protein	ADAM10	GO:0000003,GO:0000902,GO:0000904,GO:0001558,GO:0001655,GO:0001667,GO:0001701,GO:0001708,GO:0001709,GO:0001775,GO:0002064,GO:0002065,GO:0002066,GO:0002119,GO:0002164,GO:0002252,GO:0002263,GO:0002274,GO:0002275,GO:0002283,GO:0002366,GO:0002376,GO:0002443,GO:0002444,GO:0002446,GO:0002520,GO:0002682,GO:0002684,GO:0002685,GO:0002687,GO:0002688,GO:0002690,GO:0002761,GO:0003006,GO:0003007,GO:0003674,GO:…	3.4.24.81	ko:K06704	ko05010,ko05120,map05010,map05120	-	-	-	ko00000,ko00001,ko01000,ko01002,ko04090	-	-	-	Disintegrin,Pep_M12B_propep,Reprolysin_2,Reprolysin_5
transcript_16508	6334.EFV55412	3.486e-46	173	28IYF@1|root,2QRA3@2759|Eukaryota,39RGJ@33154|Opisthokonta,3BFYX@33208|Metazoa,3D0M4@33213|Bilateria,40B0M@6231|Nematoda	33208|Metazoa	T	Fibronectin type 3 domain	-	-	-	-	-	-	-	-	-	-	-	-	DB,I-set,Ig_3,Lustrin_cystein,fn3,ig
transcript_32409	13037.EHJ63323	5.425e-63	218	COG5101@1|root,KOG2020@2759|Eukaryota,38D8Y@33154|Opisthokonta,3BCU1@33208|Metazoa,3CU9H@33213|Bilateria,41W73@6656|Arthropoda,3SI1K@50557|Insecta,445MQ@7088|Lepidoptera	33208|Metazoa	K	CRM1 C terminal	XPO1	GO:0000054,GO:0000055,GO:0000056,GO:0000122,GO:0000226,GO:0000775,GO:0000776,GO:0003674,GO:0005049,GO:0005215,GO:0005488,GO:0005515,GO:0005575,GO:0005622,GO:0005623,GO:0005634,GO:0005635,GO:0005642,GO:0005643,GO:0005654,GO:0005694,GO:0005730,GO:0005737,GO:0005829,GO:0006355,GO:0006357,GO:0006403,GO:0006405,GO:0006611,GO:0006810,GO:0006886,GO:0006913,GO:0006996,GO:0007010,GO:0007017,GO:0007049,GO:…	-	ko:K14290	ko03008,ko03013,ko04013,ko05164,ko05166,ko05169,map03008,map03013,map04013,map05164,map05166,map05169	-	-	-	ko00000,ko00001,ko03009,ko03016,ko03019,ko03036	1.I.1	-	-	CRM1_C,IBN_N,Xpo1
transcript_30206	7209.EJD74987.1	3.575e-147	477	COG5179@1|root,KOG0008@2759|Eukaryota,38F7T@33154|Opisthokonta,3BCAB@33208|Metazoa,3CTD8@33213|Bilateria,40AHU@6231|Nematoda,1KTZX@119089|Chromadorea	33208|Metazoa	K	Protein of unknown function (DUF3591)	TAF1	GO:0000003,GO:0000122,GO:0000209,GO:0000228,GO:0000280,GO:0000428,GO:0000785,GO:0000790,GO:0000976,GO:0000977,GO:0000979,GO:0000981,GO:0000988,GO:0000989,GO:0001012,GO:0001046,GO:0001047,GO:0001067,GO:0001076,GO:0001085,GO:0001129,GO:0001132,GO:0002039,GO:0003674,GO:0003676,GO:0003677,GO:0003690,GO:0003700,GO:0003712,GO:0003713,GO:0003824,GO:0004402,GO:0004672,GO:0004674,GO:0004842,GO:0005488,GO:…	-	ko:K03125	ko03022,map03022	-	-	-	ko00000,ko00001,ko01001,ko03021,ko03036	-	-	-	Bromodomain,DUF3591,TBP-binding,zf-CCHC_6
transcript_11878	7070.TC007452-PA	6.853e-186	605	KOG0667@1|root,KOG0667@2759|Eukaryota,38D9D@33154|Opisthokonta,3BCXE@33208|Metazoa,3CUY3@33213|Bilateria,41VTT@6656|Arthropoda,3SK18@50557|Insecta	33208|Metazoa	T	It is involved in the biological process described with protein phosphorylation	HIPK1	GO:0000045,GO:0000122,GO:0001085,GO:0001102,GO:0001654,GO:0001666,GO:0001932,GO:0001933,GO:0001934,GO:0001959,GO:0002009,GO:0002088,GO:0002089,GO:0002165,GO:0002262,GO:0002376,GO:0002520,GO:0003002,GO:0003407,GO:0003674,GO:0003712,GO:0003714,GO:0003824,GO:0004672,GO:0004674,GO:0005488,GO:0005515,GO:0005575,GO:0005622,GO:0005623,GO:0005634,GO:0005654,GO:0005667,GO:0005737,GO:0005813,GO:0005815,GO:…	2.7.11.1	ko:K08826	ko04218,map04218	-	-	-	ko00000,ko00001,ko01000,ko01001	-	-	-	Pkinase
transcript_15293	6334.EFV49222	6.456e-183	580	KOG1169@1|root,KOG1169@2759|Eukaryota,38GKA@33154|Opisthokonta,3BEX2@33208|Metazoa,3CVKA@33213|Bilateria,40FDC@6231|Nematoda	33208|Metazoa	IT	Diacylglycerol kinase N-terminus	dgk-3	GO:0003674,GO:0003824,GO:0004143,GO:0006793,GO:0006796,GO:0007610,GO:0007635,GO:0008150,GO:0008152,GO:0009266,GO:0009605,GO:0009628,GO:0009987,GO:0010646,GO:0016301,GO:0016310,GO:0016740,GO:0016772,GO:0016773,GO:0023051,GO:0040011,GO:0042048,GO:0042221,GO:0042330,GO:0043052,GO:0044237,GO:0048167,GO:0048168,GO:0048169,GO:0050789,GO:0050794,GO:0050804,GO:0050896,GO:0065007,GO:0065008,GO:0099177	2.7.1.107	ko:K00901	ko00561,ko00564,ko01100,ko01110,ko04070,ko04072,ko05231,map00561,map00564,map01100,map01110,map04070,map04072,map05231	-	R02240	RC00002,RC00017	ko00000,ko00001,ko01000	-	-	-	C1_1,DAGK_acc,DAGK_cat,DAG_kinase_N,EF-hand_5,EF-hand_7
transcript_30867	6334.EFV58091	2.174e-170	540	KOG1826@1|root,KOG1826@2759|Eukaryota,38EMB@33154|Opisthokonta,3BBWX@33208|Metazoa,3CW2Y@33213|Bilateria	33208|Metazoa	V	gamma-aminobutyric acid secretion, neurotransmission	NF1	GO:0000165,GO:0001503,GO:0001505,GO:0001568,GO:0001649,GO:0001654,GO:0001655,GO:0001656,GO:0001666,GO:0001822,GO:0001889,GO:0001932,GO:0001933,GO:0001936,GO:0001937,GO:0001938,GO:0001942,GO:0001944,GO:0001952,GO:0001953,GO:0002682,GO:0002683,GO:0002761,GO:0002762,GO:0003008,GO:0003674,GO:0005096,GO:0005488,GO:0005515,GO:0005543,GO:0005575,GO:0005622,GO:0005623,GO:0005634,GO:0005737,GO:0005829,GO:…	-	ko:K08052	ko01521,ko04010,ko04014,map01521,map04010,map04014	-	-	-	ko00000,ko00001	-	-	-	CRAL_TRIO_2,RasGAP
transcript_15558	7070.TC012309-PA	1.715e-62	226	COG3408@1|root,KOG3625@2759|Eukaryota,38BRH@33154|Opisthokonta,3BBWF@33208|Metazoa,3D09A@33213|Bilateria,41X2Y@6656|Arthropoda,3SGHX@50557|Insecta	33208|Metazoa	G	activity. It is involved in the biological process described with glycogen biosynthetic process	AGL	GO:0000272,GO:0001775,GO:0002252,GO:0002263,GO:0002274,GO:0002275,GO:0002283,GO:0002366,GO:0002376,GO:0002443,GO:0002444,GO:0002446,GO:0003674,GO:0003824,GO:0004133,GO:0004134,GO:0004135,GO:0004553,GO:0005575,GO:0005576,GO:0005622,GO:0005623,GO:0005737,GO:0005829,GO:0005975,GO:0005976,GO:0005977,GO:0005980,GO:0006073,GO:0006091,GO:0006112,GO:0006810,GO:0006887,GO:0006955,GO:0008150,GO:0008152,GO:…	2.4.1.25,3.2.1.33	ko:K01196	ko00500,ko01100,ko01110,map00500,map01100,map01110	-	R02109,R02111	RC00049	ko00000,ko00001,ko01000	-	GH13	-	GDE_C,hDGE_amylase,hGDE_N,hGDE_central
transcript_33527	6334.EFV56105	3.536e-42	168	COG5101@1|root,KOG2020@2759|Eukaryota,39RM0@33154|Opisthokonta,3BDGE@33208|Metazoa,3CXNJ@33213|Bilateria	33208|Metazoa	UY	Exportin 6	XPO6	GO:0003008,GO:0003674,GO:0005215,GO:0005575,GO:0005622,GO:0005623,GO:0005634,GO:0005730,GO:0005737,GO:0005829,GO:0005886,GO:0006611,GO:0006810,GO:0006886,GO:0006913,GO:0007275,GO:0007399,GO:0007417,GO:0007420,GO:0007610,GO:0007611,GO:0007613,GO:0007614,GO:0007626,GO:0007628,GO:0007629,GO:0008104,GO:0008150,GO:0008344,GO:0008565,GO:0015031,GO:0015833,GO:0016020,GO:0016319,GO:0030534,GO:0031974,GO:…	-	ko:K15001	-	-	-	-	ko00000,ko00199,ko01000	-	-	-	IBN_N,Xpo1
transcript_20448	7159.AAEL004756-PA	1.08e-54	200	KOG0946@1|root,KOG0946@2759|Eukaryota,38E2Z@33154|Opisthokonta,3BHQZ@33208|Metazoa,3CTX4@33213|Bilateria,41XAZ@6656|Arthropoda,3SFZI@50557|Insecta,44Z4T@7147|Diptera,45ES5@7148|Nematocera	33208|Metazoa	U	Uso1 / p115 like vesicle tethering protein, C terminal region	USO1	GO:0000139,GO:0001650,GO:0002009,GO:0002165,GO:0003674,GO:0005215,GO:0005488,GO:0005515,GO:0005575,GO:0005622,GO:0005623,GO:0005634,GO:0005730,GO:0005737,GO:0005783,GO:0005794,GO:0005795,GO:0005798,GO:0005829,GO:0006810,GO:0006886,GO:0006888,GO:0006891,GO:0006900,GO:0006901,GO:0006903,GO:0006996,GO:0007030,GO:0007275,GO:0007346,GO:0007444,GO:0007472,GO:0007476,GO:0007552,GO:0007560,GO:0008104,GO:…	-	-	-	-	-	-	-	-	-	-	Uso1_p115_C,Uso1_p115_head
transcript_18569	6334.EFV54437	2.535e-129	417	COG5069@1|root,KOG0516@2759|Eukaryota,38EE9@33154|Opisthokonta,3BA4T@33208|Metazoa,3CRBY@33213|Bilateria,40AT1@6231|Nematoda	33208|Metazoa	Z	Microtubule-actin cross-linking factor 1	-	GO:0000003,GO:0002009,GO:0002020,GO:0003674,GO:0003779,GO:0004857,GO:0004866,GO:0004869,GO:0005488,GO:0005515,GO:0005575,GO:0005622,GO:0005623,GO:0005886,GO:0006915,GO:0007155,GO:0008092,GO:0008150,GO:0008219,GO:0008544,GO:0009653,GO:0009888,GO:0009892,GO:0009925,GO:0009987,GO:0010466,GO:0010468,GO:0010605,GO:0010629,GO:0010941,GO:0010942,GO:0010951,GO:0010955,GO:0012501,GO:0016020,GO:0016323,GO:…	-	ko:K10382,ko:K10388,ko:K19827	-	-	-	-	ko00000,ko04812	-	-	-	CH,GAS2,Plectin,Spectrin
transcript_34574	118797.XP_007448710.1	1.494e-184	578	COG5272@1|root,KOG0001@2759|Eukaryota,38ECC@33154|Opisthokonta,3B9NC@33208|Metazoa,3CXIG@33213|Bilateria,484F0@7711|Chordata,495KV@7742|Vertebrata,3J915@40674|Mammalia,4J99V@91561|Cetartiodactyla	33208|Metazoa	O	Ubiquitin Exists either covalently attached to another protein, or free (unanchored). When covalently bound, it is conjugated to target proteins via an isopeptide bond either as a monomer (monoubiquitin), a polymer linked via different Lys residues of the ubiquitin (polyubiquitin chains) or a linear polymer linked via the initiator Met of the ubiquitin (linear polyubiquitin chains). Polyubiquitin…	UBC	GO:0000003,GO:0000122,GO:0000165,GO:0000187,GO:0000209,GO:0000280,GO:0000715,GO:0000731,GO:0000902,GO:0001666,GO:0001932,GO:0001934,GO:0002020,GO:0002165,GO:0002218,GO:0002221,GO:0002224,GO:0002253,GO:0002376,GO:0002682,GO:0002684,GO:0002753,GO:0002755,GO:0002756,GO:0002757,GO:0002758,GO:0002764,GO:0003006,GO:0003674,GO:0005488,GO:0005515,GO:0005575,GO:0005622,GO:0005623,GO:0005634,GO:0005654,GO:…	-	ko:K04551,ko:K08770	ko03320,ko04137,ko04144,ko05012,ko05167,map03320,map04137,map04144,map05012,map05167	-	-	-	ko00000,ko00001,ko04121,ko04147	-	-	-	ubiquitin
transcript_30878	6334.EFV60856	7.597e-167	532	COG1249@1|root,KOG1335@2759|Eukaryota,38CSR@33154|Opisthokonta,3BHTK@33208|Metazoa,3CS51@33213|Bilateria,40C33@6231|Nematoda	33208|Metazoa	C	Dihydrolipoyl dehydrogenase	DLD	GO:0000003,GO:0000166,GO:0001505,GO:0001669,GO:0003006,GO:0003674,GO:0003824,GO:0004148,GO:0005488,GO:0005575,GO:0005622,GO:0005623,GO:0005634,GO:0005654,GO:0005737,GO:0005739,GO:0005759,GO:0005773,GO:0005929,GO:0005947,GO:0005960,GO:0006082,GO:0006084,GO:0006085,GO:0006086,GO:0006090,GO:0006091,GO:0006099,GO:0006101,GO:0006103,GO:0006119,GO:0006120,GO:0006139,GO:0006163,GO:0006164,GO:0006464,GO:…	1.8.1.4	ko:K00382	ko00010,ko00020,ko00260,ko00280,ko00620,ko00630,ko00640,ko01100,ko01110,ko01120,ko01130,ko01200,map00010,map00020,map00260,map00280,map00620,map00630,map00640,map01100,map01110,map01120,map01130,map01200	M00009,M00011,M00036,M00307,M00532	R00209,R01221,R01698,R03815,R07618,R08549	RC00004,RC00022,RC00583,RC02742,RC02833,RC02834	br01601,ko00000,ko00001,ko00002,ko01000,ko04147	-	-	-	Pyr_redox_2,Pyr_redox_dim
transcript_19813	6238.CBG18322	2.428e-105	361	COG0474@1|root,KOG0206@2759|Eukaryota,38BZ2@33154|Opisthokonta,3BC43@33208|Metazoa,3CXRU@33213|Bilateria,40FEI@6231|Nematoda,1M3AD@119089|Chromadorea,40ZRP@6236|Rhabditida	33208|Metazoa	P	Belongs to the cation transport ATPase (P-type) (TC 3.A.3) family. Type IV subfamily	ATP10B	GO:0000166,GO:0000287,GO:0003674,GO:0003824,GO:0004012,GO:0005215,GO:0005319,GO:0005488,GO:0005524,GO:0005548,GO:0005575,GO:0005622,GO:0005623,GO:0005634,GO:0005654,GO:0005737,GO:0005783,GO:0005789,GO:0005886,GO:0006629,GO:0006810,GO:0006811,GO:0006812,GO:0006820,GO:0006869,GO:0006886,GO:0006950,GO:0006996,GO:0007030,GO:0008104,GO:0008144,GO:0008150,GO:0008152,GO:0008202,GO:0008360,GO:0009987,GO:…	3.6.3.1	ko:K01530	-	-	-	-	ko00000,ko01000	-	-	-	Cation_ATPase,E1-E2_ATPase,Hydrolase,PhoLip_ATPase_C,PhoLip_ATPase_N
transcript_29431	9305.ENSSHAP00000018522	1.57e-25	116	KOG1446@1|root,KOG1446@2759|Eukaryota,38EVS@33154|Opisthokonta,3BAWD@33208|Metazoa,3CXDJ@33213|Bilateria,4817Z@7711|Chordata,48XZJ@7742|Vertebrata,3J3EJ@40674|Mammalia	33208|Metazoa	ABO	histone H3-K4 trimethylation	WDR82	GO:0000785,GO:0003674,GO:0003682,GO:0005488,GO:0005575,GO:0005622,GO:0005623,GO:0005634,GO:0005654,GO:0005694,GO:0005730,GO:0006325,GO:0006464,GO:0006479,GO:0006807,GO:0006996,GO:0008150,GO:0008152,GO:0008213,GO:0008287,GO:0009987,GO:0016043,GO:0016569,GO:0016570,GO:0016571,GO:0018022,GO:0018023,GO:0018193,GO:0018205,GO:0019538,GO:0031974,GO:0031981,GO:0032259,GO:0032991,GO:0034708,GO:0034968,GO:…	-	ko:K14962	ko03015,map03015	-	-	-	ko00000,ko00001,ko03019,ko03036	-	-	-	WD40
transcript_4689	6334.EFV61991	6.696e-73	252	COG4886@1|root,KOG0619@2759|Eukaryota,39VZ5@33154|Opisthokonta,3BMFS@33208|Metazoa,3D3RN@33213|Bilateria,40G2N@6231|Nematoda	33208|Metazoa	S	Leucine rich repeat C-terminal domain	-	GO:0000902,GO:0000904,GO:0007275,GO:0007399,GO:0007409,GO:0008150,GO:0009653,GO:0009987,GO:0016043,GO:0022008,GO:0030030,GO:0030154,GO:0030182,GO:0031175,GO:0032501,GO:0032502,GO:0032989,GO:0032990,GO:0048468,GO:0048666,GO:0048667,GO:0048699,GO:0048731,GO:0048812,GO:0048856,GO:0048858,GO:0048869,GO:0061564,GO:0071840,GO:0120036,GO:0120039	-	-	-	-	-	-	-	-	-	-	LRR_5,LRR_8
transcript_38075	12957.ACEP17869-PA	2.291e-09	59	COG0536@1|root,KOG1489@2759|Eukaryota,38B68@33154|Opisthokonta,3BBJQ@33208|Metazoa,3CYAN@33213|Bilateria,41TKV@6656|Arthropoda,3SGGW@50557|Insecta,46JYK@7399|Hymenoptera	33208|Metazoa	S	GTP1/OBG	-	-	-	ko:K03979	-	-	-	-	ko00000,ko01000,ko03009	-	-	-	DUF2431,GTP1_OBG,MMR_HSR1
transcript_30150	6334.EFV51623	2.437e-96	325	KOG1976@1|root,KOG1976@2759|Eukaryota,3A4TZ@33154|Opisthokonta,3BRQQ@33208|Metazoa,3D8PW@33213|Bilateria,40DKD@6231|Nematoda	33208|Metazoa	I	inositol-polyphosphate 5-phosphatase activity	-	-	3.1.3.56	ko:K01106	ko00562,ko01100,ko04070,map00562,map01100,map04070	M00131	R03394,R03430	RC00078	ko00000,ko00001,ko00002,ko01000	-	-	-	-
transcript_4363	7209.EJD75607.1	1.378e-38	147	COG0194@1|root,KOG0033@1|root,KOG0033@2759|Eukaryota,KOG0609@2759|Eukaryota,38CPG@33154|Opisthokonta,3BB8C@33208|Metazoa,3CRYH@33213|Bilateria,40B3G@6231|Nematoda,1KTZP@119089|Chromadorea	33208|Metazoa	T	Belongs to the MAGUK family	CASK	GO:0000003,GO:0001505,GO:0001667,GO:0001941,GO:0001952,GO:0001953,GO:0002064,GO:0002065,GO:0002066,GO:0002791,GO:0002793,GO:0003006,GO:0003008,GO:0003674,GO:0003824,GO:0004385,GO:0005102,GO:0005159,GO:0005488,GO:0005515,GO:0005575,GO:0005576,GO:0005604,GO:0005622,GO:0005623,GO:0005634,GO:0005652,GO:0005730,GO:0005737,GO:0005829,GO:0005856,GO:0005886,GO:0005911,GO:0005929,GO:0006139,GO:0006163,GO:…	2.7.11.1	ko:K06103	-	-	-	-	ko00000,ko01000,ko01001,ko03036,ko04131	-	-	-	Guanylate_kin,L27,PDZ,Pkinase,SH3_2
transcript_15356	6334.EFV57404	0	1237	COG3914@1|root,KOG4626@2759|Eukaryota,38EM5@33154|Opisthokonta,3BC3N@33208|Metazoa,3CWN6@33213|Bilateria,40AIB@6231|Nematoda	33208|Metazoa	GOT	Glycosyl transferase family 41	OGT	GO:0000003,GO:0000123,GO:0000785,GO:0000791,GO:0001678,GO:0001932,GO:0001933,GO:0001934,GO:0002119,GO:0002164,GO:0002237,GO:0003674,GO:0003824,GO:0004721,GO:0004722,GO:0005488,GO:0005515,GO:0005543,GO:0005547,GO:0005575,GO:0005622,GO:0005623,GO:0005634,GO:0005654,GO:0005694,GO:0005737,GO:0005739,GO:0005829,GO:0005886,GO:0005975,GO:0005976,GO:0005977,GO:0006040,GO:0006041,GO:0006047,GO:0006048,GO:…	2.4.1.255	ko:K09667	ko00514,ko04931,map00514,map04931	-	R09304,R09676	RC00005,RC00059	ko00000,ko00001,ko01000,ko01003,ko03036	-	GT41	-	Glyco_transf_41,TPR_1,TPR_11,TPR_2,TPR_8
transcript_26229	6334.EFV59710	1.815e-17	92	2C509@1|root,2QWHS@2759|Eukaryota,38H8D@33154|Opisthokonta,3BEFZ@33208|Metazoa,3D0ID@33213|Bilateria	33208|Metazoa	S	RNA polymerase I core binding	SPTY2D1	GO:0001042,GO:0001672,GO:0003674,GO:0003676,GO:0003677,GO:0005488,GO:0005515,GO:0005575,GO:0005622,GO:0005623,GO:0005634,GO:0005730,GO:0006139,GO:0006323,GO:0006325,GO:0006333,GO:0006334,GO:0006338,GO:0006351,GO:0006355,GO:0006360,GO:0006725,GO:0006807,GO:0006996,GO:0008150,GO:0008152,GO:0009058,GO:0009059,GO:0009889,GO:0009987,GO:0010467,GO:0010468,GO:0010556,GO:0010847,GO:0016043,GO:0016070,GO:…	-	ko:K15193	-	-	-	-	ko00000,ko03021	-	-	-	SPT2
transcript_36181	8083.ENSXMAP00000007463	1.863e-53	192	KOG0897@1|root,KOG0897@2759|Eukaryota,38GW2@33154|Opisthokonta,3BFYP@33208|Metazoa,3CTU9@33213|Bilateria,4827J@7711|Chordata,48V8Y@7742|Vertebrata,49RAC@7898|Actinopterygii	33208|Metazoa	O	Belongs to the ubiquitin-conjugating enzyme family	UBE2Q2	GO:0000209,GO:0003674,GO:0003824,GO:0004842,GO:0005575,GO:0005622,GO:0005623,GO:0005634,GO:0005737,GO:0005829,GO:0006464,GO:0006807,GO:0008150,GO:0008152,GO:0009987,GO:0016567,GO:0016740,GO:0019538,GO:0019787,GO:0032446,GO:0036211,GO:0036477,GO:0040011,GO:0043025,GO:0043170,GO:0043226,GO:0043227,GO:0043229,GO:0043231,GO:0043412,GO:0044237,GO:0044238,GO:0044260,GO:0044267,GO:0044297,GO:0044424,GO:…	2.3.2.23	ko:K10582	ko04120,map04120	-	-	-	ko00000,ko00001,ko01000,ko04121	-	-	-	RWD,UQ_con
transcript_15926	6334.EFV54962	3.438e-107	349	COG5032@1|root,KOG0903@2759|Eukaryota,38CDM@33154|Opisthokonta,3BBE2@33208|Metazoa,3CWAJ@33213|Bilateria,40C2A@6231|Nematoda	33208|Metazoa	G	Belongs to the PI3 PI4-kinase family	PI4KB	GO:0000003,GO:0000139,GO:0000212,GO:0000226,GO:0000280,GO:0000910,GO:0000916,GO:0003674,GO:0003824,GO:0004430,GO:0005488,GO:0005515,GO:0005575,GO:0005622,GO:0005623,GO:0005737,GO:0005768,GO:0005794,GO:0005829,GO:0005886,GO:0006629,GO:0006644,GO:0006650,GO:0006661,GO:0006793,GO:0006796,GO:0006810,GO:0006897,GO:0006898,GO:0006996,GO:0007010,GO:0007017,GO:0007030,GO:0007049,GO:0007051,GO:0007110,GO:…	2.7.1.67	ko:K19801	ko00562,ko01100,ko04070,map00562,map01100,map04070	M00130	R03361	RC00002,RC00078	ko00000,ko00001,ko00002,ko01000	-	-	-	PI3_PI4_kinase
transcript_32290	7209.EFO28239.1	1.183e-24	111	KOG4808@1|root,KOG4808@2759|Eukaryota,3A2WI@33154|Opisthokonta,3BR5X@33208|Metazoa,3D80N@33213|Bilateria,40DBS@6231|Nematoda,1KVXU@119089|Chromadorea	33208|Metazoa	S	ESSS subunit of NADH:ubiquinone oxidoreductase (complex I)	-	-	-	ko:K11351	ko00190,ko01100,ko04714,ko04723,ko04932,ko05010,ko05012,ko05016,map00190,map01100,map04714,map04723,map04932,map05010,map05012,map05016	M00147	-	-	ko00000,ko00001,ko00002	3.D.1.6	-	-	ESSS
transcript_12782	34506.g7791	1.537e-74	267	KOG3544@1|root,KOG3544@2759|Eukaryota,38CJN@33154|Opisthokonta,3BAFZ@33208|Metazoa,3CRU5@33213|Bilateria,40AQ4@6231|Nematoda,1KUAA@119089|Chromadorea,40RQB@6236|Rhabditida	33208|Metazoa	W	Collagen triple helix repeat (20 copies)	COL4A1	GO:0001101,GO:0001525,GO:0001568,GO:0001569,GO:0001654,GO:0001655,GO:0001763,GO:0001944,GO:0002009,GO:0002119,GO:0002164,GO:0002791,GO:0002793,GO:0003674,GO:0005198,GO:0005201,GO:0005488,GO:0005515,GO:0005575,GO:0005576,GO:0005581,GO:0005587,GO:0005604,GO:0005622,GO:0005623,GO:0005737,GO:0005783,GO:0005788,GO:0007154,GO:0007165,GO:0007166,GO:0007167,GO:0007169,GO:0007275,GO:0007399,GO:0007417,GO:…	-	ko:K06237	ko04151,ko04510,ko04512,ko04926,ko04933,ko04974,ko05146,ko05165,ko05200,ko05222,map04151,map04510,map04512,map04926,map04933,map04974,map05146,map05165,map05200,map05222	-	-	-	ko00000,ko00001,ko00536,ko04147,ko04516	-	-	-	C4,Collagen
transcript_38055	6334.EFV58851	3.931e-09	61	2CN7A@1|root,2QUBF@2759|Eukaryota,39MFX@33154|Opisthokonta,3CP2T@33208|Metazoa,3E56V@33213|Bilateria,40E75@6231|Nematoda	33208|Metazoa	S	Actin interacting protein 3	SRCIN1	-	-	ko:K19930	-	-	-	-	ko00000,ko04131	-	-	-	AIP3
transcript_16080	6334.EFV59409	2.991e-70	248	COG0388@1|root,KOG4082@1|root,KOG0807@2759|Eukaryota,KOG4082@2759|Eukaryota	2759|Eukaryota	M	Protein of unknown function (DUF1279)	NIT1	GO:0000257,GO:0003674,GO:0003824,GO:0004551,GO:0005575,GO:0005622,GO:0005623,GO:0005737,GO:0005739,GO:0006139,GO:0006725,GO:0006753,GO:0006793,GO:0006796,GO:0006807,GO:0008150,GO:0008152,GO:0009056,GO:0009058,GO:0009117,GO:0009166,GO:0009536,GO:0009987,GO:0010035,GO:0010038,GO:0015959,GO:0015961,GO:0015962,GO:0015964,GO:0016462,GO:0016787,GO:0016810,GO:0016815,GO:0016817,GO:0016818,GO:0018130,GO:…	3.4.15.1,3.5.1.6	ko:K01283,ko:K01431,ko:K11206,ko:K20649	ko00240,ko00410,ko00770,ko00983,ko01100,ko04614,ko04924,ko05142,ko05410,map00240,map00410,map00770,map00983,map01100,map04614,map04924,map05142,map05410	M00046	R00905,R04666,R08228	RC00096	ko00000,ko00001,ko00002,ko01000,ko01002,ko04090,ko04131,ko04147	-	-	-	CN_hydrolase,DUF1279,HIT
transcript_24915	7245.FBpp0265192	2.297e-09	63	2CYTF@1|root,2S6BV@2759|Eukaryota,3AB65@33154|Opisthokonta,3BTZJ@33208|Metazoa,3DQ81@33213|Bilateria,428QA@6656|Arthropoda,3SR1C@50557|Insecta,456RT@7147|Diptera,45W7R@7214|Drosophilidae	33208|Metazoa	S	chitin binding. It is involved in the biological process described with chitin metabolic process	-	GO:0003674,GO:0005198,GO:0005201,GO:0005575,GO:0005576,GO:0031012,GO:0044421	-	-	-	-	-	-	-	-	-	-	CBM_14
transcript_16395	6334.EFV55314	6.547e-20	90	KOG1215@1|root,KOG1215@2759|Eukaryota,38B6M@33154|Opisthokonta,3B9HR@33208|Metazoa,3CV9D@33213|Bilateria,40BK9@6231|Nematoda	33208|Metazoa	T	endocytosis	-	GO:0000003,GO:0003006,GO:0003674,GO:0005041,GO:0005575,GO:0005622,GO:0005623,GO:0005737,GO:0005768,GO:0005886,GO:0005887,GO:0006810,GO:0006897,GO:0006898,GO:0007275,GO:0007276,GO:0007281,GO:0007292,GO:0008150,GO:0009790,GO:0009792,GO:0009987,GO:0009994,GO:0010008,GO:0012505,GO:0016020,GO:0016021,GO:0016192,GO:0019953,GO:0022412,GO:0022414,GO:0030154,GO:0030228,GO:0030728,GO:0031090,GO:0031224,GO:…	-	ko:K06233,ko:K20051	ko04340,ko04918,ko04979,map04340,map04918,map04979	-	-	-	ko00000,ko00001,ko04131	9.B.87.1.1	-	-	FXa_inhibition,Ldl_recept_a,Ldl_recept_b,cEGF
transcript_26567	6412.HelroP189800	1.213e-28	125	COG5238@1|root,KOG1909@2759|Eukaryota,38P1F@33154|Opisthokonta,3BGDD@33208|Metazoa,3CS61@33213|Bilateria	33208|Metazoa	ATY	cellular response to vasopressin	RANGAP1	GO:0000003,GO:0000280,GO:0003674,GO:0003676,GO:0003723,GO:0005096,GO:0005488,GO:0005515,GO:0005575,GO:0005622,GO:0005623,GO:0005634,GO:0005635,GO:0005643,GO:0005737,GO:0005819,GO:0005829,GO:0005856,GO:0006611,GO:0006810,GO:0006886,GO:0006913,GO:0006996,GO:0007049,GO:0007059,GO:0007154,GO:0007165,GO:0007275,GO:0008047,GO:0008104,GO:0008150,GO:0008536,GO:0009719,GO:0009725,GO:0009790,GO:0009792,GO:…	-	ko:K14319	ko03013,map03013	M00427	-	-	ko00000,ko00001,ko00002,ko03019	-	-	-	LRR_6,RanGAP1_C
transcript_6293	6334.EFV52857	1.158e-42	160	COG5183@1|root,KOG1609@2759|Eukaryota,3A8BQ@33154|Opisthokonta,3BVC9@33208|Metazoa,3DARX@33213|Bilateria,40E7G@6231|Nematoda	33208|Metazoa	A	protein polyubiquitination	-	GO:0000209,GO:0003674,GO:0003824,GO:0004842,GO:0006464,GO:0006807,GO:0008150,GO:0008152,GO:0009987,GO:0016567,GO:0016740,GO:0019538,GO:0019787,GO:0032446,GO:0036211,GO:0043170,GO:0043412,GO:0044237,GO:0044238,GO:0044260,GO:0044267,GO:0070647,GO:0071704,GO:0140096,GO:1901564	2.3.2.27	ko:K10656	-	-	-	-	ko00000,ko01000,ko04121	-	-	-	RINGv
transcript_24118	10224.XP_002734086.1	6.899e-21	98	COG0695@1|root,COG1249@1|root,KOG1752@2759|Eukaryota,KOG4716@2759|Eukaryota,38BHT@33154|Opisthokonta,3BBN5@33208|Metazoa,3CS3G@33213|Bilateria	33208|Metazoa	C	Belongs to the class-I pyridine nucleotide-disulfide oxidoreductase family	TXNRD1	GO:0000003,GO:0000302,GO:0000305,GO:0001650,GO:0001704,GO:0001707,GO:0001887,GO:0001890,GO:0003006,GO:0003674,GO:0003824,GO:0004791,GO:0005488,GO:0005515,GO:0005575,GO:0005622,GO:0005623,GO:0005634,GO:0005654,GO:0005730,GO:0005737,GO:0005739,GO:0005783,GO:0005829,GO:0006082,GO:0006139,GO:0006518,GO:0006520,GO:0006575,GO:0006725,GO:0006732,GO:0006733,GO:0006739,GO:0006749,GO:0006753,GO:0006790,GO:…	1.8.1.9	ko:K22182	ko00450,ko05200,ko05225,map00450,map05200,map05225	-	R03596,R09372	RC02518,RC02873	ko00000,ko00001,ko01000	-	-	-	Glutaredoxin,Pyr_redox_2,Pyr_redox_dim
transcript_6040	42254.XP_004622445.1	2.145e-53	191	COG1758@1|root,KOG3405@2759|Eukaryota,3A3U5@33154|Opisthokonta,3BPZF@33208|Metazoa,3D6JK@33213|Bilateria,48E8R@7711|Chordata,49AST@7742|Vertebrata,3JGGM@40674|Mammalia	33208|Metazoa	K	DNA-directed 5'-3' RNA polymerase activity	POLR2F	GO:0000003,GO:0000375,GO:0000377,GO:0000398,GO:0000428,GO:0001650,GO:0003674,GO:0003824,GO:0003899,GO:0005575,GO:0005622,GO:0005623,GO:0005634,GO:0005654,GO:0005665,GO:0005666,GO:0005730,GO:0005736,GO:0005737,GO:0005829,GO:0006139,GO:0006259,GO:0006281,GO:0006283,GO:0006289,GO:0006351,GO:0006352,GO:0006353,GO:0006354,GO:0006360,GO:0006361,GO:0006363,GO:0006366,GO:0006367,GO:0006368,GO:0006370,GO:…	-	ko:K03014	ko00230,ko00240,ko01100,ko03020,ko04623,ko05016,ko05169,map00230,map00240,map01100,map03020,map04623,map05016,map05169	M00180,M00181,M00182	R00435,R00441,R00442,R00443	RC02795	br01611,ko00000,ko00001,ko00002,ko03021,ko03400	-	-	-	RNA_pol_Rpb6
transcript_6562	42254.XP_004622682.1	3.179e-29	121	COG0456@1|root,KOG3234@2759|Eukaryota,39SD1@33154|Opisthokonta,3BC97@33208|Metazoa,3CW77@33213|Bilateria,482WM@7711|Chordata,490ZA@7742|Vertebrata,3J9J0@40674|Mammalia	33208|Metazoa	S	N-terminal peptidyl-methionine acetylation	-	-	2.3.1.254	ko:K17972	-	-	-	-	ko00000,ko01000,ko03029	-	-	-	Acetyltransf_1
transcript_37646	6334.EFV58357	5.094e-37	141	KOG4605@1|root,KOG4605@2759|Eukaryota,3A6E0@33154|Opisthokonta,3BTQK@33208|Metazoa,3D9ED@33213|Bilateria,40D3M@6231|Nematoda	33208|Metazoa	S	CDGSH-type zinc finger. Function unknown.	CISD3	-	5.3.4.1	ko:K09580	ko04141,map04141	-	-	-	ko00000,ko00001,ko01000,ko03110,ko04131,ko04147	-	-	-	zf-CDGSH
transcript_37689	13037.EHJ73979	6.085e-103	338	COG1632@1|root,KOG1678@2759|Eukaryota,38C0Y@33154|Opisthokonta,3B9M5@33208|Metazoa,3CX2E@33213|Bilateria,41Y8S@6656|Arthropoda,3SGHY@50557|Insecta,441A8@7088|Lepidoptera	33208|Metazoa	J	Ribosomal L15	RPL15	GO:0000184,GO:0000956,GO:0002181,GO:0003674,GO:0003676,GO:0003723,GO:0003735,GO:0005198,GO:0005488,GO:0005575,GO:0005622,GO:0005623,GO:0005634,GO:0005737,GO:0005829,GO:0005840,GO:0006139,GO:0006401,GO:0006402,GO:0006412,GO:0006413,GO:0006518,GO:0006605,GO:0006612,GO:0006613,GO:0006614,GO:0006725,GO:0006807,GO:0006810,GO:0006886,GO:0008104,GO:0008150,GO:0008152,GO:0009056,GO:0009057,GO:0009058,GO:…	-	ko:K02877,ko:K15276	ko03010,map03010	M00177,M00179	-	-	br01610,ko00000,ko00001,ko00002,ko02000,ko03011	2.A.7.11.2,2.A.7.11.3	-	-	Ribosomal_L15e
transcript_4943	6334.EFV50939	2.73e-44	168	KOG3397@1|root,KOG3397@2759|Eukaryota,3A13R@33154|Opisthokonta,3BTBK@33208|Metazoa,3D9JA@33213|Bilateria,40ETA@6231|Nematoda	33208|Metazoa	S	N-acetyltransferase 6	NAT6	GO:0000166,GO:0003674,GO:0003824,GO:0005488,GO:0005575,GO:0005622,GO:0005623,GO:0005737,GO:0006464,GO:0006473,GO:0006807,GO:0008080,GO:0008150,GO:0008152,GO:0009987,GO:0016407,GO:0016410,GO:0016740,GO:0016746,GO:0016747,GO:0017076,GO:0019538,GO:0030554,GO:0032553,GO:0032555,GO:0032559,GO:0033218,GO:0036094,GO:0036211,GO:0043167,GO:0043168,GO:0043170,GO:0043412,GO:0043543,GO:0044237,GO:0044238,GO:…	1.13.11.52	ko:K00463	ko00380,ko01100,ko05143,map00380,map01100,map05143	M00038	R00678,R02702,R02909,R03628	RC00356	ko00000,ko00001,ko00002,ko01000	-	-	-	Acetyltransf_1
transcript_37106	10224.XP_002733385.1	7.466e-22	102	COG5196@1|root,KOG3106@2759|Eukaryota,38HS7@33154|Opisthokonta,3BB67@33208|Metazoa,3CRU6@33213|Bilateria	33208|Metazoa	U	ER retention sequence binding	KDELR2	GO:0000139,GO:0001775,GO:0001816,GO:0002250,GO:0002252,GO:0002367,GO:0002369,GO:0002376,GO:0002440,GO:0002443,GO:0002449,GO:0002456,GO:0002460,GO:0002520,GO:0002521,GO:0003674,GO:0005046,GO:0005048,GO:0005488,GO:0005575,GO:0005622,GO:0005623,GO:0005737,GO:0005783,GO:0005789,GO:0005793,GO:0005794,GO:0005801,GO:0006810,GO:0006886,GO:0006888,GO:0006890,GO:0006915,GO:0006955,GO:0007275,GO:0008104,GO:…	-	ko:K10949	ko05110,map05110	-	-	-	ko00000,ko00001,ko04131	-	-	-	ER_lumen_recept
transcript_28128	6334.EFV58494	6.696e-84	281	COG0681@1|root,COG1097@1|root,KOG3714@1|root,KOG1004@2759|Eukaryota,KOG3342@2759|Eukaryota,KOG3714@2759|Eukaryota,38Y2A@33154|Opisthokonta,3BF7K@33208|Metazoa,3CR9T@33213|Bilateria,40RAB@6231|Nematoda	33208|Metazoa	U	Signal peptidase complex catalytic subunit	SEC11C	GO:0003674,GO:0003824,GO:0005575,GO:0005622,GO:0005623,GO:0005737,GO:0005783,GO:0005787,GO:0005789,GO:0006465,GO:0006508,GO:0006518,GO:0006807,GO:0008150,GO:0008152,GO:0008233,GO:0009987,GO:0010467,GO:0012505,GO:0016020,GO:0016485,GO:0016787,GO:0019538,GO:0031090,GO:0031984,GO:0032991,GO:0034641,GO:0042175,GO:0043170,GO:0043226,GO:0043227,GO:0043229,GO:0043231,GO:0043603,GO:0044237,GO:0044238,GO:…	3.4.21.89	ko:K13280	ko03060,map03060	-	-	-	ko00000,ko00001,ko01000,ko01002	-	-	-	Peptidase_S24
transcript_26995	69319.XP_008553544.1	2.315e-236	733	COG0480@1|root,KOG0469@2759|Eukaryota,38CUM@33154|Opisthokonta,3BAEX@33208|Metazoa,3CUB5@33213|Bilateria,41TRA@6656|Arthropoda,3SIGA@50557|Insecta,46FIW@7399|Hymenoptera	33208|Metazoa	J	Elongation factor G, domain IV	EEF2	GO:0000302,GO:0001101,GO:0001775,GO:0002039,GO:0002244,GO:0002252,GO:0002263,GO:0002274,GO:0002275,GO:0002283,GO:0002366,GO:0002376,GO:0002443,GO:0002444,GO:0002446,GO:0002520,GO:0002931,GO:0003008,GO:0003009,GO:0003012,GO:0003674,GO:0003676,GO:0003723,GO:0003746,GO:0003779,GO:0003824,GO:0003924,GO:0005488,GO:0005515,GO:0005575,GO:0005576,GO:0005622,GO:0005623,GO:0005737,GO:0005829,GO:0005840,GO:…	-	ko:K03234	ko04152,ko04921,map04152,map04921	-	-	-	ko00000,ko00001,ko03012,ko04147	-	-	-	EFG_C,EFG_II,EFG_IV,GTP_EFTU,GTP_EFTU_D2
transcript_11946	6334.EFV61441	3.02e-48	177	COG0480@1|root,KOG0469@2759|Eukaryota,38CUM@33154|Opisthokonta,3BAEX@33208|Metazoa,3CUB5@33213|Bilateria,40BYF@6231|Nematoda	33208|Metazoa	J	Elongation factor G, domain IV	EEF2	GO:0000302,GO:0001101,GO:0001775,GO:0002039,GO:0002244,GO:0002252,GO:0002263,GO:0002274,GO:0002275,GO:0002283,GO:0002366,GO:0002376,GO:0002443,GO:0002444,GO:0002446,GO:0002520,GO:0002931,GO:0003008,GO:0003009,GO:0003012,GO:0003674,GO:0003676,GO:0003723,GO:0003746,GO:0003779,GO:0003824,GO:0003924,GO:0005488,GO:0005515,GO:0005575,GO:0005576,GO:0005622,GO:0005623,GO:0005737,GO:0005829,GO:0005840,GO:…	-	ko:K03234	ko04152,ko04921,map04152,map04921	-	-	-	ko00000,ko00001,ko03012,ko04147	-	-	-	EFG_C,EFG_II,EFG_IV,GTP_EFTU,GTP_EFTU_D2
transcript_19920	7209.EJD75862.1	6.671e-71	247	KOG2075@1|root,KOG2075@2759|Eukaryota,38G0V@33154|Opisthokonta,3BP31@33208|Metazoa,3E47Q@33213|Bilateria,40B1K@6231|Nematoda,1KVB3@119089|Chromadorea	33208|Metazoa	S	BTB And C-terminal Kelch	BTBD17	-	-	-	-	-	-	-	-	-	-	-	BACK,BTB
transcript_12515	7668.SPU_005741-tr	2.814e-25	107	COG5059@1|root,KOG0246@2759|Eukaryota,38BZS@33154|Opisthokonta,3BF34@33208|Metazoa,3CRRC@33213|Bilateria	33208|Metazoa	Z	microtubule motor activity	KIF2A	GO:0000003,GO:0000070,GO:0000212,GO:0000226,GO:0000235,GO:0000278,GO:0000280,GO:0000775,GO:0000776,GO:0000777,GO:0000779,GO:0000793,GO:0000819,GO:0000922,GO:0001578,GO:0001709,GO:0002376,GO:0002478,GO:0002495,GO:0002504,GO:0003006,GO:0003674,GO:0003676,GO:0003677,GO:0003690,GO:0003774,GO:0003777,GO:0003824,GO:0005488,GO:0005515,GO:0005575,GO:0005622,GO:0005623,GO:0005634,GO:0005654,GO:0005694,GO:…	-	ko:K10393	-	-	-	-	ko00000,ko03036,ko04812	-	-	-	Kinesin
transcript_19969	6334.EFV59035	3.611e-47	184	KOG4006@1|root,KOG4006@2759|Eukaryota,3A43J@33154|Opisthokonta,3BH5K@33208|Metazoa,3CV58@33213|Bilateria	33208|Metazoa	T	dentate gyrus development	BTG2	GO:0000075,GO:0000077,GO:0000122,GO:0000278,GO:0000981,GO:0000982,GO:0001078,GO:0001227,GO:0003002,GO:0003008,GO:0003674,GO:0003700,GO:0005575,GO:0005622,GO:0005623,GO:0005737,GO:0005829,GO:0006139,GO:0006259,GO:0006281,GO:0006355,GO:0006357,GO:0006417,GO:0006464,GO:0006479,GO:0006725,GO:0006807,GO:0006950,GO:0006974,GO:0006977,GO:0007049,GO:0007093,GO:0007154,GO:0007165,GO:0007275,GO:0007346,GO:…	-	ko:K14443	ko03018,map03018	-	-	-	ko00000,ko00001,ko03019	-	-	-	BTG
transcript_20664	6334.EFV60467	1.274e-97	323	COG1626@1|root,KOG0602@2759|Eukaryota,38CKH@33154|Opisthokonta,3BBMJ@33208|Metazoa,3CRSP@33213|Bilateria,40BY3@6231|Nematoda	33208|Metazoa	G	Alpha-trehalose glucohydrolase	TREH	GO:0003674,GO:0003824,GO:0004553,GO:0004555,GO:0005575,GO:0005623,GO:0005886,GO:0005903,GO:0005975,GO:0005984,GO:0005991,GO:0005993,GO:0007275,GO:0008150,GO:0008152,GO:0009056,GO:0009311,GO:0009313,GO:0009653,GO:0009887,GO:0009987,GO:0015927,GO:0016020,GO:0016052,GO:0016787,GO:0016798,GO:0031224,GO:0031225,GO:0031226,GO:0032501,GO:0032502,GO:0044237,GO:0044238,GO:0044248,GO:0044262,GO:0044275,GO:…	3.2.1.28	ko:K01194	ko00500,ko01100,map00500,map01100	-	R00010	RC00049	ko00000,ko00001,ko00537,ko01000	-	GH37	-	Trehalase
transcript_23945	42254.XP_004622434.1	6.018e-97	323	COG5043@1|root,KOG1809@2759|Eukaryota,38B64@33154|Opisthokonta,3BFU8@33208|Metazoa,3CWMY@33213|Bilateria,480UX@7711|Chordata,497QV@7742|Vertebrata,3J6KF@40674|Mammalia	33208|Metazoa	U	Vacuolar protein sorting-associated protein	VPS13C	GO:0005575,GO:0005622,GO:0005623,GO:0005737,GO:0005768,GO:0005770,GO:0006605,GO:0006623,GO:0006807,GO:0006810,GO:0006886,GO:0007034,GO:0008104,GO:0008150,GO:0008152,GO:0010008,GO:0012505,GO:0015031,GO:0015833,GO:0016020,GO:0019538,GO:0031090,GO:0031410,GO:0031902,GO:0031982,GO:0033036,GO:0033365,GO:0034613,GO:0042886,GO:0043170,GO:0043226,GO:0043227,GO:0043229,GO:0044238,GO:0044422,GO:0044424,GO:…	-	ko:K07050,ko:K19525	-	-	-	-	ko00000,ko01000,ko03016	-	-	-	ATG_C,Chorein_N,SHR-BD,VPS13,VPS13_C,VPS13_mid_rpt
transcript_22843	8153.XP_005922594.1	1.162e-139	467	KOG1952@1|root,KOG1952@2759|Eukaryota,38HDB@33154|Opisthokonta,3BH4Q@33208|Metazoa,3D1E0@33213|Bilateria,486B7@7711|Chordata,48ZFS@7742|Vertebrata,49VJE@7898|Actinopterygii	33208|Metazoa	K	Nuclear transcription factor, X-box binding 1	NFX1	GO:0000122,GO:0000976,GO:0000977,GO:0000981,GO:0000982,GO:0001012,GO:0001067,GO:0001078,GO:0001227,GO:0003674,GO:0003676,GO:0003677,GO:0003690,GO:0003700,GO:0005488,GO:0005575,GO:0005622,GO:0005623,GO:0005634,GO:0005730,GO:0005737,GO:0005829,GO:0005886,GO:0006139,GO:0006351,GO:0006355,GO:0006357,GO:0006366,GO:0006725,GO:0006807,GO:0006950,GO:0006952,GO:0006954,GO:0008150,GO:0008152,GO:0008270,GO:…	-	ko:K12236	ko05165,map05165	-	-	-	ko00000,ko00001,ko03000,ko04121	-	-	-	R3H,zf-NF-X1
transcript_37166	6334.EFV61963	4.753e-66	233	COG5207@1|root,KOG0944@2759|Eukaryota,38CE9@33154|Opisthokonta,3BAN4@33208|Metazoa,3CV35@33213|Bilateria,40DI4@6231|Nematoda	33208|Metazoa	O	Ubiquitin carboxyl-terminal hydrolase	USP5	GO:0000323,GO:0001654,GO:0001745,GO:0001751,GO:0001754,GO:0001932,GO:0001933,GO:0003674,GO:0003824,GO:0004175,GO:0004197,GO:0004843,GO:0005488,GO:0005515,GO:0005575,GO:0005622,GO:0005623,GO:0005634,GO:0005654,GO:0005737,GO:0005764,GO:0005773,GO:0005829,GO:0006355,GO:0006464,GO:0006508,GO:0006511,GO:0006807,GO:0006950,GO:0007275,GO:0007399,GO:0007423,GO:0008150,GO:0008152,GO:0008233,GO:0008234,GO:…	3.4.19.12	ko:K11836	-	-	-	-	ko00000,ko01000,ko01002,ko04147	-	-	-	UBA,UCH,UCH_1,zf-UBP
transcript_24980	6334.EFV58069	3.766e-89	308	KOG3564@1|root,KOG3564@2759|Eukaryota	2759|Eukaryota	S	GTPase activator activity	-	GO:0000003,GO:0000022,GO:0000070,GO:0000226,GO:0000278,GO:0000280,GO:0000281,GO:0000819,GO:0000910,GO:0003674,GO:0005096,GO:0005488,GO:0005515,GO:0005575,GO:0005622,GO:0005623,GO:0005819,GO:0005856,GO:0005886,GO:0006996,GO:0007010,GO:0007017,GO:0007049,GO:0007051,GO:0007052,GO:0007059,GO:0007143,GO:0007276,GO:0007292,GO:0008047,GO:0008150,GO:0009987,GO:0010324,GO:0015630,GO:0016020,GO:0016043,GO:…	-	ko:K16733	-	-	-	-	ko00000,ko03036,ko04131	-	-	-	C1_1,RhoGAP
transcript_29555	6334.EFV60949	3.568e-38	158	COG2340@1|root,KOG3017@2759|Eukaryota	2759|Eukaryota	ADK	peptidase inhibitor activity	-	-	-	-	-	-	-	-	-	-	-	-	CAP,Peptidase_C1
transcript_7592	6334.EFV52707	1.216e-30	122	KOG3603@1|root,KOG3603@2759|Eukaryota,39T7E@33154|Opisthokonta,3BMNW@33208|Metazoa,3D62Z@33213|Bilateria,40AZ0@6231|Nematoda	33208|Metazoa	S	catalytic activity	-	-	3.1.4.4	ko:K16860	ko00564,ko00565,ko01100,ko01110,map00564,map00565,map01100,map01110	-	R01310,R02051,R07385	RC00017,RC00425	ko00000,ko00001,ko01000,ko04131	-	-	-	PLDc_2,PLDc_3
transcript_39451	6334.EFV52785	2.379e-56	200	KOG1721@1|root,KOG1721@2759|Eukaryota,39B8Y@33154|Opisthokonta,3BGI1@33208|Metazoa,3D0H5@33213|Bilateria,40DAT@6231|Nematoda	33208|Metazoa	K	zinc finger	-	-	-	ko:K09194,ko:K09195,ko:K09199,ko:K09200	-	-	-	-	ko00000,ko03000	-	-	-	zf-C2H2
transcript_16370	6334.EFV49350	2.021e-180	578	KOG0641@1|root,KOG0641@2759|Eukaryota,38EMU@33154|Opisthokonta,3BFE1@33208|Metazoa,3CSR5@33213|Bilateria,40B8X@6231|Nematoda	33208|Metazoa	S	WD domain, G-beta repeat	WDR47	-	-	-	-	-	-	-	-	-	-	-	WD40
transcript_12645	13037.EHJ72950	3.582e-19	96	KOG1837@1|root,KOG1837@2759|Eukaryota,38FG2@33154|Opisthokonta,3BJ81@33208|Metazoa,3CS6K@33213|Bilateria,41XQW@6656|Arthropoda,3SGUK@50557|Insecta,441JX@7088|Lepidoptera	33208|Metazoa	S	BP28CT (NUC211) domain	HEATR1	GO:0000462,GO:0001650,GO:0003674,GO:0003676,GO:0003723,GO:0005488,GO:0005575,GO:0005622,GO:0005623,GO:0005634,GO:0005654,GO:0005730,GO:0005737,GO:0005739,GO:0006139,GO:0006355,GO:0006356,GO:0006364,GO:0006396,GO:0006725,GO:0006807,GO:0008150,GO:0008152,GO:0009889,GO:0009891,GO:0009893,GO:0009894,GO:0009987,GO:0010467,GO:0010468,GO:0010556,GO:0010557,GO:0010604,GO:0010608,GO:0010628,GO:0010941,GO:…	6.5.1.3	ko:K14415,ko:K14550	ko03008,map03008	-	-	-	ko00000,ko00001,ko01000,ko03009,ko03016	-	-	-	BP28CT,U3snoRNP10
transcript_20036	6334.EFV53105	1.917e-49	181	COG1958@1|root,KOG3172@2759|Eukaryota,3A1ZB@33154|Opisthokonta,3BPBZ@33208|Metazoa,3D686@33213|Bilateria,40DP8@6231|Nematoda	33208|Metazoa	A	snRNP Sm proteins	SNRPD3	GO:0000003,GO:0000243,GO:0000245,GO:0000375,GO:0000377,GO:0000387,GO:0000398,GO:0000578,GO:0002376,GO:0002520,GO:0003002,GO:0003006,GO:0003674,GO:0003676,GO:0003723,GO:0005488,GO:0005515,GO:0005575,GO:0005622,GO:0005623,GO:0005634,GO:0005654,GO:0005681,GO:0005682,GO:0005683,GO:0005684,GO:0005685,GO:0005686,GO:0005687,GO:0005689,GO:0005697,GO:0005737,GO:0005829,GO:0006139,GO:0006351,GO:0006353,GO:…	-	ko:K11088	ko03040,ko04139,ko05322,map03040,map04139,map05322	M00351,M00352,M00354,M00355,M00398	-	-	ko00000,ko00001,ko00002,ko03032,ko03041	-	-	-	LSM
transcript_19641	42254.XP_004622434.1	2.447e-134	447	COG5043@1|root,KOG1809@2759|Eukaryota,38B64@33154|Opisthokonta,3BFU8@33208|Metazoa,3CWMY@33213|Bilateria,480UX@7711|Chordata,497QV@7742|Vertebrata,3J6KF@40674|Mammalia	33208|Metazoa	U	Vacuolar protein sorting-associated protein	VPS13C	GO:0005575,GO:0005622,GO:0005623,GO:0005737,GO:0005768,GO:0005770,GO:0006605,GO:0006623,GO:0006807,GO:0006810,GO:0006886,GO:0007034,GO:0008104,GO:0008150,GO:0008152,GO:0010008,GO:0012505,GO:0015031,GO:0015833,GO:0016020,GO:0019538,GO:0031090,GO:0031410,GO:0031902,GO:0031982,GO:0033036,GO:0033365,GO:0034613,GO:0042886,GO:0043170,GO:0043226,GO:0043227,GO:0043229,GO:0044238,GO:0044422,GO:0044424,GO:…	-	ko:K07050,ko:K19525	-	-	-	-	ko00000,ko01000,ko03016	-	-	-	ATG_C,Chorein_N,SHR-BD,VPS13,VPS13_C,VPS13_mid_rpt
transcript_22232	6334.EFV60920	8.906e-22	100	COG4886@1|root,KOG0619@2759|Eukaryota,38C70@33154|Opisthokonta,3BCK5@33208|Metazoa,3CTCV@33213|Bilateria,40B60@6231|Nematoda	33208|Metazoa	T	Acts as a Ras effector and participates in MAPK pathway activation. Probably acts as a regulatory subunit of protein phosphatase that specifically dephosphorylates Raf kinase and stimulates Raf activity at specialized signaling complexes upon Ras activation. Required for vulval development. Involved in fluid homeostasis. Plays a role in nicotinic acetylcholine receptor (nAChR)-mediated sensitivit…	SHOC2	GO:0000164,GO:0002119,GO:0002164,GO:0003674,GO:0005488,GO:0005515,GO:0005575,GO:0005622,GO:0005623,GO:0005634,GO:0005654,GO:0005737,GO:0005829,GO:0005886,GO:0007154,GO:0007165,GO:0007166,GO:0007167,GO:0007169,GO:0007264,GO:0007265,GO:0007275,GO:0007517,GO:0008150,GO:0008157,GO:0008287,GO:0008543,GO:0009719,GO:0009791,GO:0009966,GO:0009967,GO:0009987,GO:0010033,GO:0010646,GO:0010647,GO:0010921,GO:…	-	ko:K19613	ko04014,map04014	-	-	-	ko00000,ko00001	-	-	-	LRR_1,LRR_8
transcript_23040	126957.SMAR001432-PA	3.029e-65	243	KOG3743@1|root,KOG3743@2759|Eukaryota,38B47@33154|Opisthokonta,3BCQM@33208|Metazoa,3CZ8E@33213|Bilateria,41TWD@6656|Arthropoda	33208|Metazoa	K	RNA polymerase II core promoter proximal region sequence-specific DNA binding. It is involved in the biological process described with regulation of transcription, DNA-templated	RBPJ	GO:0000003,GO:0000122,GO:0000150,GO:0000976,GO:0000977,GO:0000978,GO:0000980,GO:0000981,GO:0000982,GO:0000987,GO:0001012,GO:0001067,GO:0001077,GO:0001085,GO:0001103,GO:0001158,GO:0001228,GO:0001525,GO:0001568,GO:0001666,GO:0001701,GO:0001708,GO:0001709,GO:0001756,GO:0001773,GO:0001775,GO:0001816,GO:0001837,GO:0001890,GO:0001892,GO:0001942,GO:0001944,GO:0001947,GO:0001974,GO:0002009,GO:0002065,GO:…	-	ko:K06053,ko:K18196	ko04020,ko04330,ko04658,ko05165,ko05169,ko05203,map04020,map04330,map04658,map05165,map05169,map05203	M00682	-	-	ko00000,ko00001,ko00002,ko02000	-	-	-	BTD,LAG1-DNAbind,TIG
transcript_13641	6334.EFV54610	1.808e-14	81	KOG3686@1|root,KOG3686@2759|Eukaryota,38GAR@33154|Opisthokonta,3BC47@33208|Metazoa,3CZ41@33213|Bilateria,40BGA@6231|Nematoda	33208|Metazoa	T	Rap/ran-GAP	RALGAPA2	GO:0003674,GO:0005096,GO:0005488,GO:0005515,GO:0005575,GO:0005622,GO:0005623,GO:0005634,GO:0005737,GO:0005829,GO:0005886,GO:0006355,GO:0007154,GO:0007165,GO:0007264,GO:0007265,GO:0007275,GO:0007568,GO:0008047,GO:0008150,GO:0008340,GO:0009889,GO:0009987,GO:0010259,GO:0010468,GO:0010556,GO:0016020,GO:0019219,GO:0019222,GO:0023052,GO:0030234,GO:0030695,GO:0031323,GO:0031326,GO:0032484,GO:0032501,GO:…	-	-	-	-	-	-	-	-	-	-	Rap_GAP
transcript_20561	6500.XP_005090830.1	1.377e-199	639	KOG1952@1|root,KOG1952@2759|Eukaryota,38HTN@33154|Opisthokonta,3BCYR@33208|Metazoa,3CRGR@33213|Bilateria	33208|Metazoa	K	NF-X1-type zinc finger protein	NFXL1	GO:0000122,GO:0000976,GO:0000977,GO:0000981,GO:0000982,GO:0001012,GO:0001067,GO:0001078,GO:0001227,GO:0003674,GO:0003676,GO:0003677,GO:0003690,GO:0003700,GO:0005488,GO:0005575,GO:0005622,GO:0005623,GO:0005634,GO:0006139,GO:0006351,GO:0006355,GO:0006357,GO:0006366,GO:0006725,GO:0006807,GO:0008150,GO:0008152,GO:0008270,GO:0009058,GO:0009059,GO:0009889,GO:0009890,GO:0009892,GO:0009987,GO:0010467,GO:…	-	ko:K15683	-	-	-	-	ko00000,ko04121	-	-	-	zf-NF-X1
transcript_20250	6334.EFV61118	9.812e-93	309	KOG2085@1|root,KOG2085@2759|Eukaryota,38CH2@33154|Opisthokonta,3BAF3@33208|Metazoa,3CTCU@33213|Bilateria,40BQ2@6231|Nematoda	33208|Metazoa	T	Protein phosphatase 2A regulatory B subunit (B56 family)	PPP2R5B	GO:0000003,GO:0000159,GO:0000226,GO:0000578,GO:0001932,GO:0001933,GO:0002119,GO:0002164,GO:0003002,GO:0003006,GO:0003674,GO:0003824,GO:0004721,GO:0005488,GO:0005515,GO:0005575,GO:0005622,GO:0005623,GO:0005737,GO:0005813,GO:0005815,GO:0005829,GO:0005856,GO:0006355,GO:0006357,GO:0006464,GO:0006470,GO:0006793,GO:0006796,GO:0006807,GO:0006914,GO:0006950,GO:0006986,GO:0006996,GO:0007010,GO:0007017,GO:…	-	ko:K11584	ko03015,ko04071,ko04113,ko04114,ko04151,ko04152,ko04261,ko04728,ko05165,map03015,map04071,map04113,map04114,map04151,map04152,map04261,map04728,map05165	-	-	-	ko00000,ko00001,ko01009,ko03036	-	-	-	B56
transcript_29800	6334.EFV54561	9.586e-38	145	KOG3928@1|root,KOG3928@2759|Eukaryota,39UY9@33154|Opisthokonta,3BFQV@33208|Metazoa,3CSUF@33213|Bilateria,40DFF@6231|Nematoda	33208|Metazoa	J	Mitochondrial ribosomal death-associated protein 3	DAP3	GO:0000313,GO:0000314,GO:0003674,GO:0003735,GO:0005198,GO:0005575,GO:0005622,GO:0005623,GO:0005634,GO:0005654,GO:0005737,GO:0005739,GO:0005740,GO:0005743,GO:0005759,GO:0005761,GO:0005763,GO:0005840,GO:0006412,GO:0006414,GO:0006415,GO:0006518,GO:0006807,GO:0006915,GO:0006996,GO:0007005,GO:0007154,GO:0007165,GO:0008150,GO:0008152,GO:0008219,GO:0008637,GO:0009058,GO:0009059,GO:0009987,GO:0010467,GO:…	-	ko:K17408	-	-	-	-	br01610,ko00000,ko03011,ko03029	-	-	-	DAP3
transcript_2702	9785.ENSLAFP00000008005	1.855e-16	90	COG1341@1|root,KOG2750@2759|Eukaryota,38EJ3@33154|Opisthokonta,3BJSZ@33208|Metazoa,3CTNB@33213|Bilateria,47YZY@7711|Chordata,496QN@7742|Vertebrata,3J5M0@40674|Mammalia,34YPR@311790|Afrotheria	33208|Metazoa	S	Polynucleotide 5'-hydroxyl-kinase NOL9	NOL9	GO:0000166,GO:0000448,GO:0000460,GO:0000463,GO:0000466,GO:0000469,GO:0000470,GO:0000478,GO:0000479,GO:0003674,GO:0003824,GO:0005488,GO:0005524,GO:0005575,GO:0005622,GO:0005623,GO:0005634,GO:0005654,GO:0005730,GO:0005856,GO:0006139,GO:0006364,GO:0006396,GO:0006725,GO:0006793,GO:0006796,GO:0006807,GO:0008144,GO:0008150,GO:0008152,GO:0009987,GO:0010467,GO:0016070,GO:0016072,GO:0016301,GO:0016310,GO:…	-	ko:K06947	-	-	-	-	ko00000,ko01000,ko03009	-	-	-	CLP1_P
transcript_39707	6334.EFV51495	1.835e-10	64	KOG4338@1|root,KOG4338@2759|Eukaryota,3ADUA@33154|Opisthokonta,3BWDJ@33208|Metazoa,3DC2A@33213|Bilateria	33208|Metazoa	I	Lipoprotein amino terminal region	-	-	-	-	-	-	-	-	-	-	-	-	Vitellogenin_N
transcript_38303	9785.ENSLAFP00000013061	1.827e-40	154	COG0509@1|root,KOG3373@2759|Eukaryota,3A5U5@33154|Opisthokonta,3BPTR@33208|Metazoa,3D6G9@33213|Bilateria,47ZTV@7711|Chordata,495YU@7742|Vertebrata,3J83J@40674|Mammalia,34T6Q@311790|Afrotheria	33208|Metazoa	E	Glycine cleavage system H protein	GCSH	GO:0001505,GO:0003674,GO:0003824,GO:0004047,GO:0005488,GO:0005515,GO:0005575,GO:0005622,GO:0005623,GO:0005737,GO:0005739,GO:0005759,GO:0005960,GO:0006082,GO:0006464,GO:0006520,GO:0006544,GO:0006546,GO:0006807,GO:0008150,GO:0008152,GO:0008168,GO:0009056,GO:0009063,GO:0009069,GO:0009071,GO:0009249,GO:0009987,GO:0010467,GO:0016054,GO:0016740,GO:0016741,GO:0017144,GO:0018065,GO:0018193,GO:0018205,GO:…	-	ko:K02437	ko00260,ko00630,ko01100,ko01110,ko01130,ko01200,map00260,map00630,map01100,map01110,map01130,map01200	M00532	R01221	RC00022,RC02834	ko00000,ko00001,ko00002	-	-	-	GCV_H
transcript_35859	6334.EFV49253	1.038e-32	132	KOG4413@1|root,KOG4413@2759|Eukaryota,38D6A@33154|Opisthokonta,3BDAG@33208|Metazoa,3CYG2@33213|Bilateria,40EQ4@6231|Nematoda	33208|Metazoa	O	Proteasome non-ATPase 26S subunit	PSMD5	GO:0000502,GO:0003674,GO:0005488,GO:0005515,GO:0005575,GO:0005622,GO:0005623,GO:0005634,GO:0005654,GO:0005737,GO:0005829,GO:0005838,GO:0006464,GO:0006508,GO:0006807,GO:0008150,GO:0008152,GO:0008540,GO:0009987,GO:0016043,GO:0016579,GO:0019538,GO:0022607,GO:0022624,GO:0031974,GO:0031981,GO:0032991,GO:0034622,GO:0036211,GO:0043170,GO:0043226,GO:0043227,GO:0043229,GO:0043231,GO:0043233,GO:0043248,GO:…	-	ko:K06692	-	-	-	-	ko00000,ko03051	-	-	-	Proteasom_PSMB
transcript_25361	6334.EFV55586	4.806e-181	574	COG0459@1|root,KOG3330@1|root,KOG0360@2759|Eukaryota,KOG3330@2759|Eukaryota,38BK8@33154|Opisthokonta,3BAMK@33208|Metazoa,3CUQM@33213|Bilateria,40C3Q@6231|Nematoda	33208|Metazoa	O	assists the folding of proteins upon ATP hydrolysis	cct-1	GO:0000003,GO:0002064,GO:0002065,GO:0002066,GO:0003006,GO:0003674,GO:0005488,GO:0005515,GO:0005575,GO:0005622,GO:0005623,GO:0005634,GO:0005737,GO:0005829,GO:0005832,GO:0006457,GO:0006458,GO:0007276,GO:0007281,GO:0007292,GO:0008150,GO:0009888,GO:0009987,GO:0019953,GO:0022412,GO:0022414,GO:0030154,GO:0030707,GO:0030855,GO:0032501,GO:0032502,GO:0032504,GO:0032991,GO:0043226,GO:0043227,GO:0043229,GO:…	-	ko:K09493	-	-	-	-	ko00000,ko03036,ko03110,ko04147	-	-	-	Cpn60_TCP1
transcript_34326	6334.EFV55270	8.026e-33	136	KOG3955@1|root,KOG3955@2759|Eukaryota,38B5I@33154|Opisthokonta,3BBTY@33208|Metazoa,3CRXJ@33213|Bilateria,40CKT@6231|Nematoda	33208|Metazoa	GM	6-O-sulfation enzyme which catalyzes the transfer of sulfate from 3'-phosphoadenosine 5'-phosphosulfate (PAPS) to position 6 of the N-sulfoglucosamine residue (GlcNS) of heparan sulfate	HS6ST1	GO:0000003,GO:0000139,GO:0000166,GO:0001525,GO:0001568,GO:0001569,GO:0001654,GO:0001701,GO:0001763,GO:0001890,GO:0001892,GO:0001944,GO:0002009,GO:0002165,GO:0003006,GO:0003674,GO:0003824,GO:0005488,GO:0005575,GO:0005622,GO:0005623,GO:0005634,GO:0005654,GO:0005737,GO:0005794,GO:0005886,GO:0005887,GO:0006022,GO:0006023,GO:0006024,GO:0006029,GO:0006807,GO:0007275,GO:0007399,GO:0007423,GO:0007424,GO:…	-	ko:K02514,ko:K08102,ko:K08103	ko00534,map00534	-	-	-	ko00000,ko00001,ko01000,ko01003	-	-	-	Sulfotransfer_2
transcript_26910	6334.EFV58069	1.341e-114	385	KOG3564@1|root,KOG3564@2759|Eukaryota	2759|Eukaryota	S	GTPase activator activity	-	GO:0000003,GO:0000022,GO:0000070,GO:0000226,GO:0000278,GO:0000280,GO:0000281,GO:0000819,GO:0000910,GO:0003674,GO:0005096,GO:0005488,GO:0005515,GO:0005575,GO:0005622,GO:0005623,GO:0005819,GO:0005856,GO:0005886,GO:0006996,GO:0007010,GO:0007017,GO:0007049,GO:0007051,GO:0007052,GO:0007059,GO:0007143,GO:0007276,GO:0007292,GO:0008047,GO:0008150,GO:0009987,GO:0010324,GO:0015630,GO:0016020,GO:0016043,GO:…	-	ko:K16733	-	-	-	-	ko00000,ko03036,ko04131	-	-	-	C1_1,RhoGAP
transcript_37362	6334.EFV49301	3.018e-51	184	KOG4291@1|root,KOG4291@2759|Eukaryota,38BKH@33154|Opisthokonta,3BBIZ@33208|Metazoa,3CRHY@33213|Bilateria,40BXJ@6231|Nematoda	33208|Metazoa	W	Sushi domain-containing protein	-	GO:0003674,GO:0005488,GO:0005515,GO:0005575,GO:0005911,GO:0005918,GO:0005920,GO:0007043,GO:0008150,GO:0009987,GO:0016043,GO:0019991,GO:0022607,GO:0030054,GO:0034329,GO:0034330,GO:0043296,GO:0043297,GO:0044085,GO:0045216,GO:0070160,GO:0071840,GO:0090528	-	-	-	-	-	-	-	-	-	-	AMOP,NIDO,Sushi,VWD
transcript_37365	6334.EFV59541	2.869e-77	263	COG0477@1|root,KOG2533@2759|Eukaryota,39TGA@33154|Opisthokonta,3BDSN@33208|Metazoa,3CYDQ@33213|Bilateria,40B5J@6231|Nematoda	33208|Metazoa	G	transporter activity	SLC37A3	GO:0005575,GO:0005622,GO:0005623,GO:0005737,GO:0005783,GO:0005789,GO:0005829,GO:0012505,GO:0016020,GO:0016021,GO:0030176,GO:0031224,GO:0031227,GO:0031984,GO:0042175,GO:0043226,GO:0043227,GO:0043229,GO:0043231,GO:0044422,GO:0044424,GO:0044425,GO:0044432,GO:0044444,GO:0044446,GO:0044464,GO:0098827	-	ko:K03447	-	-	-	-	ko00000,ko02000	2.A.1.4	-	-	MFS_1
transcript_5066	6334.EFV51311	1.42e-46	168	KOG2594@1|root,KOG2676@1|root,KOG3714@1|root,KOG2594@2759|Eukaryota,KOG2676@2759|Eukaryota,KOG3714@2759|Eukaryota,3AIGV@33154|Opisthokonta,3BX5J@33208|Metazoa,3D6XN@33213|Bilateria	33208|Metazoa	O	Astacin (Peptidase family M12A)	-	-	-	ko:K19323	-	-	-	-	ko00000	-	-	-	Astacin,CUB,MAM,Sushi
transcript_7368	7213.XP_004520736.1	2.552e-63	220	COG2157@1|root,KOG0829@2759|Eukaryota,38FEA@33154|Opisthokonta,3BD11@33208|Metazoa,3CVTY@33213|Bilateria,41WG6@6656|Arthropoda,3SIWD@50557|Insecta,452GW@7147|Diptera	33208|Metazoa	J	Belongs to the eukaryotic ribosomal protein eL20 family	RPL18A	GO:0000184,GO:0000956,GO:0002181,GO:0003674,GO:0003676,GO:0003723,GO:0003735,GO:0005198,GO:0005488,GO:0005575,GO:0005622,GO:0005623,GO:0005737,GO:0005829,GO:0005840,GO:0005844,GO:0006139,GO:0006401,GO:0006402,GO:0006412,GO:0006413,GO:0006518,GO:0006605,GO:0006612,GO:0006613,GO:0006614,GO:0006725,GO:0006807,GO:0006810,GO:0006886,GO:0008104,GO:0008150,GO:0008152,GO:0009056,GO:0009057,GO:0009058,GO:…	-	ko:K02882	ko03010,map03010	M00177	-	-	br01610,ko00000,ko00001,ko00002,ko03011	-	-	-	Ribosomal_L18A
transcript_33028	227086.JGI_V11_77931	2.293e-06	52	COG2518@1|root,KOG1661@2759|Eukaryota	2759|Eukaryota	O	protein-L-isoaspartate (D-aspartate) O-methyltransferase activity	PCMTD1	GO:0003674,GO:0003824,GO:0004719,GO:0005575,GO:0005622,GO:0005623,GO:0005737,GO:0006464,GO:0006479,GO:0006807,GO:0008150,GO:0008152,GO:0008168,GO:0008171,GO:0008213,GO:0008276,GO:0008757,GO:0009987,GO:0010340,GO:0016740,GO:0016741,GO:0019538,GO:0032259,GO:0036211,GO:0043170,GO:0043412,GO:0043414,GO:0044237,GO:0044238,GO:0044260,GO:0044267,GO:0044424,GO:0044464,GO:0051998,GO:0071704,GO:0140096,GO:…	-	-	-	-	-	-	-	-	-	-	PCMT
transcript_31651	42254.XP_004622616.1	5.053e-50	179	COG0554@1|root,KOG0728@2759|Eukaryota,38EAQ@33154|Opisthokonta,3BA1Z@33208|Metazoa,3CZPQ@33213|Bilateria,488ZV@7711|Chordata,498FD@7742|Vertebrata,3J6US@40674|Mammalia	33208|Metazoa	O	thyrotropin-releasing hormone receptor binding	PSMC5	GO:0000502,GO:0003674,GO:0003824,GO:0005488,GO:0005515,GO:0005575,GO:0005622,GO:0005623,GO:0005634,GO:0005737,GO:0005829,GO:0005838,GO:0006355,GO:0006357,GO:0006508,GO:0006511,GO:0006807,GO:0006950,GO:0008134,GO:0008150,GO:0008152,GO:0008540,GO:0009056,GO:0009057,GO:0009889,GO:0009891,GO:0009893,GO:0009894,GO:0009896,GO:0009987,GO:0010033,GO:0010243,GO:0010468,GO:0010498,GO:0010556,GO:0010557,GO:…	-	ko:K03066	ko03050,ko05169,map03050,map05169	M00341	-	-	ko00000,ko00001,ko00002,ko03051	-	-	-	AAA
transcript_37734	6334.EFV55147	3.969e-60	212	KOG1630@1|root,KOG1630@2759|Eukaryota,38EBK@33154|Opisthokonta,3B9YH@33208|Metazoa,3CVN6@33213|Bilateria,40AU1@6231|Nematoda	33208|Metazoa	T	Belongs to the BI1 family	GHITM	GO:0005575,GO:0005622,GO:0005623,GO:0005737,GO:0005739,GO:0043226,GO:0043227,GO:0043229,GO:0043231,GO:0044424,GO:0044444,GO:0044464	-	ko:K21890	-	-	-	-	ko00000,ko02000	1.A.14.1.5	-	-	Bax1-I
transcript_1469	6669.EFX76566	1.76e-59	218	COG5059@1|root,KOG0246@2759|Eukaryota,38BZS@33154|Opisthokonta,3BF34@33208|Metazoa,3CRRC@33213|Bilateria,41W0H@6656|Arthropoda	33208|Metazoa	Z	Belongs to the TRAFAC class myosin-kinesin ATPase superfamily. Kinesin family	KIF2A	GO:0000003,GO:0000070,GO:0000212,GO:0000226,GO:0000235,GO:0000278,GO:0000280,GO:0000775,GO:0000776,GO:0000777,GO:0000779,GO:0000793,GO:0000819,GO:0000922,GO:0001578,GO:0001709,GO:0002376,GO:0002478,GO:0002495,GO:0002504,GO:0003006,GO:0003674,GO:0003676,GO:0003677,GO:0003690,GO:0003774,GO:0003777,GO:0003824,GO:0005488,GO:0005515,GO:0005575,GO:0005622,GO:0005623,GO:0005634,GO:0005654,GO:0005694,GO:…	-	ko:K10393	-	-	-	-	ko00000,ko03036,ko04812	-	-	-	Kinesin
transcript_32048	103372.F4WLF6	6.739e-17	81	COG2971@1|root,KOG1794@2759|Eukaryota,38E9F@33154|Opisthokonta,3BC9Y@33208|Metazoa,3CTHS@33213|Bilateria,41XC9@6656|Arthropoda,3SHE2@50557|Insecta,46EAB@7399|Hymenoptera	33208|Metazoa	G	BadF/BadG/BcrA/BcrD ATPase family	NAGK	GO:0003674,GO:0003824,GO:0005575,GO:0005576,GO:0005615,GO:0005622,GO:0005623,GO:0005737,GO:0005829,GO:0005975,GO:0006040,GO:0006044,GO:0006047,GO:0006048,GO:0006050,GO:0006051,GO:0006054,GO:0006082,GO:0006139,GO:0006725,GO:0006793,GO:0006796,GO:0006807,GO:0008150,GO:0008152,GO:0009056,GO:0009058,GO:0009225,GO:0009226,GO:0009384,GO:0009987,GO:0016054,GO:0016301,GO:0016310,GO:0016740,GO:0016772,GO:…	2.7.1.59,3.4.21.108	ko:K00884,ko:K08669	ko00520,ko01100,ko04210,ko04214,ko04215,ko05012,map00520,map01100,map04210,map04214,map04215,map05012	-	R01201	RC00002,RC00017	ko00000,ko00001,ko01000,ko01002,ko03110	-	-	-	BcrAD_BadFG
transcript_19228	6334.EFV59256	5.701e-36	143	COG5069@1|root,KOG0035@2759|Eukaryota,38JIF@33154|Opisthokonta,3BDV5@33208|Metazoa,3CWX6@33213|Bilateria,40ARB@6231|Nematoda	33208|Metazoa	Z	Protein of unknown function (DUF3585)	EHBP1L1	GO:0001881,GO:0002790,GO:0003674,GO:0005488,GO:0005515,GO:0005575,GO:0005622,GO:0005623,GO:0005737,GO:0005768,GO:0005769,GO:0006810,GO:0008104,GO:0008150,GO:0008152,GO:0009306,GO:0009987,GO:0010008,GO:0012505,GO:0015031,GO:0015833,GO:0016020,GO:0016192,GO:0016197,GO:0017016,GO:0017137,GO:0019899,GO:0023051,GO:0031090,GO:0031267,GO:0031410,GO:0031901,GO:0031982,GO:0032456,GO:0032940,GO:0033036,GO:…	-	ko:K18626	-	-	-	-	ko00000,ko04812	-	-	-	CH,DUF3585,NT-C2
transcript_3656	6334.EFV57183	7.332e-33	135	KOG3375@1|root,KOG3375@2759|Eukaryota,38BN3@33154|Opisthokonta,3BSZH@33208|Metazoa,3CXFW@33213|Bilateria	33208|Metazoa	S	RNA binding	PDAP1	GO:0001775,GO:0002252,GO:0002263,GO:0002274,GO:0002275,GO:0002283,GO:0002366,GO:0002376,GO:0002443,GO:0002444,GO:0002446,GO:0003674,GO:0003676,GO:0003723,GO:0005488,GO:0005515,GO:0005575,GO:0005576,GO:0005615,GO:0005622,GO:0005623,GO:0005737,GO:0005829,GO:0005886,GO:0006810,GO:0006887,GO:0006955,GO:0007154,GO:0007165,GO:0007166,GO:0007167,GO:0007169,GO:0008150,GO:0008283,GO:0009987,GO:0012505,GO:…	-	-	-	-	-	-	-	-	-	-	PP28
transcript_24327	6334.EFV61162	6.001e-96	322	COG5183@1|root,KOG1609@2759|Eukaryota,38EEN@33154|Opisthokonta,3B9Y7@33208|Metazoa,3CWBN@33213|Bilateria	33208|Metazoa	A	ubiquitin-protein transferase activity	2025-03-08	GO:0000139,GO:0000209,GO:0000323,GO:0002376,GO:0002495,GO:0002504,GO:0003674,GO:0003824,GO:0004842,GO:0005102,GO:0005488,GO:0005515,GO:0005575,GO:0005622,GO:0005623,GO:0005737,GO:0005764,GO:0005765,GO:0005768,GO:0005769,GO:0005770,GO:0005773,GO:0005774,GO:0005783,GO:0005789,GO:0005794,GO:0005802,GO:0005886,GO:0006464,GO:0006807,GO:0006955,GO:0008150,GO:0008152,GO:0008270,GO:0009889,GO:0009890,GO:…	2.3.2.27	ko:K10656	-	-	-	-	ko00000,ko01000,ko04121	-	-	-	RINGv
transcript_3679	6334.EFV53170	8.957e-16	83	COG5200@1|root,KOG0796@2759|Eukaryota,393X0@33154|Opisthokonta,3BDAZ@33208|Metazoa,3CUSY@33213|Bilateria,40G3W@6231|Nematoda	33208|Metazoa	A	Luc7-like protein 3	LUC7L3	GO:0000245,GO:0000375,GO:0000377,GO:0000398,GO:0003674,GO:0003676,GO:0003723,GO:0003729,GO:0005488,GO:0005575,GO:0005622,GO:0005623,GO:0005634,GO:0005654,GO:0005681,GO:0005684,GO:0005685,GO:0006139,GO:0006376,GO:0006396,GO:0006397,GO:0006725,GO:0006807,GO:0008150,GO:0008152,GO:0008380,GO:0009893,GO:0009987,GO:0010467,GO:0010468,GO:0010604,GO:0010628,GO:0016043,GO:0016070,GO:0016071,GO:0016604,GO:…	-	-	-	-	-	-	-	-	-	-	LUC7
transcript_18758	136037.KDR15614	1.069e-26	119	COG5021@1|root,KOG3209@2759|Eukaryota,38CPU@33154|Opisthokonta,3B9PA@33208|Metazoa,3CRUM@33213|Bilateria,41UBJ@6656|Arthropoda,3SIFU@50557|Insecta	33208|Metazoa	O	guanylate kinase	MAGI3	GO:0001655,GO:0001664,GO:0001822,GO:0001932,GO:0001934,GO:0001941,GO:0002064,GO:0002090,GO:0002092,GO:0003008,GO:0003014,GO:0003094,GO:0003401,GO:0003402,GO:0003674,GO:0003824,GO:0004385,GO:0005102,GO:0005109,GO:0005198,GO:0005488,GO:0005515,GO:0005575,GO:0005622,GO:0005623,GO:0005634,GO:0005654,GO:0005737,GO:0005768,GO:0005770,GO:0005886,GO:0005911,GO:0005912,GO:0005923,GO:0006139,GO:0006163,GO:…	-	ko:K05629,ko:K05631,ko:K06112	ko04015,ko04530,ko05165,map04015,map04530,map05165	-	-	-	ko00000,ko00001,ko04516	-	-	-	Guanylate_kin,MAGI_u1,MAGI_u5,PDZ,WW
transcript_28988	6334.EFV61480	4.925e-19	93	KOG0994@1|root,KOG0994@2759|Eukaryota,38ZGF@33154|Opisthokonta,3B9YQ@33208|Metazoa,3CVKW@33213|Bilateria,40C46@6231|Nematoda	33208|Metazoa	W	Laminin-type epidermal growth factor-like domai	LAMB1	GO:0000003,GO:0000902,GO:0000904,GO:0001654,GO:0001655,GO:0001656,GO:0001704,GO:0001706,GO:0001822,GO:0002009,GO:0002064,GO:0003006,GO:0003007,GO:0003008,GO:0003143,GO:0003674,GO:0005102,GO:0005178,GO:0005198,GO:0005201,GO:0005488,GO:0005515,GO:0005575,GO:0005576,GO:0005604,GO:0005605,GO:0005606,GO:0005607,GO:0005608,GO:0005615,GO:0005622,GO:0005623,GO:0005634,GO:0005737,GO:0005783,GO:0005788,GO:…	-	ko:K05636,ko:K06243	ko04151,ko04510,ko04512,ko05145,ko05146,ko05165,ko05200,ko05222,map04151,map04510,map04512,map05145,map05146,map05165,map05200,map05222	-	-	-	ko00000,ko00001,ko04516	-	-	-	Laminin_EGF,Laminin_N
transcript_23559	6334.EFV54692	7.038e-113	376	KOG1915@1|root,KOG1915@2759|Eukaryota,38FN1@33154|Opisthokonta,3BEIY@33208|Metazoa,3CVXY@33213|Bilateria,40AQB@6231|Nematoda	33208|Metazoa	A	HAT (Half-A-TPR) repeat	CRNKL1	GO:0000245,GO:0000375,GO:0000377,GO:0000381,GO:0000398,GO:0000974,GO:0001655,GO:0001742,GO:0002009,GO:0003674,GO:0003676,GO:0003723,GO:0005488,GO:0005575,GO:0005622,GO:0005623,GO:0005634,GO:0005654,GO:0005681,GO:0005684,GO:0005737,GO:0006139,GO:0006396,GO:0006397,GO:0006725,GO:0006807,GO:0006928,GO:0007272,GO:0007275,GO:0007399,GO:0007417,GO:0007420,GO:0007438,GO:0007442,GO:0007443,GO:0008150,GO:…	-	ko:K12869	ko03040,map03040	M00355	-	-	ko00000,ko00001,ko00002,ko03036,ko03041	-	-	-	HAT
transcript_14018	36080.S2JFB8	2.622e-08	60	KOG0988@1|root,KOG0988@2759|Eukaryota,38HE1@33154|Opisthokonta,3NV3Z@4751|Fungi,1GVS2@112252|Fungi incertae sedis	4751|Fungi	A	RNA dependent RNA polymerase	-	GO:0000003,GO:0000228,GO:0000280,GO:0000775,GO:0000785,GO:0000790,GO:0000792,GO:0001172,GO:0003674,GO:0003824,GO:0003968,GO:0005575,GO:0005622,GO:0005623,GO:0005634,GO:0005694,GO:0005720,GO:0005721,GO:0005737,GO:0006139,GO:0006325,GO:0006342,GO:0006355,GO:0006396,GO:0006725,GO:0006807,GO:0006996,GO:0007049,GO:0007059,GO:0007127,GO:0008104,GO:0008150,GO:0008152,GO:0009058,GO:0009059,GO:0009889,GO:…	2.7.7.48	ko:K11699	-	-	-	-	ko00000,ko01000,ko03036	-	-	-	RdRP
transcript_42404	6412.HelroP62927	6.88e-37	141	COG0624@1|root,KOG2275@2759|Eukaryota,38ET5@33154|Opisthokonta,3BCWB@33208|Metazoa,3CU09@33213|Bilateria	33208|Metazoa	E	aminoacylase activity	ACY1	GO:0003674,GO:0003824,GO:0004046,GO:0005488,GO:0005515,GO:0005575,GO:0005576,GO:0005615,GO:0005622,GO:0005623,GO:0005737,GO:0005829,GO:0006805,GO:0006807,GO:0008150,GO:0008152,GO:0009056,GO:0009057,GO:0009410,GO:0009987,GO:0016787,GO:0016810,GO:0016811,GO:0019538,GO:0030163,GO:0031982,GO:0042221,GO:0042802,GO:0043170,GO:0043226,GO:0043227,GO:0043230,GO:0044237,GO:0044238,GO:0044421,GO:0044424,GO:…	3.5.1.14	ko:K01436,ko:K14677	ko00220,ko01100,ko01110,ko01130,ko01210,ko01230,map00220,map01100,map01110,map01130,map01210,map01230	M00028	R00669,R10553	RC00064,RC00300	ko00000,ko00001,ko00002,ko01000,ko01002,ko04147	-	-	-	M20_dimer,Peptidase_M20,Peptidase_M28
transcript_29299	132113.XP_003489905.1	1.005e-25	109	COG4581@1|root,KOG0948@2759|Eukaryota,38Y04@33154|Opisthokonta,3BBAD@33208|Metazoa,3CRCJ@33213|Bilateria,41U3Z@6656|Arthropoda,3SHVS@50557|Insecta,46H6Y@7399|Hymenoptera	33208|Metazoa	A	DSHCT	SKIV2L2	GO:0000375,GO:0000377,GO:0000398,GO:0000460,GO:0002252,GO:0002376,GO:0003674,GO:0003724,GO:0003824,GO:0004004,GO:0004386,GO:0005575,GO:0005622,GO:0005623,GO:0005634,GO:0005654,GO:0005681,GO:0006139,GO:0006364,GO:0006396,GO:0006397,GO:0006401,GO:0006725,GO:0006807,GO:0006950,GO:0006952,GO:0008026,GO:0008150,GO:0008152,GO:0008186,GO:0008380,GO:0009056,GO:0009057,GO:0009605,GO:0009607,GO:0009615,GO:…	3.6.4.13	ko:K12598	ko03018,map03018	M00393	-	-	ko00000,ko00001,ko00002,ko01000,ko03009,ko03016,ko03019,ko03041	-	-	-	DEAD,DSHCT,Helicase_C,rRNA_proc-arch
transcript_14897	244447.XP_008321046.1	1.449e-43	168	COG0474@1|root,KOG0203@2759|Eukaryota,38BIP@33154|Opisthokonta,3BAR6@33208|Metazoa,3CTGX@33213|Bilateria,47ZW7@7711|Chordata,48YME@7742|Vertebrata,49Q09@7898|Actinopterygii	33208|Metazoa	P	ATPase, Na K transporting, alpha	ATP1A3	GO:0000003,GO:0000166,GO:0001101,GO:0001508,GO:0001540,GO:0001664,GO:0001700,GO:0001894,GO:0003008,GO:0003012,GO:0003013,GO:0003015,GO:0003674,GO:0003824,GO:0005102,GO:0005215,GO:0005391,GO:0005488,GO:0005496,GO:0005515,GO:0005524,GO:0005575,GO:0005622,GO:0005623,GO:0005634,GO:0005737,GO:0005783,GO:0005794,GO:0005886,GO:0005887,GO:0005890,GO:0005911,GO:0005918,GO:0006810,GO:0006811,GO:0006812,GO:…	3.6.3.9	ko:K01539	ko04022,ko04024,ko04260,ko04261,ko04911,ko04918,ko04919,ko04925,ko04960,ko04961,ko04964,ko04970,ko04971,ko04972,ko04973,ko04974,ko04976,ko04978,map04022,map04024,map04260,map04261,map04911,map04918,map04919,map04925,map04960,map04961,map04964,map04970,map04971,map04972,map04973,map04974,map04976,map04978	-	-	-	ko00000,ko00001,ko01000,ko04147	3.A.3.1	-	-	Cation_ATPase,Cation_ATPase_C,Cation_ATPase_N,E1-E2_ATPase,Hydrolase
transcript_39231	9315.ENSMEUP00000002838	1.988e-11	70	COG5599@1|root,2QR81@2759|Eukaryota,38V9A@33154|Opisthokonta,3BEVC@33208|Metazoa,3CSG4@33213|Bilateria,4874G@7711|Chordata,495XU@7742|Vertebrata,3JA0M@40674|Mammalia,4K3MS@9263|Metatheria	33208|Metazoa	T	Protein tyrosine phosphatase, non-receptor type 9	PTPN9	GO:0003674,GO:0003824,GO:0004721,GO:0004725,GO:0004726,GO:0005575,GO:0005622,GO:0005623,GO:0005634,GO:0005654,GO:0005737,GO:0006464,GO:0006470,GO:0006793,GO:0006796,GO:0006807,GO:0007275,GO:0007399,GO:0008150,GO:0008152,GO:0009987,GO:0010033,GO:0010721,GO:0010975,GO:0010977,GO:0016311,GO:0016787,GO:0016788,GO:0016791,GO:0019538,GO:0022008,GO:0030154,GO:0031344,GO:0031345,GO:0031974,GO:0031981,GO:…	3.1.3.48	ko:K18038	-	-	-	-	ko00000,ko01000,ko01009	-	-	-	CRAL_TRIO,Y_phosphatase
transcript_5031	6334.EFV55921	1.334e-33	136	KOG0201@1|root,KOG0201@2759|Eukaryota,38G1B@33154|Opisthokonta,3BA42@33208|Metazoa,3CTF2@33213|Bilateria,40BNW@6231|Nematoda	33208|Metazoa	T	Protein tyrosine kinase	STK24	GO:0000139,GO:0000165,GO:0000166,GO:0000185,GO:0000287,GO:0000302,GO:0000902,GO:0001932,GO:0001933,GO:0001934,GO:0002009,GO:0003674,GO:0003824,GO:0004672,GO:0004674,GO:0005488,GO:0005515,GO:0005524,GO:0005575,GO:0005622,GO:0005623,GO:0005634,GO:0005654,GO:0005730,GO:0005737,GO:0005794,GO:0005798,GO:0005829,GO:0005886,GO:0006464,GO:0006468,GO:0006469,GO:0006793,GO:0006796,GO:0006807,GO:0006915,GO:…	2.7.11.1	ko:K08838	-	-	-	-	ko00000,ko01000,ko01001,ko04131	-	-	-	DUF1241,Pkinase
transcript_17455	6334.EFV61449	8.859e-31	141	KOG3766@1|root,KOG3766@2759|Eukaryota	2759|Eukaryota	S	chromatin organization	-	GO:0000785,GO:0002119,GO:0002164,GO:0005575,GO:0005622,GO:0005623,GO:0005634,GO:0005694,GO:0007275,GO:0008150,GO:0009791,GO:0032501,GO:0032502,GO:0040025,GO:0043226,GO:0043227,GO:0043228,GO:0043229,GO:0043231,GO:0043232,GO:0044422,GO:0044424,GO:0044427,GO:0044446,GO:0044464,GO:0048513,GO:0048569,GO:0048731,GO:0048856	-	-	-	-	-	-	-	-	-	-	DUF870,MBT,SLED
transcript_18330	6334.EFV61240	2.323e-111	377	COG0531@1|root,KOG2083@2759|Eukaryota,3AKK3@33154|Opisthokonta,3BCJ8@33208|Metazoa,3CU2U@33213|Bilateria,40CHT@6231|Nematoda	33208|Metazoa	P	transporter activity	SLC12A1	GO:0001655,GO:0001763,GO:0001822,GO:0002009,GO:0003008,GO:0003014,GO:0003096,GO:0003333,GO:0003674,GO:0005215,GO:0005342,GO:0005488,GO:0005515,GO:0005575,GO:0005576,GO:0005615,GO:0005623,GO:0005886,GO:0005887,GO:0006629,GO:0006720,GO:0006721,GO:0006810,GO:0006811,GO:0006812,GO:0006813,GO:0006814,GO:0006820,GO:0006821,GO:0006865,GO:0006884,GO:0006950,GO:0006970,GO:0006972,GO:0007275,GO:0007588,GO:…	-	ko:K10951,ko:K14425	ko04970,ko04972,ko05110,map04970,map04972,map05110	-	-	-	ko00000,ko00001,ko01009,ko02000,ko04147	2.A.30.1,2.A.30.2,2.A.30.3	-	-	AA_permease,AA_permease_N,SLC12
transcript_3136	6334.EFV56621	1.033e-52	196	KOG0800@1|root,KOG0800@2759|Eukaryota,38F90@33154|Opisthokonta,3BCP6@33208|Metazoa,3CT4E@33213|Bilateria,40EKB@6231|Nematoda	33208|Metazoa	O	Anaphase-promoting complex subunit 11 RING-H2 finger	RNF115	GO:0000209,GO:0003674,GO:0003824,GO:0004842,GO:0005102,GO:0005154,GO:0005488,GO:0005515,GO:0005575,GO:0005622,GO:0005623,GO:0005634,GO:0005654,GO:0005737,GO:0005829,GO:0006464,GO:0006508,GO:0006511,GO:0006513,GO:0006515,GO:0006807,GO:0006810,GO:0006950,GO:0008150,GO:0008152,GO:0008270,GO:0009056,GO:0009057,GO:0009966,GO:0009968,GO:0009987,GO:0010033,GO:0010498,GO:0010646,GO:0010648,GO:0016192,GO:…	2.3.2.27	ko:K11982	-	-	-	-	ko00000,ko01000,ko04121,ko04131	-	-	-	zf-RING_2,zinc_ribbon_9
transcript_5399	6334.EFV61239	7.367e-40	154	KOG4015@1|root,KOG4015@2759|Eukaryota,3A4HC@33154|Opisthokonta,3BTCU@33208|Metazoa,3D6FA@33213|Bilateria,40EE2@6231|Nematoda	33208|Metazoa	I	Belongs to the calycin superfamily. Fatty-acid binding protein (FABP) family	FABP5	GO:0000323,GO:0001775,GO:0001816,GO:0001932,GO:0001933,GO:0001972,GO:0002252,GO:0002263,GO:0002274,GO:0002275,GO:0002283,GO:0002366,GO:0002376,GO:0002443,GO:0002444,GO:0002446,GO:0003008,GO:0003674,GO:0005102,GO:0005215,GO:0005319,GO:0005324,GO:0005488,GO:0005501,GO:0005504,GO:0005515,GO:0005575,GO:0005576,GO:0005615,GO:0005622,GO:0005623,GO:0005634,GO:0005654,GO:0005737,GO:0005764,GO:0005766,GO:…	-	ko:K08752,ko:K08753,ko:K08754,ko:K08756,ko:K17289	ko03320,ko04923,map03320,map04923	-	-	-	ko00000,ko00001,ko04147	-	-	-	Lipocalin
transcript_2884	6334.EFV58571	1.314e-47	181	COG5640@1|root,KOG3627@2759|Eukaryota,3A4NG@33154|Opisthokonta,3BSBI@33208|Metazoa,3D8JB@33213|Bilateria,40DT8@6231|Nematoda	33208|Metazoa	O	Trypsin-like serine protease	-	-	3.4.21.7	ko:K01315	ko04080,ko04610,ko05150,ko05164,map04080,map04610,map05150,map05164	-	-	-	ko00000,ko00001,ko01000,ko01002,ko04147,ko04516	-	-	-	Trypsin
transcript_15924	6334.EFV58855	7.465e-52	210	KOG1704@1|root,KOG1704@2759|Eukaryota,38SYM@33154|Opisthokonta,3BH7I@33208|Metazoa,3CVWE@33213|Bilateria,40EZN@6231|Nematoda	33208|Metazoa	TZ	myosin II head/neck binding	LMO7	GO:0000151,GO:0000209,GO:0001725,GO:0001932,GO:0001934,GO:0001952,GO:0003674,GO:0003700,GO:0003824,GO:0004842,GO:0005488,GO:0005515,GO:0005575,GO:0005622,GO:0005623,GO:0005634,GO:0005635,GO:0005737,GO:0005829,GO:0005856,GO:0005886,GO:0006355,GO:0006357,GO:0006464,GO:0006807,GO:0008092,GO:0008150,GO:0008152,GO:0009889,GO:0009891,GO:0009893,GO:0009986,GO:0009987,GO:0010468,GO:0010556,GO:0010557,GO:…	-	ko:K06084	ko04520,map04520	-	-	-	ko00000,ko00001,ko04121	-	-	-	CH,DUF4757,LIM,PDZ
transcript_21564	6334.EFV60482	7.718e-10	63	COG0388@1|root,KOG0806@2759|Eukaryota,39MNA@33154|Opisthokonta,3CP8J@33208|Metazoa,3E5D3@33213|Bilateria	33208|Metazoa	E	Carbon-nitrogen hydrolase	-	-	3.5.1.3	ko:K11206,ko:K13566	ko00250,map00250	-	R00269,R00348	RC00010	ko00000,ko00001,ko01000	-	-	-	CN_hydrolase
transcript_7894	6334.EFV58609	2.82e-114	408	COG0642@1|root,COG5059@1|root,KOG0245@2759|Eukaryota,KOG0787@2759|Eukaryota,38BIX@33154|Opisthokonta	33154|Opisthokonta	Z	anterograde neuronal dense core vesicle transport	-	-	-	ko:K17915	-	-	-	-	ko00000,ko04812	-	-	-	Kinesin
transcript_15750	6334.EFV54770	6.109e-29	124	KOG1278@1|root,KOG1278@2759|Eukaryota,38D72@33154|Opisthokonta,3BGY8@33208|Metazoa,3CSKG@33213|Bilateria,40BWW@6231|Nematoda	33208|Metazoa	U	Belongs to the nonaspanin (TM9SF) (TC 9.A.2) family	TM9SF2	GO:0002831,GO:0002832,GO:0005575,GO:0005622,GO:0005623,GO:0005737,GO:0005768,GO:0005886,GO:0005887,GO:0008150,GO:0009966,GO:0009968,GO:0010646,GO:0010648,GO:0012505,GO:0016020,GO:0016021,GO:0023051,GO:0023057,GO:0031224,GO:0031226,GO:0031347,GO:0031348,GO:0031410,GO:0031982,GO:0032101,GO:0032102,GO:0043226,GO:0043227,GO:0043229,GO:0043900,GO:0043901,GO:0044424,GO:0044425,GO:0044444,GO:0044459,GO:…	-	ko:K09645,ko:K17086	-	-	-	-	ko00000,ko01000,ko01002,ko04147	-	-	-	EMP70
transcript_30773	6334.EFV49874	1.993e-118	391	KOG3745@1|root,KOG3745@2759|Eukaryota,38C8R@33154|Opisthokonta,3BCSN@33208|Metazoa,3D1AK@33213|Bilateria,40CBW@6231|Nematoda	33208|Metazoa	U	Exocyst complex component Sec10	EXOC5	GO:0000145,GO:0001505,GO:0001736,GO:0001738,GO:0001894,GO:0002009,GO:0003674,GO:0005488,GO:0005515,GO:0005575,GO:0005622,GO:0005623,GO:0005737,GO:0005829,GO:0005938,GO:0006810,GO:0006836,GO:0006887,GO:0006892,GO:0006893,GO:0006903,GO:0006904,GO:0006915,GO:0006996,GO:0007154,GO:0007164,GO:0007267,GO:0007268,GO:0007269,GO:0008013,GO:0008104,GO:0008150,GO:0008219,GO:0009653,GO:0009888,GO:0009987,GO:…	-	ko:K19984	-	-	-	-	ko00000,ko04131	-	-	-	Sec10
transcript_17247	7739.XP_002601140.1	6.447e-51	188	COG1025@1|root,KOG0959@2759|Eukaryota,38D2B@33154|Opisthokonta,3BEGQ@33208|Metazoa,3CTHP@33213|Bilateria,4880E@7711|Chordata	33208|Metazoa	O	beta-endorphin binding	IDE	GO:0000166,GO:0000502,GO:0001540,GO:0002021,GO:0003674,GO:0003824,GO:0004175,GO:0004222,GO:0005102,GO:0005488,GO:0005515,GO:0005524,GO:0005575,GO:0005576,GO:0005615,GO:0005622,GO:0005623,GO:0005634,GO:0005737,GO:0005739,GO:0005777,GO:0005782,GO:0005829,GO:0005886,GO:0006109,GO:0006508,GO:0006518,GO:0006605,GO:0006625,GO:0006807,GO:0006810,GO:0006886,GO:0006996,GO:0007031,GO:0007154,GO:0007165,GO:…	3.4.24.56	ko:K01408	ko05010,map05010	-	-	-	ko00000,ko00001,ko01000,ko01002	-	-	-	Peptidase_M16,Peptidase_M16_C,Peptidase_M16_M
transcript_35053	6334.EFV57343	5.14e-183	573	COG1643@1|root,KOG0922@2759|Eukaryota,38C5G@33154|Opisthokonta,3BARI@33208|Metazoa,3CUB7@33213|Bilateria,40BK2@6231|Nematoda	33208|Metazoa	A	Helicase associated domain (HA2) Add an annotation	DHX8	GO:0000003,GO:0000375,GO:0000377,GO:0000398,GO:0003006,GO:0003674,GO:0003676,GO:0003723,GO:0003724,GO:0003824,GO:0004004,GO:0004386,GO:0005488,GO:0005515,GO:0005575,GO:0005622,GO:0005623,GO:0005634,GO:0005654,GO:0005681,GO:0005684,GO:0005737,GO:0006139,GO:0006325,GO:0006396,GO:0006397,GO:0006725,GO:0006807,GO:0006996,GO:0007275,GO:0007276,GO:0007281,GO:0007292,GO:0007530,GO:0008026,GO:0008150,GO:…	3.6.4.13	ko:K12818	ko03040,map03040	-	-	-	ko00000,ko00001,ko01000,ko03041	-	-	-	DEAD,HA2,Helicase_C,OB_NTP_bind,S1
transcript_20875	6326.BUX.s00116.389	7.675e-103	345	COG5110@1|root,KOG2005@2759|Eukaryota,38ER5@33154|Opisthokonta,3BEI6@33208|Metazoa,3CRE4@33213|Bilateria,40AVW@6231|Nematoda,1KU0S@119089|Chromadorea	33208|Metazoa	O	Proteasome/cyclosome repeat	PSMD2	GO:0000003,GO:0000502,GO:0001775,GO:0002119,GO:0002164,GO:0002252,GO:0002263,GO:0002274,GO:0002275,GO:0002283,GO:0002366,GO:0002376,GO:0002443,GO:0002444,GO:0002446,GO:0003674,GO:0005488,GO:0005575,GO:0005576,GO:0005622,GO:0005623,GO:0005634,GO:0005654,GO:0005737,GO:0005829,GO:0005838,GO:0006464,GO:0006508,GO:0006511,GO:0006807,GO:0006810,GO:0006887,GO:0006955,GO:0007275,GO:0008150,GO:0008152,GO:…	-	ko:K03028	ko03050,ko05169,map03050,map05169	M00341	-	-	ko00000,ko00001,ko00002,ko03051	-	-	-	PC_rep
transcript_18672	7955.ENSDARP00000027768	9.065e-156	518	COG0249@1|root,KOG0219@2759|Eukaryota,38BNJ@33154|Opisthokonta,3BBXU@33208|Metazoa,3CYU3@33213|Bilateria,482NM@7711|Chordata,491B7@7742|Vertebrata,49SGK@7898|Actinopterygii	33208|Metazoa	L	DNA mismatch repair protein	MSH2	GO:0000003,GO:0000018,GO:0000075,GO:0000077,GO:0000217,GO:0000278,GO:0000400,GO:0000403,GO:0000404,GO:0000406,GO:0001101,GO:0001701,GO:0001775,GO:0002200,GO:0002204,GO:0002208,GO:0002250,GO:0002252,GO:0002263,GO:0002285,GO:0002312,GO:0002366,GO:0002376,GO:0002377,GO:0002381,GO:0002440,GO:0002443,GO:0002449,GO:0002460,GO:0002520,GO:0002521,GO:0002562,GO:0002566,GO:0002637,GO:0002639,GO:0002682,GO:…	-	ko:K08735	ko01524,ko03430,ko05200,ko05210,map01524,map03430,map05200,map05210	M00295	-	-	ko00000,ko00001,ko00002,ko03400	-	-	-	MutS_I,MutS_II,MutS_III,MutS_IV,MutS_V
transcript_8338	6334.EFV56132	5.969e-80	299	COG5222@1|root,KOG0314@2759|Eukaryota,39G1W@33154|Opisthokonta,3BH3Z@33208|Metazoa,3CWGY@33213|Bilateria,40DZ1@6231|Nematoda	33208|Metazoa	O	zinc ion binding	RBBP6	GO:0000209,GO:0001654,GO:0001701,GO:0001745,GO:0003674,GO:0003824,GO:0004842,GO:0005488,GO:0005515,GO:0005575,GO:0005622,GO:0005623,GO:0005634,GO:0005654,GO:0005694,GO:0005730,GO:0005737,GO:0005815,GO:0005829,GO:0005856,GO:0006275,GO:0006464,GO:0006508,GO:0006511,GO:0006807,GO:0006915,GO:0006950,GO:0006974,GO:0007275,GO:0007423,GO:0008150,GO:0008152,GO:0008219,GO:0008270,GO:0008283,GO:0009056,GO:…	2.3.2.27	ko:K10624	-	-	-	-	ko00000,ko01000,ko04121	-	-	-	DWNN,U-box,zf-CCHC,zf-CCHC_2
transcript_16845	69319.XP_008559292.1	0	1027	COG5406@1|root,KOG1189@2759|Eukaryota,38CR6@33154|Opisthokonta,3BE31@33208|Metazoa,3CXEX@33213|Bilateria,41WX7@6656|Arthropoda,3SGG0@50557|Insecta,46GME@7399|Hymenoptera	33208|Metazoa	E	FACT complex subunit SPT16 N-terminal lobe domain	SUPT16H	GO:0001672,GO:0003674,GO:0003682,GO:0005488,GO:0005515,GO:0005575,GO:0005622,GO:0005623,GO:0005634,GO:0005654,GO:0005694,GO:0006139,GO:0006325,GO:0006333,GO:0006337,GO:0006351,GO:0006354,GO:0006355,GO:0006357,GO:0006366,GO:0006368,GO:0006725,GO:0006807,GO:0006996,GO:0008023,GO:0008150,GO:0008152,GO:0009058,GO:0009059,GO:0009889,GO:0009891,GO:0009893,GO:0009966,GO:0009987,GO:0010467,GO:0010468,GO:…	-	-	-	-	-	-	-	-	-	-	FACT-Spt16_Nlob,Peptidase_M24,Rtt106,SPT16
transcript_17725	51453.EGR47410	3.39e-11	65	COG1196@1|root,KOG0979@2759|Eukaryota,38DC0@33154|Opisthokonta,3NUF3@4751|Fungi,3QQJF@4890|Ascomycota,212BA@147550|Sordariomycetes,3TECY@5125|Hypocreales,3U1XU@5129|Hypocreaceae	4751|Fungi	BDL	AAA domain	SMC5	GO:0000166,GO:0000725,GO:0000793,GO:0003674,GO:0003676,GO:0003677,GO:0003684,GO:0003697,GO:0003824,GO:0005488,GO:0005524,GO:0005575,GO:0005622,GO:0005623,GO:0005634,GO:0005694,GO:0006139,GO:0006259,GO:0006281,GO:0006310,GO:0006725,GO:0006807,GO:0006950,GO:0006974,GO:0007049,GO:0007059,GO:0008144,GO:0008150,GO:0008152,GO:0009987,GO:0016462,GO:0016787,GO:0016817,GO:0016818,GO:0016887,GO:0017076,GO:…	-	-	-	-	-	-	-	-	-	-	AAA_23,SMC_N
transcript_22018	126957.SMAR001175-PA	1.099e-124	419	KOG0980@1|root,KOG0980@2759|Eukaryota,38H1K@33154|Opisthokonta,3BBY2@33208|Metazoa,3CR9H@33213|Bilateria,41TH8@6656|Arthropoda	33208|Metazoa	Z	actin binding	HIP1	GO:0001505,GO:0001726,GO:0003008,GO:0003674,GO:0003779,GO:0005102,GO:0005154,GO:0005198,GO:0005200,GO:0005488,GO:0005515,GO:0005543,GO:0005546,GO:0005547,GO:0005575,GO:0005622,GO:0005623,GO:0005634,GO:0005737,GO:0005794,GO:0005829,GO:0005856,GO:0005886,GO:0005905,GO:0005938,GO:0006810,GO:0006836,GO:0006839,GO:0006886,GO:0006897,GO:0006898,GO:0006915,GO:0006919,GO:0006996,GO:0007005,GO:0007006,GO:…	-	ko:K04559,ko:K20040	ko05016,map05016	-	-	-	ko00000,ko00001,ko04131	-	-	-	ANTH,HIP1_clath_bdg,I_LWEQ
transcript_37550	6334.EFV50387	2.045e-12	71	KOG3607@1|root,KOG3607@2759|Eukaryota,38B6W@33154|Opisthokonta,3B9I0@33208|Metazoa,3CU5P@33213|Bilateria,40AYC@6231|Nematoda	33208|Metazoa	O	ADAM Cysteine-Rich Domain	-	GO:0003674,GO:0003824,GO:0004175,GO:0004222,GO:0005488,GO:0005515,GO:0005575,GO:0006508,GO:0006509,GO:0006807,GO:0008150,GO:0008152,GO:0008233,GO:0008237,GO:0009987,GO:0016020,GO:0016021,GO:0016043,GO:0016787,GO:0019538,GO:0022607,GO:0031224,GO:0033619,GO:0042802,GO:0043170,GO:0043933,GO:0044085,GO:0044238,GO:0044425,GO:0051259,GO:0065003,GO:0070011,GO:0071704,GO:0071840,GO:0140096,GO:1901564	-	ko:K06834,ko:K06835,ko:K08610	-	-	-	-	ko00000,ko01000,ko01002,ko04516	-	-	-	ADAM_CR,Disintegrin,Pep_M12B_propep,Reprolysin
transcript_34000	6334.EFV60002	9.344e-132	422	COG5069@1|root,KOG0035@2759|Eukaryota,38C3U@33154|Opisthokonta,3BB7X@33208|Metazoa,3CV9K@33213|Bilateria,40BU2@6231|Nematoda	33208|Metazoa	Z	actinin, alpha	-	GO:0003674,GO:0003779,GO:0005488,GO:0005515,GO:0005575,GO:0005622,GO:0005623,GO:0005737,GO:0005856,GO:0005865,GO:0005912,GO:0005924,GO:0005925,GO:0006996,GO:0007010,GO:0007015,GO:0007016,GO:0008092,GO:0008104,GO:0008150,GO:0009653,GO:0009987,GO:0010927,GO:0015629,GO:0016043,GO:0022607,GO:0030016,GO:0030017,GO:0030018,GO:0030029,GO:0030036,GO:0030054,GO:0030055,GO:0030154,GO:0030239,GO:0031032,GO:…	-	ko:K05699,ko:K21073	ko04510,ko04520,ko04530,ko04670,ko04810,ko05146,ko05203,ko05322,ko05412,map04510,map04520,map04530,map04670,map04810,map05146,map05203,map05322,map05412	-	-	-	ko00000,ko00001,ko04131,ko04147,ko04812	-	-	-	CH,EF-hand_6,EFhand_Ca_insen,Spectrin
transcript_16984	32264.tetur29g00620.1	5.132e-10	65	COG0488@1|root,KOG0066@2759|Eukaryota,3AHFX@33154|Opisthokonta,3B9N7@33208|Metazoa,3CXBK@33213|Bilateria,41WSN@6656|Arthropoda	33208|Metazoa	J	ATP-binding cassette, subfamily F, member	ABCF1	GO:0000166,GO:0003674,GO:0003676,GO:0003723,GO:0005488,GO:0005524,GO:0005575,GO:0005622,GO:0005623,GO:0005634,GO:0005635,GO:0005654,GO:0005737,GO:0005829,GO:0005840,GO:0005844,GO:0006412,GO:0006413,GO:0006417,GO:0006518,GO:0006807,GO:0006810,GO:0006950,GO:0006952,GO:0006954,GO:0008135,GO:0008144,GO:0008150,GO:0008152,GO:0008494,GO:0009058,GO:0009059,GO:0009889,GO:0009891,GO:0009893,GO:0009987,GO:…	-	ko:K06184	-	-	-	-	ko00000,ko03012	-	-	-	ABC_tran,ABC_tran_Xtn
transcript_29463	6334.EFV56057	2.474e-73	261	COG0550@1|root,KOG1956@2759|Eukaryota,38BN4@33154|Opisthokonta,3BBHK@33208|Metazoa,3CSD0@33213|Bilateria,40CDD@6231|Nematoda	33208|Metazoa	L	Introduces a single-strand break via transesterification at a target site in duplex DNA. Releases the supercoiling and torsional tension of DNA introduced during the DNA replication and transcription by transiently cleaving and rejoining one strand of the DNA duplex. The scissile phosphodiester is attacked by the catalytic tyrosine of the enzyme, resulting in the formation of a DNA-(5'-phosphotyr…	TOP3A	GO:0000002,GO:0000003,GO:0000724,GO:0000725,GO:0003674,GO:0003676,GO:0003677,GO:0003824,GO:0003916,GO:0003917,GO:0005488,GO:0005575,GO:0005622,GO:0005623,GO:0005634,GO:0005654,GO:0005737,GO:0005739,GO:0006139,GO:0006259,GO:0006260,GO:0006265,GO:0006281,GO:0006302,GO:0006310,GO:0006725,GO:0006807,GO:0006950,GO:0006974,GO:0006996,GO:0007005,GO:0007049,GO:0008150,GO:0008152,GO:0009058,GO:0009059,GO:…	5.99.1.2	ko:K03165	ko03440,ko03460,map03440,map03460	M00414	-	-	ko00000,ko00001,ko00002,ko01000,ko03032,ko03400	-	-	-	Topoisom_bac,Toprim,zf-C4_Topoisom,zf-GRF
transcript_20849	6334.EFV55734	3.738e-270	849	KOG3676@1|root,KOG3676@2759|Eukaryota,38C3C@33154|Opisthokonta,3BBRN@33208|Metazoa,3CV5B@33213|Bilateria,40CMN@6231|Nematoda	33208|Metazoa	PT	calcium ion transmembrane transport	Iav	GO:0001964,GO:0003008,GO:0003674,GO:0005215,GO:0005216,GO:0005261,GO:0005262,GO:0005575,GO:0005622,GO:0005623,GO:0005737,GO:0005886,GO:0005887,GO:0005929,GO:0006810,GO:0006811,GO:0006812,GO:0006816,GO:0006950,GO:0006970,GO:0006972,GO:0007600,GO:0007605,GO:0007606,GO:0007608,GO:0007610,GO:0007611,GO:0007612,GO:0007626,GO:0007628,GO:0007635,GO:0008150,GO:0008306,GO:0008324,GO:0008344,GO:0008355,GO:…	-	ko:K04974,ko:K04975	ko04961,ko04970,ko04978,map04961,map04970,map04978	-	-	-	ko00000,ko00001,ko04040	1.A.4.2.10,1.A.4.2.11,1.A.4.2.12,1.A.4.2.3,1.A.4.2.6,1.A.4.2.7	-	-	Ank,Ank_2,Ion_trans
transcript_34570	6334.EFV55664	1.425e-24	114	KOG2070@1|root,KOG2070@2759|Eukaryota,38E81@33154|Opisthokonta,3BD0D@33208|Metazoa,3CYEC@33213|Bilateria	33208|Metazoa	T	Rho guanyl-nucleotide exchange factor activity	ARHGEF6	GO:0000165,GO:0000322,GO:0001726,GO:0002244,GO:0002376,GO:0002520,GO:0002791,GO:0002793,GO:0003674,GO:0005085,GO:0005088,GO:0005089,GO:0005096,GO:0005198,GO:0005488,GO:0005515,GO:0005575,GO:0005622,GO:0005623,GO:0005737,GO:0005773,GO:0005829,GO:0005886,GO:0005911,GO:0005912,GO:0005924,GO:0005925,GO:0005938,GO:0006464,GO:0006468,GO:0006793,GO:0006796,GO:0006807,GO:0006915,GO:0006928,GO:0006950,GO:…	-	ko:K05729,ko:K07847,ko:K13710	ko04810,ko05212,map04810,map05212	-	-	-	ko00000,ko00001,ko04031,ko04131	-	-	-	CH,PH,RhoGEF,RhoGEF67_u1,RhoGEF67_u2,SH3_2,SH3_9,betaPIX_CC
transcript_33445	6334.EFV55023	4.942e-112	364	COG5022@1|root,KOG0161@2759|Eukaryota,38CVC@33154|Opisthokonta,3BBPR@33208|Metazoa,3CSM1@33213|Bilateria,40BDU@6231|Nematoda	33208|Metazoa	Z	Belongs to the TRAFAC class myosin-kinesin ATPase superfamily. Myosin family	Mhc	GO:0000003,GO:0001667,GO:0002064,GO:0002065,GO:0002066,GO:0003006,GO:0003008,GO:0003012,GO:0003674,GO:0003774,GO:0003824,GO:0005198,GO:0005488,GO:0005515,GO:0005575,GO:0005622,GO:0005623,GO:0005694,GO:0005700,GO:0005703,GO:0005737,GO:0005856,GO:0005859,GO:0005863,GO:0006928,GO:0006936,GO:0006996,GO:0007010,GO:0007015,GO:0007275,GO:0007276,GO:0007281,GO:0007292,GO:0007297,GO:0007298,GO:0007517,GO:…	-	ko:K10352,ko:K17751	ko04260,ko04261,ko04530,ko05416,map04260,map04261,map04530,map05416	-	-	-	ko00000,ko00001,ko04147,ko04812	-	-	-	IQ,Myosin_N,Myosin_head,Myosin_tail_1
transcript_28704	6334.EFV50896	1.197e-11	68	KOG1922@1|root,KOG1922@2759|Eukaryota,38C7D@33154|Opisthokonta,3BDNK@33208|Metazoa,3CX9J@33213|Bilateria,40CYX@6231|Nematoda	33208|Metazoa	TZ	Formin Homology 2 Domain	form3	GO:0001763,GO:0002009,GO:0002064,GO:0003674,GO:0003779,GO:0005488,GO:0005515,GO:0005575,GO:0005622,GO:0005623,GO:0005856,GO:0005884,GO:0007275,GO:0007424,GO:0008092,GO:0008150,GO:0009653,GO:0009888,GO:0009987,GO:0015629,GO:0030154,GO:0030855,GO:0031110,GO:0031113,GO:0031941,GO:0032092,GO:0032271,GO:0032501,GO:0032502,GO:0032886,GO:0032991,GO:0033043,GO:0035146,GO:0035147,GO:0035150,GO:0035239,GO:…	-	-	-	-	-	-	-	-	-	-	Drf_FH3,Drf_GBD,FH2
transcript_14947	885580.XP_010640002.1	7.571e-104	360	KOG0200@1|root,KOG0200@2759|Eukaryota,38BHI@33154|Opisthokonta,3BAU7@33208|Metazoa,3CRP7@33213|Bilateria,483JP@7711|Chordata,4910R@7742|Vertebrata,3J2HT@40674|Mammalia,35CPD@314146|Euarchontoglires,4Q1RT@9989|Rodentia	33208|Metazoa	T	Tyrosine kinase, catalytic domain	FGFR3	GO:0000003,GO:0000122,GO:0000165,GO:0000323,GO:0000902,GO:0000904,GO:0001501,GO:0001503,GO:0001654,GO:0001932,GO:0001934,GO:0001936,GO:0001938,GO:0001958,GO:0002009,GO:0002062,GO:0002064,GO:0002088,GO:0002089,GO:0002119,GO:0002164,GO:0002682,GO:0002761,GO:0003416,GO:0003674,GO:0003824,GO:0004672,GO:0004713,GO:0004714,GO:0004888,GO:0005007,GO:0005085,GO:0005088,GO:0005488,GO:0005515,GO:0005575,GO:…	2.7.10.1	ko:K04362,ko:K05093,ko:K05094	ko01521,ko04010,ko04014,ko04015,ko04144,ko04151,ko04520,ko04550,ko04714,ko04810,ko05200,ko05205,ko05206,ko05215,ko05218,ko05219,ko05224,ko05226,ko05230,map01521,map04010,map04014,map04015,map04144,map04151,map04520,map04550,map04714,map04810,map05200,map05205,map05206,map05215,map05218,map05219,map05224,map05226,map05230	-	-	-	ko00000,ko00001,ko00536,ko01000,ko01001,ko01020,ko04050,ko04090,ko04516	-	-	-	I-set,Ig_3,Pkinase_Tyr
transcript_2825	6334.EFV51435	3.239e-26	111	KOG3658@1|root,KOG3658@2759|Eukaryota,38CS5@33154|Opisthokonta,3BCP3@33208|Metazoa,3CV73@33213|Bilateria,40BQG@6231|Nematoda	33208|Metazoa	O	Disintegrin and metalloproteinase domain-containing protein	ADAM10	GO:0000003,GO:0000902,GO:0000904,GO:0001558,GO:0001655,GO:0001667,GO:0001701,GO:0001708,GO:0001709,GO:0001775,GO:0002064,GO:0002065,GO:0002066,GO:0002119,GO:0002164,GO:0002252,GO:0002263,GO:0002274,GO:0002275,GO:0002283,GO:0002366,GO:0002376,GO:0002443,GO:0002444,GO:0002446,GO:0002520,GO:0002682,GO:0002684,GO:0002685,GO:0002687,GO:0002688,GO:0002690,GO:0002761,GO:0003006,GO:0003007,GO:0003674,GO:…	3.4.24.81	ko:K06704	ko05010,ko05120,map05010,map05120	-	-	-	ko00000,ko00001,ko01000,ko01002,ko04090	-	-	-	Disintegrin,Pep_M12B_propep,Reprolysin_2,Reprolysin_5
transcript_13100	6334.EFV55412	1.293e-51	185	28IYF@1|root,2QRA3@2759|Eukaryota,39RGJ@33154|Opisthokonta,3BFYX@33208|Metazoa,3D0M4@33213|Bilateria,40B0M@6231|Nematoda	33208|Metazoa	T	Fibronectin type 3 domain	-	-	-	-	-	-	-	-	-	-	-	-	DB,I-set,Ig_3,Lustrin_cystein,fn3,ig
transcript_5153	126957.SMAR011186-PA	1.447e-28	119	KOG2579@1|root,KOG3681@1|root,KOG2579@2759|Eukaryota,KOG3681@2759|Eukaryota,394QH@33154|Opisthokonta,3B9H4@33208|Metazoa,3CUFR@33213|Bilateria,41U9R@6656|Arthropoda	33208|Metazoa	W	actin filament binding. It is involved in the biological process described with cell-matrix adhesion	VCL	GO:0000902,GO:0000904,GO:0001725,GO:0001775,GO:0002009,GO:0002102,GO:0002162,GO:0002252,GO:0002263,GO:0002274,GO:0002275,GO:0002283,GO:0002366,GO:0002376,GO:0002443,GO:0002444,GO:0002446,GO:0002576,GO:0003008,GO:0003012,GO:0003674,GO:0003779,GO:0005198,GO:0005200,GO:0005488,GO:0005515,GO:0005575,GO:0005576,GO:0005622,GO:0005623,GO:0005737,GO:0005739,GO:0005740,GO:0005743,GO:0005829,GO:0005856,GO:…	-	ko:K05700	ko04510,ko04520,ko04670,ko04810,ko05100,ko05131,ko05146,map04510,map04520,map04670,map04810,map05100,map05131,map05146	-	-	-	ko00000,ko00001,ko04147,ko04812	-	-	-	Vinculin
transcript_15387	7209.EJD74113.1	6.513e-264	835	KOG3681@1|root,KOG3681@2759|Eukaryota,394QH@33154|Opisthokonta,3B9H4@33208|Metazoa,3CUFR@33213|Bilateria,40B8J@6231|Nematoda,1KUCQ@119089|Chromadorea	33208|Metazoa	W	Vinculin family	VCL	GO:0000902,GO:0000904,GO:0001725,GO:0001775,GO:0002009,GO:0002102,GO:0002162,GO:0002252,GO:0002263,GO:0002274,GO:0002275,GO:0002283,GO:0002366,GO:0002376,GO:0002443,GO:0002444,GO:0002446,GO:0002576,GO:0003008,GO:0003012,GO:0003674,GO:0003779,GO:0005198,GO:0005200,GO:0005488,GO:0005515,GO:0005575,GO:0005576,GO:0005622,GO:0005623,GO:0005737,GO:0005739,GO:0005740,GO:0005743,GO:0005829,GO:0005856,GO:…	-	ko:K05700	ko04510,ko04520,ko04670,ko04810,ko05100,ko05131,ko05146,map04510,map04520,map04670,map04810,map05100,map05131,map05146	-	-	-	ko00000,ko00001,ko04147,ko04812	-	-	-	Vinculin
transcript_37967	6238.CBG12923	1.299e-72	248	KOG1420@1|root,KOG1420@2759|Eukaryota,38CH0@33154|Opisthokonta,3BEHD@33208|Metazoa,3CTJ6@33213|Bilateria,40B23@6231|Nematoda,1KVA0@119089|Chromadorea,40VMC@6236|Rhabditida	33208|Metazoa	P	large conductance calcium-activated potassium channel activity	KCNMA1	GO:0000003,GO:0001508,GO:0001666,GO:0002065,GO:0003008,GO:0003012,GO:0003013,GO:0003014,GO:0003018,GO:0003674,GO:0003779,GO:0005215,GO:0005216,GO:0005227,GO:0005244,GO:0005249,GO:0005261,GO:0005267,GO:0005488,GO:0005515,GO:0005575,GO:0005576,GO:0005615,GO:0005622,GO:0005623,GO:0005737,GO:0005783,GO:0005886,GO:0005887,GO:0005901,GO:0006810,GO:0006811,GO:0006812,GO:0006813,GO:0006873,GO:0006875,GO:…	-	ko:K04936	ko04022,ko04270,ko04911,ko04924,ko04970,ko04972,map04022,map04270,map04911,map04924,map04970,map04972	-	-	-	ko00000,ko00001,ko04040	1.A.1.3.1,1.A.1.3.2,1.A.1.3.3	-	-	BK_channel_a,Ion_trans,Ion_trans_2
transcript_21175	7370.XP_005185321.1	7.02e-75	255	COG1503@1|root,KOG0688@2759|Eukaryota,38E1W@33154|Opisthokonta,3BCAN@33208|Metazoa,3D1R5@33213|Bilateria,41X8R@6656|Arthropoda,3SJCQ@50557|Insecta,44ZYX@7147|Diptera	33208|Metazoa	J	Translation release factor activity, codon specific. It is involved in the biological process described with translational termination	ETF1	GO:0000184,GO:0000956,GO:0003674,GO:0003676,GO:0003723,GO:0003729,GO:0003747,GO:0005488,GO:0005575,GO:0005622,GO:0005623,GO:0005737,GO:0005829,GO:0006139,GO:0006401,GO:0006402,GO:0006412,GO:0006415,GO:0006417,GO:0006449,GO:0006464,GO:0006479,GO:0006518,GO:0006725,GO:0006807,GO:0007154,GO:0007165,GO:0007166,GO:0007224,GO:0008079,GO:0008135,GO:0008150,GO:0008152,GO:0008213,GO:0009056,GO:0009057,GO:…	-	ko:K03265	ko03015,map03015	-	-	-	ko00000,ko00001,ko03012,ko03019	-	-	-	eRF1_1,eRF1_2,eRF1_3
transcript_11924	136037.KDR18449	2.844e-267	844	KOG1107@1|root,KOG1107@2759|Eukaryota,38DTF@33154|Opisthokonta,3BBUU@33208|Metazoa,3CV79@33213|Bilateria,41U2E@6656|Arthropoda,3SHNE@50557|Insecta	33208|Metazoa	U	Plays a role in vesicular protein sorting	VPS35	GO:0000323,GO:0001664,GO:0002791,GO:0002793,GO:0003674,GO:0005102,GO:0005215,GO:0005488,GO:0005515,GO:0005575,GO:0005622,GO:0005623,GO:0005737,GO:0005764,GO:0005768,GO:0005769,GO:0005770,GO:0005773,GO:0005829,GO:0006508,GO:0006624,GO:0006807,GO:0006810,GO:0006839,GO:0006886,GO:0006897,GO:0006915,GO:0006996,GO:0007005,GO:0007033,GO:0007034,GO:0007040,GO:0007041,GO:0007154,GO:0007165,GO:0007166,GO:…	-	ko:K18468	ko04144,map04144	-	-	-	ko00000,ko00001,ko04131	-	-	-	Vps35
transcript_25170	6334.EFV59730	6.221e-75	258	KOG0174@1|root,KOG2864@1|root,KOG0174@2759|Eukaryota,KOG2864@2759|Eukaryota,38EH1@33154|Opisthokonta,3BA9I@33208|Metazoa,3CXGZ@33213|Bilateria,40CEG@6231|Nematoda	33208|Metazoa	O	Proteasome subunit beta type	PSMB6	GO:0000502,GO:0001889,GO:0002376,GO:0002520,GO:0003008,GO:0003012,GO:0003674,GO:0003824,GO:0004175,GO:0005488,GO:0005575,GO:0005622,GO:0005623,GO:0005634,GO:0005654,GO:0005737,GO:0005829,GO:0005839,GO:0006464,GO:0006508,GO:0006511,GO:0006807,GO:0007275,GO:0008150,GO:0008152,GO:0008233,GO:0009056,GO:0009057,GO:0009605,GO:0009607,GO:0009615,GO:0009617,GO:0009628,GO:0009987,GO:0010033,GO:0010243,GO:…	3.4.25.1	ko:K02738,ko:K02741	ko03050,map03050	M00337,M00340	-	-	ko00000,ko00001,ko00002,ko01000,ko01002,ko03051	-	-	-	Proteasome
transcript_21581	6334.EFV54793	2.501e-33	134	COG5560@1|root,KOG1873@2759|Eukaryota,38DXM@33154|Opisthokonta,3BD1W@33208|Metazoa,3CUYE@33213|Bilateria,40D72@6231|Nematoda	33208|Metazoa	O	Ubiquitin carboxyl-terminal hydrolase	USP16	GO:0000278,GO:0003674,GO:0003712,GO:0003713,GO:0003824,GO:0004175,GO:0004197,GO:0004843,GO:0005488,GO:0005515,GO:0005575,GO:0005622,GO:0005623,GO:0005634,GO:0005654,GO:0005737,GO:0006139,GO:0006259,GO:0006281,GO:0006289,GO:0006325,GO:0006355,GO:0006357,GO:0006417,GO:0006448,GO:0006464,GO:0006508,GO:0006725,GO:0006807,GO:0006950,GO:0006974,GO:0006996,GO:0007049,GO:0008150,GO:0008152,GO:0008233,GO:…	3.4.19.12	ko:K11844	-	-	-	-	ko00000,ko01000,ko01002,ko04121	-	-	-	UCH,zf-UBP
transcript_39024	7029.ACYPI002979-PA	4.65e-31	128	KOG0978@1|root,KOG0978@2759|Eukaryota,38CIM@33154|Opisthokonta,3BA0G@33208|Metazoa,3CS3M@33213|Bilateria,41VSP@6656|Arthropoda,3SGC5@50557|Insecta,3E9Q1@33342|Paraneoptera	33208|Metazoa	O	Zinc finger, C3HC4 type (RING finger)	RNF20	GO:0000149,GO:0000151,GO:0000209,GO:0000785,GO:0000792,GO:0002039,GO:0003674,GO:0003676,GO:0003682,GO:0003712,GO:0003713,GO:0003723,GO:0003729,GO:0003730,GO:0003824,GO:0004842,GO:0005488,GO:0005515,GO:0005575,GO:0005622,GO:0005623,GO:0005634,GO:0005654,GO:0005694,GO:0005730,GO:0005737,GO:0005829,GO:0006325,GO:0006355,GO:0006464,GO:0006508,GO:0006511,GO:0006513,GO:0006629,GO:0006643,GO:0006664,GO:…	2.3.2.27	ko:K10696	-	-	-	-	ko00000,ko01000,ko04121	-	-	-	zf-C3HC4,zf-C3HC4_3
transcript_21934	7209.EJD76079.1	1.738e-244	767	KOG0033@1|root,KOG0033@2759|Eukaryota,38FV7@33154|Opisthokonta,3BF3D@33208|Metazoa,3CSTU@33213|Bilateria,40ASU@6231|Nematoda,1KY54@119089|Chromadorea	33208|Metazoa	T	Belongs to the protein kinase superfamily	CAMK2G	GO:0000003,GO:0000082,GO:0000165,GO:0000278,GO:0000902,GO:0000904,GO:0001505,GO:0001558,GO:0001666,GO:0001775,GO:0001932,GO:0001934,GO:0002026,GO:0002027,GO:0002028,GO:0002029,GO:0002030,GO:0002376,GO:0002790,GO:0002931,GO:0003008,GO:0003012,GO:0003013,GO:0003015,GO:0003254,GO:0003298,GO:0003300,GO:0003301,GO:0003674,GO:0003824,GO:0004672,GO:0004674,GO:0004683,GO:0004721,GO:0004722,GO:0004723,GO:…	2.7.11.17	ko:K04515	ko04012,ko04020,ko04024,ko04066,ko04114,ko04217,ko04261,ko04310,ko04360,ko04713,ko04720,ko04722,ko04725,ko04728,ko04740,ko04745,ko04750,ko04911,ko04912,ko04916,ko04921,ko04922,ko04925,ko04934,ko04971,ko05031,ko05152,ko05200,ko05205,ko05214,map04012,map04020,map04024,map04066,map04114,map04217,map04261,map04310,map04360,map04713,map04720,map04722,map04725,map04728,map04740,map04745,map04750,map049…	-	-	-	ko00000,ko00001,ko01000,ko01001	-	-	-	CaMKII_AD,Pkinase
transcript_23530	7209.EFO27622.1	2.352e-33	143	KOG1854@1|root,KOG1854@2759|Eukaryota,38GXM@33154|Opisthokonta,3BCJF@33208|Metazoa,3CWTH@33213|Bilateria,40C48@6231|Nematoda,1KTZJ@119089|Chromadorea	33208|Metazoa	M	Component of the MICOS complex, a large protein complex of the mitochondrial inner membrane that plays crucial roles in the maintenance of crista junctions, inner membrane architecture, and formation of contact sites to the outer membrane	IMMT	GO:0000302,GO:0005575,GO:0005622,GO:0005623,GO:0005737,GO:0005739,GO:0005740,GO:0005743,GO:0005753,GO:0006873,GO:0006874,GO:0006875,GO:0006950,GO:0006979,GO:0006996,GO:0007005,GO:0007006,GO:0007007,GO:0008150,GO:0009266,GO:0009409,GO:0009628,GO:0009653,GO:0009987,GO:0016020,GO:0016021,GO:0016043,GO:0016469,GO:0019725,GO:0019866,GO:0030003,GO:0031090,GO:0031224,GO:0031300,GO:0031301,GO:0031304,GO:…	-	ko:K17785	-	-	-	-	ko00000,ko03029	-	-	-	Mitofilin
transcript_32534	6334.EFV60809	9.53e-30	129	KOG3751@1|root,KOG3751@2759|Eukaryota,39Z26@33154|Opisthokonta,3BH08@33208|Metazoa,3CS03@33213|Bilateria	33208|Metazoa	T	cell chemotaxis to vascular endothelial growth factor	GAB1	GO:0000003,GO:0000165,GO:0000187,GO:0000578,GO:0000902,GO:0000904,GO:0001525,GO:0001568,GO:0001654,GO:0001701,GO:0001745,GO:0001751,GO:0001752,GO:0001754,GO:0001890,GO:0001892,GO:0001932,GO:0001934,GO:0001944,GO:0002376,GO:0002520,GO:0002521,GO:0002573,GO:0002682,GO:0002684,GO:0002694,GO:0002696,GO:0002697,GO:0002699,GO:0002703,GO:0002705,GO:0002886,GO:0002888,GO:0003002,GO:0003006,GO:0003674,GO:…	-	ko:K08091,ko:K09593,ko:K20231	ko01521,ko04012,ko04013,ko04014,ko04071,ko04072,ko04380,ko04664,ko04666,ko04722,ko05100,ko05205,ko05211,ko05220,ko05225,ko05226,map01521,map04012,map04013,map04014,map04071,map04072,map04380,map04664,map04666,map04722,map05100,map05205,map05211,map05220,map05225,map05226	-	-	-	ko00000,ko00001	-	-	-	PH
transcript_32258	31234.CRE17120	5.999e-55	201	KOG3759@1|root,KOG3759@2759|Eukaryota,38BEW@33154|Opisthokonta,3B95K@33208|Metazoa,3CWSE@33213|Bilateria,40DBP@6231|Nematoda,1KW1W@119089|Chromadorea,40UNV@6236|Rhabditida	33208|Metazoa	T	RUN	RUNDC1	GO:0000138,GO:0003674,GO:0005096,GO:0005488,GO:0005515,GO:0005575,GO:0005622,GO:0005623,GO:0005737,GO:0005794,GO:0005795,GO:0006810,GO:0006886,GO:0006996,GO:0008047,GO:0008104,GO:0008150,GO:0009987,GO:0010256,GO:0012505,GO:0015031,GO:0015833,GO:0016043,GO:0016050,GO:0017016,GO:0017137,GO:0019899,GO:0021700,GO:0030234,GO:0030424,GO:0030695,GO:0031267,GO:0031338,GO:0031984,GO:0031985,GO:0032386,GO:…	-	-	-	-	-	-	-	-	-	-	RUN
transcript_4036	6334.EFV50456	8.34e-45	171	COG1310@1|root,KOG1169@1|root,KOG1169@2759|Eukaryota,KOG1555@2759|Eukaryota,38HE3@33154|Opisthokonta,3BHFE@33208|Metazoa,3CSG2@33213|Bilateria,40G1U@6231|Nematoda	33208|Metazoa	IT	Diacylglycerol kinase accessory domain (presumed)	DGKE	GO:0000166,GO:0001775,GO:0003674,GO:0003824,GO:0004143,GO:0005488,GO:0005524,GO:0005575,GO:0005622,GO:0005623,GO:0005634,GO:0005737,GO:0005829,GO:0005886,GO:0006629,GO:0006644,GO:0006793,GO:0006796,GO:0006950,GO:0007596,GO:0007599,GO:0008144,GO:0008150,GO:0008152,GO:0008610,GO:0008654,GO:0009058,GO:0009611,GO:0009987,GO:0016020,GO:0016301,GO:0016310,GO:0016740,GO:0016772,GO:0016773,GO:0017076,GO:…	2.7.1.107	ko:K00901	ko00561,ko00564,ko01100,ko01110,ko04070,ko04072,ko05231,map00561,map00564,map01100,map01110,map04070,map04072,map05231	-	R02240	RC00002,RC00017	ko00000,ko00001,ko01000	-	-	-	C1_1,DAGK_acc,DAGK_cat
transcript_12490	6334.EFV50220	1.675e-175	570	2D3BM@1|root,2SQZ5@2759|Eukaryota,3ANU1@33154|Opisthokonta,3C1US@33208|Metazoa,3DHN7@33213|Bilateria,40ETZ@6231|Nematoda	33208|Metazoa	-	-	-	-	-	-	-	-	-	-	-	-	-	-	-
transcript_33367	45351.EDO29295	7.021e-56	199	KOG4441@1|root,KOG4441@2759|Eukaryota,38FPI@33154|Opisthokonta,3BB3K@33208|Metazoa	33208|Metazoa	T	distal tubule morphogenesis	KLHL3	GO:0000003,GO:0000151,GO:0000209,GO:0001655,GO:0001725,GO:0001822,GO:0002009,GO:0003006,GO:0003008,GO:0003014,GO:0003096,GO:0003674,GO:0003779,GO:0005198,GO:0005488,GO:0005515,GO:0005575,GO:0005576,GO:0005622,GO:0005623,GO:0005737,GO:0005829,GO:0005856,GO:0006464,GO:0006508,GO:0006511,GO:0006807,GO:0006810,GO:0006811,GO:0006812,GO:0006814,GO:0006996,GO:0007010,GO:0007049,GO:0007275,GO:0007276,GO:…	-	ko:K10443,ko:K10457	-	-	-	-	ko00000,ko04121	-	-	-	BACK,BTB,Kelch_1
transcript_20690	6334.EFV58714	1.351e-157	503	COG1048@1|root,KOG0453@2759|Eukaryota,38CNX@33154|Opisthokonta,3B95S@33208|Metazoa,3CSK2@33213|Bilateria,40BJU@6231|Nematoda	33208|Metazoa	CE	Belongs to the aconitase IPM isomerase family	ACO2	GO:0001889,GO:0003674,GO:0003824,GO:0003994,GO:0005488,GO:0005506,GO:0005575,GO:0005622,GO:0005623,GO:0005737,GO:0005739,GO:0005759,GO:0006082,GO:0006091,GO:0006099,GO:0006101,GO:0006102,GO:0006950,GO:0007275,GO:0008150,GO:0008152,GO:0008198,GO:0009060,GO:0009987,GO:0015980,GO:0016829,GO:0016835,GO:0016836,GO:0016999,GO:0017144,GO:0019752,GO:0031974,GO:0032501,GO:0032502,GO:0035900,GO:0043167,GO:…	4.2.1.3	ko:K01681	ko00020,ko00630,ko00720,ko01100,ko01110,ko01120,ko01130,ko01200,ko01210,ko01230,map00020,map00630,map00720,map01100,map01110,map01120,map01130,map01200,map01210,map01230	M00009,M00010,M00012,M00173,M00740	R01324,R01325,R01900	RC00497,RC00498,RC00618	br01601,ko00000,ko00001,ko00002,ko01000	-	-	-	Aconitase,Aconitase_C
transcript_21921	6500.XP_005109942.1	3.098e-62	224	KOG4587@1|root,KOG4587@2759|Eukaryota,39S4B@33154|Opisthokonta,3BDKV@33208|Metazoa,3CR6V@33213|Bilateria	33208|Metazoa	S	peptidyl-tryptophan modification	DPY19L1	GO:0000003,GO:0000030,GO:0003006,GO:0003674,GO:0003824,GO:0005575,GO:0005622,GO:0005623,GO:0005634,GO:0005635,GO:0005637,GO:0005737,GO:0006464,GO:0006486,GO:0006807,GO:0007276,GO:0007281,GO:0007283,GO:0007286,GO:0008150,GO:0008152,GO:0009058,GO:0009059,GO:0009100,GO:0009101,GO:0009987,GO:0012505,GO:0016020,GO:0016740,GO:0016757,GO:0016758,GO:0018103,GO:0018193,GO:0018211,GO:0018317,GO:0018406,GO:…	-	-	-	-	-	-	-	-	-	-	Dpy19
transcript_4871	6334.EFV51535	5.094e-65	226	COG1219@1|root,KOG0745@2759|Eukaryota,38BKK@33154|Opisthokonta,3BCBU@33208|Metazoa,3CRYF@33213|Bilateria,40B6S@6231|Nematoda	33208|Metazoa	O	unfolded protein binding	CLPX	GO:0000166,GO:0003674,GO:0003824,GO:0004175,GO:0004176,GO:0004252,GO:0005488,GO:0005524,GO:0005575,GO:0005622,GO:0005623,GO:0005634,GO:0005654,GO:0005737,GO:0005739,GO:0005740,GO:0005743,GO:0005759,GO:0005829,GO:0006139,GO:0006163,GO:0006508,GO:0006725,GO:0006753,GO:0006793,GO:0006796,GO:0006807,GO:0008047,GO:0008144,GO:0008150,GO:0008152,GO:0008233,GO:0008236,GO:0009056,GO:0009057,GO:0009117,GO:…	-	ko:K03544	ko04112,map04112	-	-	-	ko00000,ko00001,ko03110	-	-	-	AAA_2,ClpB_D2-small
transcript_22730	6334.EFV48522	8.966e-28	114	COG1204@1|root,KOG0952@2759|Eukaryota,3AEUX@33154|Opisthokonta	33154|Opisthokonta	A	Sec63 Brl domain	-	-	3.6.4.12	ko:K18663	-	-	-	-	ko00000,ko01000,ko03400	-	-	-	Sec63
transcript_15914	6334.EFV59459	1.922e-120	400	KOG2008@1|root,KOG2008@2759|Eukaryota,39UDT@33154|Opisthokonta,3BB9Y@33208|Metazoa,3CXAR@33213|Bilateria,40CYK@6231|Nematoda	33208|Metazoa	T	cell division	SH3BP5L	GO:0001932,GO:0001933,GO:0003674,GO:0004857,GO:0004860,GO:0005488,GO:0005515,GO:0005575,GO:0005622,GO:0005623,GO:0005737,GO:0006469,GO:0007154,GO:0007165,GO:0008150,GO:0009892,GO:0009987,GO:0010563,GO:0010605,GO:0017124,GO:0019207,GO:0019210,GO:0019220,GO:0019222,GO:0019887,GO:0019904,GO:0023052,GO:0030234,GO:0031323,GO:0031324,GO:0031399,GO:0031400,GO:0032268,GO:0032269,GO:0033673,GO:0035556,GO:…	-	ko:K20478	-	-	-	-	ko00000,ko04131	-	-	-	SH3BP5
transcript_25243	6334.EFV51845	7.188e-29	119	KOG3852@1|root,KOG3852@2759|Eukaryota,38F2Q@33154|Opisthokonta,3BAXP@33208|Metazoa,3CV5G@33213|Bilateria,40BWT@6231|Nematoda	33208|Metazoa	S	Domain of unknown function (DUF1693)	FAM46A	GO:0003674,GO:0003824,GO:0004652,GO:0005575,GO:0005622,GO:0005623,GO:0005634,GO:0005737,GO:0008150,GO:0009892,GO:0009893,GO:0009894,GO:0009895,GO:0010468,GO:0010604,GO:0010605,GO:0010608,GO:0010628,GO:0016740,GO:0016772,GO:0016779,GO:0019219,GO:0019222,GO:0031323,GO:0031324,GO:0031329,GO:0031330,GO:0043226,GO:0043227,GO:0043229,GO:0043231,GO:0043487,GO:0043488,GO:0043489,GO:0044424,GO:0044464,GO:…	-	-	-	-	-	-	-	-	-	-	NTP_transf_7
transcript_41771	42254.XP_004622460.1	7.102e-12	69	KOG3029@1|root,KOG3029@2759|Eukaryota,38GK8@33154|Opisthokonta,3BDPT@33208|Metazoa,3CWTB@33213|Bilateria,482BD@7711|Chordata,48ZM0@7742|Vertebrata,3J7PQ@40674|Mammalia	33208|Metazoa	O	prostaglandin E synthase 2	Su(P)	GO:0003674,GO:0003824,GO:0016853,GO:0016860,GO:0050220	5.3.99.3	ko:K05309	ko00590,ko01100,map00590,map01100	-	R02265	RC00672	ko00000,ko00001,ko01000	-	-	-	GST_N_3,Glutaredoxin
transcript_32182	946362.XP_004997808.1	6.816e-22	100	KOG3145@1|root,KOG3145@2759|Eukaryota,38D22@33154|Opisthokonta	33154|Opisthokonta	E	L-cystine transmembrane transporter activity	CTNS	GO:0000099,GO:0000101,GO:0000323,GO:0001654,GO:0002088,GO:0003008,GO:0003333,GO:0003674,GO:0005215,GO:0005342,GO:0005575,GO:0005622,GO:0005623,GO:0005737,GO:0005764,GO:0005765,GO:0005768,GO:0005770,GO:0005773,GO:0005774,GO:0005856,GO:0005886,GO:0006082,GO:0006139,GO:0006163,GO:0006518,GO:0006520,GO:0006575,GO:0006725,GO:0006749,GO:0006753,GO:0006790,GO:0006793,GO:0006796,GO:0006807,GO:0006810,GO:…	-	ko:K12386,ko:K16686,ko:K17436	ko04142,ko04214,ko04390,ko04391,ko04392,map04142,map04214,map04390,map04391,map04392	M00683	-	-	br01610,ko00000,ko00001,ko00002,ko03011,ko04147	-	-	-	PQ-loop
transcript_26397	126957.SMAR012708-PA	1.571e-182	585	COG0459@1|root,KOG0364@2759|Eukaryota,38GPW@33154|Opisthokonta,3BFX2@33208|Metazoa,3CYB8@33213|Bilateria,41XAJ@6656|Arthropoda	33208|Metazoa	O	assists the folding of proteins upon ATP hydrolysis	CCT3	GO:0000003,GO:0002199,GO:0003674,GO:0003824,GO:0005488,GO:0005515,GO:0005575,GO:0005622,GO:0005623,GO:0005737,GO:0005829,GO:0005832,GO:0005856,GO:0005874,GO:0005886,GO:0006457,GO:0006458,GO:0006810,GO:0007338,GO:0007339,GO:0008037,GO:0008150,GO:0009566,GO:0009889,GO:0009891,GO:0009893,GO:0009987,GO:0009988,GO:0010556,GO:0010557,GO:0010604,GO:0010638,GO:0015630,GO:0016020,GO:0016043,GO:0016462,GO:…	-	ko:K09495	-	-	-	-	ko00000,ko03036,ko03110,ko04147	-	-	-	Cpn60_TCP1
transcript_27810	6326.BUX.s01109.422	3.361e-17	83	KOG0607@1|root,KOG0607@2759|Eukaryota,38BRN@33154|Opisthokonta,3BFTK@33208|Metazoa,3D1KZ@33213|Bilateria,40CDR@6231|Nematoda,1KV53@119089|Chromadorea	33208|Metazoa	T	Serine/Threonine protein kinases, catalytic domain	MKNK1	GO:0000166,GO:0001932,GO:0001934,GO:0002376,GO:0002520,GO:0003674,GO:0003824,GO:0004672,GO:0004674,GO:0004683,GO:0005488,GO:0005515,GO:0005516,GO:0005524,GO:0005575,GO:0005622,GO:0005623,GO:0005634,GO:0005635,GO:0005654,GO:0005737,GO:0005813,GO:0005815,GO:0005829,GO:0005856,GO:0005874,GO:0006417,GO:0006446,GO:0006464,GO:0006468,GO:0006793,GO:0006796,GO:0006807,GO:0006915,GO:0006950,GO:0006970,GO:…	2.7.11.1	ko:K04372	ko04010,ko04066,ko04910,map04010,map04066,map04910	-	-	-	ko00000,ko00001,ko01000,ko01001	-	-	-	Pkinase
transcript_26591	6334.EFV49273	2.282e-125	412	KOG2649@1|root,KOG2649@2759|Eukaryota,38DE0@33154|Opisthokonta,3B9RU@33208|Metazoa,3CSI8@33213|Bilateria,40B3Y@6231|Nematoda	33208|Metazoa	S	Zn_pept	CPE	GO:0001505,GO:0001956,GO:0003007,GO:0003205,GO:0003206,GO:0003208,GO:0003214,GO:0003231,GO:0003674,GO:0003824,GO:0004180,GO:0004181,GO:0004185,GO:0005102,GO:0005488,GO:0005515,GO:0005575,GO:0005576,GO:0005615,GO:0005622,GO:0005623,GO:0005737,GO:0005794,GO:0005886,GO:0006464,GO:0006508,GO:0006518,GO:0006807,GO:0006810,GO:0006811,GO:0006812,GO:0006836,GO:0006937,GO:0007154,GO:0007165,GO:0007166,GO:…	3.4.17.10,3.4.17.22,3.4.17.3	ko:K01292,ko:K01294,ko:K07752	ko04940,map04940	-	-	-	ko00000,ko00001,ko01000,ko01002	-	-	-	CarboxypepD_reg,Peptidase_M14
transcript_24005	32264.tetur06g01500.1	2.989e-33	146	COG5641@1|root,KOG1601@2759|Eukaryota,38D41@33154|Opisthokonta,3BA12@33208|Metazoa,3CSBC@33213|Bilateria,41X13@6656|Arthropoda	33208|Metazoa	K	binding. It is involved in the biological process described with regulation of transcription, DNA-templated	GATA4	GO:0000003,GO:0000122,GO:0000228,GO:0000785,GO:0000790,GO:0000976,GO:0000977,GO:0000978,GO:0000981,GO:0000983,GO:0000987,GO:0000988,GO:0000989,GO:0001012,GO:0001067,GO:0001076,GO:0001085,GO:0001101,GO:0001103,GO:0001158,GO:0001228,GO:0001568,GO:0001570,GO:0001655,GO:0001678,GO:0001700,GO:0001701,GO:0001702,GO:0001704,GO:0001706,GO:0001709,GO:0001817,GO:0001819,GO:0001932,GO:0001934,GO:0001944,GO:…	-	ko:K09183	ko04022,ko04218,ko04530,ko04919,map04022,map04218,map04530,map04919	-	-	-	ko00000,ko00001,ko03000	-	-	-	GATA,GATA-N
transcript_31630	7739.XP_002594519.1	4.379e-10	64	KOG1632@1|root,KOG1632@2759|Eukaryota,38F18@33154|Opisthokonta,3BFPJ@33208|Metazoa,3CZT4@33213|Bilateria,4854Q@7711|Chordata	33208|Metazoa	S	unmethylated CpG binding	CXXC1	GO:0000976,GO:0000981,GO:0000987,GO:0001067,GO:0003674,GO:0003676,GO:0003677,GO:0003690,GO:0003700,GO:0005488,GO:0005575,GO:0005622,GO:0005623,GO:0005634,GO:0005654,GO:0005737,GO:0005829,GO:0006325,GO:0006355,GO:0006357,GO:0006464,GO:0006479,GO:0006807,GO:0006950,GO:0006986,GO:0006996,GO:0007154,GO:0007165,GO:0008150,GO:0008152,GO:0008213,GO:0009889,GO:0009891,GO:0009893,GO:0009987,GO:0010033,GO:…	-	ko:K14960	-	-	-	-	ko00000,ko03000,ko03036	-	-	-	PHD,zf-CXXC,zf-CpG_bind_C
transcript_39198	6334.EFV52831	3.075e-07	52	COG1004@1|root,KOG2666@2759|Eukaryota,38BE6@33154|Opisthokonta,3BE6X@33208|Metazoa,3CYTV@33213|Bilateria,40B83@6231|Nematoda	33208|Metazoa	GT	Involved in the biosynthesis of glycosaminoglycans	UGDH	GO:0000003,GO:0000271,GO:0001667,GO:0001702,GO:0001704,GO:0001707,GO:0001763,GO:0002009,GO:0002119,GO:0002164,GO:0003002,GO:0003674,GO:0003824,GO:0003979,GO:0005488,GO:0005515,GO:0005575,GO:0005622,GO:0005623,GO:0005634,GO:0005654,GO:0005737,GO:0005829,GO:0005975,GO:0005976,GO:0006011,GO:0006022,GO:0006023,GO:0006024,GO:0006029,GO:0006065,GO:0006082,GO:0006091,GO:0006139,GO:0006725,GO:0006790,GO:…	1.1.1.22	ko:K00012	ko00040,ko00053,ko00520,ko01100,map00040,map00053,map00520,map01100	M00014,M00129,M00361,M00362	R00286	RC00291	ko00000,ko00001,ko00002,ko01000	-	-	-	UDPG_MGDP_dh,UDPG_MGDP_dh_C,UDPG_MGDP_dh_N
transcript_31343	6334.EFV56341	3.173e-147	473	COG0552@1|root,KOG0781@2759|Eukaryota,38EXV@33154|Opisthokonta,3BCXQ@33208|Metazoa,3CVWD@33213|Bilateria,40B5Q@6231|Nematoda	33208|Metazoa	U	Signal recognition particle, alpha subunit, N-terminal	SRPR	GO:0000902,GO:0000904,GO:0002791,GO:0003674,GO:0003676,GO:0003723,GO:0005488,GO:0005575,GO:0005622,GO:0005623,GO:0005737,GO:0005783,GO:0005789,GO:0006605,GO:0006612,GO:0006613,GO:0006810,GO:0006886,GO:0006950,GO:0006986,GO:0007154,GO:0007165,GO:0007275,GO:0007399,GO:0007409,GO:0008104,GO:0008150,GO:0009653,GO:0009987,GO:0010033,GO:0012505,GO:0015031,GO:0015833,GO:0016020,GO:0016043,GO:0022008,GO:…	-	ko:K13431	ko03060,map03060	-	-	-	ko00000,ko00001,ko02044	3.A.5.8	-	-	SRP-alpha_N,SRP54,SRP54_N
transcript_841	6334.EFV53549	1.019e-29	130	COG0847@1|root,KOG2248@2759|Eukaryota,38HUD@33154|Opisthokonta,3BGUM@33208|Metazoa,3D2T8@33213|Bilateria,40CSF@6231|Nematoda	33208|Metazoa	L	Exonuclease	REXO5	GO:0005575,GO:0005622,GO:0005623,GO:0005634,GO:0005730,GO:0031974,GO:0031981,GO:0043226,GO:0043227,GO:0043228,GO:0043229,GO:0043231,GO:0043232,GO:0043233,GO:0044422,GO:0044424,GO:0044428,GO:0044446,GO:0044464,GO:0070013	-	ko:K14570	ko03008,map03008	-	-	-	ko00000,ko00001,ko01000,ko03009	-	-	-	RNase_T,RRM_1
transcript_25032	6334.EFV60077	2.11e-61	221	COG0737@1|root,KOG4419@2759|Eukaryota,38EWB@33154|Opisthokonta,3B980@33208|Metazoa,3CSMV@33213|Bilateria,40GQ3@6231|Nematoda	33208|Metazoa	F	5'-nucleotidase, C-terminal domain	NT5E	GO:0003674,GO:0003824,GO:0005488,GO:0005506,GO:0005575,GO:0005622,GO:0005623,GO:0005634,GO:0005654,GO:0005737,GO:0005829,GO:0005886,GO:0006139,GO:0006163,GO:0006164,GO:0006195,GO:0006196,GO:0006213,GO:0006259,GO:0006725,GO:0006732,GO:0006733,GO:0006753,GO:0006793,GO:0006796,GO:0006807,GO:0007155,GO:0007159,GO:0007275,GO:0007399,GO:0007417,GO:0007420,GO:0008150,GO:0008152,GO:0008198,GO:0008252,GO:…	3.1.3.5	ko:K01081,ko:K19970	ko00230,ko00240,ko00760,ko01100,ko01110,map00230,map00240,map00760,map01100,map01110	-	R00183,R00511,R00963,R01126,R01227,R01569,R01664,R01968,R02088,R02102,R02323,R02719,R03346	RC00017	ko00000,ko00001,ko00537,ko01000,ko04090	-	-	-	5_nucleotid_C,Metallophos
transcript_25810	8049.ENSGMOP00000020334	6.023e-07	54	KOG3852@1|root,KOG3852@2759|Eukaryota,38F2Q@33154|Opisthokonta,3BAXP@33208|Metazoa,3CV5G@33213|Bilateria,48DFR@7711|Chordata,499VD@7742|Vertebrata,49WZ4@7898|Actinopterygii	33208|Metazoa	S	Family with sequence similarity 46, member Bb	FAM46B	-	-	-	-	-	-	-	-	-	-	-	NTP_transf_7
transcript_20716	136037.KDR18100	1.138e-73	253	KOG1290@1|root,KOG1290@2759|Eukaryota,38CNN@33154|Opisthokonta,3B9NI@33208|Metazoa,3CSMR@33213|Bilateria,41WEA@6656|Arthropoda,3SHI7@50557|Insecta	33208|Metazoa	T	It is involved in the biological process described with protein phosphorylation	SRPK2	GO:0000003,GO:0000166,GO:0000245,GO:0000287,GO:0000375,GO:0000377,GO:0000398,GO:0001525,GO:0001568,GO:0001944,GO:0002376,GO:0003006,GO:0003674,GO:0003824,GO:0004672,GO:0004674,GO:0005488,GO:0005515,GO:0005524,GO:0005575,GO:0005622,GO:0005623,GO:0005634,GO:0005654,GO:0005730,GO:0005737,GO:0005829,GO:0005886,GO:0006139,GO:0006323,GO:0006325,GO:0006396,GO:0006397,GO:0006464,GO:0006468,GO:0006725,GO:…	2.7.11.1	ko:K08831,ko:K08832,ko:K15409	ko05168,map05168	-	-	-	ko00000,ko00001,ko01000,ko01001,ko03041	-	-	-	Pkinase
transcript_23430	6334.EFV54179	1.259e-24	110	COG2866@1|root,KOG2650@2759|Eukaryota,38DUK@33154|Opisthokonta,3BA6U@33208|Metazoa,3CUQS@33213|Bilateria,40BNF@6231|Nematoda	33208|Metazoa	O	Zn_pept	-	-	3.4.17.1,3.4.17.15	ko:K01298,ko:K08781,ko:K08782	ko04972,ko04974,map04972,map04974	-	-	-	ko00000,ko00001,ko01000,ko01002	-	-	-	Peptidase_M14,Propep_M14
transcript_12465	6334.EFV52558	2.885e-52	208	28I76@1|root,2QQHE@2759|Eukaryota,38E1Y@33154|Opisthokonta,3BEE2@33208|Metazoa,3CWM9@33213|Bilateria,40F34@6231|Nematoda	33208|Metazoa	T	Domain of unknown function (DUF3513)	NEDD9	GO:0000302,GO:0000922,GO:0001558,GO:0001726,GO:0002253,GO:0002376,GO:0002429,GO:0002682,GO:0002684,GO:0002757,GO:0002764,GO:0002768,GO:0003674,GO:0005488,GO:0005515,GO:0005575,GO:0005622,GO:0005623,GO:0005634,GO:0005654,GO:0005737,GO:0005794,GO:0005819,GO:0005829,GO:0005856,GO:0005886,GO:0005912,GO:0005924,GO:0005925,GO:0005938,GO:0006928,GO:0006935,GO:0006950,GO:0006979,GO:0006996,GO:0007010,GO:…	-	ko:K05726,ko:K16832	ko04015,ko04062,ko04510,ko04670,ko04810,ko05100,map04015,map04062,map04510,map04670,map04810,map05100	-	-	-	ko00000,ko00001,ko03036	-	-	-	DUF3513,SH3_1,SH3_9,Serine_rich
transcript_31526	6334.EFV57827	5.1e-58	206	COG2106@1|root,KOG3925@2759|Eukaryota,38ENH@33154|Opisthokonta,3BBNZ@33208|Metazoa,3CZKD@33213|Bilateria,40AHS@6231|Nematoda	33208|Metazoa	S	Putative RNA methyltransferase	C9orf114	GO:0000775,GO:0000776,GO:0000922,GO:0003674,GO:0003676,GO:0003723,GO:0005488,GO:0005575,GO:0005622,GO:0005623,GO:0005694,GO:0005813,GO:0005815,GO:0005819,GO:0005856,GO:0006139,GO:0006396,GO:0006725,GO:0006807,GO:0008150,GO:0008152,GO:0009892,GO:0009987,GO:0010033,GO:0010467,GO:0010468,GO:0010605,GO:0010608,GO:0010629,GO:0014070,GO:0015630,GO:0016070,GO:0016441,GO:0016458,GO:0019222,GO:0031047,GO:…	-	ko:K09142	-	-	-	-	ko00000	-	-	-	Methyltrn_RNA_3
transcript_14238	6334.EFV57212	2.023e-15	83	KOG4833@1|root,KOG4833@2759|Eukaryota,38ETV@33154|Opisthokonta,3BES7@33208|Metazoa	33208|Metazoa	O	structural constituent of nuclear pore	NUP188	GO:0001667,GO:0003674,GO:0005198,GO:0005575,GO:0005622,GO:0005623,GO:0005634,GO:0005635,GO:0005643,GO:0006403,GO:0006405,GO:0006406,GO:0006606,GO:0006611,GO:0006810,GO:0006886,GO:0006913,GO:0006928,GO:0006996,GO:0006997,GO:0006999,GO:0008104,GO:0008150,GO:0008152,GO:0009987,GO:0010467,GO:0010631,GO:0012505,GO:0015031,GO:0015833,GO:0015931,GO:0016032,GO:0016043,GO:0016477,GO:0017038,GO:0017056,GO:…	-	ko:K14311	ko03013,map03013	M00427	-	-	ko00000,ko00001,ko00002,ko03019	1.I.1	-	-	Nup188
transcript_21010	6334.EFV56304	3.743e-42	169	KOG0489@1|root,KOG0489@2759|Eukaryota,38VH7@33154|Opisthokonta,3C5W9@33208|Metazoa,3DQF7@33213|Bilateria,40HIQ@6231|Nematoda	33208|Metazoa	K	Homeodomain	-	-	-	ko:K09307	-	-	-	-	ko00000,ko03000	-	-	-	Homeobox
transcript_1476	8364.ENSXETP00000062882	1.892e-39	155	COG5066@1|root,KOG0439@2759|Eukaryota,39W5E@33154|Opisthokonta,3BHVG@33208|Metazoa,3CZXH@33213|Bilateria,489DW@7711|Chordata,48W1V@7742|Vertebrata	33208|Metazoa	U	FFAT motif binding	VAPA	GO:0000226,GO:0000323,GO:0001505,GO:0001775,GO:0002252,GO:0002263,GO:0002274,GO:0002275,GO:0002283,GO:0002366,GO:0002376,GO:0002443,GO:0002444,GO:0002446,GO:0003674,GO:0005488,GO:0005515,GO:0005575,GO:0005576,GO:0005615,GO:0005622,GO:0005623,GO:0005634,GO:0005635,GO:0005737,GO:0005764,GO:0005765,GO:0005766,GO:0005773,GO:0005774,GO:0005783,GO:0005789,GO:0005856,GO:0005886,GO:0006629,GO:0006643,GO:…	-	ko:K06096,ko:K10707	ko04979,map04979	-	-	-	ko00000,ko00001,ko02000,ko04131	9.B.17.1.1	-	-	Motile_Sperm
transcript_4346	13037.EHJ69005	3.57e-09	66	KOG4515@1|root,KOG4515@2759|Eukaryota,39Q84@33154|Opisthokonta,3BIN6@33208|Metazoa,3CSQ1@33213|Bilateria,41Y8K@6656|Arthropoda,3SH5X@50557|Insecta,445ZH@7088|Lepidoptera	33208|Metazoa	S	Tumour suppressor protein	LOH12CR1	GO:0000003,GO:0000323,GO:0005575,GO:0005622,GO:0005623,GO:0005737,GO:0005764,GO:0005765,GO:0005773,GO:0005774,GO:0005829,GO:0006810,GO:0006928,GO:0007017,GO:0007018,GO:0008021,GO:0008150,GO:0009987,GO:0010970,GO:0012505,GO:0012506,GO:0016020,GO:0022414,GO:0030133,GO:0030658,GO:0030659,GO:0030672,GO:0030705,GO:0031090,GO:0031224,GO:0031410,GO:0031982,GO:0032386,GO:0032388,GO:0032418,GO:0032501,GO:…	-	ko:K18463,ko:K20819	ko04144,ko04212,map04144,map04212	-	-	-	ko00000,ko00001,ko04131	-	-	-	LOH1CR12
transcript_7185	7739.XP_002610131.1	1.995e-25	111	KOG1994@1|root,KOG1994@2759|Eukaryota,39SU8@33154|Opisthokonta,3BFQX@33208|Metazoa,3CTUY@33213|Bilateria,4860U@7711|Chordata	33208|Metazoa	A	G patch domain-containing protein 11	GPATCH11	GO:0000775,GO:0000776,GO:0005575,GO:0005622,GO:0005623,GO:0005694,GO:0032991,GO:0043226,GO:0043228,GO:0043229,GO:0043232,GO:0044422,GO:0044424,GO:0044427,GO:0044446,GO:0044464,GO:0098687	-	-	-	-	-	-	-	-	-	-	DUF4187,G-patch
transcript_4079	6334.EFV60548	7.85e-79	271	COG0441@1|root,KOG1637@2759|Eukaryota,39R5M@33154|Opisthokonta,3BHBI@33208|Metazoa,3D0N0@33213|Bilateria,40GYR@6231|Nematoda	33208|Metazoa	J	nucleoside phosphate binding	MRPL39	GO:0000002,GO:0000313,GO:0000315,GO:0003674,GO:0003735,GO:0005198,GO:0005575,GO:0005622,GO:0005623,GO:0005737,GO:0005739,GO:0005740,GO:0005743,GO:0005759,GO:0005761,GO:0005762,GO:0005840,GO:0006412,GO:0006414,GO:0006415,GO:0006518,GO:0006807,GO:0006996,GO:0007005,GO:0008150,GO:0008152,GO:0009058,GO:0009059,GO:0009987,GO:0010467,GO:0015934,GO:0016020,GO:0016043,GO:0019538,GO:0019866,GO:0022411,GO:…	-	ko:K17420	-	-	-	-	br01610,ko00000,ko03011	-	-	-	TGS
transcript_39735	6334.EFV53828	5.995e-25	109	COG0495@1|root,KOG0435@2759|Eukaryota,38GY5@33154|Opisthokonta,3BA6R@33208|Metazoa,3CZYB@33213|Bilateria,40BPP@6231|Nematoda	33208|Metazoa	J	Belongs to the class-I aminoacyl-tRNA synthetase family	lars-2	GO:0003674,GO:0003824,GO:0004812,GO:0004823,GO:0005575,GO:0005622,GO:0005623,GO:0005737,GO:0005739,GO:0005759,GO:0006082,GO:0006139,GO:0006399,GO:0006412,GO:0006418,GO:0006429,GO:0006518,GO:0006520,GO:0006725,GO:0006807,GO:0008150,GO:0008152,GO:0009058,GO:0009059,GO:0009987,GO:0010467,GO:0016070,GO:0016874,GO:0016875,GO:0019538,GO:0019752,GO:0031974,GO:0032543,GO:0034641,GO:0034645,GO:0034660,GO:…	6.1.1.4	ko:K01869	ko00970,map00970	M00359,M00360	R03657	RC00055,RC00523	ko00000,ko00001,ko00002,ko01000,ko01007,ko03016,ko03029	-	-	-	Anticodon_1,tRNA-synt_1,tRNA-synt_1_2
transcript_3341	6334.EFV58548	2.63e-47	181	KOG2397@1|root,KOG2397@2759|Eukaryota,38EUH@33154|Opisthokonta,3BAI0@33208|Metazoa,3CWAX@33213|Bilateria,40BV4@6231|Nematoda	33208|Metazoa	T	Glucosidase II beta subunit-like	PRKCSH	GO:0001655,GO:0001701,GO:0001889,GO:0003674,GO:0003676,GO:0003723,GO:0005080,GO:0005488,GO:0005509,GO:0005515,GO:0005575,GO:0005622,GO:0005623,GO:0005737,GO:0005783,GO:0005788,GO:0006464,GO:0006491,GO:0006807,GO:0007154,GO:0007165,GO:0007275,GO:0007399,GO:0008150,GO:0008152,GO:0009100,GO:0009790,GO:0009792,GO:0009987,GO:0010721,GO:0010975,GO:0010977,GO:0012505,GO:0016043,GO:0017177,GO:0019538,GO:…	-	ko:K08288	ko04141,map04141	-	-	-	ko00000,ko00001,ko04091	-	-	-	EF-hand_5,PRKCSH-like,PRKCSH_1
transcript_3684	6334.EFV60138	1.422e-113	370	COG0638@1|root,KOG0176@2759|Eukaryota,38CVS@33154|Opisthokonta,3BED7@33208|Metazoa,3CTCZ@33213|Bilateria,40C4S@6231|Nematoda	33208|Metazoa	O	The proteasome is a multicatalytic proteinase complex which is characterized by its ability to cleave peptides with Arg, Phe, Tyr, Leu, and Glu adjacent to the leaving group at neutral or slightly basic pH	PSMA5	GO:0000502,GO:0001775,GO:0002252,GO:0002263,GO:0002274,GO:0002275,GO:0002283,GO:0002366,GO:0002376,GO:0002443,GO:0002444,GO:0002446,GO:0003674,GO:0005488,GO:0005515,GO:0005575,GO:0005576,GO:0005622,GO:0005623,GO:0005634,GO:0005654,GO:0005737,GO:0005829,GO:0005839,GO:0006464,GO:0006508,GO:0006511,GO:0006807,GO:0006810,GO:0006887,GO:0006955,GO:0008150,GO:0008152,GO:0009056,GO:0009057,GO:0009987,GO:…	3.4.25.1	ko:K02729	ko03050,map03050	M00337,M00340	-	-	ko00000,ko00001,ko00002,ko01000,ko01002,ko03051	-	-	-	Proteasome,Proteasome_A_N
transcript_25335	7209.EFO26185.1	5.242e-31	126	KOG2397@1|root,KOG2397@2759|Eukaryota,38EUH@33154|Opisthokonta,3BAI0@33208|Metazoa,3CWAX@33213|Bilateria,40BV4@6231|Nematoda,1KU65@119089|Chromadorea	33208|Metazoa	T	Glucosidase II beta subunit-like	PRKCSH	GO:0001655,GO:0001701,GO:0001889,GO:0003674,GO:0003676,GO:0003723,GO:0005080,GO:0005488,GO:0005509,GO:0005515,GO:0005575,GO:0005622,GO:0005623,GO:0005737,GO:0005783,GO:0005788,GO:0006464,GO:0006491,GO:0006807,GO:0007154,GO:0007165,GO:0007275,GO:0007399,GO:0008150,GO:0008152,GO:0009100,GO:0009790,GO:0009792,GO:0009987,GO:0010721,GO:0010975,GO:0010977,GO:0012505,GO:0016043,GO:0017177,GO:0019538,GO:…	-	ko:K08288	ko04141,map04141	-	-	-	ko00000,ko00001,ko04091	-	-	-	EF-hand_5,PRKCSH-like,PRKCSH_1
transcript_29524	6334.EFV55507	1.279e-62	231	KOG3531@1|root,KOG3531@2759|Eukaryota,38EHJ@33154|Opisthokonta,3BFQ2@33208|Metazoa,3CV1Z@33213|Bilateria,40BTD@6231|Nematoda	33208|Metazoa	T	FERM adjacent (FA)	FARP1	GO:0000902,GO:0000904,GO:0001941,GO:0002376,GO:0002520,GO:0002521,GO:0002573,GO:0003674,GO:0005085,GO:0005088,GO:0005089,GO:0005102,GO:0005488,GO:0005515,GO:0005575,GO:0005622,GO:0005623,GO:0005737,GO:0005829,GO:0005856,GO:0005886,GO:0006996,GO:0007010,GO:0007154,GO:0007155,GO:0007165,GO:0007166,GO:0007264,GO:0007265,GO:0007275,GO:0007399,GO:0007416,GO:0008092,GO:0008104,GO:0008150,GO:0009653,GO:…	-	ko:K06082,ko:K17477	ko04015,ko04520,map04015,map04520	-	-	-	ko00000,ko00001,ko01009	-	-	-	FA,FERM_C,FERM_M,FERM_N,PH,RhoGEF
transcript_955	6669.EFX68021	1.821e-21	99	COG0260@1|root,KOG2597@2759|Eukaryota,38DPB@33154|Opisthokonta,3BD62@33208|Metazoa,3CXT6@33213|Bilateria,41VNV@6656|Arthropoda	33208|Metazoa	E	cytosol aminopeptidase-like	LAP3	GO:0003674,GO:0003824,GO:0004177,GO:0005488,GO:0005515,GO:0005575,GO:0005622,GO:0005623,GO:0005634,GO:0005654,GO:0005737,GO:0005739,GO:0005794,GO:0005802,GO:0005829,GO:0006508,GO:0006807,GO:0007275,GO:0007399,GO:0007417,GO:0007420,GO:0008150,GO:0008152,GO:0008233,GO:0008235,GO:0008237,GO:0008238,GO:0012505,GO:0016319,GO:0016787,GO:0019538,GO:0019904,GO:0030496,GO:0031974,GO:0031981,GO:0031984,GO:…	3.4.11.1,3.4.11.5	ko:K11142	ko00330,ko00480,ko01100,map00330,map00480,map01100	-	R00135,R00899,R04951	RC00096,RC00141	ko00000,ko00001,ko01000,ko01002	-	-	-	Peptidase_M17,Peptidase_M17_N
transcript_1514	7209.EFO26116.1	5.131e-28	113	KOG0804@1|root,KOG0804@2759|Eukaryota,38BBQ@33154|Opisthokonta,3BCPC@33208|Metazoa,3CRXN@33213|Bilateria,40AHV@6231|Nematoda,1KU6D@119089|Chromadorea	33208|Metazoa	O	BRCA1-associated protein 2	BRAP	GO:0000151,GO:0000165,GO:0003674,GO:0003824,GO:0004842,GO:0005048,GO:0005488,GO:0005515,GO:0005575,GO:0005622,GO:0005623,GO:0005634,GO:0005635,GO:0005737,GO:0005829,GO:0006464,GO:0006468,GO:0006793,GO:0006796,GO:0006807,GO:0007154,GO:0007165,GO:0007264,GO:0007265,GO:0008139,GO:0008150,GO:0008152,GO:0008270,GO:0009966,GO:0009968,GO:0009987,GO:0010646,GO:0010648,GO:0012505,GO:0016020,GO:0016310,GO:…	2.3.2.27	ko:K10632	ko04014,map04014	-	-	-	ko00000,ko00001,ko01000,ko04121	-	-	-	BRAP2,zf-RING_2,zf-UBP
transcript_26385	400682.PAC_15724972	2.069e-76	269	COG5027@1|root,KOG2747@2759|Eukaryota,38BNE@33154|Opisthokonta,3BDSJ@33208|Metazoa	33208|Metazoa	B	histone acetyltransferase activity	KAT8	GO:0000075,GO:0000077,GO:0000123,GO:0000228,GO:0000775,GO:0000776,GO:0000803,GO:0000805,GO:0002376,GO:0002520,GO:0003674,GO:0003676,GO:0003682,GO:0003723,GO:0003729,GO:0003824,GO:0004402,GO:0004468,GO:0005488,GO:0005515,GO:0005575,GO:0005622,GO:0005623,GO:0005634,GO:0005654,GO:0005667,GO:0005694,GO:0005700,GO:0005705,GO:0006139,GO:0006259,GO:0006281,GO:0006325,GO:0006355,GO:0006464,GO:0006473,GO:…	2.3.1.48	ko:K11308	-	-	-	-	ko00000,ko01000,ko03036	-	-	-	MOZ_SAS,Tudor-knot
transcript_35919	136037.KDR23740	4.125e-39	155	KOG2376@1|root,KOG2376@2759|Eukaryota,38BBP@33154|Opisthokonta,3B94P@33208|Metazoa,3CYSC@33213|Bilateria,41VIN@6656|Arthropoda,3SG1V@50557|Insecta	33208|Metazoa	U	Signal-recognition-particle assembly has a crucial role in targeting secretory proteins to the rough endoplasmic reticulum membrane	SRP72	GO:0003674,GO:0003676,GO:0003723,GO:0005047,GO:0005488,GO:0005515,GO:0005575,GO:0005622,GO:0005623,GO:0005737,GO:0005783,GO:0005786,GO:0005829,GO:0006403,GO:0006605,GO:0006612,GO:0006613,GO:0006614,GO:0006616,GO:0006810,GO:0006886,GO:0008104,GO:0008150,GO:0008312,GO:0012505,GO:0015031,GO:0015833,GO:0015931,GO:0019904,GO:0030911,GO:0032991,GO:0033036,GO:0033227,GO:0033365,GO:0034613,GO:0042221,GO:…	-	ko:K03108	ko03060,map03060	-	-	-	ko00000,ko00001,ko02044	3.A.5.9	-	-	SRP72,SRP_TPR_like,TPR_6,TPR_8
transcript_27464	6334.EFV62395	1.597e-109	368	KOG3771@1|root,KOG3771@2759|Eukaryota,38E8T@33154|Opisthokonta,3BJ40@33208|Metazoa,3CZZD@33213|Bilateria,40DWC@6231|Nematoda	33208|Metazoa	U	BAR	BIN1	GO:0002020,GO:0002027,GO:0003674,GO:0003779,GO:0005488,GO:0005515,GO:0005575,GO:0005622,GO:0005623,GO:0005634,GO:0005635,GO:0005737,GO:0005768,GO:0005829,GO:0005856,GO:0005874,GO:0005886,GO:0006810,GO:0006897,GO:0006937,GO:0006942,GO:0006996,GO:0006997,GO:0007009,GO:0007010,GO:0007034,GO:0007041,GO:0007275,GO:0007399,GO:0008016,GO:0008021,GO:0008064,GO:0008092,GO:0008150,GO:0008283,GO:0008333,GO:…	-	ko:K12562	ko04144,ko04666,map04144,map04666	-	-	-	ko00000,ko00001,ko04131	-	-	-	BAR,SH3_9
transcript_25051	126957.SMAR005756-PA	5.262e-91	320	KOG3790@1|root,KOG3790@2759|Eukaryota,38H1T@33154|Opisthokonta,3BASB@33208|Metazoa,3CT0J@33213|Bilateria,41VDN@6656|Arthropoda	33208|Metazoa	S	Methyltransferase activity	TRMT44	GO:0001510,GO:0003674,GO:0003824,GO:0006139,GO:0006396,GO:0006399,GO:0006400,GO:0006725,GO:0006807,GO:0008033,GO:0008150,GO:0008152,GO:0008168,GO:0008173,GO:0008175,GO:0009451,GO:0009987,GO:0010467,GO:0016070,GO:0016300,GO:0016740,GO:0016741,GO:0030488,GO:0032259,GO:0034470,GO:0034641,GO:0034660,GO:0043170,GO:0043412,GO:0043414,GO:0044237,GO:0044238,GO:0044260,GO:0046483,GO:0071704,GO:0090304,GO:…	2.1.1.211	ko:K15447	-	-	-	-	ko00000,ko01000,ko03016	-	-	-	AdoMet_MTase
transcript_31578	6334.EFV59765	2.828e-08	60	KOG4226@1|root,KOG4226@2759|Eukaryota,39157@33154|Opisthokonta,3BBJM@33208|Metazoa,3CYIK@33213|Bilateria,40DD7@6231|Nematoda	33208|Metazoa	T	Src homology 2 domains	NCK2	GO:0000122,GO:0000164,GO:0000768,GO:0000902,GO:0000904,GO:0001771,GO:0001775,GO:0001784,GO:0001932,GO:0001933,GO:0002252,GO:0002253,GO:0002376,GO:0002429,GO:0002431,GO:0002433,GO:0002682,GO:0002684,GO:0002694,GO:0002696,GO:0002757,GO:0002764,GO:0002768,GO:0003674,GO:0004857,GO:0004860,GO:0005070,GO:0005102,GO:0005158,GO:0005198,GO:0005488,GO:0005515,GO:0005575,GO:0005622,GO:0005623,GO:0005634,GO:…	-	ko:K07365,ko:K19862	ko04012,ko04360,ko04660,ko05130,map04012,map04360,map04660,map05130	-	-	-	ko00000,ko00001	-	-	-	SH2,SH3_1,SH3_9
transcript_39894	6334.EFV58347	7.985e-07	54	KOG4758@1|root,KOG4758@2759|Eukaryota,38FMV@33154|Opisthokonta,3BETY@33208|Metazoa,3CUMH@33213|Bilateria,40C4D@6231|Nematoda	33208|Metazoa	S	TMPIT-like protein	TMEM120B	GO:0005575,GO:0005622,GO:0005623,GO:0005634,GO:0005635,GO:0005637,GO:0008150,GO:0009987,GO:0012505,GO:0016020,GO:0016043,GO:0019866,GO:0022607,GO:0030154,GO:0031090,GO:0031965,GO:0031967,GO:0031975,GO:0032502,GO:0043226,GO:0043227,GO:0043229,GO:0043231,GO:0043933,GO:0044085,GO:0044422,GO:0044424,GO:0044428,GO:0044446,GO:0044464,GO:0045444,GO:0048869,GO:0051259,GO:0051260,GO:0051291,GO:0065003,GO:…	-	ko:K14574	ko03008,map03008	-	-	-	ko00000,ko00001,ko03009	-	-	-	TMPIT
transcript_31832	6326.BUX.s00116.516	2.875e-21	100	COG2816@1|root,KOG3084@2759|Eukaryota,3948Y@33154|Opisthokonta,3BG0W@33208|Metazoa,3CVAV@33213|Bilateria,40R3K@6231|Nematoda	33208|Metazoa	L	NUDIX domain	NUDT13	GO:0003674,GO:0003824,GO:0005575,GO:0005622,GO:0005623,GO:0005737,GO:0005739,GO:0005759,GO:0006139,GO:0006725,GO:0006807,GO:0008150,GO:0008152,GO:0009987,GO:0015949,GO:0016462,GO:0016787,GO:0016817,GO:0016818,GO:0031974,GO:0034641,GO:0043226,GO:0043227,GO:0043229,GO:0043231,GO:0043233,GO:0044237,GO:0044238,GO:0044281,GO:0044422,GO:0044424,GO:0044429,GO:0044444,GO:0044446,GO:0044464,GO:0046483,GO:…	3.6.1.22	ko:K03426	ko00760,ko01100,ko04146,map00760,map01100,map04146	-	R00103,R03004,R11104	RC00002	ko00000,ko00001,ko01000	-	-	-	NUDIX,NUDIX-like,zf-NADH-PPase
transcript_12006	7029.ACYPI007693-PA	2.789e-61	236	COG0666@1|root,KOG0505@2759|Eukaryota,38EP8@33154|Opisthokonta,3BECQ@33208|Metazoa,3CTH7@33213|Bilateria,41U3M@6656|Arthropoda,3SHWS@50557|Insecta,3EC9V@33342|Paraneoptera	33208|Metazoa	OT	Ankyrin repeat	PPP1R12C	GO:0000003,GO:0000902,GO:0000904,GO:0001700,GO:0002009,GO:0002165,GO:0003006,GO:0005575,GO:0005622,GO:0005623,GO:0005737,GO:0005911,GO:0005912,GO:0005913,GO:0005938,GO:0007275,GO:0007276,GO:0007281,GO:0007292,GO:0007391,GO:0007399,GO:0007409,GO:0007444,GO:0007472,GO:0007476,GO:0007552,GO:0007560,GO:0008150,GO:0008544,GO:0009653,GO:0009790,GO:0009791,GO:0009792,GO:0009886,GO:0009887,GO:0009888,GO:…	-	ko:K06270,ko:K17457	ko04022,ko04024,ko04270,ko04510,ko04611,ko04810,ko04921,ko05205,map04022,map04024,map04270,map04510,map04611,map04810,map04921,map05205	-	-	-	ko00000,ko00001,ko01009	-	-	-	Ank_2,Ank_4,PRKG1_interact
transcript_14057	6334.EFV55808	2.106e-15	76	KOG0283@1|root,KOG1164@1|root,KOG0283@2759|Eukaryota,KOG1164@2759|Eukaryota,38EG2@33154|Opisthokonta,3BDGI@33208|Metazoa,3CRHX@33213|Bilateria,40B8G@6231|Nematoda	33208|Metazoa	CE	WD domain, G-beta repeat	WDR44	GO:0003674,GO:0005488,GO:0005515,GO:0005575,GO:0005622,GO:0005623,GO:0005737,GO:0005768,GO:0005794,GO:0005802,GO:0005829,GO:0005856,GO:0005874,GO:0008150,GO:0010008,GO:0012505,GO:0015630,GO:0016020,GO:0017016,GO:0017137,GO:0019899,GO:0030334,GO:0031090,GO:0031267,GO:0031410,GO:0031982,GO:0031984,GO:0032879,GO:0040012,GO:0043226,GO:0043227,GO:0043228,GO:0043229,GO:0043231,GO:0043232,GO:0044422,GO:…	-	ko:K20241	-	-	-	-	ko00000,ko04131	-	-	-	WD40
transcript_31040	7994.ENSAMXP00000013525	3.84e-69	246	COG0421@1|root,KOG1562@2759|Eukaryota,39J87@33154|Opisthokonta,3BCX8@33208|Metazoa,3D093@33213|Bilateria,4873X@7711|Chordata,48XN6@7742|Vertebrata,49QKA@7898|Actinopterygii	33208|Metazoa	E	Belongs to the spermidine spermine synthase family	SRM	GO:0003674,GO:0003824,GO:0004766,GO:0005488,GO:0005515,GO:0005575,GO:0005622,GO:0005623,GO:0005737,GO:0005829,GO:0006576,GO:0006595,GO:0006596,GO:0006807,GO:0008150,GO:0008152,GO:0008216,GO:0008295,GO:0009058,GO:0009308,GO:0009309,GO:0009987,GO:0010033,GO:0016740,GO:0016765,GO:0034097,GO:0034641,GO:0042221,GO:0042401,GO:0042802,GO:0042803,GO:0044106,GO:0044237,GO:0044249,GO:0044271,GO:0044424,GO:…	2.5.1.16	ko:K00797	ko00270,ko00330,ko00410,ko00480,ko01100,map00270,map00330,map00410,map00480,map01100	M00034,M00133	R01920,R02869,R08359	RC00021,RC00053	ko00000,ko00001,ko00002,ko01000	-	-	-	Spermine_synt_N,Spermine_synth
transcript_964	7070.TC016216-PA	1.57e-76	271	KOG2997@1|root,KOG2997@2759|Eukaryota,38E7J@33154|Opisthokonta,3BGCM@33208|Metazoa,3CTSA@33213|Bilateria,41W1B@6656|Arthropoda,3SGGZ@50557|Insecta	33208|Metazoa	S	F-box only protein	FBXO9	GO:0000151,GO:0000209,GO:0002376,GO:0003674,GO:0003824,GO:0004842,GO:0005575,GO:0005622,GO:0005623,GO:0005737,GO:0005829,GO:0006464,GO:0006508,GO:0006511,GO:0006807,GO:0006950,GO:0006952,GO:0006955,GO:0008150,GO:0008152,GO:0009056,GO:0009057,GO:0009966,GO:0009987,GO:0010498,GO:0010646,GO:0016567,GO:0016740,GO:0019005,GO:0019538,GO:0019787,GO:0019941,GO:0023051,GO:0030154,GO:0030163,GO:0031146,GO:…	-	ko:K10295	-	-	-	-	ko00000,ko04121	-	-	-	F-box-like
transcript_37981	136037.KDR10271	1.427e-73	252	KOG2111@1|root,KOG2111@2759|Eukaryota,38DYQ@33154|Opisthokonta,3BA8W@33208|Metazoa,3CVR7@33213|Bilateria,41WUI@6656|Arthropoda,3SGTC@50557|Insecta	33208|Metazoa	S	WD repeat domain phosphoinositide-interacting protein	WDR45B	GO:0000045,GO:0000407,GO:0000422,GO:0003674,GO:0005488,GO:0005543,GO:0005575,GO:0005622,GO:0005623,GO:0005737,GO:0005829,GO:0006464,GO:0006497,GO:0006807,GO:0006914,GO:0006996,GO:0007005,GO:0007033,GO:0008104,GO:0008150,GO:0008152,GO:0008289,GO:0009056,GO:0009058,GO:0009059,GO:0009987,GO:0016020,GO:0016043,GO:0016236,GO:0019538,GO:0019898,GO:0022411,GO:0022607,GO:0032266,GO:0033036,GO:0034045,GO:…	-	-	-	-	-	-	-	-	-	-	-
transcript_40605	6334.EFV58197	1.396e-18	85	COG0158@1|root,KOG1458@2759|Eukaryota,38D1X@33154|Opisthokonta,3BCGC@33208|Metazoa,3CTTF@33213|Bilateria,40BEK@6231|Nematoda	33208|Metazoa	G	Belongs to the FBPase class 1 family	FBP1	GO:0000122,GO:0000166,GO:0000988,GO:0000989,GO:0001076,GO:0001191,GO:0001558,GO:0003674,GO:0003824,GO:0005488,GO:0005515,GO:0005575,GO:0005622,GO:0005623,GO:0005634,GO:0005654,GO:0005737,GO:0005829,GO:0005886,GO:0005975,GO:0005984,GO:0005985,GO:0005986,GO:0005996,GO:0006000,GO:0006002,GO:0006006,GO:0006094,GO:0006109,GO:0006110,GO:0006111,GO:0006140,GO:0006355,GO:0006357,GO:0006793,GO:0006796,GO:…	3.1.3.11	ko:K03841	ko00010,ko00030,ko00051,ko00680,ko00710,ko01100,ko01110,ko01120,ko01130,ko01200,ko04152,ko04910,map00010,map00030,map00051,map00680,map00710,map01100,map01110,map01120,map01130,map01200,map04152,map04910	M00003,M00165,M00167,M00344	R00762,R04780	RC00017	ko00000,ko00001,ko00002,ko01000,ko04147	-	-	-	FBPase
transcript_33576	6334.EFV53769	8.965e-78	270	KOG1164@1|root,KOG1216@1|root,KOG1164@2759|Eukaryota,KOG1216@2759|Eukaryota,38ER3@33154|Opisthokonta,3B9A4@33208|Metazoa,3CWBQ@33213|Bilateria,40BR6@6231|Nematoda	2759|Eukaryota	T	phosphotransferase activity, alcohol group as acceptor	-	-	2.4.99.18,2.7.11.26	ko:K07151,ko:K08815,ko:K11593,ko:K14309	ko00510,ko00513,ko01100,ko03013,ko04141,map00510,map00513,map01100,map03013,map04141	M00072,M00427	R04216,R05976	RC00005,RC00482	ko00000,ko00001,ko00002,ko01000,ko01001,ko01003,ko03019,ko03036	1.I.1	GT66	-	Cys_knot,Pkinase
transcript_11225	6334.EFV60855	5.754e-06	49	COG0666@1|root,KOG4369@1|root,KOG0504@2759|Eukaryota,KOG4369@2759|Eukaryota,38I05@33154|Opisthokonta,3BHRH@33208|Metazoa,3CU4I@33213|Bilateria,40CAS@6231|Nematoda	33208|Metazoa	T	RNA binding	ANKRD17	GO:0000785,GO:0001568,GO:0001654,GO:0001745,GO:0001751,GO:0001754,GO:0001817,GO:0001819,GO:0001944,GO:0001955,GO:0002376,GO:0002682,GO:0002684,GO:0002697,GO:0002699,GO:0002831,GO:0002833,GO:0003674,GO:0003682,GO:0005488,GO:0005515,GO:0005575,GO:0005622,GO:0005623,GO:0005634,GO:0005635,GO:0005694,GO:0005737,GO:0006275,GO:0006950,GO:0006952,GO:0006955,GO:0006959,GO:0006996,GO:0007005,GO:0007010,GO:…	-	ko:K16726	-	-	-	-	ko00000,ko03036	-	-	-	Ank_2,Ank_4,KH_1
transcript_33541	6334.EFV55023	8.215e-185	581	COG5022@1|root,KOG0161@2759|Eukaryota,38CVC@33154|Opisthokonta,3BBPR@33208|Metazoa,3CSM1@33213|Bilateria,40BDU@6231|Nematoda	33208|Metazoa	Z	Belongs to the TRAFAC class myosin-kinesin ATPase superfamily. Myosin family	Mhc	GO:0000003,GO:0001667,GO:0002064,GO:0002065,GO:0002066,GO:0003006,GO:0003008,GO:0003012,GO:0003674,GO:0003774,GO:0003824,GO:0005198,GO:0005488,GO:0005515,GO:0005575,GO:0005622,GO:0005623,GO:0005694,GO:0005700,GO:0005703,GO:0005737,GO:0005856,GO:0005859,GO:0005863,GO:0006928,GO:0006936,GO:0006996,GO:0007010,GO:0007015,GO:0007275,GO:0007276,GO:0007281,GO:0007292,GO:0007297,GO:0007298,GO:0007517,GO:…	-	ko:K10352,ko:K17751	ko04260,ko04261,ko04530,ko05416,map04260,map04261,map04530,map05416	-	-	-	ko00000,ko00001,ko04147,ko04812	-	-	-	IQ,Myosin_N,Myosin_head,Myosin_tail_1
transcript_16112	7209.EJD74601.1	2.056e-25	120	KOG2727@1|root,KOG2727@2759|Eukaryota,38FS6@33154|Opisthokonta,3BCFY@33208|Metazoa,3D0TD@33213|Bilateria,40DHS@6231|Nematoda,1KW88@119089|Chromadorea	33208|Metazoa	U	RAB3 GTPase activating protein subunit 2 (Non-catalytic)	RAB3GAP2	GO:0000003,GO:0001505,GO:0001667,GO:0002064,GO:0002065,GO:0002066,GO:0003006,GO:0003674,GO:0005085,GO:0005088,GO:0005096,GO:0005488,GO:0005515,GO:0005575,GO:0005622,GO:0005623,GO:0005737,GO:0005783,GO:0005789,GO:0005829,GO:0005886,GO:0006810,GO:0006836,GO:0006886,GO:0006928,GO:0007154,GO:0007267,GO:0007268,GO:0007269,GO:0007276,GO:0007281,GO:0007292,GO:0007297,GO:0007298,GO:0008021,GO:0008047,GO:…	-	ko:K19937	-	-	-	-	ko00000,ko04131	-	-	-	RAB3GAP2_C,RAB3GAP2_N
transcript_15990	6334.EFV61996	2.433e-101	337	KOG2955@1|root,KOG2955@2759|Eukaryota,39PEE@33154|Opisthokonta,3BGNS@33208|Metazoa,3CYTX@33213|Bilateria,40BKB@6231|Nematoda	33208|Metazoa	S	N-terminal region of Chorein or VPS13	UHRF1BP1L	GO:0003674,GO:0005488,GO:0005515,GO:0005575,GO:0005622,GO:0005623,GO:0005737,GO:0005768,GO:0005769,GO:0005829,GO:0012505,GO:0019899,GO:0031410,GO:0031982,GO:0042802,GO:0042803,GO:0042826,GO:0043226,GO:0043227,GO:0043229,GO:0044424,GO:0044444,GO:0044464,GO:0046983,GO:0097708	-	-	-	-	-	-	-	-	-	-	Chorein_N
transcript_14958	6334.EFV51435	1.896e-96	319	KOG3658@1|root,KOG3658@2759|Eukaryota,38CS5@33154|Opisthokonta,3BCP3@33208|Metazoa,3CV73@33213|Bilateria,40BQG@6231|Nematoda	33208|Metazoa	O	Disintegrin and metalloproteinase domain-containing protein	ADAM10	GO:0000003,GO:0000902,GO:0000904,GO:0001558,GO:0001655,GO:0001667,GO:0001701,GO:0001708,GO:0001709,GO:0001775,GO:0002064,GO:0002065,GO:0002066,GO:0002119,GO:0002164,GO:0002252,GO:0002263,GO:0002274,GO:0002275,GO:0002283,GO:0002366,GO:0002376,GO:0002443,GO:0002444,GO:0002446,GO:0002520,GO:0002682,GO:0002684,GO:0002685,GO:0002687,GO:0002688,GO:0002690,GO:0002761,GO:0003006,GO:0003007,GO:0003674,GO:…	3.4.24.81	ko:K06704	ko05010,ko05120,map05010,map05120	-	-	-	ko00000,ko00001,ko01000,ko01002,ko04090	-	-	-	Disintegrin,Pep_M12B_propep,Reprolysin_2,Reprolysin_5
transcript_27987	400682.PAC_15710745	1.057e-29	131	COG1258@1|root,KOG2364@2759|Eukaryota,38BDV@33154|Opisthokonta,3BDXU@33208|Metazoa	33208|Metazoa	J	pseudouridine synthase activity	PUS10	GO:0001522,GO:0003674,GO:0003824,GO:0006139,GO:0006396,GO:0006399,GO:0006400,GO:0006725,GO:0006807,GO:0008033,GO:0008150,GO:0008152,GO:0009451,GO:0009982,GO:0009987,GO:0010467,GO:0016070,GO:0016853,GO:0016866,GO:0031119,GO:0034470,GO:0034641,GO:0034660,GO:0043170,GO:0043412,GO:0044237,GO:0044238,GO:0046483,GO:0071704,GO:0090304,GO:1901360	5.4.99.25	ko:K07583	-	-	-	-	ko00000,ko01000,ko03016	-	-	-	-
transcript_3046	7460.GB52982-PA	5.532e-63	226	KOG2922@1|root,KOG2922@2759|Eukaryota,38B71@33154|Opisthokonta,3BBGW@33208|Metazoa,3CU8Y@33213|Bilateria,41U88@6656|Arthropoda,3SIAQ@50557|Insecta,46G3J@7399|Hymenoptera	33208|Metazoa	U	Magnesium transporter NIPA	NIPAL1	GO:0001558,GO:0005575,GO:0005622,GO:0005623,GO:0005737,GO:0005768,GO:0005769,GO:0005886,GO:0006355,GO:0006357,GO:0006810,GO:0006811,GO:0006812,GO:0007275,GO:0007399,GO:0007610,GO:0007626,GO:0008150,GO:0008344,GO:0008361,GO:0008582,GO:0009889,GO:0009966,GO:0009968,GO:0009987,GO:0010468,GO:0010556,GO:0010646,GO:0010648,GO:0010720,GO:0010769,GO:0010770,GO:0010975,GO:0010976,GO:0012505,GO:0015693,GO:…	-	-	-	-	-	-	-	-	-	-	Mg_trans_NIPA
transcript_33565	6334.EFV50309	2.806e-72	248	KOG4040@1|root,KOG4040@2759|Eukaryota,394R0@33154|Opisthokonta,3C9QR@33208|Metazoa,3DQVD@33213|Bilateria,40E4R@6231|Nematoda	33208|Metazoa	C	NADH-ubiquinone oxidoreductase ASHI subunit (CI-ASHI or NDUFB8)	-	-	-	ko:K03964	ko00190,ko01100,ko04714,ko04723,ko04932,ko05010,ko05012,ko05016,map00190,map01100,map04714,map04723,map04932,map05010,map05012,map05016	M00147	-	-	ko00000,ko00001,ko00002	3.D.1.6	-	-	NDUF_B8
transcript_34795	6334.EFV48844	1.799e-17	86	COG0474@1|root,KOG0203@2759|Eukaryota	2759|Eukaryota	P	sodium:potassium-exchanging ATPase activity	-	-	3.6.3.9	ko:K01539	ko04022,ko04024,ko04260,ko04261,ko04911,ko04918,ko04919,ko04925,ko04960,ko04961,ko04964,ko04970,ko04971,ko04972,ko04973,ko04974,ko04976,ko04978,map04022,map04024,map04260,map04261,map04911,map04918,map04919,map04925,map04960,map04961,map04964,map04970,map04971,map04972,map04973,map04974,map04976,map04978	-	-	-	ko00000,ko00001,ko01000,ko04147	3.A.3.1	-	-	Cation_ATPase,Cation_ATPase_C,Cation_ATPase_N,E1-E2_ATPase,Hydrolase
transcript_27339	6334.EFV55921	3.564e-14	78	KOG0201@1|root,KOG0201@2759|Eukaryota,38G1B@33154|Opisthokonta,3BA42@33208|Metazoa,3CTF2@33213|Bilateria,40BNW@6231|Nematoda	33208|Metazoa	T	Protein tyrosine kinase	STK24	GO:0000139,GO:0000165,GO:0000166,GO:0000185,GO:0000287,GO:0000302,GO:0000902,GO:0001932,GO:0001933,GO:0001934,GO:0002009,GO:0003674,GO:0003824,GO:0004672,GO:0004674,GO:0005488,GO:0005515,GO:0005524,GO:0005575,GO:0005622,GO:0005623,GO:0005634,GO:0005654,GO:0005730,GO:0005737,GO:0005794,GO:0005798,GO:0005829,GO:0005886,GO:0006464,GO:0006468,GO:0006469,GO:0006793,GO:0006796,GO:0006807,GO:0006915,GO:…	2.7.11.1	ko:K08838	-	-	-	-	ko00000,ko01000,ko01001,ko04131	-	-	-	DUF1241,Pkinase
transcript_6002	7209.EFO27565.2	3.298e-36	143	COG0438@1|root,KOG1111@2759|Eukaryota,38ENZ@33154|Opisthokonta,3BE7N@33208|Metazoa,3CZ28@33213|Bilateria,40CJ2@6231|Nematoda,1KV2X@119089|Chromadorea	33208|Metazoa	IMO	PIGA (GPI anchor biosynthesis)	PIGA	GO:0000506,GO:0003674,GO:0003824,GO:0005575,GO:0005622,GO:0005623,GO:0005737,GO:0005783,GO:0005789,GO:0006464,GO:0006497,GO:0006505,GO:0006506,GO:0006629,GO:0006643,GO:0006644,GO:0006650,GO:0006661,GO:0006664,GO:0006793,GO:0006796,GO:0006807,GO:0008150,GO:0008152,GO:0008194,GO:0008375,GO:0008610,GO:0008654,GO:0009058,GO:0009059,GO:0009247,GO:0009893,GO:0009987,GO:0010033,GO:0012505,GO:0016020,GO:…	2.4.1.198	ko:K03857	ko00563,ko01100,map00563,map01100	M00065	R05916	-	ko00000,ko00001,ko00002,ko01000,ko01003	-	GT4	-	Glyco_trans_1_4,Glycos_transf_1,PIGA
transcript_3024	6334.EFV57386	1.924e-78	269	2CD0F@1|root,2QQRZ@2759|Eukaryota,38H12@33154|Opisthokonta,3BGT0@33208|Metazoa,3CV9V@33213|Bilateria,40GN4@6231|Nematoda	33208|Metazoa	S	Protein of unknown function (DUF1356)	TMEM106B	GO:0000323,GO:0000902,GO:0000904,GO:0005575,GO:0005622,GO:0005623,GO:0005737,GO:0005764,GO:0005765,GO:0005768,GO:0005773,GO:0005774,GO:0006810,GO:0006996,GO:0007033,GO:0007034,GO:0007040,GO:0007041,GO:0007275,GO:0007399,GO:0008150,GO:0009653,GO:0009987,GO:0010720,GO:0010975,GO:0010976,GO:0012505,GO:0016020,GO:0016043,GO:0016358,GO:0022008,GO:0030030,GO:0030154,GO:0030182,GO:0031090,GO:0031175,GO:…	-	-	-	-	-	-	-	-	-	-	DUF1356
transcript_14433	6326.BUX.s01143.304	2.59e-19	92	COG0531@1|root,KOG2083@2759|Eukaryota,3AKK3@33154|Opisthokonta,3BCJ8@33208|Metazoa,3CU2U@33213|Bilateria,40CHT@6231|Nematoda,1KY21@119089|Chromadorea	33208|Metazoa	P	transporter activity	-	-	-	ko:K10951	ko04970,ko04972,ko05110,map04970,map04972,map05110	-	-	-	ko00000,ko00001,ko01009,ko02000	2.A.30.2,2.A.30.3	-	-	AA_permease,SLC12
transcript_3632	13735.ENSPSIP00000004274	2.674e-12	72	COG5640@1|root,KOG3627@2759|Eukaryota,39A31@33154|Opisthokonta,3CE6S@33208|Metazoa,3DVJR@33213|Bilateria,48NXY@7711|Chordata,49JZX@7742|Vertebrata,4CM9F@8459|Testudines	33208|Metazoa	E	Domain of unknown function (DUF1986)	-	-	-	ko:K09628	-	-	-	-	ko00000,ko01000,ko01002	-	-	-	Trypsin
transcript_42105	7370.XP_005178871.1	1.912e-07	55	COG5640@1|root,KOG3627@2759|Eukaryota,38EWN@33154|Opisthokonta,3BC1C@33208|Metazoa,3CVCK@33213|Bilateria,41WH8@6656|Arthropoda,3SK6B@50557|Insecta,44ZBZ@7147|Diptera	33208|Metazoa	O	It is involved in the biological process described with	SCRASP1	GO:0002791,GO:0002793,GO:0003008,GO:0003674,GO:0003824,GO:0004175,GO:0004252,GO:0006508,GO:0006807,GO:0007610,GO:0007611,GO:0007613,GO:0007614,GO:0007616,GO:0008150,GO:0008152,GO:0008233,GO:0008236,GO:0010646,GO:0010647,GO:0010817,GO:0016787,GO:0017171,GO:0019538,GO:0023051,GO:0023056,GO:0032024,GO:0032501,GO:0032879,GO:0032880,GO:0033500,GO:0042592,GO:0042593,GO:0043170,GO:0044238,GO:0046883,GO:…	-	ko:K09624,ko:K13912	ko04970,map04970	-	-	-	ko00000,ko00001,ko01000,ko01002	-	-	-	CBM_14,Kringle,Ldl_recept_a,Lectin_C,PAN_1,SRCR,Trypsin
transcript_849	136037.KDR14152	1.61e-163	522	COG1062@1|root,KOG0022@2759|Eukaryota,38BN7@33154|Opisthokonta,3BF0K@33208|Metazoa,3CS28@33213|Bilateria,41VVM@6656|Arthropoda,3SID0@50557|Insecta	33208|Metazoa	Q	Belongs to the zinc-containing alcohol dehydrogenase family. Class-III subfamily	Fdh	GO:0001505,GO:0003008,GO:0003674,GO:0003824,GO:0004022,GO:0004552,GO:0006066,GO:0007610,GO:0007611,GO:0007612,GO:0007632,GO:0008150,GO:0008152,GO:0008306,GO:0008542,GO:0009314,GO:0009416,GO:0009628,GO:0016491,GO:0016614,GO:0016616,GO:0016651,GO:0016657,GO:0019222,GO:0031323,GO:0031399,GO:0032268,GO:0032501,GO:0044281,GO:0050789,GO:0050794,GO:0050877,GO:0050890,GO:0050896,GO:0051171,GO:0051246,GO:…	1.1.1.1,1.1.1.284	ko:K00121	ko00010,ko00071,ko00350,ko00625,ko00626,ko00680,ko00830,ko00980,ko00982,ko01100,ko01110,ko01120,ko01130,ko01200,ko01220,ko05204,map00010,map00071,map00350,map00625,map00626,map00680,map00830,map00980,map00982,map01100,map01110,map01120,map01130,map01200,map01220,map05204	-	R00623,R00754,R02124,R04880,R05233,R05234,R06917,R06927,R06983,R07105,R08281,R08306,R08310	RC00050,RC00087,RC00088,RC00099,RC00116,RC00649,RC01715,RC01734,RC02273	ko00000,ko00001,ko01000	-	-	-	ADH_N,ADH_zinc_N
transcript_31001	6334.EFV61045	1.348e-57	207	KOG0812@1|root,KOG0812@2759|Eukaryota,38YNH@33154|Opisthokonta,3BDTW@33208|Metazoa,3CW6Q@33213|Bilateria,40D99@6231|Nematoda	33208|Metazoa	U	Belongs to the syntaxin family	STX5	GO:0000003,GO:0000139,GO:0000149,GO:0000278,GO:0000280,GO:0000281,GO:0000902,GO:0000910,GO:0001505,GO:0002164,GO:0002376,GO:0002520,GO:0002790,GO:0003674,GO:0005484,GO:0005488,GO:0005515,GO:0005575,GO:0005622,GO:0005623,GO:0005737,GO:0005783,GO:0005789,GO:0005793,GO:0005794,GO:0005798,GO:0005801,GO:0005886,GO:0006810,GO:0006836,GO:0006873,GO:0006875,GO:0006878,GO:0006886,GO:0006887,GO:0006888,GO:…	-	ko:K08490	ko04130,map04130	-	-	-	ko00000,ko00001,ko04131	-	-	-	SNARE,Syntaxin-5_N
transcript_31131	42254.XP_004622507.1	9.363e-19	87	COG3869@1|root,KOG3581@2759|Eukaryota,38BGZ@33154|Opisthokonta,3BB2K@33208|Metazoa,3CRR7@33213|Bilateria,4801V@7711|Chordata	33208|Metazoa	C	creatine kinase activity	F46H5.3	GO:0003674,GO:0003824,GO:0004054,GO:0006793,GO:0006796,GO:0008150,GO:0008152,GO:0009987,GO:0016301,GO:0016310,GO:0016740,GO:0016772,GO:0016775,GO:0019202,GO:0044237	2.7.3.2,2.7.3.3	ko:K00933,ko:K00934	ko00330,ko01100,map00330,map01100	M00047	R00554,R01881	RC00002,RC00203	ko00000,ko00001,ko00002,ko01000,ko04147	-	-	-	ATP-gua_Ptrans,ATP-gua_PtransN
transcript_29994	45351.EDO42053	4.969e-52	188	COG0464@1|root,KOG0737@2759|Eukaryota,38C57@33154|Opisthokonta,3BC4K@33208|Metazoa	33208|Metazoa	O	ATP binding	ATAD1	GO:0000003,GO:0002090,GO:0002092,GO:0003002,GO:0003006,GO:0003008,GO:0003674,GO:0003824,GO:0005575,GO:0005622,GO:0005623,GO:0005634,GO:0005886,GO:0007275,GO:0007276,GO:0007281,GO:0007283,GO:0007286,GO:0007389,GO:0007444,GO:0007447,GO:0007450,GO:0007610,GO:0007611,GO:0007612,GO:0007613,GO:0008150,GO:0009888,GO:0009893,GO:0009953,GO:0009987,GO:0010604,GO:0010646,GO:0010648,GO:0016020,GO:0016462,GO:…	-	-	-	-	-	-	-	-	-	-	AAA
transcript_30541	7994.ENSAMXP00000020780	1.315e-11	76	COG4886@1|root,KOG0619@2759|Eukaryota,38G8S@33154|Opisthokonta,3B9TQ@33208|Metazoa,3D062@33213|Bilateria,4801D@7711|Chordata,48XED@7742|Vertebrata,49T9Q@7898|Actinopterygii	33208|Metazoa	S	repeat protein 1	LRR1	GO:0005575,GO:0005576,GO:0005622,GO:0005623,GO:0005634,GO:0005737,GO:0005829,GO:0005886,GO:0006464,GO:0006807,GO:0007154,GO:0007165,GO:0007264,GO:0007265,GO:0008150,GO:0008152,GO:0009987,GO:0016020,GO:0019538,GO:0019898,GO:0023052,GO:0035556,GO:0036211,GO:0043170,GO:0043226,GO:0043227,GO:0043229,GO:0043231,GO:0043412,GO:0043687,GO:0044237,GO:0044238,GO:0044260,GO:0044267,GO:0044424,GO:0044425,GO:…	-	ko:K10348	-	-	-	-	ko00000,ko04121	-	-	-	LRR_1,LRR_4,LRR_6,LRR_8
transcript_30949	6334.EFV49138	4.405e-77	264	KOG0084@1|root,KOG0084@2759|Eukaryota,391RR@33154|Opisthokonta,3BCZ6@33208|Metazoa,3CW9H@33213|Bilateria,40CF9@6231|Nematoda	33208|Metazoa	U	Gtr1/RagA G protein conserved region	-	-	-	ko:K07920	ko04140,map04140	-	-	-	ko00000,ko00001,ko04031,ko04131,ko04147	-	-	-	Ras
transcript_25532	6334.EFV60969	3.303e-36	148	COG0194@1|root,KOG1881@1|root,KOG0609@2759|Eukaryota,KOG1881@2759|Eukaryota,38CU2@33154|Opisthokonta,3BA43@33208|Metazoa,3CWSF@33213|Bilateria,40CUI@6231|Nematoda	33208|Metazoa	T	Guanylate kinase homologues.	MPP5	GO:0001654,GO:0001667,GO:0001738,GO:0001838,GO:0001841,GO:0001917,GO:0002009,GO:0002011,GO:0003007,GO:0003674,GO:0003824,GO:0004385,GO:0005488,GO:0005515,GO:0005575,GO:0005622,GO:0005623,GO:0005634,GO:0005737,GO:0005886,GO:0005911,GO:0005912,GO:0005913,GO:0005918,GO:0005923,GO:0005938,GO:0006139,GO:0006163,GO:0006725,GO:0006753,GO:0006793,GO:0006796,GO:0006807,GO:0006928,GO:0007009,GO:0007043,GO:…	-	ko:K06091	ko04390,ko04391,ko04530,ko05165,map04390,map04391,map04530,map05165	-	-	-	ko00000,ko00001	-	-	-	Guanylate_kin,L27,L27_N,PDZ,SH3_2
transcript_2098	7209.EFO20381.1	6.036e-61	222	COG0428@1|root,KOG2694@2759|Eukaryota,38FB3@33154|Opisthokonta,3BJTA@33208|Metazoa,3CUHI@33213|Bilateria,40FFE@6231|Nematoda,1KXYA@119089|Chromadorea	33208|Metazoa	P	ZIP Zinc transporter	SLC39A13	GO:0000041,GO:0000139,GO:0003674,GO:0005215,GO:0005381,GO:0005385,GO:0005488,GO:0005515,GO:0005575,GO:0005622,GO:0005623,GO:0005737,GO:0005783,GO:0005794,GO:0005886,GO:0006810,GO:0006811,GO:0006812,GO:0006826,GO:0006829,GO:0006873,GO:0006875,GO:0006882,GO:0006950,GO:0008150,GO:0008324,GO:0009636,GO:0009888,GO:0009987,GO:0010035,GO:0010038,GO:0010043,GO:0010312,GO:0012505,GO:0015075,GO:0015318,GO:…	-	ko:K14719	-	-	-	-	ko00000,ko02000	2.A.5.4.12,2.A.5.4.9	-	-	Zip
transcript_35385	281687.CJA09477b	4.826e-114	369	KOG0587@1|root,KOG0587@2759|Eukaryota,38FUR@33154|Opisthokonta,3BB8N@33208|Metazoa,3CUVT@33213|Bilateria,40BV1@6231|Nematoda,1KYPW@119089|Chromadorea,40XWM@6236|Rhabditida	33208|Metazoa	T	CNH domain	msn	GO:0000003,GO:0000165,GO:0000185,GO:0000902,GO:0000904,GO:0001700,GO:0001736,GO:0001738,GO:0001748,GO:0001932,GO:0001934,GO:0002009,GO:0002165,GO:0003006,GO:0003674,GO:0003824,GO:0004672,GO:0004674,GO:0005575,GO:0005622,GO:0005623,GO:0005737,GO:0005938,GO:0006464,GO:0006468,GO:0006793,GO:0006796,GO:0006807,GO:0006810,GO:0006928,GO:0006935,GO:0006950,GO:0007097,GO:0007154,GO:0007164,GO:0007165,GO:…	2.7.11.1	ko:K04407,ko:K08840	ko04010,ko04013,map04010,map04013	-	-	-	ko00000,ko00001,ko01000,ko01001	-	-	-	CNH,Pkinase
transcript_22299	6334.EFV54188	2.317e-15	84	KOG3694@1|root,KOG3694@2759|Eukaryota,38EJZ@33154|Opisthokonta,3BA9C@33208|Metazoa,3CRRJ@33213|Bilateria,40EKU@6231|Nematoda	33208|Metazoa	D	establishment or maintenance of actin cytoskeleton polarity	RICTOR	GO:0000902,GO:0000904,GO:0001932,GO:0001934,GO:0001936,GO:0001938,GO:0003674,GO:0005488,GO:0005515,GO:0005575,GO:0005622,GO:0005623,GO:0005737,GO:0005829,GO:0006355,GO:0006464,GO:0006468,GO:0006793,GO:0006796,GO:0006807,GO:0006950,GO:0006996,GO:0007010,GO:0007154,GO:0007163,GO:0007165,GO:0007166,GO:0007167,GO:0007169,GO:0007275,GO:0007399,GO:0007492,GO:0007498,GO:0008047,GO:0008064,GO:0008104,GO:…	-	ko:K08267	ko04150,map04150	-	-	-	ko00000,ko00001	-	-	-	RICTOR_M,RICTOR_N,RICTOR_V,RICTOR_phospho,RasGEF_N_2
transcript_32025	7220.FBpp0141491	1.989e-11	73	KOG2061@1|root,KOG2061@2759|Eukaryota,38E03@33154|Opisthokonta,3BE9K@33208|Metazoa,3CU4H@33213|Bilateria,41XA5@6656|Arthropoda,3SJWQ@50557|Insecta,44XK2@7147|Diptera,45WGK@7214|Drosophilidae	33208|Metazoa	S	Programmed cell death protein 2, C-terminal putative domain	PDCD2	GO:0000003,GO:0002376,GO:0002520,GO:0002682,GO:0002684,GO:0003006,GO:0003674,GO:0005488,GO:0005515,GO:0005575,GO:0005622,GO:0005623,GO:0005634,GO:0005737,GO:0006417,GO:0006915,GO:0006919,GO:0007275,GO:0007276,GO:0007281,GO:0007292,GO:0008150,GO:0008219,GO:0008270,GO:0008283,GO:0008284,GO:0009790,GO:0009889,GO:0009893,GO:0009987,GO:0010468,GO:0010556,GO:0010604,GO:0010608,GO:0010941,GO:0010942,GO:…	-	ko:K14801	-	-	-	-	ko00000,ko03009	-	-	-	PDCD2_C,zf-MYND
transcript_22450	6334.EFV53421	3.12e-77	270	COG0733@1|root,KOG3660@2759|Eukaryota,38T24@33154|Opisthokonta,3BJ29@33208|Metazoa,3D55B@33213|Bilateria,40AN7@6231|Nematoda	33208|Metazoa	P	Sodium:neurotransmitter symporter family	-	-	-	ko:K05038	-	-	-	-	ko00000,ko02000	2.A.22.2	-	-	SNF
transcript_28191	6334.EFV59002	1.302e-150	484	COG1012@1|root,KOG2450@2759|Eukaryota,38CDB@33154|Opisthokonta,3BCJG@33208|Metazoa,3CU6J@33213|Bilateria,40CK3@6231|Nematoda	33208|Metazoa	C	belongs to the aldehyde dehydrogenase family	-	-	1.2.1.3,1.2.1.36	ko:K00128,ko:K07249	ko00010,ko00053,ko00071,ko00280,ko00310,ko00330,ko00340,ko00380,ko00410,ko00561,ko00620,ko00625,ko00830,ko00903,ko00981,ko01100,ko01110,ko01120,ko01130,map00010,map00053,map00071,map00280,map00310,map00330,map00340,map00380,map00410,map00561,map00620,map00625,map00830,map00903,map00981,map01100,map01110,map01120,map01130	M00135	R00264,R00631,R00710,R00904,R01752,R01986,R02123,R02549,R02678,R02940,R02957,R03283,R03869,R04065,R04506,R04903,R05050,R05237,R05238,R05286,R06366,R08146,R08385	RC00047,RC00071,RC00080,RC00186,RC00218,RC00242,RC00816,RC01500	ko00000,ko00001,ko00002,ko01000	-	-	-	Aldedh
transcript_16926	7739.XP_002600118.1	0	1324	COG0525@1|root,KOG0432@2759|Eukaryota,38BX5@33154|Opisthokonta,3BDDJ@33208|Metazoa,3CUM1@33213|Bilateria,481XS@7711|Chordata	33208|Metazoa	J	Belongs to the class-I aminoacyl-tRNA synthetase family	VARS	GO:0003674,GO:0003824,GO:0004812,GO:0004832,GO:0005575,GO:0005622,GO:0005623,GO:0005737,GO:0005829,GO:0006082,GO:0006139,GO:0006399,GO:0006412,GO:0006418,GO:0006438,GO:0006518,GO:0006520,GO:0006725,GO:0006807,GO:0007275,GO:0007568,GO:0008150,GO:0008152,GO:0008340,GO:0009058,GO:0009059,GO:0009987,GO:0010259,GO:0010467,GO:0016070,GO:0016874,GO:0016875,GO:0019538,GO:0019752,GO:0032501,GO:0032502,GO:…	6.1.1.9	ko:K01873	ko00970,map00970	M00359,M00360	R03665	RC00055,RC00523	ko00000,ko00001,ko00002,ko01000,ko01007,ko03016	-	-	-	Anticodon_1,GST_C,Val_tRNA-synt_C,tRNA-synt_1
transcript_31084	7029.ACYPI006124-PA	2.826e-09	63	COG0484@1|root,KOG0624@2759|Eukaryota,38BUQ@33154|Opisthokonta,3BATC@33208|Metazoa,3CTQ2@33213|Bilateria,41WQ7@6656|Arthropoda,3SG63@50557|Insecta,3EAFS@33342|Paraneoptera	33208|Metazoa	O	DnaJ molecular chaperone homology domain	DNAJC3	GO:0000323,GO:0001775,GO:0001932,GO:0001933,GO:0002252,GO:0002263,GO:0002274,GO:0002275,GO:0002283,GO:0002366,GO:0002376,GO:0002443,GO:0002444,GO:0002446,GO:0003674,GO:0004857,GO:0004860,GO:0005488,GO:0005515,GO:0005575,GO:0005576,GO:0005622,GO:0005623,GO:0005737,GO:0005764,GO:0005766,GO:0005773,GO:0005775,GO:0005783,GO:0005788,GO:0005790,GO:0005829,GO:0006417,GO:0006446,GO:0006464,GO:0006469,GO:…	-	ko:K09523	ko04141,ko05164,map04141,map05164	-	-	-	ko00000,ko00001,ko03110	-	-	-	DnaJ,TPR_1,TPR_11,TPR_16,TPR_19,TPR_2,TPR_8
transcript_19668	6334.EFV60461	1.617e-182	598	KOG1703@1|root,KOG2217@1|root,KOG1703@2759|Eukaryota,KOG2217@2759|Eukaryota,38FUE@33154|Opisthokonta,3BEM5@33208|Metazoa,3CV1W@33213|Bilateria,40AVA@6231|Nematoda	33208|Metazoa	A	SART-1 family	SART1	GO:0000375,GO:0000377,GO:0000387,GO:0000398,GO:0000481,GO:0002682,GO:0002684,GO:0002694,GO:0002696,GO:0003674,GO:0003676,GO:0003723,GO:0005488,GO:0005575,GO:0005622,GO:0005623,GO:0005634,GO:0005654,GO:0005681,GO:0005684,GO:0005737,GO:0005794,GO:0005829,GO:0006139,GO:0006364,GO:0006396,GO:0006397,GO:0006725,GO:0006807,GO:0008150,GO:0008152,GO:0008380,GO:0009893,GO:0009987,GO:0010467,GO:0010468,GO:…	3.4.17.21	ko:K01301,ko:K11984	ko03040,map03040	M00354	-	-	ko00000,ko00001,ko00002,ko01000,ko01002,ko03041,ko04121	-	-	-	SART-1
transcript_5348	6326.BUX.s01513.122	9.176e-17	82	KOG4069@1|root,KOG4069@2759|Eukaryota,3A0NT@33154|Opisthokonta,3BPBC@33208|Metazoa,3E4US@33213|Bilateria,40QXP@6231|Nematoda,1M0MI@119089|Chromadorea	33208|Metazoa	S	Golgin subfamily A member 7/ERF4 family	GOLGA7	GO:0000139,GO:0001775,GO:0002178,GO:0002252,GO:0002263,GO:0002274,GO:0002275,GO:0002283,GO:0002366,GO:0002376,GO:0002443,GO:0002444,GO:0002446,GO:0005575,GO:0005576,GO:0005622,GO:0005623,GO:0005737,GO:0005794,GO:0005795,GO:0006464,GO:0006497,GO:0006605,GO:0006612,GO:0006807,GO:0006810,GO:0006886,GO:0006887,GO:0006892,GO:0006893,GO:0006955,GO:0008104,GO:0008150,GO:0008152,GO:0009058,GO:0009059,GO:…	-	-	-	-	-	-	-	-	-	-	Erf4
transcript_5600	6334.EFV58921	9.153e-28	118	2ESPZ@1|root,2SV7I@2759|Eukaryota,3ARH8@33154|Opisthokonta,3C276@33208|Metazoa,3DIEG@33213|Bilateria,40GR3@6231|Nematoda	33208|Metazoa	-	-	-	-	-	-	-	-	-	-	-	-	-	-	-
transcript_6264	6500.XP_005110022.1	2.28e-34	138	KOG4272@1|root,KOG4272@2759|Eukaryota,38MM6@33154|Opisthokonta,3BPPZ@33208|Metazoa,3CZZS@33213|Bilateria	33208|Metazoa	S	amyloid-beta binding	TM2D1	GO:0001540,GO:0003674,GO:0004888,GO:0004930,GO:0005488,GO:0005575,GO:0005622,GO:0005623,GO:0005634,GO:0005654,GO:0005886,GO:0005887,GO:0006915,GO:0007154,GO:0007165,GO:0007186,GO:0008150,GO:0008219,GO:0009987,GO:0012501,GO:0016020,GO:0016021,GO:0023052,GO:0031224,GO:0031226,GO:0031974,GO:0031981,GO:0033218,GO:0038023,GO:0042277,GO:0043226,GO:0043227,GO:0043229,GO:0043231,GO:0043233,GO:0044422,GO:…	-	-	-	-	-	-	-	-	-	-	TM2
transcript_30517	121225.PHUM375630-PA	1.692e-123	403	KOG0292@1|root,KOG0292@2759|Eukaryota,38DFX@33154|Opisthokonta,3B9P2@33208|Metazoa,3CWTR@33213|Bilateria,41W43@6656|Arthropoda,3SJQK@50557|Insecta,3E9PB@33342|Paraneoptera	33208|Metazoa	U	The coatomer is a cytosolic protein complex that binds to dilysine motifs and reversibly associates with Golgi non- clathrin-coated vesicles, which further mediate biosynthetic protein transport from the ER, via the Golgi up to the trans Golgi network	COPA	GO:0000003,GO:0000139,GO:0000280,GO:0000902,GO:0000910,GO:0003008,GO:0005575,GO:0005576,GO:0005615,GO:0005622,GO:0005623,GO:0005737,GO:0005783,GO:0005789,GO:0005793,GO:0005794,GO:0005798,GO:0005829,GO:0006810,GO:0006886,GO:0006888,GO:0006890,GO:0006891,GO:0006996,GO:0007049,GO:0007112,GO:0007140,GO:0007276,GO:0007586,GO:0007589,GO:0008104,GO:0008150,GO:0009653,GO:0009987,GO:0010883,GO:0012505,GO:…	-	ko:K05236	-	-	-	-	ko00000,ko04131,ko04147	-	-	-	COPI_C,Coatomer_WDAD,WD40
transcript_38091	6412.HelroP63427	6.391e-28	116	COG5596@1|root,KOG3324@2759|Eukaryota,39RT6@33154|Opisthokonta,3BCHM@33208|Metazoa,3CWRS@33213|Bilateria	33208|Metazoa	U	protein transmembrane transporter activity	TIMM23	GO:0001101,GO:0003674,GO:0005048,GO:0005215,GO:0005488,GO:0005515,GO:0005575,GO:0005622,GO:0005623,GO:0005737,GO:0005739,GO:0005740,GO:0005743,GO:0005744,GO:0005758,GO:0006605,GO:0006626,GO:0006810,GO:0006839,GO:0006886,GO:0006996,GO:0007005,GO:0007006,GO:0007007,GO:0008104,GO:0008150,GO:0008320,GO:0008565,GO:0009719,GO:0009725,GO:0009893,GO:0009987,GO:0010033,GO:0010243,GO:0010468,GO:0010604,GO:…	-	ko:K17794	ko04212,map04212	-	-	-	ko00000,ko00001,ko02000,ko03029	3.A.8.1	-	-	Tim17
transcript_11148	6334.EFV58874	8.779e-60	212	KOG0389@1|root,KOG0389@2759|Eukaryota,38DZ4@33154|Opisthokonta,3BDBF@33208|Metazoa,3CTNG@33213|Bilateria,40CH0@6231|Nematoda	33208|Metazoa	L	SNF2 family N-terminal domain	SMARCAD1	GO:0000018,GO:0000228,GO:0000729,GO:0000785,GO:0000792,GO:0003674,GO:0003676,GO:0003677,GO:0005488,GO:0005575,GO:0005622,GO:0005623,GO:0005634,GO:0005654,GO:0005657,GO:0005694,GO:0006139,GO:0006259,GO:0006281,GO:0006302,GO:0006325,GO:0006338,GO:0006355,GO:0006464,GO:0006476,GO:0006725,GO:0006753,GO:0006793,GO:0006796,GO:0006807,GO:0006950,GO:0006974,GO:0006996,GO:0007049,GO:0007059,GO:0008150,GO:…	3.6.4.12	ko:K14439	ko04550,map04550	-	-	-	ko00000,ko00001,ko01000,ko03036	-	-	-	Helicase_C,SNF2_N
transcript_29863	6334.EFV59404	9.528e-94	315	COG0814@1|root,KOG1304@2759|Eukaryota,38FV2@33154|Opisthokonta,3B9UN@33208|Metazoa,3CTBK@33213|Bilateria,40BK0@6231|Nematoda	33208|Metazoa	E	Transmembrane amino acid transporter protein	SLC36A4	GO:0000323,GO:0001505,GO:0003333,GO:0003674,GO:0005215,GO:0005280,GO:0005326,GO:0005342,GO:0005416,GO:0005575,GO:0005622,GO:0005623,GO:0005737,GO:0005764,GO:0005773,GO:0005774,GO:0005783,GO:0005886,GO:0006810,GO:0006811,GO:0006812,GO:0006820,GO:0006836,GO:0006855,GO:0006865,GO:0008150,GO:0008324,GO:0008509,GO:0008514,GO:0010155,GO:0010958,GO:0012505,GO:0015075,GO:0015077,GO:0015078,GO:0015171,GO:…	-	ko:K14209	ko04138,map04138	-	-	-	ko00000,ko00001,ko02000,ko04131	2.A.18.8	-	-	Aa_trans
transcript_1673	6334.EFV58756	1.74e-35	145	COG4826@1|root,KOG2392@2759|Eukaryota,38VR6@33154|Opisthokonta,3BBFJ@33208|Metazoa,3CV81@33213|Bilateria,40QUY@6231|Nematoda	33208|Metazoa	V	Belongs to the serpin family	-	GO:0003674,GO:0005488,GO:0005515	-	ko:K13963	ko05146,map05146	-	-	-	ko00000,ko00001	-	-	-	Serpin
transcript_1863	7209.EFO25042.2	7.955e-51	182	KOG0264@1|root,KOG0264@2759|Eukaryota,38E9H@33154|Opisthokonta,3BC0N@33208|Metazoa,3CUFN@33213|Bilateria,40BXD@6231|Nematoda,1KU8I@119089|Chromadorea	33208|Metazoa	B	Core histone-binding subunit that may target chromatin assembly factors, chromatin remodeling factors and histone deacetylases to their histone substrates in a manner that is regulated by nucleosomal DNA	RBBP4	GO:0000003,GO:0000118,GO:0000122,GO:0000228,GO:0000278,GO:0000281,GO:0000785,GO:0000790,GO:0000910,GO:0000976,GO:0000977,GO:0000978,GO:0000987,GO:0001012,GO:0001067,GO:0001558,GO:0001708,GO:0002064,GO:0002065,GO:0002066,GO:0002244,GO:0002376,GO:0002520,GO:0003002,GO:0003006,GO:0003674,GO:0003676,GO:0003677,GO:0003690,GO:0003723,GO:0003824,GO:0004407,GO:0005488,GO:0005515,GO:0005575,GO:0005622,GO:…	-	ko:K10752,ko:K11659	ko04218,map04218	-	-	-	ko00000,ko00001,ko03036	-	-	-	CAF1C_H4-bd,WD40
transcript_34221	6334.EFV60469	2.913e-27	120	KOG0321@1|root,KOG0321@2759|Eukaryota,38BTD@33154|Opisthokonta,3BG6F@33208|Metazoa,3CTNC@33213|Bilateria,40EKM@6231|Nematoda	33208|Metazoa	S	WD domain, G-beta repeat	DTL	GO:0000075,GO:0000077,GO:0000151,GO:0000209,GO:0000278,GO:0000731,GO:0003674,GO:0003676,GO:0003677,GO:0003682,GO:0005488,GO:0005575,GO:0005622,GO:0005623,GO:0005634,GO:0005635,GO:0005654,GO:0005694,GO:0005730,GO:0005737,GO:0005813,GO:0005815,GO:0005829,GO:0005856,GO:0006139,GO:0006259,GO:0006281,GO:0006301,GO:0006464,GO:0006508,GO:0006511,GO:0006513,GO:0006725,GO:0006807,GO:0006950,GO:0006974,GO:…	-	ko:K11790	-	-	-	-	ko00000,ko04121	-	-	-	WD40
transcript_12733	303518.XP_005748737.1	1.022e-106	353	COG4581@1|root,KOG0947@2759|Eukaryota,38BTP@33154|Opisthokonta,3BFU2@33208|Metazoa,3CZ64@33213|Bilateria,48A6A@7711|Chordata,48WZ6@7742|Vertebrata,49UI1@7898|Actinopterygii	33208|Metazoa	A	Superkiller viralicidic activity 2 (S. cerevisiae homolog)-like	SKIV2L	GO:0000184,GO:0000288,GO:0000291,GO:0000956,GO:0003674,GO:0003724,GO:0003824,GO:0004004,GO:0004386,GO:0005575,GO:0005622,GO:0005623,GO:0005634,GO:0005737,GO:0005829,GO:0006139,GO:0006401,GO:0006402,GO:0006725,GO:0006807,GO:0008026,GO:0008150,GO:0008152,GO:0008186,GO:0009056,GO:0009057,GO:0009892,GO:0009987,GO:0010468,GO:0010605,GO:0010629,GO:0016070,GO:0016071,GO:0016462,GO:0016787,GO:0016817,GO:…	-	ko:K12599	ko03018,map03018	M00392	-	-	ko00000,ko00001,ko00002,ko01000,ko03019	-	-	-	DEAD,DSHCT,Helicase_C,rRNA_proc-arch
transcript_27079	7209.EFO21607.1	8.124e-17	85	COG5053@1|root,KOG1670@2759|Eukaryota,39SFW@33154|Opisthokonta,3BZZ0@33208|Metazoa,3DGFE@33213|Bilateria,40G81@6231|Nematoda,1KZ1Q@119089|Chromadorea	33208|Metazoa	J	Recognizes and binds the 7-methylguanosine-containing mRNA cap during an early step in the initiation of protein synthesis and facilitates ribosome binding by inducing the unwinding of the mRNAs secondary structures. All 5 eIF4E proteins bind monomethyl cap structures. Only ife-1, ife-2 and ife-5 bind trimethyl cap structures which result from trans-splicing. Translation of trimethyl cap structur…	-	GO:0000003,GO:0000339,GO:0000340,GO:0000341,GO:0001556,GO:0003006,GO:0003674,GO:0003676,GO:0003723,GO:0005488,GO:0005515,GO:0005575,GO:0005622,GO:0005623,GO:0005737,GO:0007275,GO:0007276,GO:0007281,GO:0007283,GO:0007286,GO:0007292,GO:0008150,GO:0009790,GO:0009792,GO:0009987,GO:0009994,GO:0019953,GO:0021700,GO:0022412,GO:0022414,GO:0030154,GO:0032501,GO:0032502,GO:0032504,GO:0032991,GO:0035770,GO:…	-	ko:K03259	ko01521,ko03013,ko04066,ko04150,ko04151,ko04211,ko04910,map01521,map03013,map04066,map04150,map04151,map04211,map04910	M00428	-	-	ko00000,ko00001,ko00002,ko03012,ko03019	-	-	-	IF4E
transcript_914	43179.ENSSTOP00000022177	1.982e-14	79	KOG4195@1|root,KOG4195@2759|Eukaryota,38G6X@33154|Opisthokonta,3BDW8@33208|Metazoa,3CZU4@33213|Bilateria,487SH@7711|Chordata,496CW@7742|Vertebrata,3JBUM@40674|Mammalia,35C2J@314146|Euarchontoglires,4PT74@9989|Rodentia	33208|Metazoa	P	ADP-ribose pyrophosphatase, mitochondrial	NUDT9	GO:0003674,GO:0003824,GO:0016462,GO:0016787,GO:0016817,GO:0016818,GO:0017110,GO:0043262	3.6.1.13	ko:K13988	ko00230,map00230	-	R01054	RC00002	ko00000,ko00001,ko01000	-	-	-	NUDIX
transcript_33073	6334.EFV58499	4.632e-89	302	KOG2849@1|root,KOG2849@2759|Eukaryota,38RXB@33154|Opisthokonta,3BHEX@33208|Metazoa,3CUP7@33213|Bilateria,40CWY@6231|Nematoda	33208|Metazoa	J	Endoribonuclease XendoU	ENDOU	GO:0000003,GO:0003674,GO:0003676,GO:0003723,GO:0003824,GO:0004518,GO:0004519,GO:0004521,GO:0004540,GO:0005102,GO:0005488,GO:0005515,GO:0005575,GO:0005576,GO:0005615,GO:0005622,GO:0005623,GO:0005737,GO:0005886,GO:0006139,GO:0006508,GO:0006725,GO:0006807,GO:0007565,GO:0008083,GO:0008150,GO:0008152,GO:0008233,GO:0008236,GO:0009966,GO:0009987,GO:0010469,GO:0010646,GO:0016020,GO:0016070,GO:0016787,GO:…	-	ko:K14648	-	-	-	-	ko00000,ko01000	-	-	-	Somatomedin_B,XendoU
transcript_32115	281687.CJA18917b	1.641e-07	56	KOG3058@1|root,KOG3058@2759|Eukaryota,38GXT@33154|Opisthokonta,3BXVN@33208|Metazoa,3DFT9@33213|Bilateria,40G1X@6231|Nematoda,1KXVX@119089|Chromadorea,40XVH@6236|Rhabditida	33208|Metazoa	S	PAP2 superfamily C-terminal	-	GO:0003674,GO:0003824,GO:0005575,GO:0006629,GO:0006643,GO:0006644,GO:0006665,GO:0006684,GO:0006686,GO:0006793,GO:0006796,GO:0006807,GO:0008150,GO:0008152,GO:0008610,GO:0008654,GO:0009058,GO:0009987,GO:0016020,GO:0016021,GO:0016740,GO:0016772,GO:0016780,GO:0019637,GO:0030148,GO:0031224,GO:0034641,GO:0043603,GO:0043604,GO:0044237,GO:0044238,GO:0044249,GO:0044255,GO:0044271,GO:0044425,GO:0046467,GO:…	2.7.8.27	ko:K04714	ko00600,ko01100,ko04071,map00600,map01100,map04071	-	R08969	RC00017	ko00000,ko00001,ko01000	-	-	-	PAP2_C
transcript_38057	6334.EFV60743	1.064e-10	64	COG1816@1|root,KOG1097@2759|Eukaryota,38HSH@33154|Opisthokonta,3BBAE@33208|Metazoa,3CT0S@33213|Bilateria,40BN1@6231|Nematoda	33208|Metazoa	F	Adenosine/AMP deaminase	ADA	GO:0000003,GO:0000302,GO:0000323,GO:0001666,GO:0001701,GO:0001775,GO:0001821,GO:0001824,GO:0001825,GO:0001829,GO:0001882,GO:0001883,GO:0001889,GO:0001890,GO:0002027,GO:0002252,GO:0002263,GO:0002285,GO:0002312,GO:0002313,GO:0002314,GO:0002335,GO:0002366,GO:0002376,GO:0002520,GO:0002521,GO:0002634,GO:0002636,GO:0002682,GO:0002683,GO:0002684,GO:0002685,GO:0002686,GO:0002694,GO:0002696,GO:0002819,GO:…	3.5.4.4	ko:K01488	ko00230,ko01100,ko05340,map00230,map01100,map05340	-	R01560,R02556	RC00477	ko00000,ko00001,ko01000	-	-	-	A_deaminase
transcript_8943	32507.XP_006789317.1	4.9e-08	57	KOG3001@1|root,KOG3001@2759|Eukaryota,38ZRW@33154|Opisthokonta,3BDPM@33208|Metazoa,3CZKY@33213|Bilateria,4838V@7711|Chordata,48W19@7742|Vertebrata,49YBY@7898|Actinopterygii	33208|Metazoa	BK	Mortality factor 4 like 1	MORF4L1	GO:0000003,GO:0000118,GO:0000122,GO:0000123,GO:0000228,GO:0000414,GO:0000416,GO:0000724,GO:0000725,GO:0000785,GO:0000790,GO:0003006,GO:0003674,GO:0003682,GO:0005488,GO:0005515,GO:0005575,GO:0005622,GO:0005623,GO:0005634,GO:0005654,GO:0005694,GO:0006139,GO:0006259,GO:0006281,GO:0006302,GO:0006310,GO:0006325,GO:0006338,GO:0006342,GO:0006355,GO:0006357,GO:0006464,GO:0006473,GO:0006475,GO:0006476,GO:…	-	ko:K11339	-	-	-	-	ko00000,ko03036,ko03400	-	-	-	MRG,Tudor-knot
transcript_13905	6334.EFV51813	7.38e-40	162	COG5070@1|root,KOG2127@1|root,KOG1444@2759|Eukaryota,KOG2080@2759|Eukaryota,38BDU@33154|Opisthokonta,3BCR4@33208|Metazoa,3CU6W@33213|Bilateria,40C1F@6231|Nematoda	33208|Metazoa	T	Rab guanyl-nucleotide exchange factor activity	DENND5B	GO:0003674,GO:0005085,GO:0005088,GO:0005215,GO:0005216,GO:0005261,GO:0005262,GO:0005488,GO:0005515,GO:0005575,GO:0005622,GO:0005623,GO:0005737,GO:0005794,GO:0005802,GO:0005829,GO:0006810,GO:0006811,GO:0006812,GO:0006816,GO:0007275,GO:0007399,GO:0007591,GO:0007593,GO:0008150,GO:0008324,GO:0009581,GO:0009582,GO:0009605,GO:0009612,GO:0009628,GO:0009966,GO:0009987,GO:0010646,GO:0010721,GO:0010975,GO:…	-	ko:K20164	-	-	-	-	ko00000,ko04131	-	-	-	DENN,PLAT,RUN,dDENN,uDENN
transcript_28821	51511.ENSCSAVP00000018371	1.59e-135	445	COG3425@1|root,KOG1393@2759|Eukaryota,38BNA@33154|Opisthokonta,3BAHH@33208|Metazoa,3CVM4@33213|Bilateria,48AZG@7711|Chordata	33208|Metazoa	I	response to tellurium ion	HMGCS1	GO:0000003,GO:0001101,GO:0001655,GO:0001700,GO:0001822,GO:0001889,GO:0002237,GO:0003006,GO:0003674,GO:0003824,GO:0004421,GO:0005488,GO:0005515,GO:0005575,GO:0005622,GO:0005623,GO:0005737,GO:0005739,GO:0005759,GO:0005829,GO:0006066,GO:0006091,GO:0006629,GO:0006694,GO:0006695,GO:0006950,GO:0007275,GO:0007399,GO:0007417,GO:0007420,GO:0007494,GO:0007548,GO:0007584,GO:0008144,GO:0008150,GO:0008152,GO:…	2.3.3.10	ko:K01641	ko00072,ko00280,ko00650,ko00900,ko01100,ko01110,ko01130,map00072,map00280,map00650,map00900,map01100,map01110,map01130	M00088,M00095	R01978	RC00004,RC00503	ko00000,ko00001,ko00002,ko01000	-	-	-	HMG_CoA_synt_C,HMG_CoA_synt_N
transcript_28693	7739.XP_002612629.1	6.329e-36	145	COG1524@1|root,KOG2645@2759|Eukaryota,38EE7@33154|Opisthokonta,3BA91@33208|Metazoa,3CRDS@33213|Bilateria,486E7@7711|Chordata	33208|Metazoa	S	ectonucleotide pyrophosphatase phosphodiesterase	ENPP4	GO:0001775,GO:0002252,GO:0002263,GO:0002274,GO:0002275,GO:0002283,GO:0002366,GO:0002376,GO:0002443,GO:0002444,GO:0002446,GO:0003674,GO:0003824,GO:0004551,GO:0005575,GO:0005622,GO:0005623,GO:0005737,GO:0005886,GO:0005887,GO:0006139,GO:0006152,GO:0006725,GO:0006753,GO:0006793,GO:0006796,GO:0006807,GO:0006810,GO:0006887,GO:0006955,GO:0007154,GO:0008150,GO:0008152,GO:0009056,GO:0009058,GO:0009116,GO:…	3.6.1.29	ko:K18398,ko:K18424	ko00230,map00230	-	R00187	RC00002	ko00000,ko00001,ko01000	-	-	-	Phosphodiest
transcript_18369	6334.EFV55964	9.046e-102	352	28N3R@1|root,2QUNU@2759|Eukaryota,39T1R@33154|Opisthokonta,3BI0Z@33208|Metazoa,3DEX6@33213|Bilateria	33208|Metazoa	T	insulin receptor substrate 1	IRS1	GO:0000003,GO:0000165,GO:0001784,GO:0002053,GO:0002682,GO:0002684,GO:0002791,GO:0002792,GO:0002793,GO:0003006,GO:0003008,GO:0003674,GO:0003824,GO:0005068,GO:0005080,GO:0005085,GO:0005088,GO:0005102,GO:0005158,GO:0005159,GO:0005488,GO:0005515,GO:0005575,GO:0005622,GO:0005623,GO:0005634,GO:0005737,GO:0005815,GO:0005829,GO:0005856,GO:0005886,GO:0005887,GO:0005899,GO:0005901,GO:0005929,GO:0005938,GO:…	-	ko:K07187,ko:K16172	ko04022,ko04068,ko04140,ko04150,ko04151,ko04152,ko04211,ko04212,ko04213,ko04722,ko04910,ko04920,ko04923,ko04930,ko04931,ko04932,ko04960,ko05206,map04022,map04068,map04140,map04150,map04151,map04152,map04211,map04212,map04213,map04722,map04910,map04920,map04923,map04930,map04931,map04932,map04960,map05206	M00676	-	-	ko00000,ko00001,ko00002	-	-	-	IRS,PH
transcript_18966	7234.FBpp0186712	1.117e-208	677	COG0308@1|root,KOG1046@2759|Eukaryota,38CFG@33154|Opisthokonta,3BADC@33208|Metazoa,3CW5S@33213|Bilateria,41WW7@6656|Arthropoda,3SGEA@50557|Insecta,44WSC@7147|Diptera,45WU7@7214|Drosophilidae	33208|Metazoa	EO	zinc ion binding. It is involved in the biological process described with proteolysis	NPEPPS	GO:0000003,GO:0000209,GO:0000578,GO:0000793,GO:0000922,GO:0001666,GO:0003002,GO:0003674,GO:0003824,GO:0004177,GO:0005488,GO:0005575,GO:0005622,GO:0005623,GO:0005694,GO:0005737,GO:0005819,GO:0005829,GO:0005856,GO:0006464,GO:0006508,GO:0006518,GO:0006807,GO:0006950,GO:0007049,GO:0007275,GO:0007350,GO:0007351,GO:0007389,GO:0008150,GO:0008152,GO:0008233,GO:0008235,GO:0008237,GO:0008238,GO:0008270,GO:…	-	ko:K08776	-	-	-	-	ko00000,ko01000,ko01002	-	-	-	ERAP1_C,Peptidase_M1
transcript_34880	6334.EFV61562	4.662e-13	70	KOG1480@1|root,KOG1480@2759|Eukaryota,38FF2@33154|Opisthokonta,3BB3I@33208|Metazoa,3CW83@33213|Bilateria,40C65@6231|Nematoda	33208|Metazoa	T	UPA domain	UNC5C	GO:0000003,GO:0000902,GO:0000904,GO:0001558,GO:0001667,GO:0003002,GO:0003006,GO:0003674,GO:0004888,GO:0005042,GO:0005043,GO:0005488,GO:0005515,GO:0005575,GO:0005622,GO:0005623,GO:0005737,GO:0005829,GO:0005886,GO:0005887,GO:0006928,GO:0006935,GO:0007154,GO:0007165,GO:0007166,GO:0007275,GO:0007389,GO:0007399,GO:0007409,GO:0007411,GO:0007417,GO:0007420,GO:0007431,GO:0007432,GO:0007548,GO:0008045,GO:…	-	ko:K07521	ko04360,map04360	-	-	-	ko00000,ko00001,ko04516	-	-	-	Death,I-set,Ig_3,TSP_1,UPA,ZU5
transcript_13497	6334.EFV54710	1.053e-41	158	COG5599@1|root,KOG0792@2759|Eukaryota,38DER@33154|Opisthokonta,3BBEY@33208|Metazoa,3CV2R@33213|Bilateria,40FCR@6231|Nematoda	33208|Metazoa	T	FERM central domain	PTPN14	GO:0001944,GO:0001945,GO:0001946,GO:0003674,GO:0003712,GO:0003824,GO:0004721,GO:0004725,GO:0005102,GO:0005488,GO:0005515,GO:0005575,GO:0005622,GO:0005623,GO:0005634,GO:0005654,GO:0005737,GO:0005856,GO:0005938,GO:0006464,GO:0006470,GO:0006793,GO:0006796,GO:0006807,GO:0006996,GO:0007010,GO:0007275,GO:0008092,GO:0008150,GO:0008152,GO:0008285,GO:0009653,GO:0009889,GO:0009966,GO:0009967,GO:0009987,GO:…	3.1.3.48	ko:K18025	-	-	-	-	ko00000,ko01000,ko01009	-	-	-	FERM_C,FERM_M,FERM_N,Y_phosphatase
transcript_41161	6334.EFV54907	1.354e-07	54	KOG1217@1|root,KOG1217@2759|Eukaryota,38DQA@33154|Opisthokonta,3BC1W@33208|Metazoa,3CTJ2@33213|Bilateria,40BBH@6231|Nematoda	33208|Metazoa	T	Belongs to the fibulin family	FBLN2	GO:0001667,GO:0001817,GO:0001818,GO:0001932,GO:0001933,GO:0001968,GO:0002791,GO:0002792,GO:0003674,GO:0005102,GO:0005178,GO:0005198,GO:0005201,GO:0005488,GO:0005509,GO:0005515,GO:0005575,GO:0005576,GO:0005604,GO:0005605,GO:0005615,GO:0006807,GO:0006928,GO:0006950,GO:0007162,GO:0007275,GO:0007596,GO:0007599,GO:0008022,GO:0008047,GO:0008104,GO:0008150,GO:0008152,GO:0008284,GO:0008285,GO:0009611,GO:…	-	ko:K17307	-	-	-	-	ko00000,ko04147	-	-	-	ANATO,EGF_CA
transcript_18358	946362.XP_004989229.1	3.914e-16	79	COG1199@1|root,KOG1132@2759|Eukaryota,38BE8@33154|Opisthokonta	33154|Opisthokonta	L	ATP-dependent DNA helicase activity	BRIP1	GO:0000003,GO:0000075,GO:0000077,GO:0000280,GO:0000706,GO:0000729,GO:0003006,GO:0003674,GO:0003676,GO:0003677,GO:0003678,GO:0003682,GO:0003824,GO:0004003,GO:0004386,GO:0005488,GO:0005575,GO:0005622,GO:0005623,GO:0005634,GO:0005635,GO:0005654,GO:0005737,GO:0006139,GO:0006259,GO:0006260,GO:0006281,GO:0006302,GO:0006310,GO:0006355,GO:0006357,GO:0006725,GO:0006807,GO:0006950,GO:0006974,GO:0006996,GO:…	3.6.4.12	ko:K15362	ko03440,ko03460,map03440,map03460	-	-	-	ko00000,ko00001,ko01000,ko03400	-	-	-	DEAD_2,Helicase_C_2
transcript_26089	7370.XP_005191112.1	5.509e-06	50	KOG4047@1|root,KOG4047@2759|Eukaryota,38BKI@33154|Opisthokonta,3BEYY@33208|Metazoa,3CZQN@33213|Bilateria,41ZH4@6656|Arthropoda,3SMW5@50557|Insecta,4533E@7147|Diptera	33208|Metazoa	T	Insulin receptor binding	FRS2	GO:0000003,GO:0000165,GO:0000186,GO:0000187,GO:0000578,GO:0000902,GO:0000904,GO:0001654,GO:0001655,GO:0001702,GO:0001743,GO:0001759,GO:0001763,GO:0001932,GO:0001934,GO:0002009,GO:0002064,GO:0002088,GO:0003002,GO:0003006,GO:0003156,GO:0003205,GO:0003231,GO:0003279,GO:0003281,GO:0003674,GO:0003824,GO:0005068,GO:0005085,GO:0005088,GO:0005102,GO:0005104,GO:0005126,GO:0005165,GO:0005167,GO:0005168,GO:…	-	ko:K12461	ko04714,ko04722,ko05205,map04714,map04722,map05205	-	-	-	ko00000,ko00001	-	-	-	IRS
transcript_22412	6334.EFV50046	3.532e-89	302	COG0420@1|root,KOG2310@2759|Eukaryota,38FSW@33154|Opisthokonta,3BBFE@33208|Metazoa,3CTF9@33213|Bilateria,40C5P@6231|Nematoda	33208|Metazoa	L	Belongs to the MRE11 RAD32 family	MRE11A	GO:0000003,GO:0000014,GO:0000018,GO:0000019,GO:0000075,GO:0000077,GO:0000228,GO:0000278,GO:0000280,GO:0000723,GO:0000724,GO:0000725,GO:0000726,GO:0000729,GO:0000781,GO:0000784,GO:0000785,GO:0000790,GO:0000793,GO:0000794,GO:0000819,GO:0001817,GO:0001819,GO:0001932,GO:0001934,GO:0003674,GO:0003676,GO:0003677,GO:0003690,GO:0003824,GO:0004518,GO:0004519,GO:0004520,GO:0004527,GO:0004536,GO:0005488,GO:…	-	ko:K10865	ko03440,ko03450,ko04218,map03440,map03450,map04218	M00291,M00292,M00295	-	-	ko00000,ko00001,ko00002,ko03032,ko03400	-	-	-	Metallophos,Mre11_DNA_bind
transcript_31807	121225.PHUM156200-PA	6.848e-16	82	KOG3063@1|root,KOG3063@2759|Eukaryota,38BRU@33154|Opisthokonta,3BAEB@33208|Metazoa,3CR9J@33213|Bilateria,41XUF@6656|Arthropoda,3SJ52@50557|Insecta,3E8VN@33342|Paraneoptera	33208|Metazoa	U	Vacuolar protein sorting-associated protein 26	VPS26B	GO:0000323,GO:0002376,GO:0003674,GO:0005215,GO:0005575,GO:0005622,GO:0005623,GO:0005737,GO:0005764,GO:0005768,GO:0005769,GO:0005770,GO:0005773,GO:0005829,GO:0006810,GO:0006886,GO:0006950,GO:0006952,GO:0006955,GO:0007154,GO:0007165,GO:0007166,GO:0007267,GO:0008104,GO:0008150,GO:0008565,GO:0009894,GO:0009966,GO:0009987,GO:0010008,GO:0010033,GO:0010506,GO:0010646,GO:0012505,GO:0015031,GO:0015833,GO:…	-	ko:K18466	ko04144,map04144	-	-	-	ko00000,ko00001,ko04131	-	-	-	Vps26
transcript_14344	6334.EFV58014	0	1253	COG0187@1|root,KOG0355@2759|Eukaryota,38CPA@33154|Opisthokonta,3BFVW@33208|Metazoa,3CW22@33213|Bilateria,40BF1@6231|Nematoda	33208|Metazoa	B	Control of topological states of DNA by transient breakage and subsequent rejoining of DNA strands. Topoisomerase II makes double-strand breaks	TOP2B	GO:0000003,GO:0000070,GO:0000075,GO:0000166,GO:0000182,GO:0000217,GO:0000228,GO:0000278,GO:0000280,GO:0000287,GO:0000302,GO:0000400,GO:0000712,GO:0000785,GO:0000790,GO:0000792,GO:0000793,GO:0000819,GO:0000902,GO:0000904,GO:0001764,GO:0002244,GO:0002376,GO:0002520,GO:0003674,GO:0003676,GO:0003677,GO:0003682,GO:0003690,GO:0003696,GO:0003723,GO:0003729,GO:0003824,GO:0003916,GO:0003918,GO:0005080,GO:…	5.99.1.3	ko:K03164	ko01524,map01524	-	-	-	ko00000,ko00001,ko01000,ko03032,ko03036	-	-	-	DNA_gyraseB,DNA_topoisoIV,DTHCT,HATPase_c,TOPRIM_C,Toprim
transcript_13394	6334.EFV53415	9.493e-26	107	KOG0613@1|root,KOG0689@1|root,KOG4475@1|root,KOG0613@2759|Eukaryota,KOG0689@2759|Eukaryota,KOG4475@2759|Eukaryota,38BAS@33154|Opisthokonta,3B9IR@33208|Metazoa,3CRJW@33213|Bilateria,40RGI@6231|Nematoda	33208|Metazoa	T	Immunoglobulin like	-	-	2.7.11.1	ko:K12567,ko:K17341	ko05410,ko05414,map05410,map05414	-	-	-	ko00000,ko00001,ko01000,ko01001,ko04131,ko04147,ko04812	-	-	-	I-set,Ig_3,Pkinase,fn3
transcript_33515	6334.EFV58553	2.394e-76	260	COG5188@1|root,KOG2636@2759|Eukaryota,38G63@33154|Opisthokonta,3B98V@33208|Metazoa,3D1IF@33213|Bilateria,40BQN@6231|Nematoda	33208|Metazoa	A	Domain of unknown function (DUF3449)	SF3A3	GO:0000003,GO:0000245,GO:0000375,GO:0000377,GO:0000389,GO:0000398,GO:0003674,GO:0003676,GO:0003723,GO:0005488,GO:0005515,GO:0005575,GO:0005622,GO:0005623,GO:0005634,GO:0005654,GO:0005681,GO:0005686,GO:0006139,GO:0006376,GO:0006396,GO:0006397,GO:0006725,GO:0006807,GO:0008150,GO:0008152,GO:0008380,GO:0009566,GO:0009987,GO:0010467,GO:0016043,GO:0016070,GO:0016071,GO:0016604,GO:0016607,GO:0019953,GO:…	-	ko:K12827	ko03040,map03040	M00352	-	-	ko00000,ko00001,ko00002,ko03041	-	-	-	DUF3449,SF3A3,SF3a60_bindingd,Telomere_Sde2_2
transcript_22590	6334.EFV55871	4.057e-31	130	KOG3565@1|root,KOG3565@2759|Eukaryota,38EK2@33154|Opisthokonta,3BDUA@33208|Metazoa,3CTQB@33213|Bilateria,40BBB@6231|Nematoda	33208|Metazoa	Z	is required for protein trafficking regulating yolk protein clathrin-mediated endocytosis by oocytes during oogenesis and retrograde recycling and the sorting of recycling endosome cargo proteins such as mig-14. Also, together with toca-2, controls the distribution of actin at cell junctions	FNBP1	GO:0000003,GO:0000323,GO:0002009,GO:0002064,GO:0002065,GO:0002066,GO:0002165,GO:0003006,GO:0003674,GO:0005488,GO:0005515,GO:0005543,GO:0005575,GO:0005622,GO:0005623,GO:0005737,GO:0005764,GO:0005773,GO:0005829,GO:0005856,GO:0005886,GO:0005905,GO:0005911,GO:0005938,GO:0006810,GO:0006897,GO:0006898,GO:0006900,GO:0006928,GO:0006996,GO:0007009,GO:0007275,GO:0007276,GO:0007281,GO:0007292,GO:0007293,GO:…	-	ko:K07196,ko:K20121	ko04910,map04910	-	-	-	ko00000,ko00001,ko04131	-	-	-	FCH,SH3_1,SH3_9
transcript_12549	6334.EFV58393	0	1076	KOG1825@1|root,KOG1825@2759|Eukaryota,38CJU@33154|Opisthokonta,3BCR6@33208|Metazoa,3CVEJ@33213|Bilateria,40B18@6231|Nematoda	33208|Metazoa	S	actin filament reorganization	fry	GO:0000003,GO:0000902,GO:0000904,GO:0001654,GO:0001745,GO:0001751,GO:0001754,GO:0001932,GO:0001934,GO:0002009,GO:0002165,GO:0003006,GO:0003674,GO:0005488,GO:0005515,GO:0005575,GO:0005622,GO:0005623,GO:0005737,GO:0005938,GO:0006355,GO:0006996,GO:0007010,GO:0007015,GO:0007275,GO:0007276,GO:0007281,GO:0007292,GO:0007399,GO:0007423,GO:0007444,GO:0007455,GO:0007469,GO:0007472,GO:0007476,GO:0007552,GO:…	-	-	-	-	-	-	-	-	-	-	MOR2-PAG1_C,MOR2-PAG1_N,MOR2-PAG1_mid
transcript_38793	6334.EFV60103	2.295e-73	249	COG0090@1|root,KOG2309@2759|Eukaryota,38BCB@33154|Opisthokonta,3BGMC@33208|Metazoa,3CS9I@33213|Bilateria,40C8M@6231|Nematoda	33208|Metazoa	J	Ribosomal Proteins L2, C-terminal domain	RpL8	GO:0002181,GO:0003674,GO:0003676,GO:0003723,GO:0003735,GO:0005198,GO:0005488,GO:0005575,GO:0005622,GO:0005623,GO:0005634,GO:0005730,GO:0005737,GO:0005829,GO:0005840,GO:0006412,GO:0006518,GO:0006807,GO:0008150,GO:0008152,GO:0009058,GO:0009059,GO:0009987,GO:0010467,GO:0015934,GO:0019538,GO:0022625,GO:0022626,GO:0031974,GO:0031981,GO:0032991,GO:0034641,GO:0034645,GO:0043043,GO:0043170,GO:0043226,GO:…	-	ko:K02938	ko03010,map03010	M00177	-	-	br01610,ko00000,ko00001,ko00002,ko03011	-	-	-	Ribosomal_L2,Ribosomal_L2_C
transcript_2744	6326.BUX.s00364.142	7.206e-13	70	COG0345@1|root,KOG3124@2759|Eukaryota,39QSG@33154|Opisthokonta,3BDSF@33208|Metazoa,3CRY0@33213|Bilateria,40CRK@6231|Nematoda,1KYEW@119089|Chromadorea	33208|Metazoa	E	Pyrroline-5-carboxylate reductase dimerisation	-	-	1.5.1.2	ko:K00286	ko00330,ko01100,ko01110,ko01130,ko01230,map00330,map01100,map01110,map01130,map01230	M00015	R01248,R01251,R03291,R03293	RC00054,RC00083	ko00000,ko00001,ko00002,ko01000	-	-	-	F420_oxidored,P5CR_dimer
transcript_14352	6334.EFV57406	3.76e-33	137	KOG2071@1|root,KOG2071@2759|Eukaryota,38EY0@33154|Opisthokonta,3BBS5@33208|Metazoa,3CV3E@33213|Bilateria,40B48@6231|Nematoda	33208|Metazoa	A	RPR	PCF11	GO:0000375,GO:0000377,GO:0000398,GO:0000993,GO:0001098,GO:0001099,GO:0003674,GO:0003676,GO:0003723,GO:0003729,GO:0005488,GO:0005515,GO:0005575,GO:0005622,GO:0005623,GO:0005634,GO:0005654,GO:0005737,GO:0005739,GO:0005849,GO:0006139,GO:0006351,GO:0006353,GO:0006366,GO:0006369,GO:0006378,GO:0006379,GO:0006396,GO:0006397,GO:0006725,GO:0006807,GO:0008150,GO:0008152,GO:0008380,GO:0009058,GO:0009059,GO:…	-	ko:K14400	ko03015,map03015	-	-	-	ko00000,ko00001,ko03019,ko03021	-	-	-	CFIA_Pcf11,CTD_bind
transcript_33209	6334.EFV53403	5.614e-82	282	COG5030@1|root,COG5217@1|root,KOG0936@2759|Eukaryota,KOG3000@2759|Eukaryota,38BT8@33154|Opisthokonta,3BBXA@33208|Metazoa,3CV8X@33213|Bilateria,40CE0@6231|Nematoda	33208|Metazoa	Z	microtubule binding	MAPRE2	GO:0000079,GO:0000086,GO:0000235,GO:0000278,GO:0000775,GO:0000776,GO:0001932,GO:0001934,GO:0003674,GO:0005488,GO:0005515,GO:0005575,GO:0005622,GO:0005623,GO:0005694,GO:0005737,GO:0005794,GO:0005813,GO:0005815,GO:0005818,GO:0005819,GO:0005829,GO:0005856,GO:0005874,GO:0005876,GO:0005881,GO:0005886,GO:0005929,GO:0005938,GO:0006355,GO:0006996,GO:0007049,GO:0007154,GO:0007165,GO:0007346,GO:0008017,GO:…	-	ko:K10436	-	-	-	-	ko00000,ko03036,ko04812	-	-	-	CH,EB1
transcript_25091	6334.EFV61984	7.278e-44	165	KOG3591@1|root,KOG3591@2759|Eukaryota,38HJY@33154|Opisthokonta,3BFZ0@33208|Metazoa,3D2NH@33213|Bilateria,40GUQ@6231|Nematoda	33208|Metazoa	O	Belongs to the small heat shock protein (HSP20) family	CRYAB	GO:0000003,GO:0000165,GO:0000226,GO:0000302,GO:0000502,GO:0001101,GO:0001540,GO:0001558,GO:0001654,GO:0001666,GO:0001817,GO:0001819,GO:0001932,GO:0001933,GO:0002088,GO:0002931,GO:0003008,GO:0003012,GO:0003674,GO:0003779,GO:0004857,GO:0004860,GO:0005080,GO:0005198,GO:0005212,GO:0005488,GO:0005515,GO:0005575,GO:0005622,GO:0005623,GO:0005634,GO:0005654,GO:0005737,GO:0005739,GO:0005759,GO:0005794,GO:…	-	ko:K04455,ko:K09542,ko:K09543,ko:K09545	ko04010,ko04141,ko04213,ko04370,ko05146,ko05169,ko05205,map04010,map04141,map04213,map04370,map05146,map05169,map05205	-	-	-	ko00000,ko00001,ko03041,ko03110,ko04147	-	-	-	Crystallin,HSP20
transcript_6647	7070.TC009871-PA	1.236e-61	216	COG5152@1|root,KOG1813@2759|Eukaryota,38BQR@33154|Opisthokonta,3BHF3@33208|Metazoa,3CSXG@33213|Bilateria,41XPT@6656|Arthropoda,3SKMX@50557|Insecta	33208|Metazoa	O	Zinc ion binding	RNF113A	GO:0000375,GO:0000377,GO:0000398,GO:0003674,GO:0003824,GO:0004842,GO:0005488,GO:0005575,GO:0005622,GO:0005623,GO:0005634,GO:0005681,GO:0005684,GO:0006139,GO:0006396,GO:0006397,GO:0006464,GO:0006725,GO:0006807,GO:0007275,GO:0007399,GO:0008150,GO:0008152,GO:0008270,GO:0008380,GO:0009987,GO:0010467,GO:0010468,GO:0016070,GO:0016071,GO:0016074,GO:0016567,GO:0016740,GO:0019219,GO:0019222,GO:0019538,GO:…	-	ko:K13127,ko:K15696	-	-	-	-	ko00000,ko03041,ko04121	-	-	-	zf-C3HC4_3,zf-CCCH
transcript_35671	6334.EFV58571	4.645e-49	184	COG5640@1|root,KOG3627@2759|Eukaryota,3A4NG@33154|Opisthokonta,3BSBI@33208|Metazoa,3D8JB@33213|Bilateria,40DT8@6231|Nematoda	33208|Metazoa	O	Trypsin-like serine protease	-	-	3.4.21.7	ko:K01315	ko04080,ko04610,ko05150,ko05164,map04080,map04610,map05150,map05164	-	-	-	ko00000,ko00001,ko01000,ko01002,ko04147,ko04516	-	-	-	Trypsin
transcript_3430	6334.EFV60861	1.222e-86	294	KOG3714@1|root,KOG3714@2759|Eukaryota,39UJX@33154|Opisthokonta,3BP4Z@33208|Metazoa,3D2U1@33213|Bilateria,40BK6@6231|Nematoda	33208|Metazoa	O	metalloendopeptidase activity	-	-	3.4.24.21	ko:K08076	-	-	-	-	ko00000,ko01000,ko01002	-	-	-	Astacin,ShK
transcript_30125	8090.ENSORLP00000007825	3.44e-20	92	COG5064@1|root,KOG0166@2759|Eukaryota,38CKN@33154|Opisthokonta,3BCCF@33208|Metazoa,3CR5A@33213|Bilateria,484AB@7711|Chordata,48XJQ@7742|Vertebrata,4A0WV@7898|Actinopterygii	33208|Metazoa	U	Karyopherin alpha 4 (importin alpha 3)	KPNA4	GO:0000003,GO:0000280,GO:0000302,GO:0002119,GO:0002164,GO:0003006,GO:0003674,GO:0005048,GO:0005102,GO:0005112,GO:0005215,GO:0005488,GO:0005515,GO:0005575,GO:0005622,GO:0005623,GO:0005634,GO:0005635,GO:0005643,GO:0005654,GO:0005737,GO:0005829,GO:0006606,GO:0006607,GO:0006810,GO:0006886,GO:0006913,GO:0006950,GO:0006979,GO:0006996,GO:0006997,GO:0006999,GO:0007049,GO:0007127,GO:0007275,GO:0007276,GO:…	-	-	-	-	-	-	-	-	-	-	Arm,Arm_3,IBB
transcript_3096	6334.EFV60266	2.309e-111	364	KOG0440@1|root,KOG1903@2759|Eukaryota,38CJ9@33154|Opisthokonta,3BFKJ@33208|Metazoa,3CWJ0@33213|Bilateria,40B6F@6231|Nematoda	33208|Metazoa	D	Mob1/phocein family	MOB3B	GO:0003674,GO:0005488,GO:0005515,GO:0005575,GO:0005622,GO:0005623,GO:0019899,GO:0019900,GO:0019901,GO:0044464	-	ko:K06685	ko04111,ko04390,ko04391,ko04392,map04111,map04390,map04391,map04392	M00683	-	-	ko00000,ko00001,ko00002	-	-	-	Mob1_phocein
transcript_34249	6334.EFV59409	5.565e-08	55	COG0388@1|root,KOG4082@1|root,KOG0807@2759|Eukaryota,KOG4082@2759|Eukaryota	2759|Eukaryota	M	Protein of unknown function (DUF1279)	NIT1	GO:0000257,GO:0003674,GO:0003824,GO:0004551,GO:0005575,GO:0005622,GO:0005623,GO:0005737,GO:0005739,GO:0006139,GO:0006725,GO:0006753,GO:0006793,GO:0006796,GO:0006807,GO:0008150,GO:0008152,GO:0009056,GO:0009058,GO:0009117,GO:0009166,GO:0009536,GO:0009987,GO:0010035,GO:0010038,GO:0015959,GO:0015961,GO:0015962,GO:0015964,GO:0016462,GO:0016787,GO:0016810,GO:0016815,GO:0016817,GO:0016818,GO:0018130,GO:…	3.4.15.1,3.5.1.6	ko:K01283,ko:K01431,ko:K11206,ko:K20649	ko00240,ko00410,ko00770,ko00983,ko01100,ko04614,ko04924,ko05142,ko05410,map00240,map00410,map00770,map00983,map01100,map04614,map04924,map05142,map05410	M00046	R00905,R04666,R08228	RC00096	ko00000,ko00001,ko00002,ko01000,ko01002,ko04090,ko04131,ko04147	-	-	-	CN_hydrolase,DUF1279,HIT
transcript_38322	6334.EFV57535	1.124e-29	124	KOG1853@1|root,KOG1853@2759|Eukaryota,3AB6U@33154|Opisthokonta,3C5BH@33208|Metazoa,3DQJ3@33213|Bilateria,40H6E@6231|Nematoda	33208|Metazoa	Z	regulation of microtubule motor activity	-	GO:0003674,GO:0005488,GO:0005515,GO:0005575,GO:0005622,GO:0005623,GO:0005634,GO:0005635,GO:0006810,GO:0007097,GO:0007154,GO:0007267,GO:0007268,GO:0008150,GO:0009987,GO:0012505,GO:0016192,GO:0023052,GO:0031967,GO:0031975,GO:0043226,GO:0043227,GO:0043229,GO:0043231,GO:0044422,GO:0044424,GO:0044428,GO:0044446,GO:0044464,GO:0046907,GO:0048489,GO:0051179,GO:0051234,GO:0051640,GO:0051641,GO:0051647,GO:…	-	ko:K16738	-	-	-	-	ko00000,ko03036	-	-	-	-
transcript_940	7739.XP_002589347.1	3.951e-74	263	KOG2908@1|root,KOG2908@2759|Eukaryota,38BPQ@33154|Opisthokonta,3BABE@33208|Metazoa,3CWTG@33213|Bilateria,489NN@7711|Chordata	33208|Metazoa	O	proteasome assembly	PSMD13	GO:0000003,GO:0000280,GO:0000502,GO:0001775,GO:0002252,GO:0002263,GO:0002274,GO:0002275,GO:0002283,GO:0002366,GO:0002376,GO:0002443,GO:0002444,GO:0002446,GO:0003674,GO:0003824,GO:0004175,GO:0005198,GO:0005488,GO:0005515,GO:0005575,GO:0005576,GO:0005622,GO:0005623,GO:0005634,GO:0005654,GO:0005737,GO:0005829,GO:0005838,GO:0006464,GO:0006508,GO:0006511,GO:0006807,GO:0006810,GO:0006887,GO:0006955,GO:…	-	ko:K03039	ko03050,ko05169,map03050,map05169	M00341	-	-	ko00000,ko00001,ko00002,ko03051	-	-	-	PCI
transcript_34472	6334.EFV57497	2.703e-30	125	KOG3442@1|root,KOG3442@2759|Eukaryota,3A8MI@33154|Opisthokonta,3BQCT@33208|Metazoa,3D7NB@33213|Bilateria,40E71@6231|Nematoda	33208|Metazoa	U	import inner membrane translocase subunit tim-16	PAM16	GO:0001405,GO:0001503,GO:0001700,GO:0002164,GO:0002165,GO:0002168,GO:0005575,GO:0005622,GO:0005623,GO:0005737,GO:0005739,GO:0005740,GO:0005743,GO:0005744,GO:0005759,GO:0006139,GO:0006259,GO:0006605,GO:0006626,GO:0006725,GO:0006807,GO:0006810,GO:0006839,GO:0006886,GO:0006996,GO:0007005,GO:0007275,GO:0008104,GO:0008150,GO:0008152,GO:0009058,GO:0009059,GO:0009790,GO:0009791,GO:0009792,GO:0009892,GO:…	-	ko:K17805,ko:K18619	-	-	-	-	ko00000,ko03029,ko04812	-	-	-	Pam16
transcript_33758	6334.EFV59722	2.845e-82	278	KOG1934@1|root,KOG1934@2759|Eukaryota,38G4T@33154|Opisthokonta,3BFKR@33208|Metazoa,3CRC9@33213|Bilateria,40B2K@6231|Nematoda	33208|Metazoa	K	molting cycle, collagen and cuticulin-based cuticle	Ptr	GO:0000003,GO:0000278,GO:0000281,GO:0000910,GO:0003006,GO:0005575,GO:0005622,GO:0005623,GO:0005737,GO:0005886,GO:0007049,GO:0007275,GO:0007548,GO:0008150,GO:0009653,GO:0009987,GO:0012506,GO:0016020,GO:0018996,GO:0022402,GO:0022414,GO:0030659,GO:0031090,GO:0031410,GO:0031982,GO:0032501,GO:0032502,GO:0042303,GO:0043226,GO:0043227,GO:0043229,GO:0044422,GO:0044424,GO:0044433,GO:0044444,GO:0044446,GO:…	-	-	-	-	-	-	-	-	-	-	Patched
transcript_24295	6334.EFV59568	7.593e-21	96	KOG3656@1|root,KOG3656@2759|Eukaryota,38HKK@33154|Opisthokonta,3BAX7@33208|Metazoa,3CXQH@33213|Bilateria,40CRQ@6231|Nematoda	33208|Metazoa	T	Belongs to the G-protein coupled receptor 1 family	NPY1R	GO:0001601,GO:0001602,GO:0001653,GO:0003007,GO:0003008,GO:0003012,GO:0003013,GO:0003018,GO:0003151,GO:0003674,GO:0004888,GO:0004930,GO:0004983,GO:0005488,GO:0005575,GO:0005622,GO:0005623,GO:0005737,GO:0005829,GO:0005886,GO:0005887,GO:0005975,GO:0005996,GO:0006006,GO:0006873,GO:0006874,GO:0006875,GO:0006936,GO:0006937,GO:0006939,GO:0007154,GO:0007165,GO:0007186,GO:0007187,GO:0007188,GO:0007193,GO:…	-	ko:K04204,ko:K04206,ko:K04208,ko:K04209	ko04024,ko04080,ko04923,map04024,map04080,map04923	-	-	-	ko00000,ko00001,ko04030	-	-	-	7tm_1
transcript_19381	6334.EFV50066	4.567e-113	370	KOG1327@1|root,KOG1327@2759|Eukaryota,38HGH@33154|Opisthokonta,3BM3Q@33208|Metazoa,3D4QK@33213|Bilateria,40BZW@6231|Nematoda	33208|Metazoa	T	negative regulation of response to water deprivation	cpna-1	GO:0003674,GO:0005488,GO:0005515,GO:0005575,GO:0005622,GO:0005623,GO:0005737,GO:0008150,GO:0010638,GO:0010720,GO:0019899,GO:0019902,GO:0022603,GO:0030016,GO:0030017,GO:0030674,GO:0031430,GO:0031672,GO:0032956,GO:0032970,GO:0033043,GO:0043226,GO:0043228,GO:0043229,GO:0043232,GO:0043292,GO:0044087,GO:0044089,GO:0044422,GO:0044424,GO:0044444,GO:0044449,GO:0044464,GO:0045595,GO:0045597,GO:0048518,GO:…	-	-	-	-	-	-	-	-	-	-	Copine
transcript_39651	6334.EFV61579	1.2e-35	138	KOG2894@1|root,KOG2894@2759|Eukaryota,38EP7@33154|Opisthokonta,3BEGI@33208|Metazoa,3CUVM@33213|Bilateria,40AMB@6231|Nematoda	33208|Metazoa	S	XAP5, circadian clock regulator	FAM50A	GO:0000003,GO:0003674,GO:0003676,GO:0003723,GO:0005488,GO:0005575,GO:0005576,GO:0005622,GO:0005623,GO:0005634,GO:0005654,GO:0007276,GO:0007283,GO:0007610,GO:0007626,GO:0008150,GO:0019953,GO:0022414,GO:0031974,GO:0031981,GO:0032501,GO:0032504,GO:0043226,GO:0043227,GO:0043229,GO:0043231,GO:0043233,GO:0044421,GO:0044422,GO:0044424,GO:0044428,GO:0044446,GO:0044464,GO:0044703,GO:0045171,GO:0048232,GO:…	-	ko:K13119	-	-	-	-	ko00000,ko03041	-	-	-	XAP5
transcript_23477	6334.EFV51899	1.19e-18	91	KOG0977@1|root,KOG0977@2759|Eukaryota,38FB1@33154|Opisthokonta,3BCBQ@33208|Metazoa,3CTT5@33213|Bilateria,40D8E@6231|Nematoda	33208|Metazoa	DY	Belongs to the intermediate filament family	LMNB1	GO:0000003,GO:0000226,GO:0000278,GO:0000280,GO:0000910,GO:0001654,GO:0001666,GO:0001745,GO:0001763,GO:0001932,GO:0001934,GO:0002009,GO:0002682,GO:0002683,GO:0003006,GO:0003674,GO:0005102,GO:0005198,GO:0005488,GO:0005515,GO:0005575,GO:0005622,GO:0005623,GO:0005634,GO:0005635,GO:0005637,GO:0005638,GO:0005652,GO:0005654,GO:0005737,GO:0005829,GO:0005856,GO:0005882,GO:0006325,GO:0006342,GO:0006355,GO:…	-	ko:K07611,ko:K12641,ko:K20478	ko04210,ko04214,ko05410,ko05412,ko05414,map04210,map04214,map05410,map05412,map05414	-	-	-	ko00000,ko00001,ko04131,ko04812	-	-	-	Filament,LTD
transcript_16257	6500.XP_005106688.1	1.819e-57	221	COG0666@1|root,KOG0504@2759|Eukaryota,39YNX@33154|Opisthokonta,3B9NB@33208|Metazoa,3CRFJ@33213|Bilateria	33208|Metazoa	KLT	Ankyrin repeat	ANKRD28	GO:0005575,GO:0005622,GO:0005623,GO:0005634,GO:0005654,GO:0005737,GO:0005829,GO:0006810,GO:0006888,GO:0006900,GO:0006901,GO:0006903,GO:0006996,GO:0008150,GO:0009987,GO:0016043,GO:0016050,GO:0016192,GO:0022607,GO:0031974,GO:0031981,GO:0043226,GO:0043227,GO:0043229,GO:0043231,GO:0043233,GO:0043933,GO:0044085,GO:0044422,GO:0044424,GO:0044428,GO:0044444,GO:0044446,GO:0044464,GO:0046907,GO:0048193,GO:…	-	ko:K15502,ko:K15503,ko:K15504	-	-	-	-	ko00000,ko01009,ko03400	-	-	-	Ank,Ank_2,Ank_3,Ank_4,Ank_5
transcript_24204	6334.EFV58220	2.806e-108	368	KOG0254@1|root,KOG0254@2759|Eukaryota,38C63@33154|Opisthokonta,3BBIC@33208|Metazoa,3CUZW@33213|Bilateria,40C6P@6231|Nematoda	33208|Metazoa	P	Belongs to the major facilitator superfamily. Sugar transporter (TC 2.A.1.1) family	-	GO:0005575,GO:0005623,GO:0005886,GO:0009925,GO:0016020,GO:0016323,GO:0016324,GO:0044425,GO:0044459,GO:0044464,GO:0045177,GO:0045178,GO:0071944,GO:0098590	-	ko:K08150	-	-	-	-	ko00000,ko02000	2.A.1.1.25,2.A.1.1.62,2.A.1.1.63,2.A.1.1.66,2.A.1.8	-	-	Sugar_tr
transcript_3874	6412.HelroP114508	4.547e-30	125	COG4826@1|root,KOG2392@2759|Eukaryota,38VR6@33154|Opisthokonta,3BBFJ@33208|Metazoa,3CV81@33213|Bilateria	33208|Metazoa	V	Belongs to the serpin family	SERPINB1	GO:0000003,GO:0000323,GO:0001618,GO:0001775,GO:0001817,GO:0001819,GO:0001910,GO:0001911,GO:0001932,GO:0001933,GO:0002020,GO:0002244,GO:0002252,GO:0002253,GO:0002263,GO:0002274,GO:0002275,GO:0002283,GO:0002366,GO:0002376,GO:0002443,GO:0002444,GO:0002446,GO:0002448,GO:0002520,GO:0002682,GO:0002683,GO:0002684,GO:0002697,GO:0002698,GO:0002703,GO:0002704,GO:0002706,GO:0002707,GO:0002715,GO:0002716,GO:…	-	ko:K04525,ko:K13963,ko:K13966	ko05146,map05146	-	-	-	ko00000,ko00001	-	-	-	Serpin
transcript_21279	6334.EFV58233	2.46e-10	73	COG5180@1|root,KOG2375@2759|Eukaryota,39VK1@33154|Opisthokonta,3BINR@33208|Metazoa,3CX17@33213|Bilateria	33208|Metazoa	A	regulation of cytoplasmic mRNA processing body assembly	ATXN2	GO:0000003,GO:0000226,GO:0000278,GO:0000280,GO:0000902,GO:0000910,GO:0001654,GO:0001709,GO:0001745,GO:0001751,GO:0001754,GO:0002090,GO:0002091,GO:0003006,GO:0003008,GO:0003674,GO:0003676,GO:0003723,GO:0005102,GO:0005154,GO:0005488,GO:0005515,GO:0005575,GO:0005622,GO:0005623,GO:0005634,GO:0005654,GO:0005737,GO:0005794,GO:0005802,GO:0005829,GO:0005844,GO:0006139,GO:0006403,GO:0006417,GO:0006725,GO:…	-	-	-	-	-	-	-	-	-	-	LsmAD,PAM2,SM-ATX
transcript_22080	6334.EFV57398	1.747e-187	599	KOG3736@1|root,KOG3736@2759|Eukaryota,38FFX@33154|Opisthokonta,3BAUJ@33208|Metazoa,3E45B@33213|Bilateria,40BY5@6231|Nematoda	33208|Metazoa	O	N-terminal domain of galactosyltransferase	gly-6	-	2.4.1.41	ko:K00710	ko00512,ko01100,map00512,map01100	M00056	R05907	-	ko00000,ko00001,ko00002,ko01000,ko01003	-	GT27	-	Glycos_transf_2,Ricin_B_lectin
transcript_22112	7029.ACYPI001601-PA	3.071e-24	118	KOG2146@1|root,KOG2146@2759|Eukaryota,38GIU@33154|Opisthokonta,3B9E1@33208|Metazoa,3D0IU@33213|Bilateria,41YHX@6656|Arthropoda,3SG9U@50557|Insecta,3EA7G@33342|Paraneoptera	33208|Metazoa	A	PWI, domain in splicing factors	SRRM1	GO:0000003,GO:0000375,GO:0000377,GO:0000381,GO:0000398,GO:0001654,GO:0003006,GO:0005575,GO:0005622,GO:0005623,GO:0005634,GO:0005654,GO:0005681,GO:0005737,GO:0005829,GO:0006139,GO:0006396,GO:0006397,GO:0006403,GO:0006405,GO:0006406,GO:0006611,GO:0006725,GO:0006807,GO:0006810,GO:0006886,GO:0006913,GO:0007275,GO:0007423,GO:0007530,GO:0007548,GO:0008104,GO:0008150,GO:0008152,GO:0008380,GO:0009987,GO:…	-	ko:K13171	ko03013,ko03015,map03013,map03015	M00430	-	-	ko00000,ko00001,ko00002,ko03019,ko03041	-	-	-	PWI
transcript_31702	6334.EFV51407	1.727e-16	79	KOG1003@1|root,KOG1003@2759|Eukaryota,38BKJ@33154|Opisthokonta,3B9ZX@33208|Metazoa,3CREJ@33213|Bilateria,40DDA@6231|Nematoda	33208|Metazoa	Z	Belongs to the tropomyosin family	Tm2	GO:0000003,GO:0000578,GO:0000902,GO:0000904,GO:0003002,GO:0003006,GO:0003008,GO:0003012,GO:0003674,GO:0003779,GO:0005198,GO:0005488,GO:0005515,GO:0005575,GO:0005622,GO:0005623,GO:0005737,GO:0005856,GO:0005862,GO:0005865,GO:0005884,GO:0006403,GO:0006936,GO:0006950,GO:0006996,GO:0007010,GO:0007015,GO:0007028,GO:0007275,GO:0007276,GO:0007281,GO:0007292,GO:0007308,GO:0007309,GO:0007314,GO:0007315,GO:…	-	ko:K09290,ko:K10373,ko:K10374	ko04260,ko04261,ko05200,ko05206,ko05216,ko05410,ko05414,map04260,map04261,map05200,map05206,map05216,map05410,map05414	-	-	-	ko00000,ko00001,ko04147,ko04812	-	-	-	Tropomyosin,Tropomyosin_1
transcript_6252	42254.XP_004622535.1	2.077e-82	278	COG5022@1|root,KOG0161@2759|Eukaryota,38CVC@33154|Opisthokonta,3BBPR@33208|Metazoa,3CSM1@33213|Bilateria,47ZWQ@7711|Chordata,48X1J@7742|Vertebrata,3J87I@40674|Mammalia	33208|Metazoa	Z	fourth ventricle development	Myh9	GO:0000146,GO:0000278,GO:0000281,GO:0000910,GO:0001709,GO:0002119,GO:0002164,GO:0003002,GO:0003674,GO:0003774,GO:0003824,GO:0005488,GO:0005515,GO:0005516,GO:0005575,GO:0005622,GO:0005623,GO:0005737,GO:0005856,GO:0005886,GO:0005911,GO:0005912,GO:0005913,GO:0005938,GO:0007049,GO:0007275,GO:0007389,GO:0007399,GO:0007405,GO:0008104,GO:0008150,GO:0008283,GO:0008356,GO:0008360,GO:0009790,GO:0009791,GO:…	2.7.12.1	ko:K10352,ko:K17751,ko:K18669	ko04111,ko04260,ko04261,ko04530,ko05416,map04111,map04260,map04261,map04530,map05416	-	-	-	ko00000,ko00001,ko01000,ko01001,ko04147,ko04812	-	-	-	IQ,Myosin_N,Myosin_head,Myosin_tail_1
transcript_30896	8083.ENSXMAP00000013093	1.651e-23	108	COG5022@1|root,KOG0161@2759|Eukaryota,38CVC@33154|Opisthokonta	33154|Opisthokonta	Z	motor activity	MYH11	GO:0000003,GO:0000146,GO:0000166,GO:0000278,GO:0000281,GO:0000287,GO:0000910,GO:0001654,GO:0001655,GO:0001667,GO:0001700,GO:0001725,GO:0001736,GO:0001738,GO:0001745,GO:0001894,GO:0002009,GO:0002064,GO:0002065,GO:0002066,GO:0002165,GO:0003002,GO:0003006,GO:0003008,GO:0003012,GO:0003674,GO:0003774,GO:0003779,GO:0003824,GO:0005198,GO:0005488,GO:0005515,GO:0005524,GO:0005575,GO:0005622,GO:0005623,GO:…	2.7.12.1	ko:K10352,ko:K17751,ko:K18669	ko04111,ko04260,ko04261,ko04530,ko05416,map04111,map04260,map04261,map04530,map05416	-	-	-	ko00000,ko00001,ko01000,ko01001,ko04147,ko04812	-	-	-	IQ,Myosin_N,Myosin_head,Myosin_tail_1
transcript_42542	6334.EFV57669	2.17e-09	58	KOG3714@1|root,KOG3714@2759|Eukaryota,3A025@33154|Opisthokonta,3BQ15@33208|Metazoa,3D649@33213|Bilateria,40BA3@6231|Nematoda	33208|Metazoa	O	Belongs to the peptidase M12A family	dpy-31	GO:0007275,GO:0008150,GO:0018996,GO:0032501,GO:0032502,GO:0040002,GO:0042303,GO:0042335,GO:0042338,GO:0048856	3.4.24.63	ko:K08606	ko04974,map04974	-	-	-	ko00000,ko00001,ko01000,ko01002	-	-	-	Astacin,CUB,MAM,SRCR,TSP_1
transcript_27663	6334.EFV60087	3.584e-37	145	COG2940@1|root,KOG1082@2759|Eukaryota,390I7@33154|Opisthokonta,3BG3F@33208|Metazoa,3CXSN@33213|Bilateria,40DYU@6231|Nematoda	33208|Metazoa	B	protein-lysine N-methyltransferase activity	SETMAR	GO:0000014,GO:0000075,GO:0000278,GO:0000726,GO:0000729,GO:0000737,GO:0003674,GO:0003676,GO:0003677,GO:0003690,GO:0003697,GO:0003824,GO:0004518,GO:0004519,GO:0004520,GO:0004536,GO:0005488,GO:0005515,GO:0005575,GO:0005622,GO:0005623,GO:0005634,GO:0005694,GO:0005730,GO:0006139,GO:0006259,GO:0006260,GO:0006261,GO:0006281,GO:0006282,GO:0006302,GO:0006303,GO:0006308,GO:0006325,GO:0006464,GO:0006479,GO:…	2.1.1.43	ko:K11433	ko00310,map00310	-	R03875,R03938,R04866,R04867	RC00003,RC00060,RC00181,RC00496	ko00000,ko00001,ko01000,ko03036	-	-	-	Pre-SET,SET,Transposase_1
transcript_18846	6334.EFV56749	5.666e-245	767	KOG4291@1|root,KOG4291@2759|Eukaryota,38BKH@33154|Opisthokonta,3BBIZ@33208|Metazoa,3CRHY@33213|Bilateria,40FZ3@6231|Nematoda	33208|Metazoa	W	von Willebrand factor (vWF) type D domain	-	GO:0003674,GO:0005488,GO:0005515,GO:0005575,GO:0005911,GO:0005918,GO:0005920,GO:0007043,GO:0008150,GO:0009987,GO:0016043,GO:0019991,GO:0022607,GO:0030054,GO:0034329,GO:0034330,GO:0043296,GO:0043297,GO:0044085,GO:0045216,GO:0070160,GO:0071840,GO:0090528	-	-	-	-	-	-	-	-	-	-	AMOP,NIDO,Sushi,VWD
transcript_11710	6334.EFV52000	2.344e-130	438	COG0306@1|root,KOG2493@2759|Eukaryota,38HXZ@33154|Opisthokonta,3BAM9@33208|Metazoa,3CRGE@33213|Bilateria,40AWD@6231|Nematoda	33208|Metazoa	P	Sodium-phosphate symporter which plays a fundamental housekeeping role in phosphate transport	SLC20A2	GO:0003674,GO:0005215,GO:0005315,GO:0005316,GO:0005436,GO:0005575,GO:0005623,GO:0005886,GO:0005887,GO:0006793,GO:0006796,GO:0006810,GO:0006811,GO:0006812,GO:0006814,GO:0006817,GO:0006820,GO:0007154,GO:0007165,GO:0007275,GO:0008150,GO:0008152,GO:0008324,GO:0008509,GO:0009888,GO:0009987,GO:0015075,GO:0015077,GO:0015081,GO:0015103,GO:0015114,GO:0015291,GO:0015293,GO:0015294,GO:0015318,GO:0015319,GO:…	-	ko:K14640	-	-	-	-	ko00000,ko02000	2.A.20.2	-	-	PHO4
transcript_18834	181119.XP_005519667.1	3.351e-52	210	KOG2390@1|root,KOG2390@2759|Eukaryota,38HEI@33154|Opisthokonta,3BAPD@33208|Metazoa,3CVA9@33213|Bilateria,48AD7@7711|Chordata,492DF@7742|Vertebrata,4GS0Y@8782|Aves	33208|Metazoa	S	Rab3 GTPase-activating protein catalytic subunit	RAB3GAP1	GO:0001505,GO:0001654,GO:0001956,GO:0003008,GO:0003674,GO:0005085,GO:0005096,GO:0005488,GO:0005515,GO:0005575,GO:0005622,GO:0005623,GO:0005737,GO:0005783,GO:0005789,GO:0005794,GO:0005811,GO:0005829,GO:0006807,GO:0006810,GO:0006914,GO:0006996,GO:0007154,GO:0007165,GO:0007166,GO:0007267,GO:0007268,GO:0007275,GO:0007399,GO:0007417,GO:0007420,GO:0007423,GO:0008047,GO:0008104,GO:0008150,GO:0008152,GO:…	-	ko:K18270	-	-	-	-	ko00000,ko04131,ko04147	-	-	-	Rab3-GTPase_cat
transcript_20136	7209.EFO21828.1	0	1098	KOG0986@1|root,KOG0986@2759|Eukaryota,38DIH@33154|Opisthokonta,3BH32@33208|Metazoa,3CSYI@33213|Bilateria,40B2I@6231|Nematoda,1KUPP@119089|Chromadorea	33208|Metazoa	T	beta-adrenergic receptor kinase activity	ADRBK2	GO:0000003,GO:0000166,GO:0000302,GO:0001505,GO:0001541,GO:0001664,GO:0001678,GO:0001817,GO:0001819,GO:0001932,GO:0001933,GO:0001934,GO:0002009,GO:0002026,GO:0002029,GO:0002031,GO:0002165,GO:0003002,GO:0003006,GO:0003008,GO:0003012,GO:0003013,GO:0003015,GO:0003018,GO:0003057,GO:0003108,GO:0003674,GO:0003824,GO:0004672,GO:0004674,GO:0004703,GO:0005102,GO:0005488,GO:0005515,GO:0005524,GO:0005543,GO:…	2.7.11.15	ko:K00910	ko04062,ko04144,ko04340,ko04724,ko04740,ko04745,ko05032,map04062,map04144,map04340,map04724,map04740,map04745,map05032	-	-	-	ko00000,ko00001,ko01000,ko01001,ko04147	-	-	-	PH,Pkinase,RGS
transcript_38809	135651.CBN05188	3.42e-38	143	KOG0082@1|root,KOG0085@2759|Eukaryota,3AQYJ@33154|Opisthokonta,3BEQR@33208|Metazoa,3CWYM@33213|Bilateria,40AV2@6231|Nematoda,1KUXA@119089|Chromadorea,40WHV@6236|Rhabditida	33208|Metazoa	T	G protein alpha subunit	GNAQ	GO:0000003,GO:0000166,GO:0000902,GO:0000904,GO:0001501,GO:0001505,GO:0001508,GO:0001664,GO:0001750,GO:0001775,GO:0001882,GO:0001883,GO:0001932,GO:0001933,GO:0001956,GO:0002119,GO:0002164,GO:0002251,GO:0002253,GO:0002376,GO:0002385,GO:0002682,GO:0002684,GO:0002831,GO:0003008,GO:0003674,GO:0003824,GO:0003924,GO:0005096,GO:0005102,GO:0005488,GO:0005515,GO:0005525,GO:0005575,GO:0005622,GO:0005623,GO:…	-	ko:K04634,ko:K04635	ko04015,ko04020,ko04022,ko04071,ko04261,ko04270,ko04371,ko04540,ko04611,ko04713,ko04720,ko04723,ko04724,ko04725,ko04726,ko04728,ko04730,ko04745,ko04750,ko04911,ko04912,ko04915,ko04916,ko04918,ko04921,ko04922,ko04924,ko04925,ko04927,ko04934,ko04961,ko04970,ko04971,ko04972,ko05010,ko05016,ko05142,ko05143,ko05146,ko05200,map04015,map04020,map04022,map04071,map04261,map04270,map04371,map04540,map0461…	-	-	-	ko00000,ko00001,ko04031,ko04147	-	-	-	G-alpha
transcript_3297	42254.XP_004622655.1	2.797e-89	297	COG0636@1|root,KOG0232@2759|Eukaryota,39ZUF@33154|Opisthokonta,3BPD3@33208|Metazoa,3D68H@33213|Bilateria,48CBK@7711|Chordata,49AYR@7742|Vertebrata,3J2GN@40674|Mammalia	33208|Metazoa	C	lysosomal lumen acidification	ATP6V0C	GO:0000041,GO:0000220,GO:0000323,GO:0001775,GO:0002252,GO:0002263,GO:0002274,GO:0002275,GO:0002283,GO:0002366,GO:0002376,GO:0002443,GO:0002444,GO:0002446,GO:0003674,GO:0003824,GO:0005215,GO:0005488,GO:0005515,GO:0005575,GO:0005622,GO:0005623,GO:0005737,GO:0005764,GO:0005765,GO:0005766,GO:0005768,GO:0005773,GO:0005774,GO:0005794,GO:0005886,GO:0006810,GO:0006811,GO:0006812,GO:0006826,GO:0006873,GO:…	-	ko:K02155	ko00190,ko01100,ko04142,ko04145,ko04721,ko04966,ko05110,ko05120,ko05152,ko05323,map00190,map01100,map04142,map04145,map04721,map04966,map05110,map05120,map05152,map05323	M00160	-	-	ko00000,ko00001,ko00002	3.A.2.2	-	-	ATP-synt_C
transcript_30332	6334.EFV57922	2.872e-47	174	COG4886@1|root,KOG0619@2759|Eukaryota,3A812@33154|Opisthokonta,3BTMQ@33208|Metazoa,3D9HR@33213|Bilateria,40EB3@6231|Nematoda	33208|Metazoa	S	Leucine rich repeat N-terminal domain	-	-	-	-	-	-	-	-	-	-	-	-	LRR_5,LRR_8
transcript_19050	6334.EFV60419	2.984e-205	664	KOG3626@1|root,KOG3626@2759|Eukaryota,38DV9@33154|Opisthokonta,3BCPB@33208|Metazoa,3CSZS@33213|Bilateria,40BZV@6231|Nematoda	33208|Metazoa	P	Solute carrier organic anion transporter family member	-	-	-	ko:K14354	-	-	-	-	ko00000,ko02000	2.A.60.1.9	-	-	Kazal_2,OATP
transcript_1647	6334.EFV61876	6.843e-64	221	COG5256@1|root,KOG0459@2759|Eukaryota,38F7M@33154|Opisthokonta,3BDI6@33208|Metazoa,3CVHP@33213|Bilateria,40AJQ@6231|Nematoda	33208|Metazoa	J	Elongation factor Tu C-terminal domain	GSPT1	GO:0000082,GO:0000166,GO:0000184,GO:0000278,GO:0000956,GO:0001882,GO:0001883,GO:0002181,GO:0002184,GO:0003674,GO:0003676,GO:0003723,GO:0003747,GO:0003824,GO:0003924,GO:0005488,GO:0005525,GO:0005575,GO:0005622,GO:0005623,GO:0005737,GO:0005829,GO:0006139,GO:0006401,GO:0006402,GO:0006412,GO:0006415,GO:0006464,GO:0006479,GO:0006518,GO:0006725,GO:0006807,GO:0007049,GO:0008079,GO:0008135,GO:0008150,GO:…	-	ko:K03267	ko03015,map03015	-	-	-	ko00000,ko00001,ko03012,ko03019	-	-	-	GTP_EFTU,GTP_EFTU_D2,GTP_EFTU_D3,PAM2
transcript_35232	6334.EFV55360	8.647e-07	57	KOG1244@1|root,KOG1244@2759|Eukaryota,38RNG@33154|Opisthokonta,3BAKC@33208|Metazoa,3CSTE@33213|Bilateria,40DK3@6231|Nematoda	33208|Metazoa	K	PHD-finger	DPF2	GO:0000228,GO:0000785,GO:0000790,GO:0000981,GO:0003007,GO:0003674,GO:0003700,GO:0005488,GO:0005515,GO:0005575,GO:0005622,GO:0005623,GO:0005634,GO:0005654,GO:0005694,GO:0005737,GO:0005813,GO:0005815,GO:0005829,GO:0005856,GO:0006325,GO:0006338,GO:0006355,GO:0006357,GO:0006915,GO:0006996,GO:0007154,GO:0007165,GO:0007275,GO:0007399,GO:0007507,GO:0007517,GO:0008150,GO:0008219,GO:0008270,GO:0009653,GO:…	-	ko:K13196,ko:K22198	ko04714,ko05225,map04714,map05225	-	-	-	ko00000,ko00001,ko03041	-	-	-	PHD,Requiem_N
transcript_14355	126957.SMAR005413-PA	2.069e-30	138	28IQ9@1|root,2QR1D@2759|Eukaryota,38DXR@33154|Opisthokonta,3BDUZ@33208|Metazoa,3CX93@33213|Bilateria,41XT0@6656|Arthropoda	33208|Metazoa	S	huntingtin	HTT	GO:0000003,GO:0000050,GO:0000052,GO:0000132,GO:0000226,GO:0000278,GO:0001672,GO:0001704,GO:0001707,GO:0001839,GO:0001840,GO:0001932,GO:0002009,GO:0002039,GO:0002790,GO:0003002,GO:0003008,GO:0003674,GO:0005102,GO:0005488,GO:0005515,GO:0005522,GO:0005575,GO:0005622,GO:0005623,GO:0005634,GO:0005654,GO:0005737,GO:0005768,GO:0005770,GO:0005773,GO:0005776,GO:0005783,GO:0005794,GO:0005814,GO:0005815,GO:…	-	ko:K04533	ko05016,map05016	-	-	-	ko00000,ko00001,ko03019,ko03029,ko04131	-	-	-	DUF3652
transcript_33303	6334.EFV55644	3.505e-13	70	KOG2460@1|root,KOG2460@2759|Eukaryota,38E9N@33154|Opisthokonta,3BE4U@33208|Metazoa,3CVHY@33213|Bilateria,40D9D@6231|Nematoda	33208|Metazoa	U	Signal-recognition-particle assembly has a crucial role in targeting secretory proteins to the rough endoplasmic reticulum membrane	SRP68	GO:0003674,GO:0003676,GO:0003723,GO:0005047,GO:0005488,GO:0005515,GO:0005575,GO:0005622,GO:0005623,GO:0005634,GO:0005730,GO:0005737,GO:0005783,GO:0005786,GO:0005829,GO:0005840,GO:0005912,GO:0005924,GO:0005925,GO:0006605,GO:0006612,GO:0006613,GO:0006614,GO:0006810,GO:0006886,GO:0008104,GO:0008150,GO:0008312,GO:0012505,GO:0015031,GO:0015833,GO:0019904,GO:0030054,GO:0030055,GO:0031974,GO:0031981,GO:…	-	ko:K03107	ko03060,map03060	-	-	-	ko00000,ko00001,ko02044	3.A.5.9	-	-	SRP68
transcript_3126	6334.EFV48603	5.507e-11	66	COG5640@1|root,KOG3627@2759|Eukaryota,38FR4@33154|Opisthokonta,3BEIG@33208|Metazoa,3D134@33213|Bilateria	33208|Metazoa	O	Belongs to the peptidase S1 family	-	GO:0003674,GO:0003824,GO:0004175,GO:0004252,GO:0006508,GO:0006807,GO:0008150,GO:0008152,GO:0008233,GO:0008236,GO:0016787,GO:0017171,GO:0019538,GO:0043170,GO:0044238,GO:0070011,GO:0071704,GO:0140096,GO:1901564	-	ko:K09640	-	-	-	-	ko00000,ko01000,ko01002	-	-	-	Trypsin
transcript_37332	8128.ENSONIP00000006654	4.137e-12	74	KOG2689@1|root,KOG2689@2759|Eukaryota,39TES@33154|Opisthokonta,3BINH@33208|Metazoa,3CXHG@33213|Bilateria,48BHG@7711|Chordata,491H6@7742|Vertebrata,49S4P@7898|Actinopterygii	33208|Metazoa	O	UBX domain-containing protein	UBXN1	GO:0003674,GO:0005488,GO:0005515,GO:0005575,GO:0005622,GO:0005623,GO:0005634,GO:0005737,GO:0005783,GO:0005789,GO:0005829,GO:0006457,GO:0006508,GO:0006511,GO:0006807,GO:0008150,GO:0008152,GO:0009056,GO:0009057,GO:0009892,GO:0009894,GO:0009895,GO:0009987,GO:0010466,GO:0010498,GO:0010605,GO:0012505,GO:0016020,GO:0019222,GO:0019538,GO:0019899,GO:0019941,GO:0030162,GO:0030163,GO:0030425,GO:0031323,GO:…	-	-	-	-	-	-	-	-	-	-	UBA,UBX
transcript_3378	109478.XP_005858885.1	7.078e-52	195	COG0457@1|root,KOG0553@2759|Eukaryota,394I4@33154|Opisthokonta,3BCK8@33208|Metazoa,3CXZ7@33213|Bilateria,47ZNB@7711|Chordata,492Z0@7742|Vertebrata,3JB3W@40674|Mammalia,4KUF4@9397|Chiroptera	33208|Metazoa	S	Small glutamine-rich tetratricopeptide	SGTA	GO:0003674,GO:0005488,GO:0005515,GO:0005575,GO:0005622,GO:0005623,GO:0005634,GO:0005737,GO:0005829,GO:0006508,GO:0006511,GO:0006807,GO:0006950,GO:0006996,GO:0007029,GO:0008104,GO:0008150,GO:0008152,GO:0009056,GO:0009057,GO:0009892,GO:0009893,GO:0009894,GO:0009895,GO:0009896,GO:0009987,GO:0010033,GO:0010243,GO:0010256,GO:0010498,GO:0010604,GO:0010605,GO:0016020,GO:0016043,GO:0019222,GO:0019538,GO:…	-	ko:K16365	-	-	-	-	ko00000,ko04147,ko04516	-	-	-	SGTA_dimer,TPR_1,TPR_11,TPR_8
transcript_37651	69293.ENSGACP00000010709	1.185e-08	64	COG5242@1|root,KOG2487@2759|Eukaryota,39Q69@33154|Opisthokonta,3BCGJ@33208|Metazoa,3CV6A@33213|Bilateria,47ZRJ@7711|Chordata,48W4A@7742|Vertebrata,49YSX@7898|Actinopterygii	33208|Metazoa	KL	General transcription factor IIH	GTF2H3	GO:0000428,GO:0000438,GO:0000439,GO:0001109,GO:0001111,GO:0001112,GO:0001113,GO:0001120,GO:0003674,GO:0003676,GO:0003677,GO:0003684,GO:0003700,GO:0003723,GO:0005488,GO:0005515,GO:0005575,GO:0005622,GO:0005623,GO:0005634,GO:0005654,GO:0005667,GO:0005669,GO:0005675,GO:0006139,GO:0006259,GO:0006281,GO:0006283,GO:0006289,GO:0006293,GO:0006294,GO:0006296,GO:0006351,GO:0006352,GO:0006353,GO:0006354,GO:…	-	ko:K03143	ko03022,ko03420,ko05203,map03022,map03420,map05203	M00290	-	-	ko00000,ko00001,ko00002,ko03021,ko03400	-	-	-	Tfb4
transcript_8743	6334.EFV60659	8.919e-25	104	KOG0094@1|root,KOG0094@2759|Eukaryota,38CQH@33154|Opisthokonta,3BDBZ@33208|Metazoa,3CTZV@33213|Bilateria,40BC3@6231|Nematoda	33208|Metazoa	U	GTPase activity	RAB6B	GO:0000003,GO:0000138,GO:0000139,GO:0000166,GO:0000278,GO:0001671,GO:0001775,GO:0001882,GO:0001883,GO:0002252,GO:0002263,GO:0002274,GO:0002275,GO:0002283,GO:0002366,GO:0002376,GO:0002443,GO:0002444,GO:0002446,GO:0003674,GO:0003824,GO:0003924,GO:0005488,GO:0005515,GO:0005525,GO:0005575,GO:0005622,GO:0005623,GO:0005737,GO:0005783,GO:0005789,GO:0005794,GO:0005795,GO:0005802,GO:0005813,GO:0005815,GO:…	-	ko:K07893,ko:K07894,ko:K07895	-	-	-	-	ko00000,ko04031,ko04131,ko04147	-	-	-	Ras
transcript_35863	8010.XP_010864089.1	4.717e-17	89	COG5599@1|root,2QR81@2759|Eukaryota,38V9A@33154|Opisthokonta,3BEVC@33208|Metazoa,3CSG4@33213|Bilateria,48D1Q@7711|Chordata,496VC@7742|Vertebrata,4A02U@7898|Actinopterygii	33208|Metazoa	T	Protein tyrosine phosphatase, non-receptor type 9, b	ptpn9	-	3.1.3.48	ko:K18038	-	-	-	-	ko00000,ko01000,ko01009	-	-	-	CRAL_TRIO,Y_phosphatase
transcript_36410	6334.EFV55549	7.545e-54	196	KOG2998@1|root,KOG2998@2759|Eukaryota,39S85@33154|Opisthokonta,3BHVJ@33208|Metazoa,3D0CJ@33213|Bilateria,40QXY@6231|Nematoda	33208|Metazoa	S	ELMO/CED-12 family	ELMOD1	GO:0000278,GO:0000281,GO:0000910,GO:0002682,GO:0002697,GO:0002831,GO:0003674,GO:0005096,GO:0005575,GO:0005622,GO:0005623,GO:0005634,GO:0005654,GO:0005737,GO:0005829,GO:0007049,GO:0008047,GO:0008150,GO:0009987,GO:0022402,GO:0022603,GO:0030234,GO:0030695,GO:0031347,GO:0031974,GO:0031981,GO:0032101,GO:0032991,GO:0043085,GO:0043087,GO:0043226,GO:0043227,GO:0043229,GO:0043231,GO:0043233,GO:0043547,GO:…	-	-	-	-	-	-	-	-	-	-	ELMO_CED12
transcript_29325	6334.EFV55602	2.581e-29	121	2DJ6H@1|root,2S601@2759|Eukaryota,3986T@33154|Opisthokonta,3CCFF@33208|Metazoa,3DTRR@33213|Bilateria,40E2C@6231|Nematoda	33208|Metazoa	-	-	-	-	-	-	-	-	-	-	-	-	-	-	-
transcript_13533	6334.EFV60785	1.568e-48	181	KOG1721@1|root,KOG1721@2759|Eukaryota,3AABI@33154|Opisthokonta,3BUKQ@33208|Metazoa,3DB0H@33213|Bilateria,40EGV@6231|Nematoda	33208|Metazoa	S	zinc finger	-	-	-	ko:K09228	-	-	-	-	ko00000,ko03000	-	-	-	zf-C2H2
transcript_32455	5762.XP_002669989.1	1.086e-09	63	COG0057@1|root,KOG0657@2759|Eukaryota	2759|Eukaryota	G	glyceraldehyde-3-phosphate dehydrogenase (NAD(P)+) (phosphorylating) activity	-	-	1.2.1.12	ko:K00134	ko00010,ko00710,ko01100,ko01110,ko01120,ko01130,ko01200,ko01230,ko04066,ko05010,map00010,map00710,map01100,map01110,map01120,map01130,map01200,map01230,map04066,map05010	M00001,M00002,M00003,M00165,M00166,M00308,M00552	R01061	RC00149	ko00000,ko00001,ko00002,ko01000,ko04131,ko04147	-	-	-	Gp_dh_C,Gp_dh_N
transcript_6465	51511.ENSCSAVP00000016872	7.292e-79	265	COG0513@1|root,KOG0328@2759|Eukaryota,39J7A@33154|Opisthokonta,3CNWK@33208|Metazoa,3CZ1Y@33213|Bilateria,481T3@7711|Chordata	33208|Metazoa	A	cellular response to selenite ion	EIF4A3	GO:0000003,GO:0000166,GO:0000184,GO:0000375,GO:0000377,GO:0000381,GO:0000398,GO:0000578,GO:0000956,GO:0001501,GO:0003002,GO:0003006,GO:0003008,GO:0003674,GO:0003676,GO:0003723,GO:0003724,GO:0003727,GO:0003729,GO:0003824,GO:0004004,GO:0004386,GO:0005488,GO:0005515,GO:0005524,GO:0005575,GO:0005622,GO:0005623,GO:0005634,GO:0005654,GO:0005681,GO:0005730,GO:0005737,GO:0005829,GO:0006139,GO:0006325,GO:…	3.6.4.13	ko:K13025	ko03013,ko03015,ko03040,map03013,map03015,map03040	M00430	-	-	ko00000,ko00001,ko00002,ko01000,ko03009,ko03012,ko03019,ko03041	-	-	-	DEAD,Helicase_C
transcript_29569	8469.XP_007062844.1	1.188e-60	218	KOG2055@1|root,KOG2055@2759|Eukaryota,38E4F@33154|Opisthokonta,3BHQI@33208|Metazoa,3CV6C@33213|Bilateria,48AQH@7711|Chordata,4967S@7742|Vertebrata,4CAD8@8459|Testudines	33208|Metazoa	S	UTP18, small subunit	UTP18	GO:0000003,GO:0000462,GO:0001674,GO:0003006,GO:0005575,GO:0005622,GO:0005623,GO:0005634,GO:0005635,GO:0005654,GO:0005730,GO:0006139,GO:0006364,GO:0006396,GO:0006725,GO:0006807,GO:0007275,GO:0007276,GO:0007281,GO:0007292,GO:0007399,GO:0007405,GO:0008150,GO:0008152,GO:0008283,GO:0008356,GO:0009987,GO:0010467,GO:0012505,GO:0016020,GO:0016070,GO:0016072,GO:0017145,GO:0019953,GO:0022008,GO:0022412,GO:…	-	ko:K14553	ko03008,map03008	-	-	-	ko00000,ko00001,ko03009	-	-	-	WD40
transcript_29604	6334.EFV61453	1.494e-141	451	COG5040@1|root,KOG0841@2759|Eukaryota,38CKG@33154|Opisthokonta,3BCFK@33208|Metazoa,3CT6T@33213|Bilateria,40CN6@6231|Nematoda	33208|Metazoa	O	Belongs to the 14-3-3 family	14-3-3zeta	GO:0000003,GO:0000132,GO:0000226,GO:0000278,GO:0001708,GO:0001709,GO:0001932,GO:0001933,GO:0002119,GO:0002164,GO:0003002,GO:0003006,GO:0003008,GO:0003674,GO:0004857,GO:0004860,GO:0005488,GO:0005515,GO:0005575,GO:0005576,GO:0005622,GO:0005623,GO:0005634,GO:0005737,GO:0005938,GO:0006457,GO:0006469,GO:0006611,GO:0006810,GO:0006886,GO:0006913,GO:0006950,GO:0006996,GO:0007010,GO:0007017,GO:0007049,GO:…	-	ko:K06630,ko:K16197	ko04011,ko04013,ko04110,ko04114,ko04151,ko04212,ko04390,ko04391,ko04722,ko05161,ko05169,ko05203,map04011,map04013,map04110,map04114,map04151,map04212,map04390,map04391,map04722,map05161,map05169,map05203	-	-	-	ko00000,ko00001,ko03400,ko04147	-	-	-	2014-03-03
transcript_31939	6334.EFV51311	2.598e-74	263	KOG2594@1|root,KOG2676@1|root,KOG3714@1|root,KOG2594@2759|Eukaryota,KOG2676@2759|Eukaryota,KOG3714@2759|Eukaryota,3AIGV@33154|Opisthokonta,3BX5J@33208|Metazoa,3D6XN@33213|Bilateria	33208|Metazoa	O	Astacin (Peptidase family M12A)	-	-	-	ko:K19323	-	-	-	-	ko00000	-	-	-	Astacin,CUB,MAM,Sushi
transcript_40811	10228.TriadP36021	5.663e-19	87	COG0102@1|root,KOG3204@2759|Eukaryota,38EAZ@33154|Opisthokonta,3BBA1@33208|Metazoa	33208|Metazoa	J	Belongs to the universal ribosomal protein uL13 family	RPL13A	GO:0000184,GO:0000956,GO:0002181,GO:0002237,GO:0002376,GO:0003674,GO:0003676,GO:0003723,GO:0003729,GO:0003735,GO:0005198,GO:0005488,GO:0005575,GO:0005622,GO:0005623,GO:0005737,GO:0005829,GO:0005840,GO:0006139,GO:0006401,GO:0006402,GO:0006412,GO:0006413,GO:0006417,GO:0006446,GO:0006518,GO:0006605,GO:0006612,GO:0006613,GO:0006614,GO:0006725,GO:0006807,GO:0006810,GO:0006886,GO:0006928,GO:0006935,GO:…	-	ko:K02872	ko03010,map03010	M00177	-	-	br01610,ko00000,ko00001,ko00002,ko03011	-	-	-	Ribosomal_L13
transcript_39251	121225.PHUM446260-PA	1.05e-17	89	KOG1721@1|root,KOG1721@2759|Eukaryota,39U9D@33154|Opisthokonta,3BJCY@33208|Metazoa,3D3HG@33213|Bilateria,41UP4@6656|Arthropoda,3SI4W@50557|Insecta,3E9H2@33342|Paraneoptera	33208|Metazoa	S	Zinc finger, C2H2 type	-	GO:0000122,GO:0000976,GO:0000977,GO:0000978,GO:0000981,GO:0000982,GO:0000987,GO:0001012,GO:0001067,GO:0001078,GO:0001227,GO:0003674,GO:0003676,GO:0003677,GO:0003690,GO:0003700,GO:0005488,GO:0005575,GO:0005622,GO:0005623,GO:0005634,GO:0006355,GO:0006357,GO:0008150,GO:0009889,GO:0009890,GO:0009892,GO:0010468,GO:0010556,GO:0010558,GO:0010605,GO:0010629,GO:0019219,GO:0019222,GO:0031323,GO:0031324,GO:…	-	-	-	-	-	-	-	-	-	-	zf-C2H2,zf-C2H2_6
transcript_18232	6334.EFV61517	1.468e-47	183	KOG3519@1|root,KOG4225@1|root,KOG3519@2759|Eukaryota,KOG4225@2759|Eukaryota,38FJ7@33154|Opisthokonta,3B9H3@33208|Metazoa,3CWQT@33213|Bilateria,40EFU@6231|Nematoda	33208|Metazoa	T	Variant SH3 domain	DNMBP	GO:0003674,GO:0005085,GO:0005088,GO:0005089,GO:0005488,GO:0005515,GO:0007154,GO:0007165,GO:0007264,GO:0008150,GO:0009987,GO:0017016,GO:0017048,GO:0019899,GO:0023052,GO:0031267,GO:0035556,GO:0043085,GO:0043087,GO:0043547,GO:0044093,GO:0050789,GO:0050790,GO:0050794,GO:0050896,GO:0051020,GO:0051336,GO:0051345,GO:0051716,GO:0065007,GO:0065009,GO:0098772	-	ko:K20705	-	-	-	-	ko00000,ko04131	-	-	-	BAR,RhoGEF,SH3_1,SH3_2,SH3_9
transcript_40114	7955.ENSDARP00000047408	3.897e-20	96	COG5022@1|root,KOG0161@2759|Eukaryota,38CVC@33154|Opisthokonta,3BNTA@33208|Metazoa,3D3P9@33213|Bilateria,48DRU@7711|Chordata,496T6@7742|Vertebrata,49R76@7898|Actinopterygii	33208|Metazoa	Z	Belongs to the TRAFAC class myosin-kinesin ATPase superfamily. Myosin family	-	-	-	ko:K10352	ko04530,map04530	-	-	-	ko00000,ko00001,ko04147,ko04812	-	-	-	Myosin_N,Myosin_head,Myosin_tail_1
transcript_25759	8153.XP_005945950.1	4.275e-121	396	COG0031@1|root,KOG1252@2759|Eukaryota,38B7H@33154|Opisthokonta,3BBJK@33208|Metazoa,3CY68@33213|Bilateria,488CX@7711|Chordata,48W7H@7742|Vertebrata,49YA4@7898|Actinopterygii	33208|Metazoa	E	Belongs to the cysteine synthase cystathionine beta- synthase family	CBS	GO:0000003,GO:0000096,GO:0000097,GO:0000098,GO:0001101,GO:0001501,GO:0001503,GO:0001666,GO:0001932,GO:0001958,GO:0001974,GO:0003008,GO:0003013,GO:0003018,GO:0003674,GO:0003824,GO:0004122,GO:0004124,GO:0005488,GO:0005515,GO:0005575,GO:0005622,GO:0005623,GO:0005634,GO:0005737,GO:0005829,GO:0006082,GO:0006139,GO:0006259,GO:0006520,GO:0006534,GO:0006535,GO:0006563,GO:0006565,GO:0006725,GO:0006790,GO:…	4.2.1.22	ko:K01697	ko00260,ko00270,ko01100,ko01130,ko01230,map00260,map00270,map01100,map01130,map01230	M00035,M00338	R00891,R01290,R04942	RC00056,RC00069,RC00256,RC00489,RC01246	ko00000,ko00001,ko00002,ko01000	-	-	-	CBS,PALP
transcript_17341	121225.PHUM581050-PA	1.835e-212	689	KOG1025@1|root,KOG1025@2759|Eukaryota,38CH9@33154|Opisthokonta,3BBNC@33208|Metazoa,3CSNN@33213|Bilateria,41W3S@6656|Arthropoda,3SKRG@50557|Insecta,3E8Y9@33342|Paraneoptera	33208|Metazoa	T	Growth factor receptor domain IV	ERBB2	GO:0000003,GO:0000079,GO:0000086,GO:0000165,GO:0000186,GO:0000278,GO:0000302,GO:0000578,GO:0000902,GO:0000904,GO:0001042,GO:0001067,GO:0001101,GO:0001503,GO:0001558,GO:0001654,GO:0001655,GO:0001667,GO:0001700,GO:0001701,GO:0001708,GO:0001709,GO:0001736,GO:0001738,GO:0001742,GO:0001745,GO:0001751,GO:0001752,GO:0001754,GO:0001755,GO:0001775,GO:0001889,GO:0001890,GO:0001892,GO:0001894,GO:0001932,GO:…	2.7.10.1	ko:K04361,ko:K05083,ko:K05084,ko:K05085	ko01521,ko01522,ko01524,ko04010,ko04012,ko04013,ko04014,ko04015,ko04020,ko04060,ko04066,ko04068,ko04072,ko04144,ko04151,ko04214,ko04320,ko04510,ko04520,ko04530,ko04540,ko04630,ko04810,ko04912,ko04915,ko04921,ko04926,ko04934,ko05120,ko05160,ko05165,ko05200,ko05205,ko05206,ko05210,ko05212,ko05213,ko05214,ko05215,ko05218,ko05219,ko05223,ko05224,ko05225,ko05226,ko05230,ko05231,map01521,map01522,map01…	-	-	-	ko00000,ko00001,ko01000,ko01001,ko01020,ko04050,ko04090,ko04147,ko04516	-	-	-	Furin-like,GF_recep_IV,Pkinase_Tyr,Recep_L_domain
transcript_1135	6334.EFV52325	1.288e-120	395	KOG3538@1|root,2QRTN@2759|Eukaryota,3A0KB@33154|Opisthokonta,3CP4G@33208|Metazoa,3E58Q@33213|Bilateria,40FJG@6231|Nematoda	33208|Metazoa	O	Thrombospondin type 1 repeats	-	-	-	-	-	-	-	-	-	-	-	-	TSP_1
transcript_19361	6334.EFV57101	2.894e-108	364	COG5022@1|root,KOG0161@2759|Eukaryota,38CVC@33154|Opisthokonta,3BBPR@33208|Metazoa,3CSM1@33213|Bilateria,40BJS@6231|Nematoda	33208|Metazoa	Z	Belongs to the TRAFAC class myosin-kinesin ATPase superfamily. Myosin family	nmy-2	GO:0000146,GO:0000278,GO:0000281,GO:0000910,GO:0001709,GO:0002119,GO:0002164,GO:0003002,GO:0003674,GO:0003774,GO:0003824,GO:0005488,GO:0005515,GO:0005516,GO:0005575,GO:0005622,GO:0005623,GO:0005737,GO:0005856,GO:0005886,GO:0005911,GO:0005912,GO:0005913,GO:0005938,GO:0007049,GO:0007275,GO:0007389,GO:0007399,GO:0007405,GO:0008104,GO:0008150,GO:0008283,GO:0008356,GO:0008360,GO:0009790,GO:0009791,GO:…	-	ko:K10352,ko:K17751	ko04260,ko04261,ko04530,ko05416,map04260,map04261,map04530,map05416	-	-	-	ko00000,ko00001,ko04147,ko04812	-	-	-	Myosin_N,Myosin_head,Myosin_tail_1
transcript_16556	7209.EFO24617.2	8.529e-30	138	KOG2163@1|root,KOG2163@2759|Eukaryota,38F70@33154|Opisthokonta,3BDE5@33208|Metazoa,3CY3X@33213|Bilateria,40DU2@6231|Nematoda,1KW5N@119089|Chromadorea	33208|Metazoa	D	Centromere/kinetochore Zw10	ZW10	GO:0000003,GO:0000070,GO:0000075,GO:0000132,GO:0000226,GO:0000278,GO:0000280,GO:0000775,GO:0000776,GO:0000777,GO:0000779,GO:0000793,GO:0000819,GO:0000910,GO:0000922,GO:0000940,GO:0003674,GO:0003676,GO:0003677,GO:0003690,GO:0005488,GO:0005515,GO:0005575,GO:0005622,GO:0005623,GO:0005634,GO:0005694,GO:0005737,GO:0005783,GO:0005794,GO:0005795,GO:0005819,GO:0005828,GO:0005829,GO:0005856,GO:0005874,GO:…	-	ko:K10481,ko:K11578	-	-	-	-	ko00000,ko03036,ko04121,ko04131	-	-	-	Zw10
transcript_26035	45351.EDO32627	4.124e-116	385	COG5275@1|root,KOG1968@2759|Eukaryota,38C6S@33154|Opisthokonta,3BBFZ@33208|Metazoa	33208|Metazoa	L	protein-DNA loading ATPase activity	RFC1	GO:0000122,GO:0000166,GO:0000723,GO:0000731,GO:0000902,GO:0000904,GO:0003674,GO:0003676,GO:0003677,GO:0003690,GO:0005488,GO:0005515,GO:0005524,GO:0005575,GO:0005622,GO:0005623,GO:0005634,GO:0005654,GO:0005657,GO:0005663,GO:0005694,GO:0005730,GO:0005737,GO:0006139,GO:0006259,GO:0006260,GO:0006261,GO:0006278,GO:0006281,GO:0006283,GO:0006289,GO:0006296,GO:0006297,GO:0006301,GO:0006355,GO:0006357,GO:…	-	ko:K10754	ko03030,ko03420,ko03430,map03030,map03420,map03430	M00289,M00295	-	-	ko00000,ko00001,ko00002,ko03032,ko03400	-	-	-	AAA,BRCT,RFC1
transcript_31274	6334.EFV49076	1.032e-77	274	KOG3547@1|root,KOG3547@2759|Eukaryota,38DHP@33154|Opisthokonta,3B96Y@33208|Metazoa,3CS5T@33213|Bilateria	33154|Opisthokonta	P	chloride channel activity	-	-	-	ko:K22204	-	-	-	-	ko00000,ko02000	1.A.46.1	-	-	Bestrophin
transcript_27405	6334.EFV61303	1.95e-77	276	COG5069@1|root,KOG0517@2759|Eukaryota,3AH5E@33154|Opisthokonta,3BCCD@33208|Metazoa,3CXWC@33213|Bilateria,40B94@6231|Nematoda	33208|Metazoa	Z	Spectrin repeats	SPTBN5	GO:0000003,GO:0000165,GO:0000902,GO:0000904,GO:0001750,GO:0002064,GO:0002065,GO:0002066,GO:0002119,GO:0002164,GO:0003006,GO:0003674,GO:0003779,GO:0005085,GO:0005088,GO:0005488,GO:0005515,GO:0005575,GO:0005622,GO:0005623,GO:0005634,GO:0005737,GO:0005829,GO:0005856,GO:0005886,GO:0005912,GO:0005929,GO:0005938,GO:0006464,GO:0006468,GO:0006793,GO:0006796,GO:0006807,GO:0006810,GO:0006888,GO:0006897,GO:…	-	ko:K06115	-	-	-	-	ko00000,ko04812	-	-	-	CH,PH,PH_9,SH3_2,SH3_9,Spectrin
transcript_16579	6334.EFV57164	8.101e-106	357	KOG0115@1|root,KOG0115@2759|Eukaryota,38PBU@33154|Opisthokonta,3BEND@33208|Metazoa,3CTCF@33213|Bilateria,40BEV@6231|Nematoda	33208|Metazoa	A	NOPS (NUC059) domain	PSPC1	GO:0000003,GO:0000122,GO:0000375,GO:0000377,GO:0000380,GO:0000398,GO:0000724,GO:0000725,GO:0000785,GO:0000976,GO:0000977,GO:0000978,GO:0000980,GO:0000981,GO:0000987,GO:0001012,GO:0001067,GO:0001158,GO:0001650,GO:0002218,GO:0002253,GO:0002376,GO:0002682,GO:0002684,GO:0003008,GO:0003674,GO:0003676,GO:0003677,GO:0003682,GO:0003690,GO:0003700,GO:0003723,GO:0003727,GO:0003729,GO:0005488,GO:0005515,GO:…	-	ko:K13214,ko:K13219	-	-	-	-	ko00000,ko01009,ko03021,ko03041	-	-	-	NOPS,RRM_1
transcript_11198	135651.CBN09548	4.978e-104	369	COG2234@1|root,KOG2194@2759|Eukaryota,38F29@33154|Opisthokonta,3BCDX@33208|Metazoa,3CTWE@33213|Bilateria,40AJP@6231|Nematoda,1KUCY@119089|Chromadorea,40V5F@6236|Rhabditida	33208|Metazoa	O	Peptidase family M28	ERMP1	GO:0000003,GO:0001541,GO:0003006,GO:0005575,GO:0005622,GO:0005623,GO:0005737,GO:0005783,GO:0007275,GO:0007548,GO:0008150,GO:0008406,GO:0008585,GO:0012505,GO:0022414,GO:0032501,GO:0032502,GO:0043226,GO:0043227,GO:0043229,GO:0043231,GO:0044424,GO:0044444,GO:0044464,GO:0045137,GO:0046545,GO:0046660,GO:0048513,GO:0048608,GO:0048731,GO:0048856,GO:0061458	-	-	-	-	-	-	-	-	-	-	Peptidase_M28
transcript_17300	7994.ENSAMXP00000003850	1.015e-28	121	COG5258@1|root,KOG1143@2759|Eukaryota,3ARE2@33154|Opisthokonta,3BAIQ@33208|Metazoa,3CUAB@33213|Bilateria,47YZG@7711|Chordata,48VFK@7742|Vertebrata	33208|Metazoa	J	GTPase activity	GTPBP2	GO:0000166,GO:0001882,GO:0001883,GO:0002576,GO:0003674,GO:0005488,GO:0005515,GO:0005525,GO:0005575,GO:0005576,GO:0005622,GO:0005623,GO:0005737,GO:0006810,GO:0006887,GO:0008150,GO:0009987,GO:0012505,GO:0016192,GO:0017076,GO:0019001,GO:0030141,GO:0031091,GO:0031093,GO:0031410,GO:0031974,GO:0031982,GO:0031983,GO:0032549,GO:0032550,GO:0032553,GO:0032555,GO:0032561,GO:0032940,GO:0034774,GO:0035639,GO:…	-	-	-	-	-	-	-	-	-	-	GTP_EFTU,GTP_EFTU_D2
transcript_11803	69319.XP_008543582.1	2.672e-115	389	COG5560@1|root,KOG1870@2759|Eukaryota,39RU8@33154|Opisthokonta,3B9R4@33208|Metazoa,3CZ5Z@33213|Bilateria,41VGJ@6656|Arthropoda,3SG2B@50557|Insecta,46ERZ@7399|Hymenoptera	33208|Metazoa	O	Ubiquitin carboxyl-terminal hydrolase	USP20	GO:0000151,GO:0000153,GO:0000226,GO:0000902,GO:0000904,GO:0001664,GO:0003674,GO:0003824,GO:0004175,GO:0004197,GO:0004843,GO:0005102,GO:0005488,GO:0005515,GO:0005575,GO:0005622,GO:0005623,GO:0005634,GO:0005654,GO:0005737,GO:0005794,GO:0005813,GO:0005815,GO:0005829,GO:0005856,GO:0005912,GO:0005924,GO:0005925,GO:0006464,GO:0006508,GO:0006511,GO:0006807,GO:0006928,GO:0006935,GO:0006950,GO:0006996,GO:…	3.4.19.12	ko:K11848	-	-	-	-	ko00000,ko01000,ko01002,ko04121	-	-	-	DUSP,UCH,zf-UBP
transcript_16857	45351.EDO48851	1.198e-145	479	KOG1217@1|root,KOG1217@2759|Eukaryota,38BUP@33154|Opisthokonta,3BAFT@33208|Metazoa	33208|Metazoa	T	neurogenic locus notch homolog protein	-	-	-	ko:K02599	ko01522,ko04320,ko04330,ko04658,ko04919,ko05020,ko05165,ko05200,ko05206,ko05224,map01522,map04320,map04330,map04658,map04919,map05020,map05165,map05200,map05206,map05224	M00682	-	-	ko00000,ko00001,ko00002	-	-	-	EGF,EGF_CA
transcript_22180	6334.EFV51796	2.11e-19	92	KOG3733@1|root,KOG3733@2759|Eukaryota,38P58@33154|Opisthokonta,3BA25@33208|Metazoa,3CSPQ@33213|Bilateria,40BFU@6231|Nematoda	33208|Metazoa	P	Mucolipin	MCOLN2	GO:0000041,GO:0000323,GO:0001816,GO:0001817,GO:0001819,GO:0002065,GO:0002376,GO:0002790,GO:0003674,GO:0005215,GO:0005216,GO:0005217,GO:0005261,GO:0005262,GO:0005381,GO:0005488,GO:0005543,GO:0005575,GO:0005622,GO:0005623,GO:0005737,GO:0005764,GO:0005765,GO:0005768,GO:0005770,GO:0005773,GO:0005774,GO:0005829,GO:0005886,GO:0005887,GO:0006810,GO:0006811,GO:0006812,GO:0006816,GO:0006826,GO:0006869,GO:…	-	ko:K04992,ko:K04993,ko:K04994	ko04142,map04142	-	-	-	ko00000,ko00001,ko04040	1.A.5.3.1,1.A.5.3.2,1.A.5.3.3,1.A.5.3.4	-	-	PKD_channel
transcript_24171	6334.EFV52269	4.311e-16	84	KOG4451@1|root,KOG4451@2759|Eukaryota,38TDI@33154|Opisthokonta,3BFHA@33208|Metazoa,3CVIV@33213|Bilateria,40GCP@6231|Nematoda	33208|Metazoa	S	Zinc finger-containing protein	ZC4H2	GO:0001708,GO:0002009,GO:0002119,GO:0002164,GO:0005575,GO:0005622,GO:0005623,GO:0005634,GO:0005654,GO:0005737,GO:0005886,GO:0007155,GO:0007275,GO:0007399,GO:0007417,GO:0007528,GO:0008150,GO:0008544,GO:0009653,GO:0009790,GO:0009791,GO:0009888,GO:0009987,GO:0010171,GO:0010172,GO:0010720,GO:0016020,GO:0016043,GO:0016604,GO:0016607,GO:0021510,GO:0021515,GO:0021517,GO:0021522,GO:0021953,GO:0022008,GO:…	-	-	-	-	-	-	-	-	-	-	zf-C4H2
transcript_24988	6334.EFV60549	1.912e-07	53	COG2272@1|root,KOG4389@2759|Eukaryota,38BW2@33154|Opisthokonta,3B9C3@33208|Metazoa,3CRAS@33213|Bilateria,40AIM@6231|Nematoda	33208|Metazoa	G	Belongs to the type-B carboxylesterase lipase family	BCHE	GO:0001101,GO:0001503,GO:0001505,GO:0001507,GO:0001540,GO:0001649,GO:0001654,GO:0001919,GO:0001975,GO:0002076,GO:0002791,GO:0002793,GO:0003008,GO:0003674,GO:0003824,GO:0003990,GO:0004104,GO:0005488,GO:0005515,GO:0005518,GO:0005575,GO:0005576,GO:0005604,GO:0005605,GO:0005615,GO:0005622,GO:0005623,GO:0005634,GO:0005635,GO:0005641,GO:0005737,GO:0005783,GO:0005788,GO:0005791,GO:0005794,GO:0005886,GO:…	3.1.1.7,3.1.1.8	ko:K01049,ko:K01050	ko00564,ko04725,map00564,map04725	-	R01026	RC00020,RC00041	ko00000,ko00001,ko00537,ko01000	-	-	-	AChE_tetra,COesterase
transcript_25933	6334.EFV61553	1.648e-119	393	COG5056@1|root,KOG0380@2759|Eukaryota,38CTZ@33154|Opisthokonta,3BH7D@33208|Metazoa,3CSST@33213|Bilateria,40BK4@6231|Nematoda	33208|Metazoa	I	MBOAT, membrane-bound O-acyltransferase family	DGAT1	GO:0001775,GO:0002252,GO:0002263,GO:0002274,GO:0002275,GO:0002283,GO:0002366,GO:0002376,GO:0002443,GO:0002444,GO:0002446,GO:0002790,GO:0003674,GO:0003824,GO:0003846,GO:0004144,GO:0005488,GO:0005504,GO:0005575,GO:0005622,GO:0005623,GO:0005737,GO:0005783,GO:0005789,GO:0005886,GO:0006091,GO:0006139,GO:0006163,GO:0006629,GO:0006637,GO:0006638,GO:0006639,GO:0006641,GO:0006725,GO:0006732,GO:0006753,GO:…	2.3.1.20,2.3.1.75,2.3.1.76	ko:K11155	ko00561,ko00830,ko01100,ko04975,map00561,map00830,map01100,map04975	M00089	R02251,R02366,R02367,R08381	RC00004,RC00041	ko00000,ko00001,ko00002,ko01000	-	-	-	MBOAT
transcript_26608	6334.EFV60766	2.803e-07	58	KOG2532@1|root,KOG2532@2759|Eukaryota,39YKA@33154|Opisthokonta,3BIAS@33208|Metazoa,3D4FK@33213|Bilateria,40CMH@6231|Nematoda	33208|Metazoa	G	transmembrane transport	-	-	-	ko:K12301	ko04142,map04142	-	-	-	ko00000,ko00001,ko02000	2.A.1.14.10	-	-	MFS_1
transcript_16997	6334.EFV61480	2.526e-102	339	KOG0994@1|root,KOG0994@2759|Eukaryota,38ZGF@33154|Opisthokonta,3B9YQ@33208|Metazoa,3CVKW@33213|Bilateria,40C46@6231|Nematoda	33208|Metazoa	W	Laminin-type epidermal growth factor-like domai	LAMB1	GO:0000003,GO:0000902,GO:0000904,GO:0001654,GO:0001655,GO:0001656,GO:0001704,GO:0001706,GO:0001822,GO:0002009,GO:0002064,GO:0003006,GO:0003007,GO:0003008,GO:0003143,GO:0003674,GO:0005102,GO:0005178,GO:0005198,GO:0005201,GO:0005488,GO:0005515,GO:0005575,GO:0005576,GO:0005604,GO:0005605,GO:0005606,GO:0005607,GO:0005608,GO:0005615,GO:0005622,GO:0005623,GO:0005634,GO:0005737,GO:0005783,GO:0005788,GO:…	-	ko:K05636,ko:K06243	ko04151,ko04510,ko04512,ko05145,ko05146,ko05165,ko05200,ko05222,map04151,map04510,map04512,map05145,map05146,map05165,map05200,map05222	-	-	-	ko00000,ko00001,ko04516	-	-	-	Laminin_EGF,Laminin_N
transcript_8208	7070.TC007452-PA	1.492e-184	605	KOG0667@1|root,KOG0667@2759|Eukaryota,38D9D@33154|Opisthokonta,3BCXE@33208|Metazoa,3CUY3@33213|Bilateria,41VTT@6656|Arthropoda,3SK18@50557|Insecta	33208|Metazoa	T	It is involved in the biological process described with protein phosphorylation	HIPK1	GO:0000045,GO:0000122,GO:0001085,GO:0001102,GO:0001654,GO:0001666,GO:0001932,GO:0001933,GO:0001934,GO:0001959,GO:0002009,GO:0002088,GO:0002089,GO:0002165,GO:0002262,GO:0002376,GO:0002520,GO:0003002,GO:0003407,GO:0003674,GO:0003712,GO:0003714,GO:0003824,GO:0004672,GO:0004674,GO:0005488,GO:0005515,GO:0005575,GO:0005622,GO:0005623,GO:0005634,GO:0005654,GO:0005667,GO:0005737,GO:0005813,GO:0005815,GO:…	2.7.11.1	ko:K08826	ko04218,map04218	-	-	-	ko00000,ko00001,ko01000,ko01001	-	-	-	Pkinase
transcript_30671	7739.XP_002612459.1	1.861e-29	131	2C216@1|root,2QQ6C@2759|Eukaryota,38D8X@33154|Opisthokonta,3BEKB@33208|Metazoa,3CV0B@33213|Bilateria,48BSY@7711|Chordata	33208|Metazoa	S	chromatin binding	TTC5	GO:0003674,GO:0003676,GO:0003677,GO:0003682,GO:0005488,GO:0005575,GO:0005622,GO:0005623,GO:0005634,GO:0005654,GO:0005737,GO:0006355,GO:0006357,GO:0008150,GO:0009889,GO:0009891,GO:0009893,GO:0009966,GO:0010468,GO:0010556,GO:0010557,GO:0010604,GO:0010628,GO:0010646,GO:0019219,GO:0019222,GO:0023051,GO:0031323,GO:0031325,GO:0031326,GO:0031328,GO:0031974,GO:0031981,GO:0043226,GO:0043227,GO:0043229,GO:…	-	-	-	-	-	-	-	-	-	-	TPR_16,TPR_8,TTC5_OB
transcript_37972	6334.EFV56104	8.01e-08	61	COG0474@1|root,KOG0208@2759|Eukaryota,38CWV@33154|Opisthokonta,3BDNI@33208|Metazoa,3CRXC@33213|Bilateria,40C4C@6231|Nematoda	33208|Metazoa	P	ATP hydrolysis coupled cation transmembrane transport	ATP13A3	GO:0000323,GO:0002791,GO:0002793,GO:0003674,GO:0003824,GO:0005215,GO:0005388,GO:0005488,GO:0005507,GO:0005543,GO:0005575,GO:0005622,GO:0005623,GO:0005737,GO:0005764,GO:0005765,GO:0005768,GO:0005770,GO:0005771,GO:0005773,GO:0005774,GO:0005775,GO:0005776,GO:0005886,GO:0005887,GO:0006457,GO:0006464,GO:0006468,GO:0006793,GO:0006796,GO:0006807,GO:0006810,GO:0006811,GO:0006812,GO:0006816,GO:0006873,GO:…	-	ko:K13526,ko:K14951	-	-	-	-	ko00000,ko01000	3.A.3.10	-	-	Cation_ATPase,Cation_ATPase_C,Cation_ATPase_N,E1-E2_ATPase,Hydrolase,P5-ATPase
transcript_22585	6334.EFV60711	9.784e-124	411	COG0055@1|root,COG0457@1|root,KOG1124@2759|Eukaryota,KOG1246@2759|Eukaryota,38CAZ@33154|Opisthokonta,3BB09@33208|Metazoa,3CTXB@33213|Bilateria,40RDR@6231|Nematoda	33208|Metazoa	C	A domain family that is part of the cupin metalloenzyme superfamily.	KDM6A	GO:0000578,GO:0000976,GO:0000977,GO:0000978,GO:0000987,GO:0001012,GO:0001067,GO:0001701,GO:0001704,GO:0001707,GO:0001708,GO:0001756,GO:0001838,GO:0001841,GO:0001843,GO:0002009,GO:0002165,GO:0003002,GO:0003007,GO:0003008,GO:0003012,GO:0003013,GO:0003015,GO:0003016,GO:0003674,GO:0003676,GO:0003677,GO:0003682,GO:0003690,GO:0003824,GO:0005102,GO:0005488,GO:0005515,GO:0005575,GO:0005622,GO:0005623,GO:…	-	ko:K11447	ko05202,map05202	-	-	-	ko00000,ko00001,ko01000,ko03036	-	-	-	JmjC,TPR_16,TPR_8
transcript_7785	13616.ENSMODP00000040055	0	2012	COG0085@1|root,KOG0214@2759|Eukaryota,38F5S@33154|Opisthokonta,3BFJJ@33208|Metazoa,3CVQS@33213|Bilateria,482Z3@7711|Chordata,48ZKI@7742|Vertebrata,3J285@40674|Mammalia,4JZ6H@9263|Metatheria	33208|Metazoa	K	Polymerase (RNA) II (DNA directed) polypeptide B, 140kDa	POLR2B	GO:0000375,GO:0000377,GO:0000398,GO:0000428,GO:0003674,GO:0003676,GO:0003677,GO:0003682,GO:0003824,GO:0003899,GO:0005488,GO:0005575,GO:0005622,GO:0005623,GO:0005634,GO:0005654,GO:0005665,GO:0006139,GO:0006259,GO:0006281,GO:0006283,GO:0006289,GO:0006351,GO:0006352,GO:0006354,GO:0006366,GO:0006367,GO:0006368,GO:0006370,GO:0006396,GO:0006397,GO:0006725,GO:0006807,GO:0006950,GO:0006974,GO:0007154,GO:…	2.7.7.6	ko:K03010	ko00230,ko00240,ko01100,ko03020,ko05016,ko05169,map00230,map00240,map01100,map03020,map05016,map05169	M00180	R00435,R00441,R00442,R00443	RC02795	br01611,ko00000,ko00001,ko00002,ko01000,ko03021,ko03400	-	-	-	RNA_pol_Rpb2_1,RNA_pol_Rpb2_2,RNA_pol_Rpb2_3,RNA_pol_Rpb2_4,RNA_pol_Rpb2_5,RNA_pol_Rpb2_6,RNA_pol_Rpb2_7
transcript_41496	6334.EFV48809	5.696e-12	70	KOG3610@1|root,KOG3610@2759|Eukaryota,38DZI@33154|Opisthokonta,3B9A7@33208|Metazoa,3CS6M@33213|Bilateria	33208|Metazoa	T	semaphorin receptor activity	plexB	GO:0000003,GO:0000902,GO:0000904,GO:0002119,GO:0002164,GO:0003006,GO:0003674,GO:0004888,GO:0005488,GO:0005515,GO:0005575,GO:0005623,GO:0006928,GO:0006935,GO:0007154,GO:0007162,GO:0007165,GO:0007166,GO:0007275,GO:0007399,GO:0007409,GO:0007411,GO:0007413,GO:0007548,GO:0008037,GO:0008038,GO:0008045,GO:0008150,GO:0008360,GO:0009605,GO:0009653,GO:0009790,GO:0009791,GO:0009792,GO:0009966,GO:0009967,GO:…	-	ko:K06820,ko:K06821	ko04360,map04360	-	-	-	ko00000,ko00001,ko04516	-	-	-	PSI,Plexin_cytopl,Sema,TIG
transcript_25411	6334.EFV60774	9.659e-53	203	COG5076@1|root,KOG1472@2759|Eukaryota,38GKC@33154|Opisthokonta,3BGGS@33208|Metazoa,3CT3K@33213|Bilateria	33208|Metazoa	BK	ATP-dependent chromatin remodeling	CECR2	GO:0000003,GO:0000228,GO:0000737,GO:0000785,GO:0000790,GO:0000791,GO:0000910,GO:0001838,GO:0001841,GO:0001842,GO:0001843,GO:0002009,GO:0003008,GO:0005575,GO:0005622,GO:0005623,GO:0005634,GO:0005694,GO:0005719,GO:0006139,GO:0006259,GO:0006308,GO:0006309,GO:0006325,GO:0006338,GO:0006725,GO:0006807,GO:0006810,GO:0006915,GO:0006921,GO:0006996,GO:0007010,GO:0007049,GO:0007275,GO:0007338,GO:0007399,GO:…	-	-	-	-	-	-	-	-	-	-	Bromodomain
transcript_20478	6334.EFV54437	7.319e-165	523	COG5069@1|root,KOG0516@2759|Eukaryota,38EE9@33154|Opisthokonta,3BA4T@33208|Metazoa,3CRBY@33213|Bilateria,40AT1@6231|Nematoda	33208|Metazoa	Z	Microtubule-actin cross-linking factor 1	-	GO:0000003,GO:0002009,GO:0002020,GO:0003674,GO:0003779,GO:0004857,GO:0004866,GO:0004869,GO:0005488,GO:0005515,GO:0005575,GO:0005622,GO:0005623,GO:0005886,GO:0006915,GO:0007155,GO:0008092,GO:0008150,GO:0008219,GO:0008544,GO:0009653,GO:0009888,GO:0009892,GO:0009925,GO:0009987,GO:0010466,GO:0010468,GO:0010605,GO:0010629,GO:0010941,GO:0010942,GO:0010951,GO:0010955,GO:0012501,GO:0016020,GO:0016323,GO:…	-	ko:K10382,ko:K10388,ko:K19827	-	-	-	-	ko00000,ko04812	-	-	-	CH,GAS2,Plectin,Spectrin
transcript_23161	69293.ENSGACP00000026768	3.227e-216	672	COG5272@1|root,KOG0001@2759|Eukaryota,38ECC@33154|Opisthokonta,3B9NC@33208|Metazoa,3CXIG@33213|Bilateria,484F0@7711|Chordata,495KV@7742|Vertebrata	33208|Metazoa	O	intracellular transport of virus	UBC	GO:0000003,GO:0000122,GO:0000165,GO:0000187,GO:0000209,GO:0000280,GO:0000715,GO:0000731,GO:0000902,GO:0001666,GO:0001932,GO:0001934,GO:0002020,GO:0002218,GO:0002221,GO:0002224,GO:0002253,GO:0002376,GO:0002682,GO:0002684,GO:0002753,GO:0002755,GO:0002756,GO:0002757,GO:0002758,GO:0002764,GO:0003006,GO:0003674,GO:0005488,GO:0005515,GO:0005575,GO:0005622,GO:0005623,GO:0005634,GO:0005654,GO:0005694,GO:…	-	ko:K04551,ko:K08770	ko03320,ko04137,ko04144,ko05012,ko05167,map03320,map04137,map04144,map05012,map05167	-	-	-	ko00000,ko00001,ko04121,ko04147	-	-	-	ubiquitin
transcript_17137	10224.XP_006825517.1	1.587e-17	86	KOG1217@1|root,KOG1217@2759|Eukaryota,38GQ2@33154|Opisthokonta,3BFPD@33208|Metazoa,3CRAI@33213|Bilateria	33208|Metazoa	T	positive regulation of autophagosome assembly	KIAA1324L	GO:0000045,GO:0005575,GO:0005623,GO:0005886,GO:0005887,GO:0006914,GO:0006950,GO:0006996,GO:0007033,GO:0007154,GO:0008150,GO:0008152,GO:0009056,GO:0009267,GO:0009605,GO:0009893,GO:0009894,GO:0009896,GO:0009987,GO:0009991,GO:0010506,GO:0010508,GO:0010638,GO:0016020,GO:0016021,GO:0016043,GO:0016236,GO:0016239,GO:0016241,GO:0019222,GO:0022607,GO:0031224,GO:0031226,GO:0031323,GO:0031325,GO:0031329,GO:…	-	-	-	-	-	-	-	-	-	-	-
transcript_20131	34506.g6725	2.422e-10	68	COG5245@1|root,KOG3595@2759|Eukaryota,38BS8@33154|Opisthokonta,3BHTB@33208|Metazoa,3CRDZ@33213|Bilateria,40C7N@6231|Nematoda,1KYDA@119089|Chromadorea,40TR1@6236|Rhabditida	33208|Metazoa	Z	1 heavy chain 1	DYNC1H1	GO:0000003,GO:0000086,GO:0000226,GO:0000278,GO:0000323,GO:0000775,GO:0000776,GO:0000902,GO:0000904,GO:0000922,GO:0001101,GO:0001667,GO:0001709,GO:0001738,GO:0001775,GO:0002009,GO:0002064,GO:0002065,GO:0002066,GO:0002177,GO:0002252,GO:0002263,GO:0002274,GO:0002275,GO:0002283,GO:0002366,GO:0002376,GO:0002443,GO:0002444,GO:0002446,GO:0002478,GO:0002495,GO:0002504,GO:0003002,GO:0003006,GO:0003341,GO:…	-	ko:K10413	ko04145,ko04962,ko05132,map04145,map04962,map05132	-	-	-	ko00000,ko00001,ko03036,ko04147,ko04812	-	-	-	AAA_5,AAA_6,AAA_7,AAA_8,AAA_9,DHC_N1,DHC_N2,Dynein_heavy,MT
transcript_18561	7209.EFO19194.1	1.08e-43	182	KOG3740@1|root,KOG3740@2759|Eukaryota,38FI7@33154|Opisthokonta,3BJBX@33208|Metazoa,3CSM4@33213|Bilateria,40CU4@6231|Nematoda,1KVN1@119089|Chromadorea	33208|Metazoa	S	negative regulation of transcription, DNA-templated	GATAD2A	GO:0000118,GO:0000122,GO:0000228,GO:0000785,GO:0000790,GO:0000981,GO:0001568,GO:0001701,GO:0001708,GO:0001838,GO:0001841,GO:0001842,GO:0001843,GO:0001944,GO:0002009,GO:0003008,GO:0003674,GO:0003700,GO:0005488,GO:0005515,GO:0005575,GO:0005622,GO:0005623,GO:0005634,GO:0005654,GO:0005694,GO:0006139,GO:0006259,GO:0006304,GO:0006305,GO:0006306,GO:0006355,GO:0006357,GO:0006725,GO:0006807,GO:0007275,GO:…	-	ko:K10310	-	-	-	-	ko00000,ko04121	-	-	-	GATA,P66_CC
transcript_11746	6334.EFV60148	1.256e-171	563	KOG0293@1|root,KOG0293@2759|Eukaryota,38D6G@33154|Opisthokonta,3BA0C@33208|Metazoa,3CXYK@33213|Bilateria,40D5T@6231|Nematoda	33208|Metazoa	S	WD40 repeats	WDR26	GO:0005575,GO:0005622,GO:0005623,GO:0005634,GO:0005654,GO:0005737,GO:0005829,GO:0031974,GO:0031981,GO:0043226,GO:0043227,GO:0043229,GO:0043231,GO:0043233,GO:0044422,GO:0044424,GO:0044428,GO:0044444,GO:0044446,GO:0044464,GO:0070013	-	ko:K22382	-	-	-	-	ko00000,ko04121	-	-	-	WD40
transcript_34498	6334.EFV59825	1.282e-21	97	COG0666@1|root,KOG0502@2759|Eukaryota,39FDA@33154|Opisthokonta,3BGSV@33208|Metazoa,3CS2Z@33213|Bilateria,40BYI@6231|Nematoda	33208|Metazoa	A	nerve growth factor signaling pathway	KIDINS220	GO:0000186,GO:0001932,GO:0001934,GO:0003674,GO:0005488,GO:0005515,GO:0005575,GO:0005622,GO:0005623,GO:0005737,GO:0005768,GO:0005770,GO:0005829,GO:0007154,GO:0007165,GO:0007166,GO:0007275,GO:0007399,GO:0008150,GO:0009719,GO:0009893,GO:0009966,GO:0009967,GO:0009987,GO:0010033,GO:0010562,GO:0010604,GO:0010646,GO:0010647,GO:0010720,GO:0010975,GO:0010976,GO:0012505,GO:0019207,GO:0019220,GO:0019222,GO:…	-	ko:K12460	ko04722,map04722	-	-	-	ko00000,ko00001	-	-	-	Ank,Ank_2,Ank_4,Ank_5,KAP_NTPase
transcript_28539	6334.EFV55939	6.654e-39	151	KOG3626@1|root,KOG3626@2759|Eukaryota,38TSY@33154|Opisthokonta,3BI05@33208|Metazoa,3CWYC@33213|Bilateria,40CJN@6231|Nematoda	33208|Metazoa	P	Organic Anion Transporter Polypeptide (OATP) family	-	GO:0003674,GO:0005215,GO:0005575,GO:0005622,GO:0005623,GO:0005886,GO:0005887,GO:0006810,GO:0006811,GO:0006820,GO:0008150,GO:0008509,GO:0008514,GO:0015075,GO:0015291,GO:0015347,GO:0015711,GO:0016020,GO:0016021,GO:0022804,GO:0022857,GO:0031224,GO:0031226,GO:0034220,GO:0043226,GO:0043229,GO:0043252,GO:0044424,GO:0044425,GO:0044459,GO:0044464,GO:0051179,GO:0051234,GO:0055085,GO:0071702,GO:0071944,GO:…	-	ko:K14353	-	-	-	-	ko00000,ko02000	2.A.60.1	-	-	Kazal_2,OATP
transcript_2655	69293.ENSGACP00000012126	1.114e-20	98	COG0647@1|root,KOG2882@2759|Eukaryota,38E0U@33154|Opisthokonta,3BD86@33208|Metazoa,3CVGE@33213|Bilateria,484BK@7711|Chordata,48XAE@7742|Vertebrata,4A2HY@7898|Actinopterygii	33208|Metazoa	P	Belongs to the HAD-like hydrolase superfamily	PGP	GO:0000287,GO:0003674,GO:0003824,GO:0004035,GO:0004721,GO:0004725,GO:0005488,GO:0005575,GO:0005622,GO:0005623,GO:0005634,GO:0005737,GO:0005829,GO:0005975,GO:0006066,GO:0006071,GO:0006109,GO:0006111,GO:0006114,GO:0006464,GO:0006470,GO:0006629,GO:0006644,GO:0006650,GO:0006793,GO:0006796,GO:0006807,GO:0008150,GO:0008152,GO:0008967,GO:0009058,GO:0009889,GO:0009890,GO:0009892,GO:0009987,GO:0010675,GO:…	3.1.3.18,3.1.3.48	ko:K19269	ko00630,ko01100,ko01110,ko01130,ko01200,map00630,map01100,map01110,map01130,map01200	M00532	R01334	RC00017	ko00000,ko00001,ko00002,ko01000,ko01009	-	-	-	Hydrolase_6,Hydrolase_like
transcript_39523	6334.EFV58826	8.672e-25	105	KOG1006@1|root,KOG1006@2759|Eukaryota,3AFCS@33154|Opisthokonta,3BWUG@33208|Metazoa,3DEAA@33213|Bilateria,40AR2@6231|Nematoda	33208|Metazoa	T	Belongs to the protein kinase superfamily	MAP2K4	GO:0000165,GO:0000166,GO:0000187,GO:0001558,GO:0001932,GO:0001934,GO:0003008,GO:0003012,GO:0003298,GO:0003300,GO:0003301,GO:0003674,GO:0003824,GO:0004672,GO:0004674,GO:0004708,GO:0004712,GO:0005488,GO:0005515,GO:0005524,GO:0005575,GO:0005622,GO:0005623,GO:0005634,GO:0005737,GO:0005829,GO:0006275,GO:0006464,GO:0006468,GO:0006793,GO:0006796,GO:0006807,GO:0006950,GO:0007154,GO:0007165,GO:0007254,GO:…	2.7.12.2	ko:K04430	ko04010,ko04012,ko04013,ko04620,ko04664,ko04668,ko04912,ko04926,ko05120,ko05142,ko05161,ko05164,ko05166,ko05167,ko05169,ko05418,map04010,map04012,map04013,map04620,map04664,map04668,map04912,map04926,map05120,map05142,map05161,map05164,map05166,map05167,map05169,map05418	M00688	-	-	ko00000,ko00001,ko00002,ko01000,ko01001	-	-	-	Pkinase
transcript_34073	1127673.GLIP_0654	8.89e-19	87	COG1087@1|root,COG1087@2|Bacteria,1MUHI@1224|Proteobacteria,1RMTU@1236|Gammaproteobacteria,464WV@72275|Alteromonadaceae	1236|Gammaproteobacteria	M	UDP-glucose 4-epimerase	galE	-	5.1.3.2	ko:K01784	ko00052,ko00520,ko01100,map00052,map00520,map01100	M00361,M00362,M00632	R00291,R02984	RC00289	ko00000,ko00001,ko00002,ko01000	-	-	-	Epimerase,GDP_Man_Dehyd
transcript_2382	6334.EFV59024	1.199e-138	447	KOG3684@1|root,KOG3684@2759|Eukaryota,39XBD@33154|Opisthokonta,3BHW1@33208|Metazoa,3D2AN@33213|Bilateria,40C9X@6231|Nematoda	33208|Metazoa	P	Calcium-activated SK potassium channel	-	-	-	ko:K04944	ko04911,map04911	-	-	-	ko00000,ko00001,ko04040	1.A.1.16.3,1.A.1.16.4	-	-	CaMBD,Ion_trans_2,SK_channel
transcript_8217	6334.EFV59842	2.437e-169	545	KOG3664@1|root,KOG4367@1|root,KOG3664@2759|Eukaryota,KOG4367@2759|Eukaryota,38DBD@33154|Opisthokonta,3B9KC@33208|Metazoa,3CUKF@33213|Bilateria,40C6H@6231|Nematoda	33208|Metazoa	T	Sterol-sensing domain of SREBP cleavage-activation	DISP1	GO:0000003,GO:0000902,GO:0000904,GO:0001501,GO:0001708,GO:0002791,GO:0003002,GO:0003008,GO:0003013,GO:0003674,GO:0005215,GO:0005575,GO:0005623,GO:0005886,GO:0006807,GO:0006810,GO:0006887,GO:0006928,GO:0006935,GO:0007154,GO:0007165,GO:0007166,GO:0007224,GO:0007225,GO:0007275,GO:0007276,GO:0007280,GO:0007368,GO:0007389,GO:0007399,GO:0007409,GO:0007411,GO:0007417,GO:0007420,GO:0007423,GO:0007517,GO:…	-	ko:K10649	-	-	-	-	ko00000,ko04121,ko04131	-	-	-	Patched,Sterol-sensing
transcript_2768	6334.EFV50475	3.683e-80	275	KOG0993@1|root,KOG0993@2759|Eukaryota,38CV9@33154|Opisthokonta,3BDIF@33208|Metazoa,3CU5N@33213|Bilateria,40CTW@6231|Nematoda	33208|Metazoa	U	Rabaptin-like protein	RABEP1	GO:0003674,GO:0005488,GO:0005515,GO:0005575,GO:0005622,GO:0005623,GO:0005737,GO:0005768,GO:0005769,GO:0006810,GO:0006897,GO:0008150,GO:0008270,GO:0009987,GO:0010008,GO:0012505,GO:0016020,GO:0016043,GO:0016192,GO:0017016,GO:0017137,GO:0018996,GO:0019899,GO:0019904,GO:0030139,GO:0031090,GO:0031267,GO:0031410,GO:0031901,GO:0031982,GO:0032501,GO:0032535,GO:0032794,GO:0032991,GO:0042303,GO:0042802,GO:…	-	ko:K12480	ko04144,map04144	-	-	-	ko00000,ko00001,ko04131	-	-	-	FYVE,Rab5-bind,Rabaptin
transcript_13877	6334.EFV55122	5.733e-208	652	KOG3513@1|root,KOG3513@2759|Eukaryota,38C7V@33154|Opisthokonta,3B984@33208|Metazoa,3CS11@33213|Bilateria,40C25@6231|Nematoda	33208|Metazoa	T	Cell adhesion molecule	CHL1	GO:0000003,GO:0000132,GO:0000226,GO:0000278,GO:0000902,GO:0000904,GO:0001101,GO:0001501,GO:0001508,GO:0001525,GO:0001558,GO:0001568,GO:0001667,GO:0001764,GO:0001775,GO:0001871,GO:0001932,GO:0001944,GO:0002009,GO:0002020,GO:0002064,GO:0002165,GO:0002175,GO:0002252,GO:0002263,GO:0002274,GO:0002275,GO:0002283,GO:0002366,GO:0002376,GO:0002443,GO:0002444,GO:0002446,GO:0003007,GO:0003008,GO:0003381,GO:…	-	ko:K06550,ko:K06756,ko:K06757,ko:K06758,ko:K06760	ko04360,ko04514,map04360,map04514	-	-	-	ko00000,ko00001,ko00537,ko04090,ko04091,ko04516	-	-	-	Bravo_FIGEY,I-set,Ig_3,fn3,ig
transcript_7888	6334.EFV52929	1.444e-183	612	COG2319@1|root,KOG0284@2759|Eukaryota,38BFJ@33154|Opisthokonta,3BH5C@33208|Metazoa,3CUWY@33213|Bilateria,40BIB@6231|Nematoda	33208|Metazoa	A	WD domain, G-beta repeat	WDR33	GO:0000003,GO:0000375,GO:0000377,GO:0000398,GO:0001650,GO:0005575,GO:0005622,GO:0005623,GO:0005634,GO:0005654,GO:0005730,GO:0005847,GO:0005849,GO:0006139,GO:0006259,GO:0006281,GO:0006301,GO:0006351,GO:0006353,GO:0006366,GO:0006369,GO:0006378,GO:0006379,GO:0006396,GO:0006397,GO:0006403,GO:0006405,GO:0006406,GO:0006611,GO:0006725,GO:0006807,GO:0006810,GO:0006886,GO:0006913,GO:0006950,GO:0006974,GO:…	-	ko:K15542	ko03015,map03015	-	-	-	ko00000,ko00001,ko03019	-	-	-	Collagen,WD40
transcript_19023	7739.XP_002602300.1	8.689e-166	546	COG5032@1|root,KOG0904@2759|Eukaryota,38DZQ@33154|Opisthokonta,3BAV5@33208|Metazoa,3CUHC@33213|Bilateria,487N9@7711|Chordata	33208|Metazoa	T	DNA hypomethylation	PIK3CA	GO:0000003,GO:0000902,GO:0000904,GO:0001101,GO:0001667,GO:0001678,GO:0001775,GO:0001889,GO:0001932,GO:0001934,GO:0001944,GO:0002119,GO:0002164,GO:0002250,GO:0002252,GO:0002253,GO:0002376,GO:0002429,GO:0002431,GO:0002433,GO:0002682,GO:0002684,GO:0002694,GO:0002696,GO:0002757,GO:0002764,GO:0002768,GO:0003008,GO:0003012,GO:0003013,GO:0003015,GO:0003674,GO:0003824,GO:0005488,GO:0005515,GO:0005575,GO:…	2.7.1.153	ko:K00922	ko00562,ko01521,ko01522,ko01524,ko04012,ko04014,ko04015,ko04024,ko04062,ko04066,ko04068,ko04070,ko04071,ko04072,ko04140,ko04150,ko04151,ko04152,ko04210,ko04211,ko04212,ko04213,ko04218,ko04360,ko04370,ko04380,ko04510,ko04550,ko04611,ko04620,ko04630,ko04650,ko04660,ko04662,ko04664,ko04666,ko04668,ko04670,ko04722,ko04725,ko04750,ko04810,ko04910,ko04914,ko04915,ko04917,ko04919,ko04923,ko04926,ko04930…	M00676	R04545	RC00002,RC00078	ko00000,ko00001,ko00002,ko01000,ko04131	-	-	-	PI3K_C2,PI3K_p85B,PI3K_rbd,PI3Ka,PI3_PI4_kinase
transcript_26699	7209.EFO22843.1	3.011e-26	114	COG0666@1|root,2RPUM@2759|Eukaryota,39WIT@33154|Opisthokonta,3BJY1@33208|Metazoa,3D1JT@33213|Bilateria,40FHR@6231|Nematoda,1KYI5@119089|Chromadorea	33208|Metazoa	S	Ankyrin repeat	-	-	-	-	-	-	-	-	-	-	-	-	Ank,Ank_2,Ank_5,Glyco_hydro_20b
transcript_22114	6334.EFV53353	1.593e-07	55	COG5599@1|root,KOG0792@2759|Eukaryota,38DFT@33154|Opisthokonta,3BFXV@33208|Metazoa,3CRZX@33213|Bilateria,40BCC@6231|Nematoda	33208|Metazoa	T	Protein tyrosine phosphatase, catalytic domain	PTPN3	GO:0000902,GO:0000904,GO:0001784,GO:0002028,GO:0003254,GO:0003674,GO:0003824,GO:0004721,GO:0004725,GO:0004726,GO:0005488,GO:0005515,GO:0005575,GO:0005622,GO:0005623,GO:0005634,GO:0005654,GO:0005737,GO:0005739,GO:0005856,GO:0005886,GO:0006464,GO:0006468,GO:0006470,GO:0006793,GO:0006796,GO:0006807,GO:0006928,GO:0006935,GO:0007275,GO:0007346,GO:0007399,GO:0007409,GO:0007411,GO:0007417,GO:0007420,GO:…	3.1.3.48	ko:K18027,ko:K18037	-	-	-	-	ko00000,ko01000,ko01009	-	-	-	FA,FERM_C,FERM_M,FERM_N,PDZ,Y_phosphatase
transcript_20922	6334.EFV61491	1.185e-39	154	COG5028@1|root,KOG1984@2759|Eukaryota,38B6S@33154|Opisthokonta,3B9W2@33208|Metazoa,3CVV4@33213|Bilateria,40BES@6231|Nematoda	33208|Metazoa	U	cargo loading into COPII-coated vesicle	SEC24C	GO:0000149,GO:0000902,GO:0002376,GO:0002474,GO:0002478,GO:0002495,GO:0002504,GO:0002790,GO:0003330,GO:0003331,GO:0003674,GO:0005488,GO:0005515,GO:0005575,GO:0005622,GO:0005623,GO:0005737,GO:0005783,GO:0005789,GO:0005798,GO:0005829,GO:0006810,GO:0006888,GO:0006900,GO:0006901,GO:0006903,GO:0006996,GO:0007029,GO:0007030,GO:0007163,GO:0007275,GO:0007424,GO:0007517,GO:0008104,GO:0008150,GO:0008270,GO:…	-	ko:K14007	ko04141,map04141	M00404	-	-	ko00000,ko00001,ko00002,ko04131	-	-	-	Gelsolin,Sec23_BS,Sec23_helical,Sec23_trunk,zf-Sec23_Sec24
transcript_13038	9940.ENSOARP00000007963	0	1815	COG0553@1|root,KOG0383@2759|Eukaryota,38BGB@33154|Opisthokonta,3B940@33208|Metazoa,3CVFP@33213|Bilateria,4842R@7711|Chordata,48XGU@7742|Vertebrata,3JE47@40674|Mammalia,4J29A@91561|Cetartiodactyla	33208|Metazoa	KL	chromodomain-helicase-DNA-binding protein 4	CHD4	GO:0000003,GO:0000118,GO:0000122,GO:0000228,GO:0000785,GO:0000790,GO:0001085,GO:0001103,GO:0001709,GO:0003674,GO:0003676,GO:0003677,GO:0003678,GO:0003682,GO:0003824,GO:0004003,GO:0004386,GO:0004407,GO:0005488,GO:0005515,GO:0005575,GO:0005622,GO:0005623,GO:0005634,GO:0005654,GO:0005694,GO:0005700,GO:0005737,GO:0005813,GO:0005815,GO:0005856,GO:0006323,GO:0006325,GO:0006333,GO:0006338,GO:0006355,GO:…	3.6.4.12	ko:K11642,ko:K11643,ko:K14435	ko05165,ko05203,map05165,map05203	-	-	-	ko00000,ko00001,ko01000,ko03036	-	-	-	CHDCT2,CHDNT,Chromo,DUF1086,DUF1087,Helicase_C,PHD,SNF2_N
transcript_22249	6334.EFV50403	3.2e-136	446	KOG3637@1|root,KOG3637@2759|Eukaryota,38CFX@33154|Opisthokonta,3B96W@33208|Metazoa,3CVH7@33213|Bilateria,40AGU@6231|Nematoda	33208|Metazoa	W	integrin-mediated signaling pathway	ITGA7	GO:0000003,GO:0000902,GO:0000904,GO:0001568,GO:0001655,GO:0001667,GO:0001704,GO:0001706,GO:0001707,GO:0001764,GO:0001822,GO:0001891,GO:0001894,GO:0001944,GO:0001968,GO:0002009,GO:0002020,GO:0002119,GO:0002164,GO:0002165,GO:0002376,GO:0003002,GO:0003006,GO:0003008,GO:0003014,GO:0003674,GO:0004888,GO:0005102,GO:0005178,GO:0005488,GO:0005515,GO:0005518,GO:0005520,GO:0005575,GO:0005576,GO:0005604,GO:…	-	ko:K06482,ko:K06485,ko:K06583	ko04151,ko04510,ko04512,ko04514,ko04640,ko04810,ko05145,ko05165,ko05200,ko05222,ko05410,ko05412,ko05414,map04151,map04510,map04512,map04514,map04640,map04810,map05145,map05165,map05200,map05222,map05410,map05412,map05414	-	-	-	ko00000,ko00001,ko04090,ko04147,ko04516	-	-	-	FG-GAP,Integrin_alpha,Integrin_alpha2
transcript_27832	132113.XP_003492058.1	5.643e-245	764	COG5245@1|root,KOG3595@2759|Eukaryota,38BS8@33154|Opisthokonta,3BHTB@33208|Metazoa,3CRDZ@33213|Bilateria,41WHN@6656|Arthropoda,3SI5D@50557|Insecta,46GDG@7399|Hymenoptera	33208|Metazoa	Z	activity. It is involved in the biological process described with microtubule-based movement	DYNC1H1	GO:0000003,GO:0000086,GO:0000226,GO:0000278,GO:0000323,GO:0000775,GO:0000776,GO:0000902,GO:0000904,GO:0000922,GO:0001101,GO:0001667,GO:0001709,GO:0001738,GO:0001775,GO:0002009,GO:0002064,GO:0002065,GO:0002066,GO:0002177,GO:0002252,GO:0002263,GO:0002274,GO:0002275,GO:0002283,GO:0002366,GO:0002376,GO:0002443,GO:0002444,GO:0002446,GO:0002478,GO:0002495,GO:0002504,GO:0003002,GO:0003006,GO:0003341,GO:…	-	ko:K10413	ko04145,ko04962,ko05132,map04145,map04962,map05132	-	-	-	ko00000,ko00001,ko03036,ko04147,ko04812	-	-	-	AAA_5,AAA_6,AAA_7,AAA_8,AAA_9,DHC_N1,DHC_N2,Dynein_heavy,MT
transcript_23514	6334.EFV56526	6.882e-163	518	KOG2181@1|root,KOG2181@2759|Eukaryota,38D5N@33154|Opisthokonta,3BF9R@33208|Metazoa,3CVFH@33213|Bilateria,40DQ7@6231|Nematoda	33208|Metazoa	K	LIM-domain binding protein	LDB2	GO:0000228,GO:0000785,GO:0000790,GO:0000902,GO:0000904,GO:0000972,GO:0000976,GO:0000988,GO:0000989,GO:0001067,GO:0001085,GO:0001102,GO:0001158,GO:0001654,GO:0001702,GO:0001894,GO:0001942,GO:0001952,GO:0002009,GO:0002119,GO:0002164,GO:0002165,GO:0002262,GO:0002376,GO:0002520,GO:0002682,GO:0002683,GO:0003002,GO:0003674,GO:0003676,GO:0003677,GO:0003682,GO:0003690,GO:0003700,GO:0003712,GO:0003714,GO:…	-	ko:K15617	ko05202,map05202	-	-	-	ko00000,ko00001	-	-	-	LIM_bind
transcript_29891	6334.EFV58461	3.584e-35	144	COG5092@1|root,KOG4550@1|root,KOG2779@2759|Eukaryota,KOG4550@2759|Eukaryota,38E8P@33154|Opisthokonta,3BCBH@33208|Metazoa,3CVZ4@33213|Bilateria,40B9B@6231|Nematoda	33208|Metazoa	I	Adds a myristoyl group to the N-terminal glycine residue of certain cellular proteins	NMT1	GO:0001700,GO:0001701,GO:0002009,GO:0003674,GO:0003824,GO:0004379,GO:0005575,GO:0005622,GO:0005623,GO:0005737,GO:0005794,GO:0005829,GO:0005886,GO:0006464,GO:0006497,GO:0006498,GO:0006499,GO:0006807,GO:0006810,GO:0006839,GO:0006996,GO:0007005,GO:0007006,GO:0007275,GO:0007391,GO:0008150,GO:0008152,GO:0008277,GO:0009058,GO:0009059,GO:0009653,GO:0009790,GO:0009792,GO:0009888,GO:0009966,GO:0009967,GO:…	2.3.1.97	ko:K00671	-	-	-	-	ko00000,ko01000	-	-	-	NMT,NMT_C
transcript_1777	42254.XP_004622471.1	5.239e-49	176	2CXKF@1|root,2RY87@2759|Eukaryota,3A166@33154|Opisthokonta,3BPVW@33208|Metazoa,3D72I@33213|Bilateria	33208|Metazoa	S	trehalose-phosphatase activity	-	GO:0003674,GO:0003824,GO:0004805,GO:0005575,GO:0005622,GO:0005623,GO:0005737,GO:0005975,GO:0005984,GO:0005991,GO:0005992,GO:0006793,GO:0006796,GO:0006950,GO:0008150,GO:0008152,GO:0009056,GO:0009058,GO:0009311,GO:0009312,GO:0009987,GO:0016051,GO:0016311,GO:0016787,GO:0016788,GO:0016791,GO:0019203,GO:0033554,GO:0034637,GO:0042578,GO:0044237,GO:0044238,GO:0044249,GO:0044262,GO:0044424,GO:0044464,GO:…	-	-	-	-	-	-	-	-	-	-	-
transcript_25168	6334.EFV57062	1.416e-90	317	COG0631@1|root,KOG0698@2759|Eukaryota,38W4U@33154|Opisthokonta,3BHSU@33208|Metazoa,3CSV3@33213|Bilateria,40CY1@6231|Nematoda	33208|Metazoa	T	Protein phosphatase 2C	PPM1D	GO:0000086,GO:0000278,GO:0003674,GO:0003824,GO:0004672,GO:0004674,GO:0004721,GO:0004722,GO:0004724,GO:0005488,GO:0005515,GO:0005575,GO:0005622,GO:0005623,GO:0005634,GO:0005654,GO:0005737,GO:0005829,GO:0006139,GO:0006259,GO:0006304,GO:0006305,GO:0006306,GO:0006325,GO:0006342,GO:0006351,GO:0006352,GO:0006355,GO:0006366,GO:0006367,GO:0006464,GO:0006468,GO:0006470,GO:0006725,GO:0006793,GO:0006796,GO:…	3.1.3.16	ko:K10147	ko04115,map04115	-	-	-	ko00000,ko00001,ko01000,ko01009	-	-	-	PP2C
transcript_23798	6334.EFV54708	1.005e-151	499	COG5133@1|root,KOG3554@1|root,KOG3381@2759|Eukaryota,KOG3554@2759|Eukaryota,38DA2@33154|Opisthokonta,3BCJ9@33208|Metazoa,3CRCW@33213|Bilateria,40AMV@6231|Nematoda	33208|Metazoa	K	ELM2 domain	MTA1	GO:0000003,GO:0000118,GO:0000122,GO:0000228,GO:0000785,GO:0000790,GO:0000976,GO:0000977,GO:0000978,GO:0000980,GO:0000981,GO:0000987,GO:0000988,GO:0000989,GO:0001012,GO:0001047,GO:0001067,GO:0001085,GO:0001103,GO:0001158,GO:0003674,GO:0003676,GO:0003677,GO:0003690,GO:0003700,GO:0003712,GO:0003713,GO:0003714,GO:0003824,GO:0004407,GO:0005488,GO:0005515,GO:0005575,GO:0005622,GO:0005623,GO:0005634,GO:…	-	ko:K11660,ko:K18596	-	-	-	-	ko00000,ko03036,ko04812	-	-	-	BAH,ELM2,GATA,MTA_R1,Myb_DNA-binding
transcript_23366	7955.ENSDARP00000116409	3.209e-107	371	COG2319@1|root,KOG1524@2759|Eukaryota,38CI4@33154|Opisthokonta,3BE6J@33208|Metazoa,3CXDG@33213|Bilateria,4888Y@7711|Chordata,494FX@7742|Vertebrata,49XHA@7898|Actinopterygii	33208|Metazoa	O	Intraflagellar transport 80 homolog (Chlamydomonas)	IFT80	GO:0001501,GO:0001503,GO:0001649,GO:0002062,GO:0002119,GO:0002164,GO:0003674,GO:0005198,GO:0005575,GO:0005622,GO:0005623,GO:0005737,GO:0005813,GO:0005815,GO:0005856,GO:0005929,GO:0006810,GO:0006928,GO:0006935,GO:0006996,GO:0007017,GO:0007018,GO:0007154,GO:0007165,GO:0007166,GO:0007224,GO:0007275,GO:0008150,GO:0008285,GO:0008589,GO:0009593,GO:0009605,GO:0009653,GO:0009791,GO:0009887,GO:0009888,GO:…	-	ko:K19678	-	-	-	-	ko00000,ko03036	-	-	-	WD40
transcript_24241	6669.EFX76960	9.601e-12	78	COG5599@1|root,KOG0791@2759|Eukaryota,398AJ@33154|Opisthokonta,3BGHT@33208|Metazoa,3CTHQ@33213|Bilateria,41U2F@6656|Arthropoda	33208|Metazoa	T	Protein tyrosine phosphatase activity. It is involved in the biological process described with protein dephosphorylation	-	GO:0000902,GO:0000904,GO:0001708,GO:0002119,GO:0002164,GO:0003008,GO:0003674,GO:0003824,GO:0004721,GO:0004725,GO:0004888,GO:0005001,GO:0005575,GO:0005622,GO:0005623,GO:0005886,GO:0006464,GO:0006470,GO:0006793,GO:0006796,GO:0006807,GO:0006928,GO:0006935,GO:0007154,GO:0007165,GO:0007275,GO:0007399,GO:0007409,GO:0007411,GO:0007417,GO:0007424,GO:0007610,GO:0007611,GO:0007613,GO:0007616,GO:0008045,GO:…	3.1.3.48	ko:K05694	ko04520,map04520	-	-	-	ko00000,ko00001,ko01000,ko01009,ko04516	-	-	-	Y_phosphatase,fn3
transcript_19006	6334.EFV61242	3.291e-28	119	KOG3544@1|root,KOG3544@2759|Eukaryota,3A5AT@33154|Opisthokonta,3BS85@33208|Metazoa,3D8VU@33213|Bilateria,40DTD@6231|Nematoda	33208|Metazoa	W	Collagen triple helix repeat (20 copies)	col-131	-	-	-	-	-	-	-	-	-	-	-	Collagen
transcript_36321	6334.EFV57074	3.796e-68	237	KOG0120@1|root,KOG0120@2759|Eukaryota,38BQ8@33154|Opisthokonta,3BAT7@33208|Metazoa,3CWG6@33213|Bilateria,40B2R@6231|Nematoda	33208|Metazoa	A	U2 snRNP auxiliary factor large subunit	U2AF2	GO:0000003,GO:0000243,GO:0000245,GO:0000375,GO:0000377,GO:0000381,GO:0000389,GO:0000398,GO:0002119,GO:0002164,GO:0003006,GO:0003674,GO:0003676,GO:0003723,GO:0003727,GO:0003729,GO:0005488,GO:0005515,GO:0005575,GO:0005622,GO:0005623,GO:0005634,GO:0005654,GO:0005681,GO:0005684,GO:0006139,GO:0006376,GO:0006396,GO:0006397,GO:0006403,GO:0006405,GO:0006406,GO:0006611,GO:0006725,GO:0006807,GO:0006810,GO:…	-	ko:K12837	ko03040,map03040	-	-	-	ko00000,ko00001,ko03041	-	-	-	RRM_1
transcript_22159	6334.EFV57170	1.061e-67	231	KOG0095@1|root,KOG0095@2759|Eukaryota,38CET@33154|Opisthokonta,3BEQP@33208|Metazoa,3D04X@33213|Bilateria,40ANJ@6231|Nematoda	33208|Metazoa	U	Rab subfamily of small GTPases	RAB30	GO:0000139,GO:0001700,GO:0002009,GO:0002165,GO:0003674,GO:0003824,GO:0003924,GO:0005488,GO:0005515,GO:0005575,GO:0005622,GO:0005623,GO:0005737,GO:0005768,GO:0005794,GO:0005795,GO:0005801,GO:0005802,GO:0006810,GO:0006996,GO:0007030,GO:0007154,GO:0007165,GO:0007264,GO:0007265,GO:0007275,GO:0007390,GO:0007391,GO:0007444,GO:0007552,GO:0007560,GO:0008150,GO:0008258,GO:0009653,GO:0009790,GO:0009791,GO:…	-	ko:K07917	-	-	-	-	ko00000,ko04031	-	-	-	Ras
transcript_25820	7739.XP_002613934.1	3.495e-49	196	COG5098@1|root,KOG0414@2759|Eukaryota,38EKE@33154|Opisthokonta,3BBY8@33208|Metazoa,3CW7S@33213|Bilateria,488C2@7711|Chordata	33208|Metazoa	BD	meiotic chromosome condensation	NCAPD2	GO:0000003,GO:0000018,GO:0000070,GO:0000228,GO:0000278,GO:0000280,GO:0000775,GO:0000779,GO:0000785,GO:0000793,GO:0000794,GO:0000796,GO:0000797,GO:0000799,GO:0000803,GO:0000805,GO:0000819,GO:0003674,GO:0003682,GO:0005488,GO:0005515,GO:0005575,GO:0005622,GO:0005623,GO:0005634,GO:0005654,GO:0005694,GO:0005737,GO:0005829,GO:0006323,GO:0006996,GO:0007049,GO:0007059,GO:0007076,GO:0007135,GO:0008150,GO:…	-	ko:K06677	ko04111,map04111	-	-	-	ko00000,ko00001,ko03036	-	-	-	Cnd1,Cnd1_N
transcript_31674	6334.EFV52759	7.078e-35	141	KOG3960@1|root,KOG3960@2759|Eukaryota,38FMW@33154|Opisthokonta,3BI86@33208|Metazoa,3D1NV@33213|Bilateria,40EAD@6231|Nematoda	33208|Metazoa	K	transcription factor activity, RNA polymerase II distal enhancer sequence-specific binding	MYF6	GO:0000976,GO:0000977,GO:0000978,GO:0000981,GO:0000987,GO:0001012,GO:0001067,GO:0001228,GO:0001756,GO:0003002,GO:0003674,GO:0003676,GO:0003677,GO:0003690,GO:0003700,GO:0003705,GO:0005488,GO:0005515,GO:0005575,GO:0005622,GO:0005623,GO:0005634,GO:0005654,GO:0005667,GO:0006139,GO:0006351,GO:0006355,GO:0006357,GO:0006366,GO:0006725,GO:0006807,GO:0006950,GO:0007275,GO:0007389,GO:0007517,GO:0007519,GO:…	-	ko:K18484,ko:K18485,ko:K20225	ko04013,ko04550,map04013,map04550	-	-	-	ko00000,ko00001,ko03000	-	-	-	Basic,HLH,Myf5
transcript_26961	32264.tetur10g03840.1	9.402e-50	183	KOG2754@1|root,KOG2754@2759|Eukaryota,38ERA@33154|Opisthokonta,3BD6H@33208|Metazoa,3CRRP@33213|Bilateria,41TP1@6656|Arthropoda	33208|Metazoa	G	Essential subunit of the N-oligosaccharyl transferase (OST) complex which catalyzes the transfer of a high mannose oligosaccharide from a lipid-linked oligosaccharide donor to an asparagine residue within an Asn-X-Ser Thr consensus motif in nascent polypeptide chains	DDOST	GO:0000323,GO:0001775,GO:0002252,GO:0002263,GO:0002274,GO:0002275,GO:0002283,GO:0002366,GO:0002376,GO:0002443,GO:0002444,GO:0002446,GO:0005575,GO:0005622,GO:0005623,GO:0005737,GO:0005764,GO:0005765,GO:0005766,GO:0005773,GO:0005774,GO:0005783,GO:0005789,GO:0005886,GO:0006464,GO:0006486,GO:0006487,GO:0006807,GO:0006810,GO:0006887,GO:0006955,GO:0006996,GO:0007030,GO:0008150,GO:0008152,GO:0008250,GO:…	-	ko:K12670	ko00510,ko00513,ko01100,ko04141,map00510,map00513,map01100,map04141	M00072	-	-	ko00000,ko00001,ko00002	-	-	-	DDOST_48kD
transcript_37056	6334.EFV52300	3.388e-47	174	KOG1695@1|root,KOG1695@2759|Eukaryota,38FBQ@33154|Opisthokonta,3BDU7@33208|Metazoa,3CYE2@33213|Bilateria,40R25@6231|Nematoda	33208|Metazoa	O	glutathione transferase activity	GSTP1	GO:0000302,GO:0001101,GO:0001676,GO:0001775,GO:0001817,GO:0001818,GO:0001932,GO:0001933,GO:0001959,GO:0001960,GO:0002237,GO:0002252,GO:0002263,GO:0002274,GO:0002275,GO:0002283,GO:0002366,GO:0002376,GO:0002443,GO:0002444,GO:0002446,GO:0002673,GO:0002674,GO:0003674,GO:0003824,GO:0004364,GO:0004601,GO:0004602,GO:0005488,GO:0005515,GO:0005575,GO:0005576,GO:0005622,GO:0005623,GO:0005634,GO:0005737,GO:…	2.5.1.18	ko:K00799	ko00480,ko00980,ko00982,ko00983,ko01524,ko05200,ko05204,ko05225,ko05418,map00480,map00980,map00982,map00983,map01524,map05200,map05204,map05225,map05418	-	R03522,R07002,R07003,R07004,R07023,R07024,R07025,R07026,R07069,R07070,R07083,R07084,R07091,R07092,R07093,R07094,R07100,R07113,R07116,R08280,R09409,R11905	RC00004,RC00069,RC00840,RC00948,RC01704,RC01705,RC01706,RC01758,RC01759,RC01765,RC01767,RC01769,RC02243,RC02527,RC02939,RC02940,RC02942,RC02943,RC02944	ko00000,ko00001,ko01000,ko02000	1.A.12.2.2,1.A.12.3.2	-	-	GST_C_3,GST_N
transcript_31372	7955.ENSDARP00000091825	7.778e-10	68	KOG3934@1|root,KOG3934@2759|Eukaryota,3A11M@33154|Opisthokonta,3BPNR@33208|Metazoa,3D6VA@33213|Bilateria,48E3X@7711|Chordata,49B7D@7742|Vertebrata,4A32D@7898|Actinopterygii	33208|Metazoa	A	Zgc 158856	-	-	-	ko:K18710	-	-	-	-	ko00000,ko03019	-	-	-	SLBP_RNA_bind
transcript_4261	126957.SMAR006602-PA	6.702e-111	361	COG0057@1|root,KOG0657@2759|Eukaryota,38DPH@33154|Opisthokonta,3BA6Z@33208|Metazoa,3CRFX@33213|Bilateria,41TD4@6656|Arthropoda	33208|Metazoa	G	oxidoreductase activity, acting on the aldehyde or oxo group of donors, NAD or NADP as acceptor. It is involved in the biological process described with	GAPDH	GO:0000003,GO:0000226,GO:0000740,GO:0000768,GO:0001669,GO:0001817,GO:0001819,GO:0001906,GO:0001907,GO:0002376,GO:0002791,GO:0002793,GO:0003006,GO:0003674,GO:0003824,GO:0004365,GO:0004857,GO:0004866,GO:0005488,GO:0005515,GO:0005575,GO:0005622,GO:0005623,GO:0005634,GO:0005635,GO:0005737,GO:0005811,GO:0005829,GO:0005856,GO:0005886,GO:0005929,GO:0005975,GO:0005996,GO:0006006,GO:0006007,GO:0006082,GO:…	1.2.1.12	ko:K00134,ko:K10705	ko00010,ko00710,ko01100,ko01110,ko01120,ko01130,ko01200,ko01230,ko04066,ko05010,map00010,map00710,map01100,map01110,map01120,map01130,map01200,map01230,map04066,map05010	M00001,M00002,M00003,M00165,M00166,M00308,M00552	R01061	RC00149	ko00000,ko00001,ko00002,ko01000,ko04131,ko04147	-	-	-	Gp_dh_C,Gp_dh_N
transcript_40001	6239.F57C12.4	9.743e-10	61	COG1132@1|root,KOG0054@2759|Eukaryota,38CH6@33154|Opisthokonta,3BA19@33208|Metazoa,3CSDY@33213|Bilateria,40ASS@6231|Nematoda,1KXUJ@119089|Chromadorea,40TA6@6236|Rhabditida	33208|Metazoa	Q	ATPase activity, coupled to transmembrane movement of substances	-	GO:0002119,GO:0002164,GO:0005575,GO:0005622,GO:0005623,GO:0005737,GO:0005886,GO:0005887,GO:0006810,GO:0006869,GO:0006950,GO:0006996,GO:0007033,GO:0007040,GO:0007275,GO:0008150,GO:0009791,GO:0009892,GO:0009987,GO:0010033,GO:0010035,GO:0010038,GO:0010468,GO:0010605,GO:0010608,GO:0010629,GO:0010876,GO:0010877,GO:0016020,GO:0016021,GO:0016043,GO:0016246,GO:0016441,GO:0016458,GO:0019222,GO:0019915,GO:…	-	ko:K02021,ko:K05665	ko01523,ko02010,ko04071,ko04977,ko05206,map01523,map02010,map04071,map04977,map05206	-	-	-	ko00000,ko00001,ko02000	3.A.1.106,3.A.1.110,3.A.1.112,3.A.1.113,3.A.1.117,3.A.1.208.8,3.A.1.21	-	-	ABC_membrane,ABC_tran
transcript_29227	7460.GB51148-PA	4.28e-25	105	KOG4441@1|root,KOG4441@2759|Eukaryota,38FPI@33154|Opisthokonta,3BB3K@33208|Metazoa,3CS4P@33213|Bilateria,41VFR@6656|Arthropoda,3SHMR@50557|Insecta,46K8E@7399|Hymenoptera	33208|Metazoa	T	BTB And C-terminal Kelch	KLHL3	GO:0000003,GO:0000151,GO:0000209,GO:0001655,GO:0001725,GO:0001822,GO:0002009,GO:0003006,GO:0003008,GO:0003014,GO:0003096,GO:0003674,GO:0003779,GO:0005198,GO:0005488,GO:0005515,GO:0005575,GO:0005576,GO:0005622,GO:0005623,GO:0005737,GO:0005829,GO:0005856,GO:0006464,GO:0006508,GO:0006511,GO:0006807,GO:0006810,GO:0006811,GO:0006812,GO:0006814,GO:0006996,GO:0007010,GO:0007049,GO:0007275,GO:0007276,GO:…	-	ko:K10443,ko:K10457	-	-	-	-	ko00000,ko04121	-	-	-	BACK,BTB,Kelch_1
transcript_21686	6334.EFV56678	2.618e-27	116	KOG1877@1|root,KOG1877@2759|Eukaryota,38CK7@33154|Opisthokonta,3BFS7@33208|Metazoa,3CRE2@33213|Bilateria,40CKB@6231|Nematoda	33208|Metazoa	S	protein localization to plasma membrane	EFR3A	GO:0000278,GO:0000281,GO:0000910,GO:0001505,GO:0001533,GO:0003674,GO:0005488,GO:0005515,GO:0005575,GO:0005622,GO:0005623,GO:0005737,GO:0005829,GO:0005886,GO:0006629,GO:0006644,GO:0006650,GO:0006793,GO:0006796,GO:0006810,GO:0006836,GO:0006887,GO:0006897,GO:0007049,GO:0007154,GO:0007155,GO:0007165,GO:0007267,GO:0007268,GO:0007269,GO:0007602,GO:0008104,GO:0008150,GO:0008152,GO:0009314,GO:0009416,GO:…	-	ko:K21842	-	-	-	-	ko00000,ko04131	-	-	-	-
transcript_1482	126957.SMAR001251-PA	8.538e-140	453	KOG2210@1|root,KOG2210@2759|Eukaryota,38EWS@33154|Opisthokonta,3BB7W@33208|Metazoa,3CZ2F@33213|Bilateria,41UP7@6656|Arthropoda	33208|Metazoa	T	Belongs to the OSBP family	OSBPL9	GO:0003674,GO:0005215,GO:0005319,GO:0005488,GO:0005515,GO:0005516,GO:0005575,GO:0005622,GO:0005623,GO:0005737,GO:0005794,GO:0005829,GO:0006082,GO:0006629,GO:0006694,GO:0006699,GO:0006810,GO:0006869,GO:0008150,GO:0008152,GO:0008202,GO:0008206,GO:0008610,GO:0009058,GO:0009987,GO:0010876,GO:0012505,GO:0015248,GO:0015850,GO:0015918,GO:0016053,GO:0019752,GO:0032787,GO:0033036,GO:0043226,GO:0043227,GO:…	-	ko:K20465	-	-	-	-	ko00000,ko04131	-	-	-	Oxysterol_BP,PH
transcript_25470	6334.EFV51535	9.775e-66	230	COG1219@1|root,KOG0745@2759|Eukaryota,38BKK@33154|Opisthokonta,3BCBU@33208|Metazoa,3CRYF@33213|Bilateria,40B6S@6231|Nematoda	33208|Metazoa	O	unfolded protein binding	CLPX	GO:0000166,GO:0003674,GO:0003824,GO:0004175,GO:0004176,GO:0004252,GO:0005488,GO:0005524,GO:0005575,GO:0005622,GO:0005623,GO:0005634,GO:0005654,GO:0005737,GO:0005739,GO:0005740,GO:0005743,GO:0005759,GO:0005829,GO:0006139,GO:0006163,GO:0006508,GO:0006725,GO:0006753,GO:0006793,GO:0006796,GO:0006807,GO:0008047,GO:0008144,GO:0008150,GO:0008152,GO:0008233,GO:0008236,GO:0009056,GO:0009057,GO:0009117,GO:…	-	ko:K03544	ko04112,map04112	-	-	-	ko00000,ko00001,ko03110	-	-	-	AAA_2,ClpB_D2-small
transcript_2528	6334.EFV50257	3.499e-50	186	2CBAV@1|root,2S4KR@2759|Eukaryota,3A779@33154|Opisthokonta,3BTCQ@33208|Metazoa,3D9ZH@33213|Bilateria,40E14@6231|Nematoda	33208|Metazoa	-	-	-	-	-	-	-	-	-	-	-	-	-	-	-
transcript_27713	6334.EFV55923	1.125e-113	383	COG0737@1|root,KOG4419@2759|Eukaryota,38EWB@33154|Opisthokonta,3B980@33208|Metazoa,3CSMV@33213|Bilateria,40GQ3@6231|Nematoda	33208|Metazoa	F	5'-nucleotidase, C-terminal domain	NT5E	GO:0003674,GO:0003824,GO:0005488,GO:0005506,GO:0005575,GO:0005622,GO:0005623,GO:0005634,GO:0005654,GO:0005737,GO:0005829,GO:0005886,GO:0006139,GO:0006163,GO:0006164,GO:0006195,GO:0006196,GO:0006213,GO:0006259,GO:0006725,GO:0006732,GO:0006733,GO:0006753,GO:0006793,GO:0006796,GO:0006807,GO:0007155,GO:0007159,GO:0007275,GO:0007399,GO:0007417,GO:0007420,GO:0008150,GO:0008152,GO:0008198,GO:0008252,GO:…	3.1.3.5	ko:K01081,ko:K19970	ko00230,ko00240,ko00760,ko01100,ko01110,map00230,map00240,map00760,map01100,map01110	-	R00183,R00511,R00963,R01126,R01227,R01569,R01664,R01968,R02088,R02102,R02323,R02719,R03346	RC00017	ko00000,ko00001,ko00537,ko01000,ko04090	-	-	-	5_nucleotid_C,Metallophos
transcript_33850	38654.XP_006036259.1	8.591e-10	62	KOG3852@1|root,KOG3852@2759|Eukaryota,38F2Q@33154|Opisthokonta,3BAXP@33208|Metazoa,3CV5G@33213|Bilateria,47ZJ9@7711|Chordata,48YUG@7742|Vertebrata	33208|Metazoa	S	family with sequence similarity 46, member C	FAM46C	GO:0003674,GO:0003824,GO:0004652,GO:0005575,GO:0005622,GO:0005623,GO:0005634,GO:0005737,GO:0008150,GO:0009892,GO:0009893,GO:0009894,GO:0009895,GO:0010468,GO:0010604,GO:0010605,GO:0010608,GO:0010628,GO:0016740,GO:0016772,GO:0016779,GO:0019219,GO:0019222,GO:0031323,GO:0031324,GO:0031329,GO:0031330,GO:0043226,GO:0043227,GO:0043229,GO:0043231,GO:0043487,GO:0043488,GO:0043489,GO:0044424,GO:0044464,GO:…	-	-	-	-	-	-	-	-	-	-	NTP_transf_7
transcript_28654	6334.EFV55464	1.741e-19	94	KOG4436@1|root,KOG4436@2759|Eukaryota,3AM61@33154|Opisthokonta,3BEDT@33208|Metazoa,3CR7Q@33213|Bilateria,40C3J@6231|Nematoda	33208|Metazoa	S	Domain in Tre-2, BUB2p, and Cdc16p. Probable Rab-GAPs.	EVI5L	GO:0003674,GO:0005096,GO:0005488,GO:0005515,GO:0005575,GO:0005622,GO:0005623,GO:0005634,GO:0005737,GO:0005794,GO:0005815,GO:0005819,GO:0005829,GO:0005856,GO:0006810,GO:0006886,GO:0007275,GO:0008047,GO:0008104,GO:0008150,GO:0008283,GO:0010639,GO:0012505,GO:0015031,GO:0015630,GO:0015833,GO:0016192,GO:0016197,GO:0016482,GO:0017016,GO:0017137,GO:0019899,GO:0030234,GO:0030695,GO:0031267,GO:0031338,GO:…	-	ko:K20242	-	-	-	-	ko00000,ko04131	-	-	-	RabGAP-TBC
transcript_35777	136037.KDR17007	7.462e-13	70	KOG4031@1|root,KOG4031@2759|Eukaryota,38EF8@33154|Opisthokonta,3BIZQ@33208|Metazoa,3CZZ0@33213|Bilateria,41YNQ@6656|Arthropoda,3SMD2@50557|Insecta	33208|Metazoa	U	Clathrin is the major protein of the polyhedral coat of coated pits and vesicles	CLTA	GO:0000139,GO:0000323,GO:0002376,GO:0002478,GO:0002495,GO:0002504,GO:0003674,GO:0005198,GO:0005488,GO:0005515,GO:0005575,GO:0005622,GO:0005623,GO:0005737,GO:0005764,GO:0005765,GO:0005768,GO:0005773,GO:0005774,GO:0005794,GO:0005802,GO:0005819,GO:0005829,GO:0005856,GO:0005886,GO:0005905,GO:0005938,GO:0006807,GO:0006810,GO:0006897,GO:0006898,GO:0008021,GO:0008150,GO:0008152,GO:0009056,GO:0009057,GO:…	-	ko:K04644,ko:K04645	ko04142,ko04144,ko04721,ko04961,ko05016,ko05100,map04142,map04144,map04721,map04961,map05016,map05100	-	-	-	ko00000,ko00001,ko04131,ko04147	-	-	-	Clathrin_lg_ch
transcript_28945	7209.EFO22290.2	2.932e-56	213	KOG3608@1|root,KOG3608@2759|Eukaryota,39QFB@33154|Opisthokonta,3BGG5@33208|Metazoa,3CYAG@33213|Bilateria,40E0J@6231|Nematoda,1KX2S@119089|Chromadorea	33208|Metazoa	K	Zinc finger, C2H2 type	HINFP	GO:0000075,GO:0000077,GO:0000082,GO:0000083,GO:0000122,GO:0000278,GO:0000976,GO:0000977,GO:0000978,GO:0000981,GO:0000982,GO:0000987,GO:0001012,GO:0001067,GO:0001078,GO:0001227,GO:0001701,GO:0003674,GO:0003676,GO:0003677,GO:0003682,GO:0003690,GO:0003700,GO:0003712,GO:0003713,GO:0005488,GO:0005515,GO:0005575,GO:0005622,GO:0005623,GO:0005634,GO:0005654,GO:0006139,GO:0006259,GO:0006281,GO:0006351,GO:…	-	-	-	-	-	-	-	-	-	-	zf-C2H2,zf-C2H2_4
transcript_1591	10224.XP_006825846.1	2.259e-43	171	KOG3575@1|root,KOG3575@2759|Eukaryota,38QFY@33154|Opisthokonta,3BEWH@33208|Metazoa,3CS1P@33213|Bilateria	33208|Metazoa	K	retinoic acid receptor activity	RARA	GO:0000003,GO:0000122,GO:0000228,GO:0000785,GO:0000790,GO:0000900,GO:0000976,GO:0000977,GO:0000978,GO:0000981,GO:0000987,GO:0001012,GO:0001067,GO:0001101,GO:0001501,GO:0001654,GO:0001655,GO:0001657,GO:0001817,GO:0001818,GO:0001819,GO:0001822,GO:0001823,GO:0001838,GO:0001841,GO:0001843,GO:0001889,GO:0001932,GO:0001934,GO:0001972,GO:0002009,GO:0002062,GO:0002063,GO:0002064,GO:0002065,GO:0002066,GO:…	-	ko:K08527,ko:K08528,ko:K08529	ko04659,ko04915,ko05200,ko05202,ko05221,ko05222,ko05223,ko05226,map04659,map04915,map05200,map05202,map05221,map05222,map05223,map05226	-	-	-	ko00000,ko00001,ko03000,ko03310	-	-	-	Hormone_recep,zf-C4
transcript_37414	7994.ENSAMXP00000021930	1.645e-53	195	COG2520@1|root,KOG2078@2759|Eukaryota,38BNK@33154|Opisthokonta,3B9X3@33208|Metazoa,3CUK9@33213|Bilateria,485DW@7711|Chordata,48VST@7742|Vertebrata,4A1EV@7898|Actinopterygii	33208|Metazoa	A	Specifically methylates the N1 position of guanosine-37 in various cytoplasmic and mitochondrial tRNAs. Methylation is not dependent on the nature of the nucleoside 5' of the target nucleoside. This is the first step in the biosynthesis of wybutosine (yW), a modified base adjacent to the anticodon of tRNAs and required for accurate decoding	TRMT5	GO:0000959,GO:0000963,GO:0001510,GO:0005575,GO:0005622,GO:0005623,GO:0005737,GO:0005739,GO:0005759,GO:0006139,GO:0006396,GO:0006399,GO:0006400,GO:0006725,GO:0006807,GO:0008033,GO:0008150,GO:0008152,GO:0009451,GO:0009987,GO:0010467,GO:0016070,GO:0030431,GO:0030488,GO:0031974,GO:0032259,GO:0032501,GO:0034470,GO:0034641,GO:0034660,GO:0043170,GO:0043226,GO:0043227,GO:0043229,GO:0043231,GO:0043233,GO:…	2.1.1.228	ko:K15429	-	-	R00597	RC00003,RC00334	ko00000,ko01000,ko03016	-	-	-	Met_10
transcript_31488	32264.tetur04g06250.1	5.767e-08	57	KOG4324@1|root,KOG4324@2759|Eukaryota,38CXX@33154|Opisthokonta,3BFIS@33208|Metazoa,3CT8N@33213|Bilateria,41XIM@6656|Arthropoda	33208|Metazoa	U	Guanine nucleotide exchange factor for Rab-3A-like	RAB3IL1	GO:0003674,GO:0005085,GO:0005088,GO:0005488,GO:0005515,GO:0005575,GO:0005622,GO:0005623,GO:0005634,GO:0005737,GO:0005813,GO:0005815,GO:0005829,GO:0005856,GO:0005929,GO:0006605,GO:0006612,GO:0006810,GO:0006886,GO:0006892,GO:0006893,GO:0006996,GO:0008104,GO:0008150,GO:0009987,GO:0015031,GO:0015630,GO:0015833,GO:0016043,GO:0016192,GO:0017016,GO:0017112,GO:0017137,GO:0019899,GO:0019900,GO:0022406,GO:…	-	ko:K16779	-	-	-	-	ko00000,ko03036,ko04131	-	-	-	Sec2p
transcript_18778	8128.ENSONIP00000011973	8.06e-08	60	KOG1248@1|root,KOG1248@2759|Eukaryota,38B52@33154|Opisthokonta,3BBN8@33208|Metazoa,3CTWD@33213|Bilateria,487E7@7711|Chordata,494ST@7742|Vertebrata,49XQK@7898|Actinopterygii	33208|Metazoa	S	Ribosomal RNA processing 12 homolog (S. cerevisiae)	RRP12	GO:0005575,GO:0005622,GO:0005623,GO:0005634,GO:0005730,GO:0031974,GO:0031981,GO:0043226,GO:0043227,GO:0043228,GO:0043229,GO:0043231,GO:0043232,GO:0043233,GO:0044422,GO:0044424,GO:0044428,GO:0044446,GO:0044464,GO:0070013	-	ko:K14794	-	-	-	-	ko00000,ko03009	-	-	-	NUC173
transcript_14340	6334.EFV48184	5.078e-39	153	COG0442@1|root,KOG4163@2759|Eukaryota,39QW5@33154|Opisthokonta,3CR38@33208|Metazoa,3E78D@33213|Bilateria	33208|Metazoa	J	Anticodon binding domain	-	-	6.1.1.15,6.1.1.17	ko:K01881,ko:K14163	ko00860,ko00970,ko01100,ko01110,ko01120,map00860,map00970,map01100,map01110,map01120	M00121,M00359,M00360	R03661,R05578	RC00055,RC00523	ko00000,ko00001,ko00002,ko01000,ko01007,ko03016	-	-	-	HGTP_anticodon,ProRS-C_1,WHEP-TRS,tRNA-synt_2b
transcript_19736	6334.EFV60476	2.202e-30	128	KOG2136@1|root,KOG2136@2759|Eukaryota,38EKR@33154|Opisthokonta,3BFJ7@33208|Metazoa,3CTUQ@33213|Bilateria,40B5P@6231|Nematoda	33208|Metazoa	K	GC-rich sequence DNA-binding factor-like protein	PAXBP1	GO:0000122,GO:0000375,GO:0000377,GO:0000398,GO:0000976,GO:0000977,GO:0000978,GO:0000981,GO:0000982,GO:0000987,GO:0001012,GO:0001067,GO:0001078,GO:0001227,GO:0003674,GO:0003676,GO:0003677,GO:0003690,GO:0003700,GO:0005488,GO:0005515,GO:0005575,GO:0005622,GO:0005623,GO:0005634,GO:0006139,GO:0006355,GO:0006357,GO:0006396,GO:0006397,GO:0006725,GO:0006807,GO:0008134,GO:0008150,GO:0008152,GO:0008284,GO:…	-	ko:K13211	-	-	-	-	ko00000,ko03041	-	-	-	GCFC,NTR2
transcript_20713	6334.EFV55583	2.008e-44	168	KOG1272@1|root,KOG1272@2759|Eukaryota,38EQ1@33154|Opisthokonta,3BGZ2@33208|Metazoa,3CXD5@33213|Bilateria,40DEC@6231|Nematoda	33208|Metazoa	A	BING4CT (NUC141) domain	WDR46	GO:0000462,GO:0005575,GO:0005622,GO:0005623,GO:0005634,GO:0005654,GO:0005730,GO:0006139,GO:0006364,GO:0006396,GO:0006725,GO:0006807,GO:0008150,GO:0008152,GO:0009987,GO:0010467,GO:0016070,GO:0016072,GO:0022613,GO:0030490,GO:0030684,GO:0030686,GO:0031974,GO:0031981,GO:0032040,GO:0032991,GO:0034470,GO:0034641,GO:0034660,GO:0042254,GO:0042274,GO:0043170,GO:0043226,GO:0043227,GO:0043228,GO:0043229,GO:…	-	ko:K14768	-	-	-	-	ko00000,ko03009	-	-	-	BING4CT,WD40
transcript_28313	126957.SMAR014860-PA	8.002e-96	318	KOG0295@1|root,KOG0295@2759|Eukaryota,38EAS@33154|Opisthokonta,3BB2N@33208|Metazoa,3CVPH@33213|Bilateria,41UKW@6656|Arthropoda	33208|Metazoa	Z	Positively regulates the activity of the minus-end directed microtubule motor protein dynein. May enhance dynein- mediated microtubule sliding by targeting dynein to the microtubule plus end. Required for several dynein- and microtubule-dependent processes	PAFAH1B1	GO:0000003,GO:0000075,GO:0000086,GO:0000132,GO:0000226,GO:0000235,GO:0000278,GO:0000280,GO:0000775,GO:0000776,GO:0000902,GO:0000904,GO:0000922,GO:0001501,GO:0001558,GO:0001654,GO:0001667,GO:0001675,GO:0001709,GO:0001736,GO:0001738,GO:0001745,GO:0001751,GO:0001754,GO:0001764,GO:0001894,GO:0001895,GO:0001932,GO:0001933,GO:0001959,GO:0001961,GO:0002009,GO:0002064,GO:0002065,GO:0002066,GO:0002376,GO:…	-	ko:K16794	ko00565,ko01100,map00565,map01100	-	R04452	RC00037,RC00094	ko00000,ko00001,ko03036,ko04147	-	-	-	LisH,WD40
transcript_29870	6334.EFV57128	3.589e-116	387	KOG4654@1|root,KOG4654@2759|Eukaryota,38E7M@33154|Opisthokonta,3BER1@33208|Metazoa,3CTB8@33213|Bilateria	33208|Metazoa	S	DUF1741	C10orf76	-	-	-	-	-	-	-	-	-	-	-	DUF1741
transcript_19876	6334.EFV59558	1.402e-82	295	KOG3755@1|root,KOG3755@2759|Eukaryota,39U9H@33154|Opisthokonta,3BNWW@33208|Metazoa,3D3B9@33213|Bilateria,40DWB@6231|Nematoda	33208|Metazoa	K	Homeodomain	dve-1	GO:0000003,GO:0000041,GO:0000122,GO:0002009,GO:0002165,GO:0003002,GO:0003006,GO:0003674,GO:0003676,GO:0003677,GO:0003700,GO:0005488,GO:0005515,GO:0005575,GO:0005622,GO:0005623,GO:0005634,GO:0005667,GO:0005737,GO:0005829,GO:0006355,GO:0006357,GO:0006810,GO:0006811,GO:0006812,GO:0006825,GO:0006950,GO:0006986,GO:0007275,GO:0007389,GO:0007444,GO:0007472,GO:0007476,GO:0007478,GO:0007480,GO:0007494,GO:…	-	ko:K19774	ko04212,map04212	-	-	-	ko00000,ko00001	-	-	-	Homeobox,ULD
transcript_27418	7209.EFO21515.1	3.017e-106	359	COG0194@1|root,KOG0609@2759|Eukaryota,38CU2@33154|Opisthokonta,3BA43@33208|Metazoa,3CXF3@33213|Bilateria,40C06@6231|Nematoda,1KU1R@119089|Chromadorea	33208|Metazoa	T	Belongs to the MAGUK family	MPP7	GO:0003674,GO:0005198,GO:0005488,GO:0005515,GO:0005575,GO:0005622,GO:0005623,GO:0005634,GO:0005654,GO:0005737,GO:0005886,GO:0005911,GO:0005912,GO:0005923,GO:0007043,GO:0007163,GO:0008104,GO:0008150,GO:0008582,GO:0009966,GO:0009967,GO:0009987,GO:0010646,GO:0010647,GO:0016020,GO:0016043,GO:0019904,GO:0022607,GO:0023051,GO:0023056,GO:0030010,GO:0030054,GO:0030424,GO:0031334,GO:0031974,GO:0031981,GO:…	-	-	-	-	-	-	-	-	-	-	Guanylate_kin,L27,PDZ,SH3_1,SH3_2
transcript_19261	6334.EFV61441	0	1470	COG0480@1|root,KOG0469@2759|Eukaryota,38CUM@33154|Opisthokonta,3BAEX@33208|Metazoa,3CUB5@33213|Bilateria,40BYF@6231|Nematoda	33208|Metazoa	J	Elongation factor G, domain IV	EEF2	GO:0000302,GO:0001101,GO:0001775,GO:0002039,GO:0002244,GO:0002252,GO:0002263,GO:0002274,GO:0002275,GO:0002283,GO:0002366,GO:0002376,GO:0002443,GO:0002444,GO:0002446,GO:0002520,GO:0002931,GO:0003008,GO:0003009,GO:0003012,GO:0003674,GO:0003676,GO:0003723,GO:0003746,GO:0003779,GO:0003824,GO:0003924,GO:0005488,GO:0005515,GO:0005575,GO:0005576,GO:0005622,GO:0005623,GO:0005737,GO:0005829,GO:0005840,GO:…	-	ko:K03234	ko04152,ko04921,map04152,map04921	-	-	-	ko00000,ko00001,ko03012,ko04147	-	-	-	EFG_C,EFG_II,EFG_IV,GTP_EFTU,GTP_EFTU_D2
transcript_24162	7227.FBpp0305182	6.421e-38	143	COG0480@1|root,KOG0469@2759|Eukaryota,38CUM@33154|Opisthokonta,3BAEX@33208|Metazoa,3CUB5@33213|Bilateria,41TRA@6656|Arthropoda,3SIGA@50557|Insecta,450I7@7147|Diptera,45Y0G@7214|Drosophilidae	33208|Metazoa	J	GTPase activity	EEF2	GO:0000302,GO:0001101,GO:0001775,GO:0002039,GO:0002244,GO:0002252,GO:0002263,GO:0002274,GO:0002275,GO:0002283,GO:0002366,GO:0002376,GO:0002443,GO:0002444,GO:0002446,GO:0002520,GO:0002931,GO:0003008,GO:0003009,GO:0003012,GO:0003674,GO:0003676,GO:0003723,GO:0003746,GO:0003779,GO:0003824,GO:0003924,GO:0005488,GO:0005515,GO:0005575,GO:0005576,GO:0005622,GO:0005623,GO:0005737,GO:0005829,GO:0005840,GO:…	-	ko:K03234	ko04152,ko04921,map04152,map04921	-	-	-	ko00000,ko00001,ko03012,ko04147	-	-	-	EFG_C,EFG_II,EFG_IV,GTP_EFTU,GTP_EFTU_D2
transcript_13799	6334.EFV60785	7.408e-08	57	KOG1721@1|root,KOG1721@2759|Eukaryota,3AABI@33154|Opisthokonta,3BUKQ@33208|Metazoa,3DB0H@33213|Bilateria,40EGV@6231|Nematoda	33208|Metazoa	S	zinc finger	-	-	-	ko:K09228	-	-	-	-	ko00000,ko03000	-	-	-	zf-C2H2
transcript_17471	6334.EFV55314	3.25e-39	151	KOG1215@1|root,KOG1215@2759|Eukaryota,38B6M@33154|Opisthokonta,3B9HR@33208|Metazoa,3CV9D@33213|Bilateria,40BK9@6231|Nematoda	33208|Metazoa	T	endocytosis	-	GO:0000003,GO:0003006,GO:0003674,GO:0005041,GO:0005575,GO:0005622,GO:0005623,GO:0005737,GO:0005768,GO:0005886,GO:0005887,GO:0006810,GO:0006897,GO:0006898,GO:0007275,GO:0007276,GO:0007281,GO:0007292,GO:0008150,GO:0009790,GO:0009792,GO:0009987,GO:0009994,GO:0010008,GO:0012505,GO:0016020,GO:0016021,GO:0016192,GO:0019953,GO:0022412,GO:0022414,GO:0030154,GO:0030228,GO:0030728,GO:0031090,GO:0031224,GO:…	-	ko:K06233,ko:K20051	ko04340,ko04918,ko04979,map04340,map04918,map04979	-	-	-	ko00000,ko00001,ko04131	9.B.87.1.1	-	-	FXa_inhibition,Ldl_recept_a,Ldl_recept_b,cEGF
transcript_36383	6334.EFV53869	6.311e-56	198	2CDV8@1|root,2S3F9@2759|Eukaryota,3A4YI@33154|Opisthokonta,3BRIA@33208|Metazoa,3D8T1@33213|Bilateria,40DT4@6231|Nematoda	33208|Metazoa	S	Immunoglobulin domain	-	-	-	-	-	-	-	-	-	-	-	-	I-set
transcript_9107	6334.EFV59568	2.516e-44	162	KOG3656@1|root,KOG3656@2759|Eukaryota,38HKK@33154|Opisthokonta,3BAX7@33208|Metazoa,3CXQH@33213|Bilateria,40CRQ@6231|Nematoda	33208|Metazoa	T	Belongs to the G-protein coupled receptor 1 family	NPY1R	GO:0001601,GO:0001602,GO:0001653,GO:0003007,GO:0003008,GO:0003012,GO:0003013,GO:0003018,GO:0003151,GO:0003674,GO:0004888,GO:0004930,GO:0004983,GO:0005488,GO:0005575,GO:0005622,GO:0005623,GO:0005737,GO:0005829,GO:0005886,GO:0005887,GO:0005975,GO:0005996,GO:0006006,GO:0006873,GO:0006874,GO:0006875,GO:0006936,GO:0006937,GO:0006939,GO:0007154,GO:0007165,GO:0007186,GO:0007187,GO:0007188,GO:0007193,GO:…	-	ko:K04204,ko:K04206,ko:K04208,ko:K04209	ko04024,ko04080,ko04923,map04024,map04080,map04923	-	-	-	ko00000,ko00001,ko04030	-	-	-	7tm_1
transcript_23820	7209.EFO20390.2	4.116e-56	213	COG1404@1|root,KOG1114@2759|Eukaryota,38DD3@33154|Opisthokonta,3BERN@33208|Metazoa,3CUIF@33213|Bilateria,40C61@6231|Nematoda,1KTKM@119089|Chromadorea	33208|Metazoa	O	Tripeptidyl peptidase II	TPP2	GO:0000209,GO:0003674,GO:0003824,GO:0004175,GO:0004177,GO:0005488,GO:0005515,GO:0005575,GO:0005622,GO:0005623,GO:0005634,GO:0005654,GO:0005737,GO:0005829,GO:0006464,GO:0006508,GO:0006807,GO:0008150,GO:0008152,GO:0008233,GO:0008236,GO:0008238,GO:0008240,GO:0009987,GO:0010883,GO:0010884,GO:0016043,GO:0016567,GO:0016604,GO:0016787,GO:0017171,GO:0019538,GO:0022607,GO:0031974,GO:0031981,GO:0032446,GO:…	3.4.14.10	ko:K01280	-	-	-	-	ko00000,ko01000,ko01002,ko03110	-	-	-	Peptidase_S8,TPPII,TPPII_N
transcript_42464	69319.XP_008552879.1	6.342e-09	57	KOG2762@1|root,KOG2762@2759|Eukaryota,38BSJ@33154|Opisthokonta,3BF6K@33208|Metazoa,3CS4N@33213|Bilateria,41UQR@6656|Arthropoda,3SJ3C@50557|Insecta,46GRT@7399|Hymenoptera	33208|Metazoa	G	ALG3 protein	ALG3	GO:0000030,GO:0000033,GO:0003674,GO:0003824,GO:0005575,GO:0005622,GO:0005623,GO:0005737,GO:0005783,GO:0005789,GO:0006464,GO:0006486,GO:0006487,GO:0006488,GO:0006490,GO:0006629,GO:0006807,GO:0008150,GO:0008152,GO:0009058,GO:0009059,GO:0009100,GO:0009101,GO:0009987,GO:0012505,GO:0016020,GO:0016740,GO:0016757,GO:0016758,GO:0019538,GO:0031984,GO:0034645,GO:0036211,GO:0042175,GO:0043170,GO:0043226,GO:…	2.4.1.258	ko:K03845	ko00510,ko00513,ko01100,map00510,map00513,map01100	M00055	R06258	-	ko00000,ko00001,ko00002,ko01000,ko01003	-	GT58	-	ALG3
transcript_36994	6334.EFV58359	4.319e-13	74	KOG1416@1|root,KOG1416@2759|Eukaryota,39QJG@33154|Opisthokonta,3BDJG@33208|Metazoa,3CUEZ@33213|Bilateria,40DHD@6231|Nematoda	33208|Metazoa	J	Gcd10p family	TRMT6	GO:0001510,GO:0005575,GO:0005622,GO:0005623,GO:0005634,GO:0005654,GO:0006139,GO:0006725,GO:0006807,GO:0007154,GO:0007267,GO:0008150,GO:0008152,GO:0009451,GO:0009987,GO:0016070,GO:0016071,GO:0016556,GO:0023052,GO:0030154,GO:0031974,GO:0031981,GO:0032259,GO:0032502,GO:0034641,GO:0043170,GO:0043226,GO:0043227,GO:0043229,GO:0043231,GO:0043233,GO:0043412,GO:0043414,GO:0044237,GO:0044238,GO:0044260,GO:…	-	ko:K03256	-	-	-	-	ko00000,ko03016	-	-	-	Gcd10p
transcript_3732	6334.EFV54009	1.333e-49	185	COG0359@1|root,KOG4607@2759|Eukaryota,3A36I@33154|Opisthokonta,3BQN9@33208|Metazoa,3D7NE@33213|Bilateria,40DFV@6231|Nematoda	33208|Metazoa	J	Ribosomal protein L9, N-terminal domain	-	-	-	ko:K02939	ko03010,map03010	M00178	-	-	br01610,ko00000,ko00001,ko00002,ko03011	-	-	-	Ribosomal_L9_N
transcript_36334	6412.HelroP75246	1.214e-44	165	COG5211@1|root,KOG2424@2759|Eukaryota,38BQE@33154|Opisthokonta,3BGT2@33208|Metazoa,3CU5U@33213|Bilateria	33208|Metazoa	K	RNA polymerase II subunit A C-terminal domain phosphatase	SSU72	GO:0003674,GO:0003824,GO:0004721,GO:0004722,GO:0005575,GO:0005622,GO:0005623,GO:0005634,GO:0005654,GO:0005737,GO:0005829,GO:0005847,GO:0005849,GO:0006139,GO:0006351,GO:0006353,GO:0006355,GO:0006357,GO:0006366,GO:0006369,GO:0006378,GO:0006396,GO:0006397,GO:0006464,GO:0006470,GO:0006725,GO:0006793,GO:0006796,GO:0006807,GO:0008150,GO:0008152,GO:0008420,GO:0009058,GO:0009059,GO:0009889,GO:0009987,GO:…	3.1.3.16	ko:K15544	ko03015,map03015	-	-	-	ko00000,ko00001,ko01000,ko03019,ko03021	-	-	-	Ssu72
transcript_16039	6334.EFV58732	3.55e-19	91	COG0539@1|root,KOG3839@1|root,KOG1070@2759|Eukaryota,KOG3839@2759|Eukaryota,38CAS@33154|Opisthokonta,3BFBR@33208|Metazoa,3CU53@33213|Bilateria,40AU3@6231|Nematoda	33208|Metazoa	A	Ribosomal protein S1-like RNA-binding domain	PDCD11	GO:0000460,GO:0000462,GO:0000466,GO:0003674,GO:0003676,GO:0003723,GO:0005488,GO:0005515,GO:0005575,GO:0005622,GO:0005623,GO:0005634,GO:0005654,GO:0005730,GO:0005737,GO:0005829,GO:0006139,GO:0006364,GO:0006396,GO:0006725,GO:0006807,GO:0008134,GO:0008150,GO:0008152,GO:0009987,GO:0010467,GO:0016070,GO:0016072,GO:0022613,GO:0030490,GO:0030684,GO:0031974,GO:0031981,GO:0032040,GO:0032991,GO:0034470,GO:…	-	ko:K14792	-	-	-	-	ko00000,ko03009	-	-	-	S1,Suf
transcript_25599	6334.EFV55231	9.676e-32	124	KOG0440@1|root,KOG0440@2759|Eukaryota,38BAN@33154|Opisthokonta,3B9XU@33208|Metazoa,3CSDA@33213|Bilateria,40G7J@6231|Nematoda	33208|Metazoa	D	Mob1/phocein family	MOB1B	GO:0000003,GO:0001932,GO:0001934,GO:0002064,GO:0002065,GO:0002066,GO:0003006,GO:0003674,GO:0005488,GO:0005515,GO:0005575,GO:0005622,GO:0005623,GO:0005634,GO:0005730,GO:0005737,GO:0005813,GO:0005815,GO:0005829,GO:0005856,GO:0005886,GO:0006915,GO:0007059,GO:0007154,GO:0007165,GO:0007275,GO:0007276,GO:0007281,GO:0007292,GO:0008047,GO:0008150,GO:0008219,GO:0008283,GO:0009888,GO:0009893,GO:0009987,GO:…	-	ko:K06685	ko04111,ko04390,ko04391,ko04392,map04111,map04390,map04391,map04392	M00683	-	-	ko00000,ko00001,ko00002	-	-	-	Mob1_phocein
transcript_1535	6334.EFV59639	1.003e-15	80	KOG0645@1|root,KOG0645@2759|Eukaryota,38CGJ@33154|Opisthokonta,3BBGF@33208|Metazoa,3CUQC@33213|Bilateria,40D9E@6231|Nematoda	33208|Metazoa	S	Essential component of the cytosolic iron-sulfur (Fe S) protein assembly machinery. Required for the maturation of extramitochondrial Fe S proteins	CIAO1	GO:0003674,GO:0003700,GO:0005488,GO:0005515,GO:0005575,GO:0005622,GO:0005623,GO:0005737,GO:0005819,GO:0005829,GO:0005856,GO:0006355,GO:0006357,GO:0006790,GO:0008150,GO:0008152,GO:0008284,GO:0009889,GO:0009987,GO:0010468,GO:0010556,GO:0015630,GO:0016043,GO:0016226,GO:0019219,GO:0019222,GO:0022607,GO:0031163,GO:0031323,GO:0031326,GO:0032991,GO:0042127,GO:0043226,GO:0043228,GO:0043229,GO:0043232,GO:…	-	-	-	-	-	-	-	-	-	-	WD40
transcript_34186	6334.EFV60764	7.416e-44	166	COG0025@1|root,COG2453@1|root,KOG4332@1|root,KOG1716@2759|Eukaryota,KOG1965@2759|Eukaryota,KOG4332@2759|Eukaryota,38C64@33154|Opisthokonta,3BA9G@33208|Metazoa,3CRRK@33213|Bilateria,40APA@6231|Nematoda	33208|Metazoa	P	Belongs to the monovalent cation proton antiporter 1 (CPA1) transporter (TC 2.A.36) family	Nhe3	GO:0003674,GO:0005215,GO:0005451,GO:0005575,GO:0005622,GO:0005623,GO:0005737,GO:0005768,GO:0005886,GO:0006810,GO:0006811,GO:0006812,GO:0006813,GO:0006814,GO:0006873,GO:0006885,GO:0008150,GO:0008324,GO:0009987,GO:0012505,GO:0015075,GO:0015077,GO:0015078,GO:0015079,GO:0015081,GO:0015291,GO:0015297,GO:0015298,GO:0015299,GO:0015318,GO:0015385,GO:0015386,GO:0015491,GO:0015672,GO:0016020,GO:0019725,GO:…	-	ko:K09273,ko:K12041	-	-	-	-	ko00000,ko02000,ko03000,ko03021	2.A.36.1.3	-	-	Na_H_Exchanger
transcript_577	6326.BUX.s00116.38	6.046e-146	488	KOG0611@1|root,KOG0611@2759|Eukaryota,38BH2@33154|Opisthokonta,3BA9M@33208|Metazoa,3CXYR@33213|Bilateria,40CEM@6231|Nematoda,1KTRD@119089|Chromadorea	33208|Metazoa	T	protein kinase activity	NUAK1	GO:0000166,GO:0000287,GO:0001650,GO:0002039,GO:0003674,GO:0003824,GO:0004672,GO:0004674,GO:0005198,GO:0005488,GO:0005515,GO:0005524,GO:0005575,GO:0005622,GO:0005623,GO:0005634,GO:0005654,GO:0005730,GO:0005737,GO:0005856,GO:0006464,GO:0006468,GO:0006793,GO:0006796,GO:0006807,GO:0006950,GO:0006996,GO:0007010,GO:0007154,GO:0007165,GO:0008144,GO:0008150,GO:0008152,GO:0008307,GO:0009267,GO:0009605,GO:…	2.7.11.1	ko:K08800	-	-	-	-	ko00000,ko01000,ko01001	-	-	-	Pkinase
transcript_1159	32264.tetur09g01450.1	3.066e-80	271	COG0042@1|root,KOG2065@1|root,KOG2065@2759|Eukaryota,KOG2333@2759|Eukaryota,38F5X@33154|Opisthokonta,3BFFI@33208|Metazoa,3CZXN@33213|Bilateria,41UE6@6656|Arthropoda	33208|Metazoa	J	tRNA-dihydrouridine(47) synthase NAD(P)( )	DUS3L	GO:0002943,GO:0003674,GO:0003824,GO:0006139,GO:0006396,GO:0006399,GO:0006400,GO:0006725,GO:0006807,GO:0008033,GO:0008150,GO:0008152,GO:0009451,GO:0009987,GO:0010467,GO:0016070,GO:0016491,GO:0016627,GO:0017150,GO:0034470,GO:0034641,GO:0034660,GO:0043170,GO:0043412,GO:0044237,GO:0044238,GO:0046483,GO:0055114,GO:0071704,GO:0090304,GO:0140098,GO:0140101,GO:1901360	1.3.1.89	ko:K05544	-	-	-	-	ko00000,ko01000,ko03016	-	-	-	Dus,zf-CCCH
transcript_1408	6334.EFV54801	3.493e-107	359	KOG1761@1|root,KOG4494@1|root,KOG1761@2759|Eukaryota,KOG4494@2759|Eukaryota,38E2R@33154|Opisthokonta,3BD78@33208|Metazoa,3CXBP@33213|Bilateria,40BIQ@6231|Nematoda	33208|Metazoa	F	nucleoside-diphosphatase activity	-	GO:0000003,GO:0003674,GO:0003824,GO:0004382,GO:0005488,GO:0005515,GO:0005575,GO:0006029,GO:0006139,GO:0006152,GO:0006163,GO:0006195,GO:0006213,GO:0006220,GO:0006244,GO:0006256,GO:0006725,GO:0006753,GO:0006793,GO:0006796,GO:0006807,GO:0006950,GO:0006986,GO:0007154,GO:0007165,GO:0007275,GO:0007369,GO:0007568,GO:0008150,GO:0008152,GO:0008340,GO:0009056,GO:0009058,GO:0009059,GO:0009100,GO:0009101,GO:…	3.6.1.6	ko:K12304	ko00230,ko00240,map00230,map00240	-	R00155,R00328,R00961	RC00002	ko00000,ko00001,ko01000	-	-	-	Apyrase
transcript_1611	7719.XP_002130931.1	1.59e-19	96	KOG0311@1|root,KOG0311@2759|Eukaryota,38K78@33154|Opisthokonta,3BESD@33208|Metazoa,3CRNC@33213|Bilateria,4821X@7711|Chordata	33208|Metazoa	O	histone H2A monoubiquitination	RNF2	GO:0000003,GO:0000122,GO:0000151,GO:0000152,GO:0000228,GO:0000278,GO:0000785,GO:0000790,GO:0000791,GO:0000792,GO:0000803,GO:0000902,GO:0000904,GO:0001101,GO:0001501,GO:0001654,GO:0001702,GO:0001739,GO:0002009,GO:0002064,GO:0002065,GO:0002066,GO:0003002,GO:0003006,GO:0003674,GO:0003682,GO:0003824,GO:0004842,GO:0005488,GO:0005515,GO:0005575,GO:0005622,GO:0005623,GO:0005634,GO:0005635,GO:0005654,GO:…	2.3.2.27	ko:K10695	-	-	-	-	ko00000,ko01000,ko03036,ko04121	-	-	-	RAWUL,zf-C3HC4_2
transcript_26582	6334.EFV48937	9.612e-27	118	28M3J@1|root,2QTKD@2759|Eukaryota,39ZP4@33154|Opisthokonta,3BM41@33208|Metazoa,3D66H@33213|Bilateria,40BGC@6231|Nematoda	33208|Metazoa	-	-	-	-	-	-	-	-	-	-	-	-	-	-	DUF1768
transcript_18128	6334.EFV58929	7.505e-33	128	COG0053@1|root,KOG2802@2759|Eukaryota,38GDV@33154|Opisthokonta,3BDGH@33208|Metazoa,3CR6I@33213|Bilateria,40C1S@6231|Nematoda	33208|Metazoa	P	Cation efflux family	SLC30A9	GO:0000041,GO:0000981,GO:0003674,GO:0003682,GO:0003700,GO:0003712,GO:0003713,GO:0005102,GO:0005215,GO:0005385,GO:0005488,GO:0005515,GO:0005575,GO:0005622,GO:0005623,GO:0005634,GO:0005737,GO:0005783,GO:0005856,GO:0006139,GO:0006259,GO:0006281,GO:0006289,GO:0006355,GO:0006357,GO:0006725,GO:0006807,GO:0006810,GO:0006811,GO:0006812,GO:0006829,GO:0006873,GO:0006875,GO:0006882,GO:0006950,GO:0006974,GO:…	-	ko:K14696	-	-	-	-	ko00000,ko02000	2.A.4.6	-	-	Cation_efflux
transcript_528	6334.EFV52019	1.183e-78	269	KOG0689@1|root,KOG0689@2759|Eukaryota,38C2B@33154|Opisthokonta,3BBAZ@33208|Metazoa,3CX61@33213|Bilateria,40FS7@6231|Nematoda	33208|Metazoa	T	Guanine nucleotide exchange factor for Rho/Rac/Cdc42-like GTPases	PLEKHG4	GO:0000902,GO:0002009,GO:0002165,GO:0003674,GO:0005085,GO:0005088,GO:0005089,GO:0005488,GO:0005515,GO:0007275,GO:0007399,GO:0007444,GO:0007478,GO:0007480,GO:0007552,GO:0007560,GO:0008150,GO:0009653,GO:0009791,GO:0009886,GO:0009887,GO:0009888,GO:0009966,GO:0009967,GO:0009987,GO:0010646,GO:0010647,GO:0016043,GO:0017016,GO:0017048,GO:0019899,GO:0022008,GO:0023051,GO:0023056,GO:0030030,GO:0030154,GO:…	-	-	-	-	-	-	-	-	-	-	PH,RhoGEF
transcript_32632	36651.K9F3Z7	2.332e-09	61	COG1007@1|root,KOG4668@2759|Eukaryota,38F5W@33154|Opisthokonta,3NZK6@4751|Fungi,3QK2M@4890|Ascomycota,20JRB@147545|Eurotiomycetes,3SCRE@5042|Eurotiales	4751|Fungi	C	Core subunit of the mitochondrial membrane respiratory chain NADH dehydrogenase (Complex I) that is believed to belong to the minimal assembly required for catalysis. Complex I functions in the transfer of electrons from NADH to the respiratory chain. The immediate electron acceptor for the enzyme is believed to be ubiquinone	nad5	-	1.6.5.3	ko:K03883	ko00190,ko01100,ko04714,ko04723,ko05012,map00190,map01100,map04714,map04723,map05012	M00142	R11945	RC00061	ko00000,ko00001,ko00002,ko01000,ko03029	3.D.1.6	-	-	LAGLIDADG_1,NADH5_C,Proton_antipo_M,Proton_antipo_N
transcript_21777	6334.EFV52204	1.002e-25	118	KOG2669@1|root,KOG2669@2759|Eukaryota	2759|Eukaryota	J	dephosphorylation of RNA polymerase II C-terminal domain	-	GO:0006139,GO:0006396,GO:0006397,GO:0006725,GO:0006807,GO:0008150,GO:0008152,GO:0009987,GO:0010467,GO:0016070,GO:0016071,GO:0031123,GO:0031124,GO:0034641,GO:0043170,GO:0044237,GO:0044238,GO:0046483,GO:0071704,GO:0090304,GO:1901360	-	ko:K15559	-	-	-	-	ko00000,ko03021	-	-	-	CREPT,CTD_bind
transcript_21887	42254.XP_004622672.1	5.506e-145	460	KOG0616@1|root,KOG0616@2759|Eukaryota,38C4N@33154|Opisthokonta,3BD0W@33208|Metazoa,3CR67@33213|Bilateria,482MU@7711|Chordata,48YX1@7742|Vertebrata,3J33E@40674|Mammalia	33208|Metazoa	T	cAMP-dependent protein kinase catalytic subunit	Pka-C1	GO:0000003,GO:0000166,GO:0000226,GO:0000287,GO:0000578,GO:0001654,GO:0001669,GO:0001678,GO:0001704,GO:0001707,GO:0001838,GO:0001841,GO:0001843,GO:0002009,GO:0002165,GO:0003002,GO:0003006,GO:0003008,GO:0003674,GO:0003824,GO:0004672,GO:0004674,GO:0004690,GO:0004691,GO:0004712,GO:0005488,GO:0005515,GO:0005524,GO:0005575,GO:0005576,GO:0005622,GO:0005623,GO:0005634,GO:0005654,GO:0005737,GO:0005739,GO:…	2.7.11.11	ko:K04345	ko01522,ko04010,ko04014,ko04020,ko04024,ko04062,ko04113,ko04114,ko04138,ko04140,ko04211,ko04213,ko04261,ko04270,ko04310,ko04340,ko04341,ko04371,ko04530,ko04540,ko04611,ko04713,ko04714,ko04720,ko04723,ko04724,ko04725,ko04726,ko04727,ko04728,ko04740,ko04742,ko04750,ko04910,ko04911,ko04912,ko04913,ko04914,ko04915,ko04916,ko04918,ko04919,ko04921,ko04922,ko04923,ko04924,ko04925,ko04926,ko04927,ko04934…	M00695	-	-	ko00000,ko00001,ko00002,ko01000,ko01001,ko03019,ko03036	-	-	-	Pkinase
transcript_16251	7209.EFO20785.2	4.89e-63	226	COG0515@1|root,KOG0192@2759|Eukaryota,38CBY@33154|Opisthokonta,3BC4Y@33208|Metazoa,3CTJ0@33213|Bilateria,40BJG@6231|Nematoda,1KXXS@119089|Chromadorea	33208|Metazoa	T	Ankyrin repeat	TNNI3K	GO:0002027,GO:0003674,GO:0003824,GO:0004672,GO:0005488,GO:0005515,GO:0005575,GO:0005622,GO:0005623,GO:0005634,GO:0005737,GO:0006464,GO:0006468,GO:0006793,GO:0006796,GO:0006807,GO:0006937,GO:0006942,GO:0007154,GO:0007165,GO:0008016,GO:0008022,GO:0008092,GO:0008150,GO:0008152,GO:0009987,GO:0016301,GO:0016310,GO:0016740,GO:0016772,GO:0016773,GO:0019538,GO:0023051,GO:0023052,GO:0031013,GO:0032501,GO:…	2.7.11.1,2.7.7.30	ko:K00976,ko:K17535	ko00051,ko00520,ko01100,map00051,map00520,map01100	-	R01951	RC00002	ko00000,ko00001,ko01000,ko01001	-	-	-	Ank_2,Ank_3,Ank_4,Pkinase_Tyr
transcript_21046	6334.EFV50630	8.753e-40	159	KOG2168@1|root,KOG2168@2759|Eukaryota,38B6B@33154|Opisthokonta,3BG2V@33208|Metazoa,3CX76@33213|Bilateria,40DS2@6231|Nematoda	33208|Metazoa	D	Nup93/Nic96	NUP93	GO:0000003,GO:0000070,GO:0000132,GO:0000226,GO:0000278,GO:0000280,GO:0000819,GO:0001655,GO:0001667,GO:0001822,GO:0002064,GO:0003006,GO:0003674,GO:0003676,GO:0003677,GO:0003682,GO:0005198,GO:0005488,GO:0005515,GO:0005575,GO:0005622,GO:0005623,GO:0005634,GO:0005635,GO:0005643,GO:0006323,GO:0006403,GO:0006405,GO:0006406,GO:0006606,GO:0006611,GO:0006810,GO:0006886,GO:0006913,GO:0006928,GO:0006996,GO:…	-	ko:K14309	ko03013,map03013	M00427	-	-	ko00000,ko00001,ko00002,ko03019	1.I.1	-	-	Nic96
transcript_11527	6334.EFV59440	8.614e-204	648	KOG3417@1|root,KOG3417@2759|Eukaryota,38HVP@33154|Opisthokonta,3BB33@33208|Metazoa,3CT9B@33213|Bilateria,40GFF@6231|Nematoda	33208|Metazoa	T	Guanine nucleotide exchange factor for Ras-like small GTPases	RALGPS2	GO:0003674,GO:0005085,GO:0005088,GO:0005488,GO:0005515,GO:0007154,GO:0007165,GO:0008150,GO:0008321,GO:0009966,GO:0009987,GO:0010646,GO:0017016,GO:0017160,GO:0019899,GO:0023051,GO:0023052,GO:0031267,GO:0032485,GO:0035556,GO:0046578,GO:0048583,GO:0050789,GO:0050794,GO:0050896,GO:0051020,GO:0051056,GO:0051716,GO:0065007,GO:0065009,GO:0098772,GO:1902531	-	-	-	-	-	-	-	-	-	-	PH,RasGEF
transcript_11750	6334.EFV53612	2.121e-89	325	COG1230@1|root,KOG1484@2759|Eukaryota,38DVB@33154|Opisthokonta,3BAWZ@33208|Metazoa,3CRI5@33213|Bilateria,40CRN@6231|Nematoda	33208|Metazoa	P	Cation efflux family	SLC30A5	GO:0000041,GO:0000139,GO:0003674,GO:0005215,GO:0005385,GO:0005488,GO:0005575,GO:0005622,GO:0005623,GO:0005634,GO:0005730,GO:0005737,GO:0005794,GO:0005886,GO:0005887,GO:0006810,GO:0006811,GO:0006812,GO:0006824,GO:0006829,GO:0006873,GO:0006875,GO:0006882,GO:0006950,GO:0008150,GO:0008270,GO:0008324,GO:0009636,GO:0009987,GO:0010035,GO:0010038,GO:0010043,GO:0010155,GO:0010312,GO:0012505,GO:0012506,GO:…	-	ko:K12623,ko:K14692	ko03018,ko03040,map03018,map03040	M00354,M00396,M00397	-	-	ko00000,ko00001,ko00002,ko02000,ko03019,ko03041	2.A.4.4.3,2.A.4.4.5	-	-	Cation_efflux
transcript_21135	6334.EFV55426	3.959e-19	90	KOG2657@1|root,KOG2657@2759|Eukaryota,39RQA@33154|Opisthokonta,3BANZ@33208|Metazoa,3CT49@33213|Bilateria,40D84@6231|Nematoda	33208|Metazoa	OT	Nicastrin	NCSTN	GO:0000003,GO:0000323,GO:0000902,GO:0000904,GO:0001654,GO:0001745,GO:0001751,GO:0001754,GO:0001775,GO:0002252,GO:0002262,GO:0002263,GO:0002274,GO:0002275,GO:0002283,GO:0002366,GO:0002376,GO:0002443,GO:0002444,GO:0002446,GO:0003674,GO:0003824,GO:0004175,GO:0005575,GO:0005622,GO:0005623,GO:0005737,GO:0005764,GO:0005765,GO:0005766,GO:0005768,GO:0005770,GO:0005773,GO:0005774,GO:0005783,GO:0005794,GO:…	-	ko:K06171	ko04330,ko05010,map04330,map05010	M00682	-	-	ko00000,ko00001,ko00002	-	-	-	Nicastrin
transcript_31812	27679.XP_003943249.1	3.675e-09	60	COG0657@1|root,KOG4388@2759|Eukaryota,38DHI@33154|Opisthokonta,3BEW5@33208|Metazoa,3CU07@33213|Bilateria,487S0@7711|Chordata,49443@7742|Vertebrata,3JEYS@40674|Mammalia,359PZ@314146|Euarchontoglires,4MHK1@9443|Primates	33208|Metazoa	I	Lipase, hormone-sensitive	LIPE	GO:0000003,GO:0001676,GO:0003674,GO:0003676,GO:0003723,GO:0003824,GO:0004806,GO:0005488,GO:0005515,GO:0005575,GO:0005576,GO:0005615,GO:0005622,GO:0005623,GO:0005634,GO:0005737,GO:0005739,GO:0005811,GO:0005829,GO:0005886,GO:0005901,GO:0006082,GO:0006139,GO:0006351,GO:0006352,GO:0006353,GO:0006360,GO:0006361,GO:0006363,GO:0006464,GO:0006468,GO:0006629,GO:0006631,GO:0006638,GO:0006639,GO:0006641,GO:…	3.1.1.79	ko:K07188	ko04024,ko04152,ko04371,ko04714,ko04910,ko04923,ko04925,map04024,map04152,map04371,map04714,map04910,map04923,map04925	-	-	-	ko00000,ko00001,ko01000	-	-	-	Abhydrolase_3,HSL_N
transcript_25651	6334.EFV57529	1.177e-195	621	KOG3510@1|root,KOG3510@2759|Eukaryota,38ES9@33154|Opisthokonta,3BCM6@33208|Metazoa,3D44R@33213|Bilateria,40CFP@6231|Nematoda	33208|Metazoa	T	Fibronectin type 3 domain	PTPRQ	GO:0005575,GO:0007044,GO:0008150,GO:0009987,GO:0016043,GO:0022607,GO:0030054,GO:0030055,GO:0030056,GO:0031581,GO:0034329,GO:0034330,GO:0044085,GO:0071840	3.1.3.48	ko:K16353,ko:K16910	-	-	-	-	ko00000,ko01000,ko01009,ko04516	-	-	-	Ig_3,Y_phosphatase,fn3
transcript_24569	6334.EFV58820	6.074e-154	505	KOG2344@1|root,KOG2344@2759|Eukaryota,38F68@33154|Opisthokonta,3BG2U@33208|Metazoa,3CRK9@33213|Bilateria,40D1D@6231|Nematoda	33208|Metazoa	U	Exo70 exocyst complex subunit	EXOC7	GO:0000145,GO:0001505,GO:0003674,GO:0005488,GO:0005515,GO:0005543,GO:0005546,GO:0005575,GO:0005622,GO:0005623,GO:0005737,GO:0005813,GO:0005815,GO:0005829,GO:0005856,GO:0005886,GO:0005938,GO:0006810,GO:0006836,GO:0006887,GO:0006903,GO:0006904,GO:0007154,GO:0007267,GO:0007268,GO:0007269,GO:0008013,GO:0008150,GO:0008289,GO:0009894,GO:0009987,GO:0010506,GO:0015630,GO:0016020,GO:0016043,GO:0016079,GO:…	-	ko:K07195	ko04910,map04910	-	-	-	ko00000,ko00001,ko03036,ko04131	-	-	-	Exo70
transcript_31736	7209.EJD75356.1	4.505e-60	216	KOG1933@1|root,KOG1933@2759|Eukaryota,38BYN@33154|Opisthokonta,3BGW5@33208|Metazoa,3CR6C@33213|Bilateria,40B25@6231|Nematoda,1KUJ4@119089|Chromadorea	33208|Metazoa	I	Involved in the uptake or utilization of cholesterol. Ncr-1 and ncr-2 act redundantly to prevent dauer larva formation under favorable growth conditions, and are required for the normal functioning of ADF, ASI and ASG neurons	NPC1	GO:0000003,GO:0000323,GO:0001700,GO:0002009,GO:0002119,GO:0002164,GO:0002165,GO:0003006,GO:0003008,GO:0003674,GO:0004888,GO:0005215,GO:0005319,GO:0005488,GO:0005496,GO:0005575,GO:0005576,GO:0005622,GO:0005623,GO:0005634,GO:0005635,GO:0005737,GO:0005764,GO:0005765,GO:0005768,GO:0005770,GO:0005773,GO:0005774,GO:0005783,GO:0005794,GO:0005886,GO:0005887,GO:0006082,GO:0006464,GO:0006486,GO:0006629,GO:…	-	ko:K12385	ko04142,ko04979,map04142,map04979	-	-	-	ko00000,ko00001,ko02000	2.A.6.6	-	-	NPC1_N,Patched
transcript_21368	103372.F4WVJ7	1.946e-93	325	KOG3577@1|root,KOG3577@2759|Eukaryota,38C7N@33154|Opisthokonta,3BBTS@33208|Metazoa,3CRBX@33213|Bilateria,41X0R@6656|Arthropoda,3SIMI@50557|Insecta,46EH1@7399|Hymenoptera	33208|Metazoa	T	Frizzled	FZD7	GO:0000003,GO:0000902,GO:0000904,GO:0001101,GO:0001503,GO:0001558,GO:0001649,GO:0001654,GO:0001664,GO:0001667,GO:0001704,GO:0001707,GO:0001709,GO:0001736,GO:0001737,GO:0001738,GO:0001745,GO:0001751,GO:0001752,GO:0001754,GO:0001775,GO:0001838,GO:0001841,GO:0001843,GO:0001932,GO:0001934,GO:0002009,GO:0002064,GO:0002065,GO:0002066,GO:0002164,GO:0002165,GO:0002168,GO:0002376,GO:0002520,GO:0002521,GO:…	-	ko:K02235,ko:K02432	ko04150,ko04310,ko04390,ko04550,ko04916,ko04934,ko05165,ko05166,ko05200,ko05205,ko05217,ko05224,ko05225,ko05226,map04150,map04310,map04390,map04550,map04916,map04934,map05165,map05166,map05200,map05205,map05217,map05224,map05225,map05226	M00677	-	-	ko00000,ko00001,ko00002,ko04030	-	-	-	Frizzled,Fz
transcript_27195	6334.EFV61319	5.759e-15	76	KOG4328@1|root,KOG4328@2759|Eukaryota,38E0S@33154|Opisthokonta,3BGHI@33208|Metazoa,3D2B4@33213|Bilateria	33208|Metazoa	S	regulation of DNA damage checkpoint	WDR76	GO:0003674,GO:0003676,GO:0003677,GO:0005488,GO:0005575,GO:0005622,GO:0005623,GO:0005634,GO:0008150,GO:0043226,GO:0043227,GO:0043229,GO:0043231,GO:0044424,GO:0044464,GO:0048583,GO:0050789,GO:0050794,GO:0051726,GO:0065007,GO:0080134,GO:0080135,GO:0097159,GO:1901363,GO:1901976,GO:2000001,GO:2001020	-	-	-	-	-	-	-	-	-	-	WD40
transcript_36477	6334.EFV59179	1.61e-117	382	COG1241@1|root,KOG0481@2759|Eukaryota,38CHZ@33154|Opisthokonta,3BDQX@33208|Metazoa,3D1W6@33213|Bilateria,40B1T@6231|Nematoda	33208|Metazoa	L	DNA replication origin binding	MCM5	GO:0000003,GO:0000082,GO:0000278,GO:0000280,GO:0000712,GO:0000785,GO:0005575,GO:0005622,GO:0005623,GO:0005634,GO:0005654,GO:0005694,GO:0006139,GO:0006259,GO:0006260,GO:0006261,GO:0006268,GO:0006275,GO:0006310,GO:0006323,GO:0006725,GO:0006807,GO:0006996,GO:0007049,GO:0007059,GO:0007127,GO:0007131,GO:0008150,GO:0008152,GO:0009058,GO:0009059,GO:0009889,GO:0009987,GO:0010556,GO:0016043,GO:0019219,GO:…	3.6.4.12	ko:K02209	ko03030,ko04110,ko04111,ko04113,map03030,map04110,map04111,map04113	M00285	-	-	ko00000,ko00001,ko00002,ko01000,ko03032,ko03036	-	-	-	MCM,MCM_N,MCM_OB
transcript_35529	10224.XP_002740147.1	9.909e-29	117	KOG1107@1|root,KOG1107@2759|Eukaryota,38DTF@33154|Opisthokonta,3BBUU@33208|Metazoa,3CV79@33213|Bilateria	33208|Metazoa	U	negative regulation of late endosome to lysosome transport	VPS35	GO:0000323,GO:0001664,GO:0002791,GO:0002793,GO:0003674,GO:0005102,GO:0005215,GO:0005488,GO:0005515,GO:0005575,GO:0005622,GO:0005623,GO:0005737,GO:0005764,GO:0005768,GO:0005769,GO:0005770,GO:0005773,GO:0005829,GO:0006508,GO:0006624,GO:0006807,GO:0006810,GO:0006839,GO:0006886,GO:0006897,GO:0006915,GO:0006996,GO:0007005,GO:0007033,GO:0007034,GO:0007040,GO:0007041,GO:0007154,GO:0007165,GO:0007166,GO:…	-	ko:K18468	ko04144,map04144	-	-	-	ko00000,ko00001,ko04131	-	-	-	Vps35
transcript_8744	9593.ENSGGOP00000021741	6.092e-41	151	COG2051@1|root,KOG1779@2759|Eukaryota,3A63N@33154|Opisthokonta,3BRH5@33208|Metazoa,3D83U@33213|Bilateria,48F7Y@7711|Chordata,49C23@7742|Vertebrata,3JHBM@40674|Mammalia,35QHP@314146|Euarchontoglires,4MJUW@9443|Primates,4N79Q@9604|Hominidae	33208|Metazoa	J	structural constituent of ribosome	RPS27	-	-	ko:K02978	ko03010,map03010	M00177,M00179	-	-	br01610,ko00000,ko00001,ko00002,ko03011	-	-	-	Ribosomal_S27e
transcript_22517	42254.XP_004622685.1	3.336e-22	112	COG0126@1|root,KOG1367@2759|Eukaryota,38EF9@33154|Opisthokonta,3BE59@33208|Metazoa,3CT3V@33213|Bilateria,481D5@7711|Chordata,48WCW@7742|Vertebrata,3J4KQ@40674|Mammalia	33208|Metazoa	G	Phosphoglycerate kinase	PGK1	GO:0000166,GO:0000768,GO:0003674,GO:0003824,GO:0004618,GO:0005488,GO:0005524,GO:0005575,GO:0005622,GO:0005623,GO:0005694,GO:0005737,GO:0005829,GO:0005975,GO:0005996,GO:0006006,GO:0006082,GO:0006090,GO:0006091,GO:0006094,GO:0006096,GO:0006139,GO:0006163,GO:0006164,GO:0006165,GO:0006725,GO:0006732,GO:0006733,GO:0006753,GO:0006754,GO:0006757,GO:0006793,GO:0006796,GO:0006807,GO:0006949,GO:0007154,GO:…	2.7.2.3	ko:K00927	ko00010,ko00710,ko01100,ko01110,ko01120,ko01130,ko01200,ko01230,map00010,map00710,map01100,map01110,map01120,map01130,map01200,map01230	M00001,M00002,M00003,M00165,M00166,M00308,M00552	R01512	RC00002,RC00043	ko00000,ko00001,ko00002,ko01000,ko04147	-	-	-	PGK
transcript_8500	6334.EFV59838	7.664e-27	110	KOG3633@1|root,KOG3633@2759|Eukaryota,39VTF@33154|Opisthokonta,3BCUY@33208|Metazoa,3CXE6@33213|Bilateria,40DRK@6231|Nematoda	33208|Metazoa	O	adenyl-nucleotide exchange factor activity	BAG2	GO:0000166,GO:0000774,GO:0003674,GO:0005488,GO:0005515,GO:0005575,GO:0005622,GO:0005623,GO:0005634,GO:0005730,GO:0005737,GO:0005829,GO:0006457,GO:0006807,GO:0007275,GO:0007517,GO:0008092,GO:0008150,GO:0008152,GO:0009892,GO:0009893,GO:0009894,GO:0009896,GO:0009987,GO:0010468,GO:0010604,GO:0010605,GO:0010628,GO:0010954,GO:0016203,GO:0017076,GO:0019222,GO:0019538,GO:0019899,GO:0030016,GO:0030017,GO:…	-	ko:K09556	ko04141,map04141	-	-	-	ko00000,ko00001,ko03110	-	-	-	-
transcript_41562	6334.EFV58107	4.186e-20	90	KOG3635@1|root,KOG3635@2759|Eukaryota,38CWS@33154|Opisthokonta,3BCSI@33208|Metazoa,3CTXE@33213|Bilateria,40C7V@6231|Nematoda	33208|Metazoa	G	Phosphorylase b kinase catalyzes the phosphorylation of serine in certain substrates, including troponin I	PHKA2	GO:0003674,GO:0003824,GO:0004105,GO:0004672,GO:0004674,GO:0004683,GO:0004689,GO:0005575,GO:0005622,GO:0005623,GO:0005737,GO:0005829,GO:0005964,GO:0005975,GO:0005976,GO:0005977,GO:0006073,GO:0006091,GO:0006112,GO:0006464,GO:0006468,GO:0006629,GO:0006644,GO:0006650,GO:0006656,GO:0006657,GO:0006793,GO:0006796,GO:0006807,GO:0008150,GO:0008152,GO:0008610,GO:0008654,GO:0009058,GO:0009987,GO:0015980,GO:…	-	ko:K07190	ko04020,ko04910,ko04922,map04020,map04910,map04922	-	-	-	ko00000,ko00001	-	-	-	Glyco_hydro_15
transcript_24884	6334.EFV56914	1.333e-08	56	COG0666@1|root,KOG3173@1|root,KOG2319@2759|Eukaryota,KOG3173@2759|Eukaryota,38JP8@33154|Opisthokonta,3BB9B@33208|Metazoa,3CYJP@33213|Bilateria,40C40@6231|Nematoda	33208|Metazoa	U	Domain present in VPS9	RABGEF1	GO:0001817,GO:0001818,GO:0001932,GO:0001933,GO:0001959,GO:0001960,GO:0002009,GO:0002165,GO:0002682,GO:0002683,GO:0002684,GO:0002685,GO:0002686,GO:0002694,GO:0002695,GO:0002697,GO:0002698,GO:0002699,GO:0002703,GO:0002704,GO:0002791,GO:0002792,GO:0002886,GO:0002887,GO:0003002,GO:0003674,GO:0003824,GO:0004842,GO:0005085,GO:0005088,GO:0005488,GO:0005515,GO:0005575,GO:0005622,GO:0005623,GO:0005634,GO:…	-	ko:K20131,ko:K21917	-	-	-	-	ko00000,ko04121,ko04131	-	-	-	VPS9,zf-A20
transcript_12551	121225.PHUM459030-PA	2.105e-79	270	KOG0040@1|root,KOG0040@2759|Eukaryota,3AJ5Z@33154|Opisthokonta,3BFP4@33208|Metazoa,3CT1Q@33213|Bilateria,41VM0@6656|Arthropoda,3SHM3@50557|Insecta,3E9CE@33342|Paraneoptera	33208|Metazoa	Z	Src homology 3 domains	SPTAN1	GO:0000003,GO:0000149,GO:0000165,GO:0000902,GO:0000904,GO:0001709,GO:0001775,GO:0002064,GO:0002065,GO:0002066,GO:0002119,GO:0002164,GO:0002252,GO:0002263,GO:0002274,GO:0002275,GO:0002283,GO:0002366,GO:0002376,GO:0002443,GO:0002444,GO:0002446,GO:0003006,GO:0003674,GO:0003779,GO:0005085,GO:0005088,GO:0005198,GO:0005200,GO:0005488,GO:0005515,GO:0005575,GO:0005576,GO:0005622,GO:0005623,GO:0005737,GO:…	-	ko:K06114	ko04210,map04210	-	-	-	ko00000,ko00001,ko04812	-	-	-	EF-hand_1,EF-hand_7,EF-hand_8,EFhand_Ca_insen,SH3_1,Spectrin
transcript_37681	7070.TC006252-PA	6.98e-23	103	COG1034@1|root,KOG2282@2759|Eukaryota,38DHR@33154|Opisthokonta,3BE04@33208|Metazoa,3CT34@33213|Bilateria,41TNR@6656|Arthropoda,3SGBV@50557|Insecta	33208|Metazoa	C	Belongs to the complex I 75 kDa subunit family	ND75	GO:0003674,GO:0003824,GO:0003954,GO:0005488,GO:0005575,GO:0005622,GO:0005623,GO:0005737,GO:0005739,GO:0005740,GO:0005743,GO:0005746,GO:0005747,GO:0006091,GO:0006119,GO:0006120,GO:0006139,GO:0006163,GO:0006725,GO:0006753,GO:0006793,GO:0006796,GO:0006807,GO:0006915,GO:0006996,GO:0007005,GO:0008137,GO:0008150,GO:0008152,GO:0008219,GO:0008637,GO:0009117,GO:0009123,GO:0009126,GO:0009141,GO:0009144,GO:…	1.6.5.3,1.6.99.3	ko:K03934	ko00190,ko01100,ko04714,ko04723,ko04932,ko05010,ko05012,ko05016,map00190,map01100,map04714,map04723,map04932,map05010,map05012,map05016	M00143	R11945	RC00061	ko00000,ko00001,ko00002,ko01000	3.D.1.6	-	-	Fer2_4,Molybdopterin,NADH-G_4Fe-4S_3,NADH_dhqG_C
transcript_19290	6334.EFV51435	9.32e-125	415	KOG3658@1|root,KOG3658@2759|Eukaryota,38CS5@33154|Opisthokonta,3BCP3@33208|Metazoa,3CV73@33213|Bilateria,40BQG@6231|Nematoda	33208|Metazoa	O	Disintegrin and metalloproteinase domain-containing protein	ADAM10	GO:0000003,GO:0000902,GO:0000904,GO:0001558,GO:0001655,GO:0001667,GO:0001701,GO:0001708,GO:0001709,GO:0001775,GO:0002064,GO:0002065,GO:0002066,GO:0002119,GO:0002164,GO:0002252,GO:0002263,GO:0002274,GO:0002275,GO:0002283,GO:0002366,GO:0002376,GO:0002443,GO:0002444,GO:0002446,GO:0002520,GO:0002682,GO:0002684,GO:0002685,GO:0002687,GO:0002688,GO:0002690,GO:0002761,GO:0003006,GO:0003007,GO:0003674,GO:…	3.4.24.81	ko:K06704	ko05010,ko05120,map05010,map05120	-	-	-	ko00000,ko00001,ko01000,ko01002,ko04090	-	-	-	Disintegrin,Pep_M12B_propep,Reprolysin_2,Reprolysin_5
transcript_20659	6334.EFV55412	0	1061	28IYF@1|root,2QRA3@2759|Eukaryota,39RGJ@33154|Opisthokonta,3BFYX@33208|Metazoa,3D0M4@33213|Bilateria,40B0M@6231|Nematoda	33208|Metazoa	T	Fibronectin type 3 domain	-	-	-	-	-	-	-	-	-	-	-	-	DB,I-set,Ig_3,Lustrin_cystein,fn3,ig
transcript_21311	32264.tetur01g00740.1	3.369e-22	101	COG5101@1|root,KOG2020@2759|Eukaryota,38D8Y@33154|Opisthokonta,3BCU1@33208|Metazoa,3CU9H@33213|Bilateria,41W73@6656|Arthropoda	33208|Metazoa	UY	Ran GTPase binding. It is involved in the biological process described with intracellular protein transport	XPO1	GO:0000054,GO:0000055,GO:0000056,GO:0000122,GO:0000226,GO:0000775,GO:0000776,GO:0003674,GO:0005049,GO:0005215,GO:0005488,GO:0005515,GO:0005575,GO:0005622,GO:0005623,GO:0005634,GO:0005635,GO:0005642,GO:0005643,GO:0005654,GO:0005694,GO:0005730,GO:0005737,GO:0005829,GO:0006355,GO:0006357,GO:0006403,GO:0006405,GO:0006611,GO:0006810,GO:0006886,GO:0006913,GO:0006996,GO:0007010,GO:0007017,GO:0007049,GO:…	-	ko:K14290	ko03008,ko03013,ko04013,ko05164,ko05166,ko05169,map03008,map03013,map04013,map05164,map05166,map05169	-	-	-	ko00000,ko00001,ko03009,ko03016,ko03019,ko03036	1.I.1	-	-	CRM1_C,IBN_N,Xpo1
transcript_16891	7209.EJD74113.1	0	1304	KOG3681@1|root,KOG3681@2759|Eukaryota,394QH@33154|Opisthokonta,3B9H4@33208|Metazoa,3CUFR@33213|Bilateria,40B8J@6231|Nematoda,1KUCQ@119089|Chromadorea	33208|Metazoa	W	Vinculin family	VCL	GO:0000902,GO:0000904,GO:0001725,GO:0001775,GO:0002009,GO:0002102,GO:0002162,GO:0002252,GO:0002263,GO:0002274,GO:0002275,GO:0002283,GO:0002366,GO:0002376,GO:0002443,GO:0002444,GO:0002446,GO:0002576,GO:0003008,GO:0003012,GO:0003674,GO:0003779,GO:0005198,GO:0005200,GO:0005488,GO:0005515,GO:0005575,GO:0005576,GO:0005622,GO:0005623,GO:0005737,GO:0005739,GO:0005740,GO:0005743,GO:0005829,GO:0005856,GO:…	-	ko:K05700	ko04510,ko04520,ko04670,ko04810,ko05100,ko05131,ko05146,map04510,map04520,map04670,map04810,map05100,map05131,map05146	-	-	-	ko00000,ko00001,ko04147,ko04812	-	-	-	Vinculin
transcript_25202	7209.EJD74113.1	3.981e-63	223	KOG3681@1|root,KOG3681@2759|Eukaryota,394QH@33154|Opisthokonta,3B9H4@33208|Metazoa,3CUFR@33213|Bilateria,40B8J@6231|Nematoda,1KUCQ@119089|Chromadorea	33208|Metazoa	W	Vinculin family	VCL	GO:0000902,GO:0000904,GO:0001725,GO:0001775,GO:0002009,GO:0002102,GO:0002162,GO:0002252,GO:0002263,GO:0002274,GO:0002275,GO:0002283,GO:0002366,GO:0002376,GO:0002443,GO:0002444,GO:0002446,GO:0002576,GO:0003008,GO:0003012,GO:0003674,GO:0003779,GO:0005198,GO:0005200,GO:0005488,GO:0005515,GO:0005575,GO:0005576,GO:0005622,GO:0005623,GO:0005737,GO:0005739,GO:0005740,GO:0005743,GO:0005829,GO:0005856,GO:…	-	ko:K05700	ko04510,ko04520,ko04670,ko04810,ko05100,ko05131,ko05146,map04510,map04520,map04670,map04810,map05100,map05131,map05146	-	-	-	ko00000,ko00001,ko04147,ko04812	-	-	-	Vinculin
transcript_15554	135651.CBN24882	0	1535	KOG1420@1|root,KOG1420@2759|Eukaryota,38CH0@33154|Opisthokonta,3BEHD@33208|Metazoa,3CTJ6@33213|Bilateria,40B23@6231|Nematoda,1KVA0@119089|Chromadorea,40VMC@6236|Rhabditida	33208|Metazoa	P	large conductance calcium-activated potassium channel activity	KCNMA1	GO:0000003,GO:0001508,GO:0001666,GO:0002065,GO:0003008,GO:0003012,GO:0003013,GO:0003014,GO:0003018,GO:0003674,GO:0003779,GO:0005215,GO:0005216,GO:0005227,GO:0005244,GO:0005249,GO:0005261,GO:0005267,GO:0005488,GO:0005515,GO:0005575,GO:0005576,GO:0005615,GO:0005622,GO:0005623,GO:0005737,GO:0005783,GO:0005886,GO:0005887,GO:0005901,GO:0006810,GO:0006811,GO:0006812,GO:0006813,GO:0006873,GO:0006875,GO:…	-	ko:K04936	ko04022,ko04270,ko04911,ko04924,ko04970,ko04972,map04022,map04270,map04911,map04924,map04970,map04972	-	-	-	ko00000,ko00001,ko04040	1.A.1.3.1,1.A.1.3.2,1.A.1.3.3	-	-	BK_channel_a,Ion_trans,Ion_trans_2
transcript_15063	28377.ENSACAP00000015046	0	1033	COG4581@1|root,KOG0948@2759|Eukaryota,38Y04@33154|Opisthokonta,3BBAD@33208|Metazoa,3CRCJ@33213|Bilateria,482NG@7711|Chordata,48YK4@7742|Vertebrata	33208|Metazoa	A	maturation of 5.8S rRNA	SKIV2L2	GO:0000375,GO:0000377,GO:0000398,GO:0000460,GO:0002252,GO:0002376,GO:0003674,GO:0003724,GO:0003824,GO:0004004,GO:0004386,GO:0005575,GO:0005622,GO:0005623,GO:0005634,GO:0005654,GO:0005681,GO:0006139,GO:0006364,GO:0006396,GO:0006397,GO:0006401,GO:0006725,GO:0006807,GO:0006950,GO:0006952,GO:0008026,GO:0008150,GO:0008152,GO:0008186,GO:0008380,GO:0009056,GO:0009057,GO:0009605,GO:0009607,GO:0009615,GO:…	3.6.4.13	ko:K12598	ko03018,map03018	M00393	-	-	ko00000,ko00001,ko00002,ko01000,ko03009,ko03016,ko03019,ko03041	-	-	-	DEAD,DSHCT,Helicase_C,rRNA_proc-arch
transcript_26234	126957.SMAR001169-PA	7.31e-41	153	KOG3611@1|root,KOG3611@2759|Eukaryota,38B60@33154|Opisthokonta,3B9EA@33208|Metazoa,3CTM8@33213|Bilateria,41YBA@6656|Arthropoda	33208|Metazoa	T	receptor activity. It is involved in the biological process described with multicellular organismal development	SEMA5A	GO:0000902,GO:0000904,GO:0001525,GO:0001558,GO:0001568,GO:0001569,GO:0001700,GO:0001763,GO:0001935,GO:0001936,GO:0001938,GO:0001944,GO:0002009,GO:0002040,GO:0002043,GO:0003008,GO:0003674,GO:0004888,GO:0005102,GO:0005488,GO:0005515,GO:0005539,GO:0005575,GO:0005576,GO:0005615,GO:0005623,GO:0005886,GO:0006928,GO:0006935,GO:0007154,GO:0007155,GO:0007162,GO:0007165,GO:0007166,GO:0007267,GO:0007275,GO:…	-	ko:K06841,ko:K06842	ko04360,map04360	-	-	-	ko00000,ko00001,ko04516	-	-	-	PSI,Sema,TSP_1
transcript_16357	6334.EFV61016	5.852e-83	278	COG1028@1|root,KOG1721@1|root,KOG1971@1|root,KOG1208@2759|Eukaryota,KOG1721@2759|Eukaryota,KOG1971@2759|Eukaryota,38DIW@33154|Opisthokonta,3BCUS@33208|Metazoa,3CS3C@33213|Bilateria,40AZF@6231|Nematoda	33208|Metazoa	O	Prolyl 4-hydroxylase alpha subunit homologues.	PLOD1	GO:0000003,GO:0000902,GO:0000904,GO:0001666,GO:0001701,GO:0001885,GO:0001886,GO:0002009,GO:0002064,GO:0003006,GO:0003008,GO:0003013,GO:0003018,GO:0003158,GO:0003382,GO:0003674,GO:0003824,GO:0003980,GO:0005488,GO:0005506,GO:0005515,GO:0005575,GO:0005576,GO:0005615,GO:0005622,GO:0005623,GO:0005737,GO:0005783,GO:0005789,GO:0005791,GO:0005794,GO:0005802,GO:0006011,GO:0006082,GO:0006139,GO:0006464,GO:…	1.14.11.4,2.4.1.50,2.4.1.66	ko:K00473,ko:K13645,ko:K13646,ko:K13647,ko:K15174	ko00310,ko00514,ko04011,map00310,map00514,map04011	-	R03376,R03380,R04491	RC00005,RC00049,RC00397,RC00709	ko00000,ko00001,ko01000,ko01003,ko03021,ko04147	-	-	-	2OG-FeII_Oxy
transcript_10523	6326.BUX.s01109.287	7.45e-12	66	COG0459@1|root,KOG0360@2759|Eukaryota,38BK8@33154|Opisthokonta,3BAMK@33208|Metazoa,3CUQM@33213|Bilateria,40C3Q@6231|Nematoda,1KV4H@119089|Chromadorea	33208|Metazoa	O	assists the folding of proteins upon ATP hydrolysis	cct-1	GO:0000003,GO:0002064,GO:0002065,GO:0002066,GO:0003006,GO:0003674,GO:0005488,GO:0005515,GO:0005575,GO:0005622,GO:0005623,GO:0005634,GO:0005737,GO:0005829,GO:0005832,GO:0006457,GO:0006458,GO:0007276,GO:0007281,GO:0007292,GO:0008150,GO:0009888,GO:0009987,GO:0019953,GO:0022412,GO:0022414,GO:0030154,GO:0030707,GO:0030855,GO:0032501,GO:0032502,GO:0032504,GO:0032991,GO:0043226,GO:0043227,GO:0043229,GO:…	-	ko:K09493	-	-	-	-	ko00000,ko03036,ko03110,ko04147	-	-	-	Cpn60_TCP1
transcript_25120	6334.EFV61876	1.27e-21	96	COG5256@1|root,KOG0459@2759|Eukaryota,38F7M@33154|Opisthokonta,3BDI6@33208|Metazoa,3CVHP@33213|Bilateria,40AJQ@6231|Nematoda	33208|Metazoa	J	Elongation factor Tu C-terminal domain	GSPT1	GO:0000082,GO:0000166,GO:0000184,GO:0000278,GO:0000956,GO:0001882,GO:0001883,GO:0002181,GO:0002184,GO:0003674,GO:0003676,GO:0003723,GO:0003747,GO:0003824,GO:0003924,GO:0005488,GO:0005525,GO:0005575,GO:0005622,GO:0005623,GO:0005737,GO:0005829,GO:0006139,GO:0006401,GO:0006402,GO:0006412,GO:0006415,GO:0006464,GO:0006479,GO:0006518,GO:0006725,GO:0006807,GO:0007049,GO:0008079,GO:0008135,GO:0008150,GO:…	-	ko:K03267	ko03015,map03015	-	-	-	ko00000,ko00001,ko03012,ko03019	-	-	-	GTP_EFTU,GTP_EFTU_D2,GTP_EFTU_D3,PAM2
transcript_17512	6334.EFV59792	5.775e-164	541	COG5275@1|root,KOG1968@2759|Eukaryota,38C6S@33154|Opisthokonta,3BBFZ@33208|Metazoa,3CY2K@33213|Bilateria,40C10@6231|Nematoda	33208|Metazoa	L	Replication factor C subunit 1	RFC1	GO:0000122,GO:0000166,GO:0000723,GO:0000731,GO:0000902,GO:0000904,GO:0003674,GO:0003676,GO:0003677,GO:0003690,GO:0005488,GO:0005515,GO:0005524,GO:0005575,GO:0005622,GO:0005623,GO:0005634,GO:0005654,GO:0005657,GO:0005663,GO:0005694,GO:0005730,GO:0005737,GO:0006139,GO:0006259,GO:0006260,GO:0006261,GO:0006278,GO:0006281,GO:0006283,GO:0006289,GO:0006296,GO:0006297,GO:0006301,GO:0006355,GO:0006357,GO:…	-	ko:K10754	ko03030,ko03420,ko03430,map03030,map03420,map03430	M00289,M00295	-	-	ko00000,ko00001,ko00002,ko03032,ko03400	-	-	-	AAA,BRCT,RFC1
transcript_16545	7159.AAEL007854-PA	1.637e-134	436	COG1537@1|root,KOG2869@2759|Eukaryota,38FIS@33154|Opisthokonta,3BB57@33208|Metazoa,3D09U@33213|Bilateria,41X4C@6656|Arthropoda,3SJJQ@50557|Insecta,451IZ@7147|Diptera,45G8H@7148|Nematocera	33208|Metazoa	J	May function in recognizing stalled ribosomes and triggering endonucleolytic cleavage of the mRNA, a mechanism to release non-functional ribosomes and degrade damaged mRNAs	PELO	GO:0000003,GO:0000212,GO:0000226,GO:0000280,GO:0000956,GO:0001654,GO:0001745,GO:0003006,GO:0003674,GO:0005488,GO:0005575,GO:0005622,GO:0005623,GO:0005737,GO:0006139,GO:0006355,GO:0006357,GO:0006401,GO:0006402,GO:0006412,GO:0006518,GO:0006725,GO:0006807,GO:0006996,GO:0006997,GO:0006998,GO:0007010,GO:0007017,GO:0007049,GO:0007051,GO:0007127,GO:0007140,GO:0007141,GO:0007275,GO:0007276,GO:0007281,GO:…	-	ko:K06965	ko03015,map03015	-	-	-	ko00000,ko00001	-	-	-	eRF1_1,eRF1_2,eRF1_3
transcript_15422	6334.EFV61303	4.871e-203	659	COG5069@1|root,KOG0517@2759|Eukaryota,3AH5E@33154|Opisthokonta,3BCCD@33208|Metazoa,3CXWC@33213|Bilateria,40B94@6231|Nematoda	33208|Metazoa	Z	Spectrin repeats	SPTBN5	GO:0000003,GO:0000165,GO:0000902,GO:0000904,GO:0001750,GO:0002064,GO:0002065,GO:0002066,GO:0002119,GO:0002164,GO:0003006,GO:0003674,GO:0003779,GO:0005085,GO:0005088,GO:0005488,GO:0005515,GO:0005575,GO:0005622,GO:0005623,GO:0005634,GO:0005737,GO:0005829,GO:0005856,GO:0005886,GO:0005912,GO:0005929,GO:0005938,GO:0006464,GO:0006468,GO:0006793,GO:0006796,GO:0006807,GO:0006810,GO:0006888,GO:0006897,GO:…	-	ko:K06115	-	-	-	-	ko00000,ko04812	-	-	-	CH,PH,PH_9,SH3_2,SH3_9,Spectrin
transcript_19610	6334.EFV52206	7.04e-132	437	KOG3546@1|root,KOG3546@2759|Eukaryota,38I1B@33154|Opisthokonta,3BAXZ@33208|Metazoa,3CTMW@33213|Bilateria,40BNX@6231|Nematoda	33208|Metazoa	W	Collagenase NC10 and Endostatin	cle-1	GO:0000902,GO:0000904,GO:0001764,GO:0003008,GO:0003012,GO:0003674,GO:0005488,GO:0005575,GO:0005576,GO:0005581,GO:0005604,GO:0006928,GO:0006935,GO:0006996,GO:0007005,GO:0007154,GO:0007267,GO:0007268,GO:0007271,GO:0007275,GO:0007399,GO:0007409,GO:0007411,GO:0008045,GO:0008104,GO:0008150,GO:0009605,GO:0009653,GO:0009966,GO:0009967,GO:0009987,GO:0010646,GO:0010647,GO:0014732,GO:0014887,GO:0014888,GO:…	-	ko:K06823,ko:K08135	ko04974,map04974	-	-	-	ko00000,ko00001,ko00535,ko00536,ko04147,ko04516	-	-	-	Collagen,Endostatin,fn3
transcript_18541	6334.EFV61290	6.988e-19	93	KOG1721@1|root,KOG1721@2759|Eukaryota,38EKG@33154|Opisthokonta,3BKHK@33208|Metazoa,3D622@33213|Bilateria,40B01@6231|Nematoda	33208|Metazoa	S	C2H2-type zinc finger	-	GO:0003674,GO:0005488,GO:0005515	-	ko:K09228	-	-	-	-	ko00000,ko03000	-	-	-	KRAB,zf-C2H2,zf-C2H2_6,zf-met
transcript_12581	6334.EFV55375	2.548e-154	494	KOG3686@1|root,KOG3686@2759|Eukaryota,38FEH@33154|Opisthokonta,3BD7R@33208|Metazoa,3CXJB@33213|Bilateria,40B6B@6231|Nematoda	33208|Metazoa	T	Rap/ran-GAP	SIPA1L2	GO:0003674,GO:0003779,GO:0005096,GO:0005102,GO:0005488,GO:0005515,GO:0005575,GO:0005622,GO:0005623,GO:0005737,GO:0005829,GO:0005856,GO:0006996,GO:0007010,GO:0007154,GO:0007165,GO:0007166,GO:0007167,GO:0007169,GO:0007275,GO:0007399,GO:0008047,GO:0008092,GO:0008150,GO:0009987,GO:0010646,GO:0010769,GO:0010975,GO:0014069,GO:0016043,GO:0019899,GO:0019900,GO:0019901,GO:0022008,GO:0022603,GO:0022604,GO:…	-	ko:K08013,ko:K17701,ko:K17702	ko04015,ko04670,map04015,map04670	-	-	-	ko00000,ko00001	-	-	-	Rap_GAP,SPAR_C
transcript_26671	6334.EFV59362	1.583e-92	306	KOG4441@1|root,KOG4441@2759|Eukaryota,38BR7@33154|Opisthokonta,3BB6C@33208|Metazoa,3CTSM@33213|Bilateria,40BWK@6231|Nematoda	33208|Metazoa	T	BTB And C-terminal Kelch	KLHL20	GO:0000151,GO:0000209,GO:0003674,GO:0003779,GO:0003824,GO:0004842,GO:0005488,GO:0005515,GO:0005575,GO:0005622,GO:0005623,GO:0005634,GO:0005654,GO:0005737,GO:0005794,GO:0005802,GO:0005829,GO:0005856,GO:0006464,GO:0006508,GO:0006511,GO:0006807,GO:0006810,GO:0006892,GO:0006895,GO:0006996,GO:0007010,GO:0008092,GO:0008150,GO:0008152,GO:0008582,GO:0009056,GO:0009057,GO:0009987,GO:0010033,GO:0010498,GO:…	-	ko:K10457	-	-	-	-	ko00000,ko04121	-	-	-	BACK,BTB,Kelch_1
transcript_3260	136037.KDR21856	2.002e-70	243	COG5210@1|root,KOG2197@2759|Eukaryota,38DX3@33154|Opisthokonta,3B9PK@33208|Metazoa,3CRU9@33213|Bilateria,41WKN@6656|Arthropoda,3SGC8@50557|Insecta	33208|Metazoa	T	Rab GTPase activator activity. It is involved in the biological process described with regulation of Rab GTPase activity	TBC1D15	GO:0003674,GO:0005096,GO:0005488,GO:0005515,GO:0005575,GO:0005576,GO:0005622,GO:0005623,GO:0005737,GO:0005768,GO:0005829,GO:0006810,GO:0006886,GO:0008047,GO:0008104,GO:0008150,GO:0012505,GO:0015031,GO:0015833,GO:0016192,GO:0016197,GO:0016482,GO:0017016,GO:0017137,GO:0019899,GO:0030234,GO:0030695,GO:0031267,GO:0031338,GO:0031410,GO:0031982,GO:0032879,GO:0033036,GO:0033043,GO:0034613,GO:0042147,GO:…	-	ko:K19945,ko:K20168	ko04137,map04137	-	-	-	ko00000,ko00001,ko04131	-	-	-	DUF3548,RabGAP-TBC
transcript_22718	6334.EFV53175	1.634e-247	776	KOG0318@1|root,KOG0318@2759|Eukaryota,38FD6@33154|Opisthokonta,3BHXR@33208|Metazoa,3CVF4@33213|Bilateria,40AM2@6231|Nematoda	33208|Metazoa	Z	actin filament organization	WDR1	GO:0000003,GO:0000902,GO:0000904,GO:0001667,GO:0001736,GO:0001738,GO:0002009,GO:0002064,GO:0002065,GO:0002066,GO:0002165,GO:0002252,GO:0002376,GO:0002443,GO:0002444,GO:0002446,GO:0002520,GO:0002576,GO:0003006,GO:0003008,GO:0003674,GO:0003779,GO:0005488,GO:0005515,GO:0005575,GO:0005576,GO:0005622,GO:0005623,GO:0005634,GO:0005737,GO:0005829,GO:0005856,GO:0005884,GO:0005886,GO:0005911,GO:0005938,GO:…	-	-	-	-	-	-	-	-	-	-	WD40
transcript_22780	6334.EFV54490	2.567e-11	70	COG2126@1|root,KOG1419@2759|Eukaryota,38BBJ@33154|Opisthokonta,3BA2P@33208|Metazoa,3CR7B@33213|Bilateria,40D7A@6231|Nematoda	33208|Metazoa	P	Belongs to the potassium channel family	KCNQ1	GO:0000003,GO:0000323,GO:0001508,GO:0002027,GO:0002791,GO:0002792,GO:0003006,GO:0003008,GO:0003012,GO:0003013,GO:0003014,GO:0003015,GO:0003674,GO:0005215,GO:0005216,GO:0005244,GO:0005249,GO:0005251,GO:0005261,GO:0005267,GO:0005488,GO:0005515,GO:0005516,GO:0005543,GO:0005546,GO:0005575,GO:0005622,GO:0005623,GO:0005737,GO:0005764,GO:0005768,GO:0005769,GO:0005770,GO:0005773,GO:0005783,GO:0005886,GO:…	-	ko:K04926	ko04261,ko04725,ko04971,ko04972,ko04974,ko05110,map04261,map04725,map04971,map04972,map04974,map05110	-	-	-	ko00000,ko00001,ko04040	1.A.1.15.1,1.A.1.15.6	-	-	Ion_trans,KCNQ_channel
transcript_23714	6334.EFV54473	7.742e-128	422	KOG2092@1|root,KOG2092@2759|Eukaryota,38N3C@33154|Opisthokonta,3BD01@33208|Metazoa,3CVVX@33213|Bilateria,40CFI@6231|Nematoda	33208|Metazoa	S	Tumour-associated protein	TMEM259	GO:0003002,GO:0005575,GO:0005622,GO:0005623,GO:0005737,GO:0005783,GO:0006950,GO:0007275,GO:0007389,GO:0007444,GO:0007447,GO:0007450,GO:0008150,GO:0009888,GO:0009893,GO:0009894,GO:0009896,GO:0009953,GO:0009987,GO:0010604,GO:0010941,GO:0012505,GO:0019222,GO:0030162,GO:0031323,GO:0031325,GO:0031329,GO:0031331,GO:0032268,GO:0032270,GO:0032501,GO:0032502,GO:0033554,GO:0034976,GO:0035220,GO:0035222,GO:…	-	-	-	-	-	-	-	-	-	-	Membralin
transcript_31890	6334.EFV49080	3.234e-17	83	COG0775@1|root,2QQ8X@2759|Eukaryota,39R7Y@33154|Opisthokonta,3BMHE@33208|Metazoa,3D2PP@33213|Bilateria,40CRW@6231|Nematoda	33208|Metazoa	F	Catalytic activity. It is involved in the biological process described with nucleoside metabolic process	-	GO:0007154,GO:0007267,GO:0008150,GO:0009987,GO:0023052,GO:0030154,GO:0032502,GO:0045165,GO:0045168,GO:0046331,GO:0048869	-	-	-	-	-	-	-	-	-	-	PNP_UDP_1
transcript_5300	69319.XP_008550546.1	6.072e-40	154	28M59@1|root,2QTN6@2759|Eukaryota,38F8E@33154|Opisthokonta,3BAEC@33208|Metazoa,3CRKB@33213|Bilateria,41TIP@6656|Arthropoda,3SI1T@50557|Insecta,46DZA@7399|Hymenoptera	33208|Metazoa	S	Lipase maturation factor	LMF2	GO:0005575,GO:0005622,GO:0005623,GO:0005737,GO:0005783,GO:0005789,GO:0006807,GO:0008150,GO:0008152,GO:0010467,GO:0012505,GO:0016020,GO:0019538,GO:0031984,GO:0042175,GO:0043170,GO:0043226,GO:0043227,GO:0043229,GO:0043231,GO:0044238,GO:0044422,GO:0044424,GO:0044425,GO:0044432,GO:0044444,GO:0044446,GO:0044464,GO:0051604,GO:0071704,GO:0098827,GO:1901564	-	-	-	-	-	-	-	-	-	-	LMF1
transcript_30021	6500.XP_005099471.1	6.1e-08	64	COG2453@1|root,KOG1717@2759|Eukaryota,38EWK@33154|Opisthokonta,3BA7W@33208|Metazoa,3CRNK@33213|Bilateria	33208|Metazoa	V	MAP kinase tyrosine/serine/threonine phosphatase activity	DUSP6	GO:0000003,GO:0000165,GO:0000187,GO:0000188,GO:0001708,GO:0001763,GO:0001894,GO:0001932,GO:0001933,GO:0001934,GO:0002009,GO:0002119,GO:0002164,GO:0002165,GO:0002251,GO:0002376,GO:0002385,GO:0003002,GO:0003006,GO:0003674,GO:0003824,GO:0004721,GO:0004725,GO:0005488,GO:0005515,GO:0005575,GO:0005622,GO:0005623,GO:0005634,GO:0005654,GO:0005737,GO:0005829,GO:0005886,GO:0006464,GO:0006468,GO:0006469,GO:…	3.1.3.16,3.1.3.48	ko:K04459,ko:K14819,ko:K18498,ko:K20216,ko:K21946	ko04010,ko04013,ko04214,ko04550,ko05202,ko05221,map04010,map04013,map04214,map04550,map05202,map05221	-	-	-	ko00000,ko00001,ko01000,ko01009,ko03009	-	-	-	DSPc,Rhodanese
transcript_33938	6334.EFV58525	6.108e-74	253	COG0443@1|root,KOG0101@2759|Eukaryota,38BUV@33154|Opisthokonta,3BCAK@33208|Metazoa,3CR6B@33213|Bilateria,40AH9@6231|Nematoda	33208|Metazoa	O	Belongs to the heat shock protein 70 family	HSPA13	GO:0005575,GO:0005622,GO:0005623,GO:0005737,GO:0005783,GO:0006950,GO:0008150,GO:0010033,GO:0012505,GO:0035966,GO:0042221,GO:0043226,GO:0043227,GO:0043229,GO:0043231,GO:0044424,GO:0044444,GO:0044464,GO:0050896	-	ko:K09491	-	-	-	-	ko00000,ko03110	1.A.33	-	-	HSP70
transcript_33037	6334.EFV56526	1.611e-52	192	KOG2181@1|root,KOG2181@2759|Eukaryota,38D5N@33154|Opisthokonta,3BF9R@33208|Metazoa,3CVFH@33213|Bilateria,40DQ7@6231|Nematoda	33208|Metazoa	K	LIM-domain binding protein	LDB2	GO:0000228,GO:0000785,GO:0000790,GO:0000902,GO:0000904,GO:0000972,GO:0000976,GO:0000988,GO:0000989,GO:0001067,GO:0001085,GO:0001102,GO:0001158,GO:0001654,GO:0001702,GO:0001894,GO:0001942,GO:0001952,GO:0002009,GO:0002119,GO:0002164,GO:0002165,GO:0002262,GO:0002376,GO:0002520,GO:0002682,GO:0002683,GO:0003002,GO:0003674,GO:0003676,GO:0003677,GO:0003682,GO:0003690,GO:0003700,GO:0003712,GO:0003714,GO:…	-	ko:K15617	ko05202,map05202	-	-	-	ko00000,ko00001	-	-	-	LIM_bind
transcript_36414	281687.CJA36082a	1.075e-12	70	COG0463@1|root,KOG2977@2759|Eukaryota,38V3B@33154|Opisthokonta,3BDC8@33208|Metazoa,3CUYI@33213|Bilateria,40JZF@6231|Nematoda,1M3BR@119089|Chromadorea,40ZW8@6236|Rhabditida	33208|Metazoa	M	Glycosyltransferase like family 2	B3GNTL1	-	3.1.26.5	ko:K14529	ko03013,map03013	-	-	-	ko00000,ko00001,ko01000,ko03016	-	-	-	Glycos_transf_2
transcript_38865	356851.JOAN01000016_gene6118	2.602e-11	65	COG5640@1|root,COG5640@2|Bacteria,2GN18@201174|Actinobacteria,4D9FZ@85008|Micromonosporales	201174|Actinobacteria	O	Trypsin-like serine protease	tlp	-	-	-	-	-	-	-	-	-	-	-	P_proprotein,Trypsin
transcript_23330	6334.EFV59364	6.647e-33	131	COG2272@1|root,KOG1516@2759|Eukaryota,38BGT@33154|Opisthokonta,3BC24@33208|Metazoa,3CS2Q@33213|Bilateria,40AVS@6231|Nematoda	33208|Metazoa	I	Carboxylesterase family	Ces3	GO:0001505,GO:0001941,GO:0003674,GO:0003824,GO:0005102,GO:0005488,GO:0005515,GO:0005575,GO:0005622,GO:0005623,GO:0005737,GO:0005783,GO:0005788,GO:0005886,GO:0005887,GO:0006810,GO:0006897,GO:0007154,GO:0007155,GO:0007158,GO:0007267,GO:0007268,GO:0007275,GO:0007399,GO:0007416,GO:0007528,GO:0008104,GO:0008150,GO:0009986,GO:0009987,GO:0010646,GO:0010648,GO:0012505,GO:0016020,GO:0016021,GO:0016043,GO:…	3.1.1.1,3.1.1.13,3.1.1.3	ko:K01044,ko:K07378,ko:K12298,ko:K15743	ko00100,ko00561,ko00983,ko01100,ko04514,ko04972,ko04975,map00100,map00561,map00983,map01100,map04514,map04972,map04975	M00098	R01462,R02250,R02687,R06728,R08220,R08249,R08251,R08255,R08258	RC00020,RC00037,RC00041,RC00055,RC00094,RC00162,RC00475,RC00476,RC00523,RC00962,RC02264	ko00000,ko00001,ko00002,ko01000,ko04131,ko04147,ko04516	-	CE10	-	COesterase
transcript_26326	6334.EFV61170	1.887e-202	638	KOG0953@1|root,KOG4063@1|root,KOG4260@1|root,KOG0953@2759|Eukaryota,KOG4063@2759|Eukaryota,KOG4260@2759|Eukaryota,38FBJ@33154|Opisthokonta,3BHCD@33208|Metazoa,3CUKH@33213|Bilateria,40BWE@6231|Nematoda	33208|Metazoa	A	DNA helicase activity	SUPV3L1	GO:0000177,GO:0000178,GO:0000957,GO:0000958,GO:0000959,GO:0000960,GO:0000962,GO:0000963,GO:0000965,GO:0001558,GO:0001889,GO:0003674,GO:0003676,GO:0003677,GO:0003678,GO:0003723,GO:0003724,GO:0003725,GO:0003824,GO:0004004,GO:0004386,GO:0005488,GO:0005515,GO:0005575,GO:0005622,GO:0005623,GO:0005634,GO:0005737,GO:0005739,GO:0005759,GO:0006091,GO:0006119,GO:0006139,GO:0006163,GO:0006259,GO:0006310,GO:…	3.6.4.13	ko:K17675	-	-	-	-	ko00000,ko01000,ko03029	-	-	-	Helicase_C,SUV3_C
transcript_33530	6334.EFV61315	4.903e-57	203	COG0666@1|root,KOG4177@2759|Eukaryota,38BVK@33154|Opisthokonta,3BGGV@33208|Metazoa,3CT1S@33213|Bilateria,40AQ2@6231|Nematoda	33208|Metazoa	M	ankyrin 3, node of Ranvier (ankyrin G)	ANK2	GO:0000226,GO:0000278,GO:0000281,GO:0000323,GO:0000902,GO:0000904,GO:0000910,GO:0001508,GO:0002027,GO:0002028,GO:0003008,GO:0003012,GO:0003013,GO:0003015,GO:0003205,GO:0003230,GO:0003254,GO:0003279,GO:0003283,GO:0003674,GO:0005198,GO:0005200,GO:0005488,GO:0005515,GO:0005575,GO:0005622,GO:0005623,GO:0005737,GO:0005764,GO:0005773,GO:0005783,GO:0005794,GO:0005829,GO:0005856,GO:0005886,GO:0005887,GO:…	1.14.11.27	ko:K10277,ko:K10380	ko04624,ko05205,map04624,map05205	-	-	-	ko00000,ko00001,ko01000,ko03036,ko04812	-	-	-	Ank,Ank_2,Ank_3,Ank_4,Ank_5,Death,ZU5
transcript_13506	126957.SMAR010241-PA	3.927e-128	443	KOG2115@1|root,KOG2115@2759|Eukaryota,38B61@33154|Opisthokonta,3BC0M@33208|Metazoa,3D2X0@33213|Bilateria,41WEV@6656|Arthropoda	33208|Metazoa	U	It is involved in the biological process described with retrograde transport, endosome to Golgi	VPS54	GO:0000003,GO:0000138,GO:0000139,GO:0000149,GO:0000938,GO:0001675,GO:0001894,GO:0003006,GO:0003674,GO:0005488,GO:0005515,GO:0005575,GO:0005622,GO:0005623,GO:0005634,GO:0005654,GO:0005737,GO:0005794,GO:0005795,GO:0005802,GO:0006810,GO:0006892,GO:0006896,GO:0006996,GO:0006997,GO:0007010,GO:0007034,GO:0007041,GO:0007275,GO:0007276,GO:0007281,GO:0007283,GO:0007286,GO:0007289,GO:0007290,GO:0007291,GO:…	-	ko:K17600	-	-	-	-	ko00000,ko01009,ko04131	-	-	-	Vps54,Vps54_N
transcript_35991	7739.XP_002591660.1	1.987e-28	115	COG2055@1|root,2QRW5@2759|Eukaryota,38RRZ@33154|Opisthokonta,3BKFP@33208|Metazoa,3CVJF@33213|Bilateria,48CMR@7711|Chordata	33208|Metazoa	C	Malate/L-lactate dehydrogenase	-	-	-	-	-	-	-	-	-	-	-	-	Ldh_2
transcript_25474	6334.EFV59088	3.551e-160	522	COG0733@1|root,KOG3660@2759|Eukaryota,38E26@33154|Opisthokonta,3BBRV@33208|Metazoa,3CRC1@33213|Bilateria,40QX8@6231|Nematoda	33208|Metazoa	T	Sodium:neurotransmitter symporter family	-	-	-	ko:K05038	-	-	-	-	ko00000,ko02000	2.A.22.2	-	-	SNF
transcript_31714	6334.EFV55147	2.137e-52	189	KOG1630@1|root,KOG1630@2759|Eukaryota,38EBK@33154|Opisthokonta,3B9YH@33208|Metazoa,3CVN6@33213|Bilateria,40AU1@6231|Nematoda	33208|Metazoa	T	Belongs to the BI1 family	GHITM	GO:0005575,GO:0005622,GO:0005623,GO:0005737,GO:0005739,GO:0043226,GO:0043227,GO:0043229,GO:0043231,GO:0044424,GO:0044444,GO:0044464	-	ko:K21890	-	-	-	-	ko00000,ko02000	1.A.14.1.5	-	-	Bax1-I
transcript_1470	32264.tetur32g00370.1	6.879e-72	247	COG0035@1|root,KOG1017@2759|Eukaryota,39M8U@33154|Opisthokonta,3BA96@33208|Metazoa,3CSEQ@33213|Bilateria,41UFE@6656|Arthropoda	33208|Metazoa	F	Uracil phosphoribosyltransferase	UPRT	GO:0003674,GO:0003824,GO:0004845,GO:0004849,GO:0005575,GO:0005622,GO:0005623,GO:0005737,GO:0005829,GO:0006139,GO:0006206,GO:0006213,GO:0006220,GO:0006221,GO:0006222,GO:0006725,GO:0006753,GO:0006793,GO:0006796,GO:0006807,GO:0008150,GO:0008152,GO:0008655,GO:0009058,GO:0009112,GO:0009116,GO:0009117,GO:0009119,GO:0009123,GO:0009124,GO:0009129,GO:0009130,GO:0009156,GO:0009161,GO:0009163,GO:0009165,GO:…	2.4.2.9	ko:K00761,ko:K02881	ko00240,ko01100,ko03010,map00240,map01100,map03010	M00178,M00179	R00966	RC00063	br01610,ko00000,ko00001,ko00002,ko01000,ko03011	-	-	-	UPRTase
transcript_32895	6326.BUX.s00713.287	6.991e-28	115	KOG4236@1|root,KOG4236@2759|Eukaryota,38CXS@33154|Opisthokonta,3BBYD@33208|Metazoa,3CRB8@33213|Bilateria,40CB5@6231|Nematoda,1KYIT@119089|Chromadorea	33208|Metazoa	T	Converts transient diacylglycerol (DAG) signals into prolonged physiological effects, downstream of PKC. Acts in the intestine to regulate both innate immunity by promoting activation of PMK-1 and also stress response and life span by acting as an upstream, negative regulator of the daf-16 transcription factor	PRKD1	GO:0000421,GO:0001817,GO:0001819,GO:0001932,GO:0001934,GO:0001936,GO:0001938,GO:0002009,GO:0002253,GO:0002376,GO:0002429,GO:0002682,GO:0002684,GO:0002757,GO:0002764,GO:0002768,GO:0003158,GO:0003159,GO:0003674,GO:0003824,GO:0004672,GO:0004674,GO:0004697,GO:0005080,GO:0005488,GO:0005515,GO:0005575,GO:0005622,GO:0005623,GO:0005634,GO:0005654,GO:0005737,GO:0005773,GO:0005774,GO:0005776,GO:0005794,GO:…	2.7.11.13	ko:K06070,ko:K22154	ko04015,ko04925,map04015,map04925	-	-	-	ko00000,ko00001,ko01000,ko01001	-	-	-	C1_1,PH,Pkinase
transcript_25682	8364.ENSXETP00000060331	6.209e-49	181	KOG2864@1|root,KOG2864@2759|Eukaryota,38DRE@33154|Opisthokonta,3B9UJ@33208|Metazoa,3CVNW@33213|Bilateria,48243@7711|Chordata,497AU@7742|Vertebrata	33208|Metazoa	D	glycolipid translocation	RFT1	GO:0005575,GO:0005622,GO:0005623,GO:0005737,GO:0005783,GO:0005789,GO:0006810,GO:0006869,GO:0008150,GO:0009987,GO:0010876,GO:0012505,GO:0016020,GO:0016043,GO:0031984,GO:0033036,GO:0034203,GO:0034204,GO:0042175,GO:0043226,GO:0043227,GO:0043229,GO:0043231,GO:0044422,GO:0044424,GO:0044425,GO:0044432,GO:0044444,GO:0044446,GO:0044464,GO:0046836,GO:0051179,GO:0051234,GO:0061024,GO:0065007,GO:0065008,GO:…	-	ko:K06316	-	-	-	-	ko00000,ko02000	2.A.66.3	-	-	Rft-1
transcript_41653	6334.EFV57458	4.606e-22	97	COG0405@1|root,KOG2410@2759|Eukaryota,38EE0@33154|Opisthokonta,3B9HX@33208|Metazoa,3CZXS@33213|Bilateria,40C5H@6231|Nematoda	33208|Metazoa	E	Gamma-glutamyltranspeptidase	GGT1	GO:0000003,GO:0000048,GO:0000096,GO:0000097,GO:0000902,GO:0002682,GO:0002951,GO:0003674,GO:0003824,GO:0005575,GO:0005576,GO:0005615,GO:0005622,GO:0005623,GO:0005737,GO:0005783,GO:0005886,GO:0005887,GO:0006082,GO:0006412,GO:0006508,GO:0006518,GO:0006520,GO:0006534,GO:0006536,GO:0006575,GO:0006629,GO:0006631,GO:0006690,GO:0006691,GO:0006749,GO:0006750,GO:0006751,GO:0006790,GO:0006805,GO:0006807,GO:…	2.3.2.2,3.4.19.13,3.4.19.14	ko:K00681,ko:K18592	ko00430,ko00460,ko00480,ko00590,ko01100,map00430,map00460,map00480,map00590,map01100	-	R00494,R01262,R01687,R03867,R03916,R03970,R03971,R04935,R09875	RC00064,RC00090,RC00096	ko00000,ko00001,ko01000,ko01002,ko04090	-	-	-	G_glu_transpept
transcript_14052	6334.EFV54417	8.097e-13	73	KOG4221@1|root,KOG4221@2759|Eukaryota,38DHJ@33154|Opisthokonta,3BASX@33208|Metazoa,3D0AX@33213|Bilateria,40BB6@6231|Nematoda	33208|Metazoa	T	Fibronectin type 3 domain	NEO1	GO:0000003,GO:0000768,GO:0000902,GO:0000904,GO:0001558,GO:0001654,GO:0001764,GO:0001932,GO:0001934,GO:0001975,GO:0002791,GO:0002792,GO:0003002,GO:0003006,GO:0003674,GO:0003712,GO:0003713,GO:0004888,GO:0005042,GO:0005102,GO:0005488,GO:0005515,GO:0005575,GO:0005622,GO:0005623,GO:0005634,GO:0005654,GO:0005737,GO:0005794,GO:0005829,GO:0005886,GO:0005887,GO:0006355,GO:0006357,GO:0006915,GO:0006928,GO:…	3.1.3.2	ko:K06765,ko:K06766,ko:K14395	ko04360,ko04514,ko05200,ko05210,map04360,map04514,map05200,map05210	-	R11527	RC00017	ko00000,ko00001,ko01000	-	-	-	I-set,Ig_2,Ig_3,Neogenin_C,fn3
transcript_21683	3055.EDO98249	2.895e-06	52	COG2220@1|root,KOG3798@2759|Eukaryota,37YCP@33090|Viridiplantae,34J7D@3041|Chlorophyta	3041|Chlorophyta	S	Beta-lactamase superfamily domain	-	-	3.1.4.54	ko:K13985	ko04723,map04723	-	-	-	ko00000,ko00001,ko01000	-	-	-	Lactamase_B_2
transcript_24593	6334.EFV57546	7.374e-74	259	arCOG07452@1|root,2QRCP@2759|Eukaryota,38HK2@33154|Opisthokonta,3BGN2@33208|Metazoa,3CT37@33213|Bilateria,40CSN@6231|Nematoda	33208|Metazoa	S	hexosaminidase activity	-	GO:0003674,GO:0003824,GO:0004553,GO:0005975,GO:0008150,GO:0008152,GO:0015929,GO:0016787,GO:0016798,GO:0044238,GO:0071704	3.2.1.52	ko:K14459	ko00511,ko00513,ko01100,map00511,map00513,map01100	-	R09323	-	ko00000,ko00001,ko01000	-	GH20	-	Glyco_hydro_20
transcript_33680	6334.EFV60112	1.768e-20	93	COG0580@1|root,COG5059@1|root,KOG0224@2759|Eukaryota,KOG4280@2759|Eukaryota,392UK@33154|Opisthokonta,3BF70@33208|Metazoa,3CSKK@33213|Bilateria,40G34@6231|Nematoda	33208|Metazoa	P	Belongs to the MIP aquaporin (TC 1.A.8) family	AQP3	GO:0001101,GO:0001666,GO:0002376,GO:0002682,GO:0002684,GO:0003008,GO:0003014,GO:0003091,GO:0003097,GO:0003674,GO:0005215,GO:0005275,GO:0005342,GO:0005345,GO:0005350,GO:0005372,GO:0005575,GO:0005622,GO:0005623,GO:0005634,GO:0005737,GO:0005886,GO:0005887,GO:0005911,GO:0006810,GO:0006811,GO:0006820,GO:0006833,GO:0006863,GO:0006869,GO:0006950,GO:0006952,GO:0006955,GO:0006970,GO:0007154,GO:0007275,GO:…	-	ko:K09876,ko:K09877,ko:K09878,ko:K09886,ko:K10404	ko04962,ko04976,map04962,map04976	-	-	-	ko00000,ko00001,ko02000,ko04812	1.A.8,1.A.8.9	-	-	MIP
transcript_1284	6334.EFV49175	1.556e-08	55	KOG4341@1|root,KOG4341@2759|Eukaryota,38WZP@33154|Opisthokonta,3BB3Z@33208|Metazoa,3CRS5@33213|Bilateria,40AKV@6231|Nematoda	33208|Metazoa	S	Leucine-rich repeat - CC (cysteine-containing) subfamily	FBXL20	GO:0000151,GO:0000209,GO:0001662,GO:0002119,GO:0002164,GO:0002209,GO:0003008,GO:0003674,GO:0003824,GO:0004842,GO:0005488,GO:0005515,GO:0005575,GO:0005622,GO:0005623,GO:0005737,GO:0005829,GO:0006464,GO:0006508,GO:0006511,GO:0006513,GO:0006807,GO:0006950,GO:0006952,GO:0007275,GO:0007588,GO:0007610,GO:0007624,GO:0008150,GO:0008152,GO:0009056,GO:0009057,GO:0009791,GO:0009894,GO:0009966,GO:0009987,GO:…	-	ko:K10268	-	-	-	-	ko00000,ko04121	-	-	-	F-box-like,LRR_6
transcript_5906	6334.EFV55210	1.518e-42	159	2BY1G@1|root,2SQN1@2759|Eukaryota,3APH1@33154|Opisthokonta,3C14R@33208|Metazoa,3DH4G@33213|Bilateria,40GIJ@6231|Nematoda	33208|Metazoa	S	Transthyretin-like family	-	-	-	-	-	-	-	-	-	-	-	-	TTR-52
transcript_6866	6334.EFV54762	1.268e-33	134	KOG3931@1|root,KOG3931@2759|Eukaryota,391ZX@33154|Opisthokonta,3B99P@33208|Metazoa,3CRXG@33213|Bilateria,40AVC@6231|Nematoda	33208|Metazoa	S	SprT homologues.	SPRTN	GO:0000278,GO:0000731,GO:0001674,GO:0001940,GO:0003674,GO:0005488,GO:0005515,GO:0005575,GO:0005622,GO:0005623,GO:0005634,GO:0005654,GO:0005694,GO:0006139,GO:0006259,GO:0006281,GO:0006301,GO:0006725,GO:0006807,GO:0006950,GO:0006974,GO:0007049,GO:0008150,GO:0008152,GO:0009058,GO:0009059,GO:0009314,GO:0009411,GO:0009416,GO:0009628,GO:0009650,GO:0009893,GO:0009987,GO:0010604,GO:0016604,GO:0016607,GO:…	-	-	-	-	-	-	-	-	-	-	SprT-like
transcript_28330	6334.EFV57979	3.626e-72	251	KOG2581@1|root,KOG2581@2759|Eukaryota,38DK7@33154|Opisthokonta,3BASY@33208|Metazoa,3CUI0@33213|Bilateria,40B7Q@6231|Nematoda	33208|Metazoa	O	Proteasome regulatory subunit C-terminal	PSMD3	GO:0000502,GO:0001775,GO:0002252,GO:0002263,GO:0002274,GO:0002275,GO:0002283,GO:0002366,GO:0002376,GO:0002443,GO:0002444,GO:0002446,GO:0003674,GO:0005488,GO:0005515,GO:0005575,GO:0005576,GO:0005622,GO:0005623,GO:0005634,GO:0005654,GO:0005737,GO:0005829,GO:0005838,GO:0006464,GO:0006508,GO:0006511,GO:0006807,GO:0006810,GO:0006887,GO:0006955,GO:0008150,GO:0008152,GO:0008270,GO:0008541,GO:0009056,GO:…	-	ko:K03033	ko03050,ko05169,map03050,map05169	M00341	-	-	ko00000,ko00001,ko00002,ko03051	-	-	-	PCI,Rpn3_C
transcript_4750	9694.XP_007075784.1	5.458e-06	52	KOG1478@1|root,KOG1478@2759|Eukaryota,38DWZ@33154|Opisthokonta,3BJBG@33208|Metazoa,3D1SH@33213|Bilateria,48318@7711|Chordata,497T1@7742|Vertebrata,3J9SB@40674|Mammalia,3EH72@33554|Carnivora	33208|Metazoa	S	R3H domain containing 4	R3HDM4	-	1.1.1.270,1.1.1.62	ko:K13373	ko00100,ko00140,ko01100,ko01130,ko04913,map00100,map00140,map01100,map01130,map04913	M00101	R02352,R02353,R04681,R04682,R07495,R08945,R08980	RC00127,RC00154,RC00261	ko00000,ko00001,ko00002,ko01000	-	-	-	R3H,R3H-assoc
transcript_28484	6334.EFV58356	1.172e-45	166	COG4690@1|root,2QPIA@2759|Eukaryota,39RZD@33154|Opisthokonta,3BBDU@33208|Metazoa,3CR7H@33213|Bilateria	33208|Metazoa	E	secernin	SCRN2	GO:0006810,GO:0006887,GO:0008150,GO:0009987,GO:0016192,GO:0032940,GO:0046903,GO:0051179,GO:0051234	-	ko:K14358	-	-	-	-	ko00000,ko01002	-	-	-	Peptidase_C69
transcript_34758	6334.EFV54370	9.382e-21	94	COG0194@1|root,KOG0609@2759|Eukaryota,39XPI@33154|Opisthokonta,3BN2D@33208|Metazoa,3D4DS@33213|Bilateria,40CNF@6231|Nematoda	33208|Metazoa	T	Guanylate kinase homologues.	magu-3	-	-	-	-	-	-	-	-	-	-	-	Guanylate_kin
transcript_28603	9978.XP_004582952.1	1.377e-09	66	COG2124@1|root,KOG0156@2759|Eukaryota,38BSU@33154|Opisthokonta,3B9SW@33208|Metazoa,3CSM5@33213|Bilateria,483P4@7711|Chordata,48VMX@7742|Vertebrata,3JA82@40674|Mammalia,35E4N@314146|Euarchontoglires	33208|Metazoa	Q	cytochrome P450	CYP1B1	GO:0000003,GO:0000302,GO:0001505,GO:0001523,GO:0001525,GO:0001568,GO:0001654,GO:0001667,GO:0001676,GO:0001817,GO:0001819,GO:0001944,GO:0002930,GO:0003006,GO:0003008,GO:0003674,GO:0003824,GO:0004497,GO:0005488,GO:0005575,GO:0005622,GO:0005623,GO:0005634,GO:0005737,GO:0005739,GO:0005783,GO:0005789,GO:0006066,GO:0006081,GO:0006082,GO:0006139,GO:0006259,GO:0006304,GO:0006355,GO:0006417,GO:0006629,GO:…	1.14.14.1	ko:K07410	ko00140,ko00380,ko00980,ko04913,ko05204,ko05206,map00140,map00380,map00980,map04913,map05204,map05206	-	R03088,R03090,R03629,R07079,R07080,R07081,R07085,R07087,R09416,R09418,R09442	RC00046,RC01444,RC01445,RC01727	ko00000,ko00001,ko00199,ko01000	-	-	-	p450
transcript_31607	6334.EFV54822	1.145e-240	745	COG0554@1|root,KOG0729@2759|Eukaryota,38CT7@33154|Opisthokonta,3BBVA@33208|Metazoa,3CTM9@33213|Bilateria,40AMP@6231|Nematoda	33208|Metazoa	O	Belongs to the AAA ATPase family	PSMC2	GO:0000502,GO:0000932,GO:0001775,GO:0002252,GO:0002263,GO:0002274,GO:0002275,GO:0002283,GO:0002366,GO:0002376,GO:0002443,GO:0002444,GO:0002446,GO:0003674,GO:0003824,GO:0005488,GO:0005515,GO:0005575,GO:0005576,GO:0005622,GO:0005623,GO:0005634,GO:0005654,GO:0005737,GO:0005829,GO:0005838,GO:0006355,GO:0006357,GO:0006464,GO:0006508,GO:0006511,GO:0006807,GO:0006810,GO:0006887,GO:0006950,GO:0006955,GO:…	-	ko:K03061	ko03050,ko05169,map03050,map05169	M00341	-	-	ko00000,ko00001,ko00002,ko03051	-	-	-	AAA
transcript_27310	6334.EFV57074	1.363e-218	684	KOG0120@1|root,KOG0120@2759|Eukaryota,38BQ8@33154|Opisthokonta,3BAT7@33208|Metazoa,3CWG6@33213|Bilateria,40B2R@6231|Nematoda	33208|Metazoa	A	U2 snRNP auxiliary factor large subunit	U2AF2	GO:0000003,GO:0000243,GO:0000245,GO:0000375,GO:0000377,GO:0000381,GO:0000389,GO:0000398,GO:0002119,GO:0002164,GO:0003006,GO:0003674,GO:0003676,GO:0003723,GO:0003727,GO:0003729,GO:0005488,GO:0005515,GO:0005575,GO:0005622,GO:0005623,GO:0005634,GO:0005654,GO:0005681,GO:0005684,GO:0006139,GO:0006376,GO:0006396,GO:0006397,GO:0006403,GO:0006405,GO:0006406,GO:0006611,GO:0006725,GO:0006807,GO:0006810,GO:…	-	ko:K12837	ko03040,map03040	-	-	-	ko00000,ko00001,ko03041	-	-	-	RRM_1
transcript_2972	6334.EFV58481	3.954e-85	290	COG3325@1|root,KOG2806@2759|Eukaryota,38BJK@33154|Opisthokonta,3BA7Q@33208|Metazoa,3CS5K@33213|Bilateria,40C6W@6231|Nematoda	33208|Metazoa	G	chitin binding	CHIA	GO:0001817,GO:0001819,GO:0002376,GO:0002532,GO:0002791,GO:0002793,GO:0003674,GO:0003796,GO:0003824,GO:0004553,GO:0004568,GO:0005488,GO:0005515,GO:0005575,GO:0005576,GO:0005615,GO:0005622,GO:0005623,GO:0005737,GO:0005975,GO:0005976,GO:0006022,GO:0006026,GO:0006030,GO:0006032,GO:0006037,GO:0006040,GO:0006807,GO:0006950,GO:0006952,GO:0006954,GO:0006955,GO:0007586,GO:0008061,GO:0008144,GO:0008150,GO:…	3.2.1.14	ko:K01183	ko00520,ko01100,map00520,map01100	-	R01206,R02334	RC00467	ko00000,ko00001,ko01000	-	GH18	-	CBM_14,Glyco_hydro_18
transcript_27442	6334.EFV61333	6.755e-47	178	2B0SD@1|root,2S08N@2759|Eukaryota,3A1J0@33154|Opisthokonta,3BQDV@33208|Metazoa,3D7SJ@33213|Bilateria	33208|Metazoa	T	olfactory learning	spi	GO:0000003,GO:0000086,GO:0000165,GO:0000278,GO:0001654,GO:0001655,GO:0001667,GO:0001700,GO:0001709,GO:0001736,GO:0001738,GO:0001742,GO:0001745,GO:0001751,GO:0001754,GO:0001932,GO:0001934,GO:0002009,GO:0002064,GO:0002065,GO:0002066,GO:0002165,GO:0003002,GO:0003006,GO:0003008,GO:0003013,GO:0003015,GO:0003674,GO:0005102,GO:0005154,GO:0005488,GO:0005515,GO:0005575,GO:0005576,GO:0005622,GO:0005623,GO:…	-	ko:K16691,ko:K20229	ko04013,ko04391,map04013,map04391	-	-	-	ko00000,ko00001	-	-	-	EGF
transcript_2695	6334.EFV61398	2.014e-61	223	KOG3058@1|root,KOG3058@2759|Eukaryota,38GXT@33154|Opisthokonta,3BC23@33208|Metazoa,3CVX4@33213|Bilateria	33208|Metazoa	S	ceramide phosphoethanolamine biosynthetic process	SAMD8	GO:0000139,GO:0002950,GO:0003674,GO:0003824,GO:0005575,GO:0005622,GO:0005623,GO:0005737,GO:0005783,GO:0005789,GO:0005794,GO:0005829,GO:0005886,GO:0005887,GO:0006629,GO:0006643,GO:0006644,GO:0006665,GO:0006672,GO:0006684,GO:0006686,GO:0006793,GO:0006796,GO:0006807,GO:0006996,GO:0007030,GO:0008150,GO:0008152,GO:0008361,GO:0008610,GO:0008654,GO:0009058,GO:0009889,GO:0009987,GO:0010256,GO:0010556,GO:…	-	-	-	-	-	-	-	-	-	-	PAP2_C,SAM_1
transcript_22319	6334.EFV52062	3.678e-144	464	COG0205@1|root,KOG2440@2759|Eukaryota,38C5Z@33154|Opisthokonta,3B9JD@33208|Metazoa,3CRRX@33213|Bilateria,40B91@6231|Nematoda	33208|Metazoa	G	Catalyzes the phosphorylation of D-fructose 6-phosphate to fructose 1,6-bisphosphate by ATP, the first committing step of glycolysis	PFKL	GO:0000166,GO:0000272,GO:0000768,GO:0001678,GO:0001775,GO:0002252,GO:0002263,GO:0002274,GO:0002275,GO:0002283,GO:0002366,GO:0002376,GO:0002443,GO:0002444,GO:0002446,GO:0002791,GO:0002792,GO:0002793,GO:0003674,GO:0003824,GO:0003872,GO:0004331,GO:0005488,GO:0005515,GO:0005524,GO:0005575,GO:0005576,GO:0005622,GO:0005623,GO:0005634,GO:0005737,GO:0005829,GO:0005886,GO:0005929,GO:0005945,GO:0005975,GO:…	2.7.1.11	ko:K00850	ko00010,ko00030,ko00051,ko00052,ko00680,ko01100,ko01110,ko01120,ko01130,ko01200,ko01230,ko03018,ko04152,ko05230,map00010,map00030,map00051,map00052,map00680,map01100,map01110,map01120,map01130,map01200,map01230,map03018,map04152,map05230	M00001,M00345	R00756,R03236,R03237,R03238,R03239,R04779	RC00002,RC00017	ko00000,ko00001,ko00002,ko01000,ko01009,ko03019	-	-	-	PFK
transcript_29402	34506.g2697	5.898e-73	259	KOG3838@1|root,KOG3838@2759|Eukaryota,38B9X@33154|Opisthokonta,3BB98@33208|Metazoa,3CWPZ@33213|Bilateria,40BE9@6231|Nematoda,1KVBM@119089|Chromadorea,40SS7@6236|Rhabditida	33208|Metazoa	U	Legume-like lectin family	LMAN1	GO:0000139,GO:0003674,GO:0005488,GO:0005509,GO:0005515,GO:0005537,GO:0005575,GO:0005622,GO:0005623,GO:0005737,GO:0005783,GO:0005789,GO:0005793,GO:0005794,GO:0005798,GO:0006457,GO:0006810,GO:0006888,GO:0006900,GO:0006901,GO:0006903,GO:0006950,GO:0006996,GO:0007029,GO:0007030,GO:0007596,GO:0007599,GO:0008150,GO:0009611,GO:0009987,GO:0010256,GO:0010638,GO:0012505,GO:0012506,GO:0012507,GO:0016020,GO:…	-	ko:K10080	ko04141,map04141	-	-	-	ko00000,ko00001,ko04091,ko04131	-	-	-	Lectin_leg-like
transcript_33590	34506.g3533	4.627e-59	210	COG5253@1|root,KOG0229@2759|Eukaryota,38BAH@33154|Opisthokonta,3BABX@33208|Metazoa,3CRDG@33213|Bilateria,40B9H@6231|Nematoda,1KV7J@119089|Chromadorea,40WG0@6236|Rhabditida	33208|Metazoa	T	Phosphatidylinositol-4-phosphate 5-Kinase	PIP5K1B	GO:0000003,GO:0000226,GO:0000285,GO:0000902,GO:0000904,GO:0001505,GO:0001667,GO:0001726,GO:0001775,GO:0001891,GO:0001931,GO:0001932,GO:0001933,GO:0002376,GO:0003002,GO:0003006,GO:0003674,GO:0003824,GO:0005488,GO:0005515,GO:0005516,GO:0005575,GO:0005576,GO:0005622,GO:0005623,GO:0005634,GO:0005654,GO:0005694,GO:0005700,GO:0005737,GO:0005768,GO:0005829,GO:0005886,GO:0005902,GO:0005912,GO:0005924,GO:…	2.7.1.68	ko:K00889,ko:K03029	ko00562,ko01100,ko03050,ko04011,ko04070,ko04072,ko04139,ko04144,ko04666,ko04810,ko05169,ko05231,map00562,map01100,map03050,map04011,map04070,map04072,map04139,map04144,map04666,map04810,map05169,map05231	M00130,M00341	R03469	RC00002,RC00078	ko00000,ko00001,ko00002,ko01000,ko03051,ko04131	-	-	-	PIP5K
transcript_22276	6334.EFV57850	4.788e-104	347	COG0006@1|root,KOG2413@2759|Eukaryota,38B6V@33154|Opisthokonta,3BBH0@33208|Metazoa,3CS64@33213|Bilateria,40C0Z@6231|Nematoda	33208|Metazoa	E	Belongs to the peptidase M24B family	-	GO:0003674,GO:0003824,GO:0004177,GO:0005488,GO:0005515,GO:0005575,GO:0005622,GO:0005623,GO:0005737,GO:0006508,GO:0006807,GO:0008150,GO:0008152,GO:0008233,GO:0008235,GO:0008237,GO:0008238,GO:0008270,GO:0016787,GO:0019538,GO:0042802,GO:0042803,GO:0043167,GO:0043169,GO:0043170,GO:0044238,GO:0044424,GO:0044464,GO:0046872,GO:0046914,GO:0046983,GO:0070006,GO:0070011,GO:0071704,GO:0140096,GO:1901564	3.4.11.9	ko:K01262	-	-	-	-	ko00000,ko01000,ko01002	-	-	-	Creatinase_N,Creatinase_N_2,Peptidase_M24,Peptidase_M24_C
transcript_21834	6334.EFV61446	2.915e-130	427	KOG3658@1|root,KOG3658@2759|Eukaryota,38DE4@33154|Opisthokonta,3BDRB@33208|Metazoa,3CWGV@33213|Bilateria,40BMV@6231|Nematoda	33208|Metazoa	O	Membrane-proximal domain, switch, for ADAM17	ADAM17	GO:0000079,GO:0001558,GO:0001666,GO:0001708,GO:0001775,GO:0001817,GO:0001819,GO:0001932,GO:0001934,GO:0001936,GO:0001938,GO:0001959,GO:0001961,GO:0002009,GO:0002011,GO:0002237,GO:0002250,GO:0002252,GO:0002376,GO:0002443,GO:0002444,GO:0002446,GO:0002460,GO:0002467,GO:0002520,GO:0002521,GO:0002532,GO:0002682,GO:0002684,GO:0002685,GO:0002687,GO:0002688,GO:0002690,GO:0003674,GO:0003824,GO:0004175,GO:…	3.4.24.86	ko:K06059	ko04330,ko05010,ko05120,map04330,map05010,map05120	M00682	-	-	ko00000,ko00001,ko00002,ko01000,ko01002,ko04090,ko04516	-	-	-	ADAM17_MPD,Disintegrin,Pep_M12B_propep,Reprolysin_2,Reprolysin_5
transcript_23458	126957.SMAR011380-PA	2.456e-24	116	COG0553@1|root,KOG0391@2759|Eukaryota,38C85@33154|Opisthokonta,3BH39@33208|Metazoa,3CUF7@33213|Bilateria,41V48@6656|Arthropoda	33208|Metazoa	KL	DNA- binding	EP400	GO:0000003,GO:0000123,GO:0000228,GO:0000785,GO:0000790,GO:0000812,GO:0000902,GO:0000904,GO:0002165,GO:0002376,GO:0002520,GO:0002682,GO:0002683,GO:0003002,GO:0003006,GO:0003674,GO:0003682,GO:0003712,GO:0003713,GO:0003823,GO:0003824,GO:0004402,GO:0005488,GO:0005515,GO:0005575,GO:0005622,GO:0005623,GO:0005634,GO:0005654,GO:0005694,GO:0005737,GO:0005794,GO:0006325,GO:0006338,GO:0006355,GO:0006357,GO:…	-	ko:K11320,ko:K11661	-	-	-	-	ko00000,ko01000,ko03036	-	-	-	EP400_N,HSA,Helicase_C,SNF2_N
transcript_12675	69293.ENSGACP00000018674	0	1322	COG1204@1|root,KOG0952@2759|Eukaryota,38CPH@33154|Opisthokonta,3B9XK@33208|Metazoa,3D8Z8@33213|Bilateria,4822E@7711|Chordata,491VG@7742|Vertebrata,49TJI@7898|Actinopterygii	33208|Metazoa	A	Activating signal cointegrator 1 complex subunit	ASCC3	GO:0000375,GO:0000377,GO:0000381,GO:0000398,GO:0003674,GO:0003678,GO:0003724,GO:0003824,GO:0004003,GO:0004004,GO:0004386,GO:0005575,GO:0005622,GO:0005623,GO:0005634,GO:0005654,GO:0005682,GO:0005730,GO:0005737,GO:0005829,GO:0006139,GO:0006259,GO:0006281,GO:0006304,GO:0006307,GO:0006396,GO:0006397,GO:0006725,GO:0006807,GO:0006950,GO:0006974,GO:0006996,GO:0008026,GO:0008094,GO:0008150,GO:0008152,GO:…	3.6.4.12	ko:K18663	-	-	-	-	ko00000,ko01000,ko03400	-	-	-	DEAD,Helicase_C,Sec63
transcript_34936	6334.EFV59459	1.283e-17	87	KOG2008@1|root,KOG2008@2759|Eukaryota,39UDT@33154|Opisthokonta,3BB9Y@33208|Metazoa,3CXAR@33213|Bilateria,40CYK@6231|Nematoda	33208|Metazoa	T	cell division	SH3BP5L	GO:0001932,GO:0001933,GO:0003674,GO:0004857,GO:0004860,GO:0005488,GO:0005515,GO:0005575,GO:0005622,GO:0005623,GO:0005737,GO:0006469,GO:0007154,GO:0007165,GO:0008150,GO:0009892,GO:0009987,GO:0010563,GO:0010605,GO:0017124,GO:0019207,GO:0019210,GO:0019220,GO:0019222,GO:0019887,GO:0019904,GO:0023052,GO:0030234,GO:0031323,GO:0031324,GO:0031399,GO:0031400,GO:0032268,GO:0032269,GO:0033673,GO:0035556,GO:…	-	ko:K20478	-	-	-	-	ko00000,ko04131	-	-	-	SH3BP5
transcript_15386	6334.EFV53622	1.552e-210	684	KOG3680@1|root,KOG3680@2759|Eukaryota,38CWD@33154|Opisthokonta,3BCZK@33208|Metazoa,3D1FE@33213|Bilateria,40AG5@6231|Nematoda	33208|Metazoa	S	Domain of unknown function (DUF3402)	STRIP2	GO:0000226,GO:0000902,GO:0000904,GO:0002009,GO:0003008,GO:0003013,GO:0003015,GO:0003674,GO:0005488,GO:0005515,GO:0005575,GO:0005622,GO:0005623,GO:0005634,GO:0005737,GO:0005783,GO:0005829,GO:0006928,GO:0006996,GO:0007010,GO:0007017,GO:0007029,GO:0007032,GO:0007275,GO:0007399,GO:0007409,GO:0008015,GO:0008150,GO:0008360,GO:0008582,GO:0009653,GO:0009888,GO:0009966,GO:0009968,GO:0009987,GO:0010256,GO:…	-	-	-	-	-	-	-	-	-	-	DUF3402,N1221
transcript_29694	7425.NV18435-PA	1.872e-69	242	COG2319@1|root,KOG2394@2759|Eukaryota,38GEV@33154|Opisthokonta,3BDS4@33208|Metazoa,3CSCN@33213|Bilateria,41WR1@6656|Arthropoda,3SI6N@50557|Insecta,46K5I@7399|Hymenoptera	33208|Metazoa	S	WD domain, G-beta repeat	WDR20	GO:0003674,GO:0005488,GO:0005515,GO:0006464,GO:0006508,GO:0006807,GO:0008150,GO:0008152,GO:0009893,GO:0009987,GO:0010468,GO:0010604,GO:0010628,GO:0016579,GO:0019222,GO:0019538,GO:0030162,GO:0031323,GO:0031325,GO:0031399,GO:0031401,GO:0032268,GO:0032270,GO:0032879,GO:0032880,GO:0036211,GO:0040012,GO:0040017,GO:0043170,GO:0043412,GO:0044237,GO:0044238,GO:0044260,GO:0044267,GO:0045862,GO:0048518,GO:…	-	-	-	-	-	-	-	-	-	-	WD40
transcript_22336	6669.EFX86991	7.303e-35	153	KOG2048@1|root,KOG2048@2759|Eukaryota,38EUF@33154|Opisthokonta,3BF9Z@33208|Metazoa,3CVSS@33213|Bilateria,41TDT@6656|Arthropoda	33208|Metazoa	S	WD40 repeats	CIRH1A	GO:0001650,GO:0005575,GO:0005622,GO:0005623,GO:0005634,GO:0005654,GO:0005694,GO:0005730,GO:0006139,GO:0006355,GO:0006364,GO:0006396,GO:0006725,GO:0006807,GO:0008150,GO:0008152,GO:0009889,GO:0009987,GO:0010467,GO:0010468,GO:0010556,GO:0016070,GO:0016072,GO:0019219,GO:0019222,GO:0022613,GO:0030490,GO:0031323,GO:0031326,GO:0031974,GO:0031981,GO:0032991,GO:0034455,GO:0034470,GO:0034641,GO:0034660,GO:…	-	ko:K14548	ko03008,map03008	-	-	-	ko00000,ko00001,ko03009	-	-	-	WD40
transcript_22449	6334.EFV59079	2.114e-07	52	COG0428@1|root,KOG2769@1|root,KOG2693@2759|Eukaryota,KOG2769@2759|Eukaryota,38CXJ@33154|Opisthokonta,3BDYK@33208|Metazoa,3CUR1@33213|Bilateria,40B6U@6231|Nematoda	33208|Metazoa	A	Protein of unknown function (DUF1115)	PRPF3	GO:0000244,GO:0000375,GO:0000377,GO:0000387,GO:0000398,GO:0003674,GO:0003676,GO:0003723,GO:0005488,GO:0005515,GO:0005575,GO:0005622,GO:0005623,GO:0005634,GO:0005654,GO:0005681,GO:0005684,GO:0005737,GO:0005829,GO:0006139,GO:0006355,GO:0006396,GO:0006397,GO:0006725,GO:0006807,GO:0008150,GO:0008152,GO:0008380,GO:0009889,GO:0009987,GO:0010467,GO:0010468,GO:0010556,GO:0015030,GO:0016043,GO:0016070,GO:…	-	ko:K12843	ko03040,map03040	M00354	-	-	ko00000,ko00001,ko00002,ko03041	-	-	-	DUF1115,PRP3,PWI
transcript_22726	6334.EFV52726	3.171e-121	406	COG0204@1|root,KOG4666@2759|Eukaryota,38C9V@33154|Opisthokonta,3BD9G@33208|Metazoa,3CVJA@33213|Bilateria	33208|Metazoa	I	Lysophosphatidylcholine acyltransferase	LPCAT2	GO:0000323,GO:0001654,GO:0001775,GO:0001894,GO:0002252,GO:0002263,GO:0002274,GO:0002275,GO:0002283,GO:0002366,GO:0002376,GO:0002443,GO:0002444,GO:0002446,GO:0003674,GO:0003824,GO:0003841,GO:0005575,GO:0005622,GO:0005623,GO:0005737,GO:0005764,GO:0005765,GO:0005766,GO:0005773,GO:0005774,GO:0005783,GO:0005789,GO:0005794,GO:0005795,GO:0005811,GO:0005886,GO:0006629,GO:0006644,GO:0006650,GO:0006654,GO:…	2.3.1.23,2.3.1.67	ko:K13510	ko00564,ko00565,ko01100,map00564,map00565,map01100	-	R01318,R03437,R03438,R09036	RC00004,RC00037	ko00000,ko00001,ko01000,ko01004	-	-	-	Acyltransferase,EF-hand_1,EF-hand_5,EF-hand_7,EF-hand_8
transcript_27045	6334.EFV59002	6.096e-135	437	COG1012@1|root,KOG2450@2759|Eukaryota,38CDB@33154|Opisthokonta,3BCJG@33208|Metazoa,3CU6J@33213|Bilateria,40CK3@6231|Nematoda	33208|Metazoa	C	belongs to the aldehyde dehydrogenase family	-	-	1.2.1.3,1.2.1.36	ko:K00128,ko:K07249	ko00010,ko00053,ko00071,ko00280,ko00310,ko00330,ko00340,ko00380,ko00410,ko00561,ko00620,ko00625,ko00830,ko00903,ko00981,ko01100,ko01110,ko01120,ko01130,map00010,map00053,map00071,map00280,map00310,map00330,map00340,map00380,map00410,map00561,map00620,map00625,map00830,map00903,map00981,map01100,map01110,map01120,map01130	M00135	R00264,R00631,R00710,R00904,R01752,R01986,R02123,R02549,R02678,R02940,R02957,R03283,R03869,R04065,R04506,R04903,R05050,R05237,R05238,R05286,R06366,R08146,R08385	RC00047,RC00071,RC00080,RC00186,RC00218,RC00242,RC00816,RC01500	ko00000,ko00001,ko00002,ko01000	-	-	-	Aldedh
transcript_21940	6334.EFV50651	4.592e-30	121	28J2M@1|root,2QRET@2759|Eukaryota,38F0S@33154|Opisthokonta,3BGBA@33208|Metazoa,3CU5R@33213|Bilateria,40D73@6231|Nematoda	33208|Metazoa	S	Common central domain of tyrosinase	-	-	1.14.18.1	ko:K00505	ko00350,ko00950,ko00965,ko01100,ko01110,ko04916,map00350,map00950,map00965,map01100,map01110,map04916	M00042	R00731,R02078,R02363,R02383,R04693,R04884	RC00046,RC00150,RC00180	ko00000,ko00001,ko00002,ko01000	-	-	-	ShK,Tyrosinase
transcript_3169	6334.EFV59514	4.012e-48	177	KOG3884@1|root,KOG3884@2759|Eukaryota,3A464@33154|Opisthokonta,3BRF7@33208|Metazoa,3D5ID@33213|Bilateria,40EC0@6231|Nematoda	33208|Metazoa	T	Neural proliferation differentiation control-1 protein (NPDC1)	NPDC1	GO:0002682,GO:0005575,GO:0005623,GO:0005886,GO:0007154,GO:0007267,GO:0007268,GO:0008150,GO:0009987,GO:0016020,GO:0023052,GO:0044464,GO:0048583,GO:0050776,GO:0050789,GO:0065007,GO:0071944,GO:0098916,GO:0099536,GO:0099537	-	-	-	-	-	-	-	-	-	-	NPDC1
transcript_35604	7719.XP_002123502.1	2.467e-10	64	COG1498@1|root,KOG2572@2759|Eukaryota,38CK4@33154|Opisthokonta,3BATT@33208|Metazoa,3CVKM@33213|Bilateria,482DH@7711|Chordata	33208|Metazoa	AJ	snoRNA localization	NOP58	GO:0000154,GO:0001085,GO:0001091,GO:0001094,GO:0001098,GO:0001099,GO:0001650,GO:0003674,GO:0003676,GO:0003723,GO:0005488,GO:0005515,GO:0005575,GO:0005622,GO:0005623,GO:0005634,GO:0005654,GO:0005730,GO:0005732,GO:0005737,GO:0005829,GO:0006139,GO:0006364,GO:0006396,GO:0006403,GO:0006725,GO:0006807,GO:0008134,GO:0008150,GO:0008152,GO:0009451,GO:0009987,GO:0010467,GO:0015030,GO:0016049,GO:0016070,GO:…	-	ko:K14565	ko03008,map03008	-	-	-	ko00000,ko00001,ko03009	-	-	-	NOP5NT,Nop
transcript_2071	9258.ENSOANP00000020922	6.145e-21	101	KOG0709@1|root,KOG0709@2759|Eukaryota,38BX7@33154|Opisthokonta,3BI4H@33208|Metazoa,3CWFY@33213|Bilateria,48624@7711|Chordata,496Y8@7742|Vertebrata,3JEZ8@40674|Mammalia	33208|Metazoa	K	cyclic AMP-responsive element-binding protein 3-like protein 3	CREB3L3	GO:0000139,GO:0000976,GO:0000977,GO:0000981,GO:0001012,GO:0001067,GO:0001228,GO:0002673,GO:0002675,GO:0003674,GO:0003676,GO:0003677,GO:0003690,GO:0003700,GO:0005488,GO:0005515,GO:0005575,GO:0005622,GO:0005623,GO:0005634,GO:0005654,GO:0005737,GO:0005783,GO:0005789,GO:0005794,GO:0005829,GO:0006139,GO:0006351,GO:0006355,GO:0006357,GO:0006366,GO:0006725,GO:0006807,GO:0006950,GO:0006986,GO:0007154,GO:…	-	ko:K09048	ko04022,ko04024,ko04151,ko04152,ko04211,ko04261,ko04668,ko04714,ko04725,ko04728,ko04911,ko04915,ko04916,ko04918,ko04922,ko04925,ko04926,ko04927,ko04931,ko04934,ko04962,ko05016,ko05030,ko05031,ko05034,ko05161,ko05165,ko05203,ko05215,map04022,map04024,map04151,map04152,map04211,map04261,map04668,map04714,map04725,map04728,map04911,map04915,map04916,map04918,map04922,map04925,map04926,map04927,map04…	-	-	-	ko00000,ko00001,ko03000	-	-	-	bZIP_1
transcript_26838	10228.TriadP57306	2.669e-34	148	KOG1217@1|root,KOG1217@2759|Eukaryota,38BUP@33154|Opisthokonta,3BAFT@33208|Metazoa	33208|Metazoa	T	neurogenic locus notch homolog protein	-	-	-	ko:K02599	ko01522,ko04320,ko04330,ko04658,ko04919,ko05020,ko05165,ko05200,ko05206,ko05224,map01522,map04320,map04330,map04658,map04919,map05020,map05165,map05200,map05206,map05224	M00682	-	-	ko00000,ko00001,ko00002	-	-	-	EGF,EGF_CA,hEGF
transcript_26899	8083.ENSXMAP00000008866	1.591e-155	495	COG0016@1|root,KOG2784@2759|Eukaryota,38C6T@33154|Opisthokonta,3BEB8@33208|Metazoa,3CY2V@33213|Bilateria,48AJF@7711|Chordata,49262@7742|Vertebrata,4A0H3@7898|Actinopterygii	33208|Metazoa	J	phenylalanyl-tRNA synthetase, alpha subunit	FARSA	GO:0000122,GO:0002161,GO:0003674,GO:0003824,GO:0004812,GO:0004826,GO:0005575,GO:0005622,GO:0005623,GO:0005737,GO:0005829,GO:0006082,GO:0006139,GO:0006355,GO:0006357,GO:0006399,GO:0006412,GO:0006418,GO:0006432,GO:0006450,GO:0006518,GO:0006520,GO:0006725,GO:0006807,GO:0008150,GO:0008152,GO:0009058,GO:0009059,GO:0009328,GO:0009889,GO:0009890,GO:0009892,GO:0009987,GO:0010467,GO:0010468,GO:0010556,GO:…	6.1.1.20	ko:K01889	ko00970,map00970	M00359,M00360	R03660	RC00055,RC00523	ko00000,ko00001,ko00002,ko01000,ko01007,ko03016	-	-	-	HTH_11,tRNA-synt_2d
transcript_13290	6334.EFV53674	1.108e-08	57	KOG2177@1|root,KOG2177@2759|Eukaryota,39SUM@33154|Opisthokonta,3BAVQ@33208|Metazoa,3CYHK@33213|Bilateria,40AMH@6231|Nematoda	33208|Metazoa	O	zinc ion binding	RNF207	GO:0006937,GO:0006942,GO:0007154,GO:0007267,GO:0008016,GO:0008150,GO:0009987,GO:0010646,GO:0010647,GO:0010959,GO:0022603,GO:0022898,GO:0023051,GO:0023052,GO:0023056,GO:0032409,GO:0032411,GO:0032412,GO:0032414,GO:0032501,GO:0032879,GO:0032970,GO:0034762,GO:0034764,GO:0034765,GO:0034767,GO:0035637,GO:0042391,GO:0043266,GO:0043268,GO:0043269,GO:0043270,GO:0044057,GO:0044093,GO:0045760,GO:0045823,GO:…	-	-	-	-	-	-	-	-	-	-	AIP3,zf-B_box,zf-C3HC4,zf-RING_UBOX
transcript_14776	6412.HelroP99392	2.032e-50	182	COG5181@1|root,KOG0213@2759|Eukaryota,38D0T@33154|Opisthokonta,3BDRI@33208|Metazoa,3CS7G@33213|Bilateria	33208|Metazoa	A	Splicing factor 3b subunit	SF3B1	GO:0000245,GO:0000375,GO:0000377,GO:0000398,GO:0000785,GO:0001701,GO:0001824,GO:0001825,GO:0003002,GO:0003674,GO:0003676,GO:0003682,GO:0003723,GO:0003729,GO:0005488,GO:0005575,GO:0005622,GO:0005623,GO:0005634,GO:0005654,GO:0005681,GO:0005684,GO:0005686,GO:0005689,GO:0005694,GO:0006139,GO:0006396,GO:0006397,GO:0006725,GO:0006807,GO:0007275,GO:0007389,GO:0008150,GO:0008152,GO:0008380,GO:0009653,GO:…	-	ko:K12828	ko03040,map03040	M00352	-	-	ko00000,ko00001,ko00002,ko03036,ko03041	-	-	-	SF3b1
transcript_26971	6334.EFV58805	1.145e-137	446	COG0489@1|root,KOG3022@2759|Eukaryota,38DEM@33154|Opisthokonta,3BCPT@33208|Metazoa,3CRGB@33213|Bilateria,40AMN@6231|Nematoda	33208|Metazoa	D	Component of the cytosolic iron-sulfur (Fe S) protein assembly (CIA) machinery. Required for maturation of extramitochondrial Fe-S proteins. The NUBP1-NUBP2 heterotetramer forms a Fe-S scaffold complex, mediating the de novo assembly of an Fe-S cluster and its transfer to target apoproteins	NUBP1	GO:0000166,GO:0001558,GO:0003674,GO:0005488,GO:0005575,GO:0005622,GO:0005623,GO:0005737,GO:0005815,GO:0005829,GO:0005856,GO:0005886,GO:0006790,GO:0006873,GO:0006875,GO:0006879,GO:0008104,GO:0008150,GO:0008152,GO:0009987,GO:0010564,GO:0010639,GO:0010824,GO:0010826,GO:0010948,GO:0015630,GO:0016020,GO:0016043,GO:0016226,GO:0019725,GO:0022607,GO:0030003,GO:0031163,GO:0031344,GO:0032886,GO:0033036,GO:…	-	-	-	-	-	-	-	-	-	-	ParA
transcript_28907	6334.EFV52349	1.402e-49	182	KOG1471@1|root,KOG1471@2759|Eukaryota,38H26@33154|Opisthokonta,3BB1Q@33208|Metazoa,3CUPE@33213|Bilateria,40AJR@6231|Nematoda	33208|Metazoa	I	Domain in homologues of a S. cerevisiae phosphatidylinositol transfer protein (Sec14p)	SEC14L2	GO:0003674,GO:0003824,GO:0005488,GO:0005543,GO:0005575,GO:0005622,GO:0005623,GO:0005634,GO:0005737,GO:0005829,GO:0006355,GO:0008047,GO:0008150,GO:0008289,GO:0008431,GO:0009889,GO:0009891,GO:0009893,GO:0010468,GO:0010556,GO:0010557,GO:0010604,GO:0010628,GO:0010893,GO:0016740,GO:0016765,GO:0019216,GO:0019218,GO:0019219,GO:0019222,GO:0019842,GO:0030234,GO:0031323,GO:0031325,GO:0031326,GO:0031328,GO:…	-	-	-	-	-	-	-	-	-	-	CRAL_TRIO,CRAL_TRIO_N
transcript_23382	7070.TC007640-PA	1.476e-20	103	KOG4512@1|root,KOG4512@2759|Eukaryota,38C92@33154|Opisthokonta,3BDAI@33208|Metazoa,3CZJY@33213|Bilateria,41TTJ@6656|Arthropoda,3SG16@50557|Insecta	33208|Metazoa	K	RNA polymerase II transcription cofactor activity. It is involved in the biological process described with regulation of transcription from RNA polymerase II promoter	MED17	GO:0000151,GO:0000228,GO:0000775,GO:0000785,GO:0000790,GO:0000792,GO:0003674,GO:0003712,GO:0003713,GO:0005102,GO:0005488,GO:0005515,GO:0005575,GO:0005622,GO:0005623,GO:0005634,GO:0005654,GO:0005667,GO:0005694,GO:0005720,GO:0005721,GO:0006139,GO:0006351,GO:0006352,GO:0006355,GO:0006357,GO:0006366,GO:0006367,GO:0006464,GO:0006725,GO:0006807,GO:0007154,GO:0007165,GO:0007275,GO:0007423,GO:0008134,GO:…	-	ko:K15133	ko04919,map04919	-	-	-	ko00000,ko00001,ko03021	-	-	-	Med17
transcript_17979	6334.EFV50313	1.745e-170	548	KOG3533@1|root,KOG3533@2759|Eukaryota,38BAI@33154|Opisthokonta,3BB2U@33208|Metazoa,3CTXJ@33213|Bilateria,40CC1@6231|Nematoda	33208|Metazoa	T	RyR and IP3R Homology associated	ITPR1	GO:0000003,GO:0001556,GO:0001666,GO:0001775,GO:0002791,GO:0003006,GO:0003008,GO:0003012,GO:0003674,GO:0005215,GO:0005216,GO:0005217,GO:0005220,GO:0005246,GO:0005261,GO:0005262,GO:0005488,GO:0005509,GO:0005515,GO:0005543,GO:0005575,GO:0005622,GO:0005623,GO:0005634,GO:0005635,GO:0005637,GO:0005730,GO:0005737,GO:0005783,GO:0005789,GO:0005791,GO:0005886,GO:0005955,GO:0006810,GO:0006811,GO:0006812,GO:…	-	ko:K04958	ko04020,ko04022,ko04070,ko04114,ko04140,ko04210,ko04218,ko04270,ko04371,ko04540,ko04611,ko04621,ko04713,ko04720,ko04723,ko04724,ko04725,ko04726,ko04728,ko04730,ko04745,ko04750,ko04912,ko04915,ko04918,ko04921,ko04922,ko04924,ko04925,ko04927,ko04934,ko04970,ko04971,ko04972,ko05010,ko05016,ko05167,ko05205,map04020,map04022,map04070,map04114,map04140,map04210,map04218,map04270,map04371,map04540,map04…	-	-	-	ko00000,ko00001,ko01009,ko04040	1.A.3.2	-	-	Ins145_P3_rec,Ion_trans,MIR,RIH_assoc,RYDR_ITPR
transcript_24654	6334.EFV52546	3.926e-60	220	KOG2312@1|root,KOG2312@2759|Eukaryota,38F6D@33154|Opisthokonta,3BCN8@33208|Metazoa,3CV4N@33213|Bilateria,40G1E@6231|Nematoda	33208|Metazoa	K	coronary artery morphogenesis	ARID2	GO:0000228,GO:0000785,GO:0000790,GO:0000981,GO:0001568,GO:0001944,GO:0002009,GO:0002165,GO:0003007,GO:0003674,GO:0003676,GO:0003677,GO:0003700,GO:0005488,GO:0005515,GO:0005575,GO:0005622,GO:0005623,GO:0005634,GO:0005654,GO:0005667,GO:0005694,GO:0005700,GO:0005886,GO:0006325,GO:0006333,GO:0006337,GO:0006355,GO:0006357,GO:0006996,GO:0007275,GO:0007444,GO:0007472,GO:0007476,GO:0007478,GO:0007480,GO:…	-	ko:K11765	ko05225,map05225	-	-	-	ko00000,ko00001,ko03021,ko03036	-	-	-	ARID,RFX_DNA_binding
transcript_37474	42254.XP_004622553.1	5.163e-46	170	KOG4155@1|root,KOG4155@2759|Eukaryota,38CB9@33154|Opisthokonta,3BD9X@33208|Metazoa,3CU1Q@33213|Bilateria,486QP@7711|Chordata,48YAX@7742|Vertebrata,3J1WZ@40674|Mammalia	33208|Metazoa	S	WD repeat-containing protein 61	-	-	-	ko:K12602	ko03018,map03018	M00392	-	-	ko00000,ko00001,ko00002,ko03019	-	-	-	ANAPC4_WD40,WD40
[truncated: 15,014 more rows]
