# Supplementary material for: Characterization of the full-length transcriptome of female Eucoleus annulatus and comparative transcriptomic analysis of its head, middle, and tail body sections
Source: Parasit Vectors. 2026 Apr 6;19:209. doi: 10.1186/s13071-026-07388-z (PMC13170309; doi:10.1186/s13071-026-07388-z)
Supplement: Supplementary file 4 — Additional file 4: Table S3. BUSCO assessment of the Eucoleus annulatus full-length transcriptome. [file 13071_2026_7388_MOESM4_ESM.xlsx]

## Sheet: Sheet1
Table Sx. BUSCO assessment of the Eucoleus annulatus full-length transcriptome
BUSCO category	Percentage (%)
Complete BUSCOs (C)	61.5
├─ Single-copy (S)	38.4
├─ Duplicated (D)	23.1
Fragmented (F)	18.8
Missing (M)	19.7
Total BUSCO groups searched	n = 255
