# Supplementary material for: Characterization of the full-length transcriptome of female Eucoleus annulatus and comparative transcriptomic analysis of its head, middle, and tail body sections
Source: Parasit Vectors. 2026 Apr 6;19:209. doi: 10.1186/s13071-026-07388-z (PMC13170309; doi:10.1186/s13071-026-07388-z)
Supplement: Supplementary file 5 — Additional file 5: Table S4. Unigene transcription factor (TF) prediction. [file 13071_2026_7388_MOESM5_ESM.xlsx]

## Sheet: Sheet1
unigene_tf_predict
Query-Name	Hit-Name	HIt-Description	E-Value	Score	Identical	Similar	Match_Length	Query_Length	Query_start	Query_End	Hit_Length	Hit_start	Hit_End	Query_Frame	Hit_Frame	Flag
EGJ1500222_transcript_26793	Y41C4A.11	WBGene00012757 symbol:Y41C4A.11 family:zf-LITAF-like species:Caenorhabditis elegans	7.00E-12	172	0.31	0.51	148	1610	300	722	386	179	325	3	0	+
EGJ1500222_transcript_26797	ENSMPUP00000000115	ENSMPUG00000000119 symbol:ILKAP family:bHLH species:Mustela putorius furo	1.00E-23	274	0.29	0.45	369	1609	480	1418	458	104	458	3	0	+
EGJ1500222_transcript_26803	ENSDARP00000031168	ENSDARG00000006192 symbol:gatad2ab family:zf-GATA species:Danio rerio	8.00E-28	309	0.34	0.48	240	1608	76	783	632	305	482	1	0	+
EGJ1500222_transcript_26829	ENSPSIP00000014628	ENSPSIG00000013095 symbol:ZMIZ2 family:zf-MIZ species:Pelodiscus sinensis	9.00E-06	119	0.28	0.35	272	1605	884	192	542	59	307	-2	0	-
EGJ1500222_transcript_26850	ENSDARP00000095521	ENSDARG00000040884 symbol:mxi1 family:bHLH species:Danio rerio	2.00E-21	254	0.42	0.62	144	1603	761	1141	273	103	246	2	0	+
EGJ1500222_transcript_26869	ENSLACP00000021251	ENSLACG00000018672 symbol:BAZ2A family:MBD species:Latimeria chalumnae	2.00E-11	168	0.42	0.61	84	1601	464	715	1848	1748	1831	2	0	+
EGJ1500222_transcript_26872	Y41C4A.11	WBGene00012757 symbol:Y41C4A.11 family:zf-LITAF-like species:Caenorhabditis elegans	4.00E-13	182	0.28	0.47	219	1601	813	1463	386	141	349	3	0	+
EGJ1500222_transcript_26906	ENSLOCP00000001778	ENSLOCG00000001531 symbol:cux1a family:CUT species:Lepisosteus oculatus	8.00E-07	128	0.28	0.49	152	1597	11	436	1479	129	275	2	0	+
EGJ1500222_transcript_26911	ENSAMXP00000010304	ENSAMXG00000010030 symbol:setdb1a family:MBD species:Astyanax mexicanus	9.00E-25	283	0.3	0.46	414	1597	313	1497	1432	175	565	1	0	+
EGJ1500222_transcript_26915	Y41C4A.11	WBGene00012757 symbol:Y41C4A.11 family:zf-LITAF-like species:Caenorhabditis elegans	6.00E-16	207	0.24	0.48	272	1596	320	1126	386	114	372	2	0	+
EGJ1500222_transcript_26943	ENSDNOP00000030844	ENSDNOG00000034846 symbol:CCDC88A family:TF_bZIP species:Dasypus novemcinctus	5.00E-09	147	0.18	0.43	476	1593	58	1458	481	27	460	1	0	+
EGJ1500222_transcript_26940	ENSOGAP00000001710	ENSOGAG00000001917 symbol:ATF6 family:TF_bZIP species:Otolemur garnettii	7.00E-32	344	0.26	0.42	443	1593	275	1480	679	223	637	2	0	+
EGJ1500222_transcript_26978	ENSCAFP00000004588	ENSCAFG00000003081 symbol:PABPC4 family:bHLH species:Canis familiaris	5.00E-10	156	0.36	0.57	81	1590	319	561	700	233	313	1	0	+
EGJ1500222_transcript_26987	Y41C4A.11	WBGene00012757 symbol:Y41C4A.11 family:zf-LITAF-like species:Caenorhabditis elegans	6.00E-07	129	0.22	0.43	178	1588	706	1236	386	206	373	1	0	+
EGJ1500222_transcript_27008	ENSOPRP00000009789	ENSOPRG00000010732 symbol:GULP1 family:TF_bZIP species:Ochotona princeps	1.00E-52	524	0.45	0.64	265	1586	257	1045	271	3	252	2	0	+
EGJ1500222_transcript_27009	ENSGALP00000019893	ENSGALG00000012199 symbol:WDHD1 family:HMG species:Gallus gallus	8.00E-07	128	0.28	0.42	166	1586	653	1141	1123	10	170	2	0	+
EGJ1500222_transcript_27012	Y41C4A.11	WBGene00012757 symbol:Y41C4A.11 family:zf-LITAF-like species:Caenorhabditis elegans	7.00E-25	284	0.26	0.52	262	1585	542	1321	386	106	344	2	0	+
EGJ1500222_transcript_27067	ENSXETP00000026273	ENSXETG00000012025 symbol:tfap2c family:AP-2 species:Xenopus tropicalis	7.00E-19	232	0.65	0.77	77	1580	536	763	444	256	330	2	0	+
EGJ1500222_transcript_27092	ENSMICP00000007509	ENSMICG00000008240 symbol:HNF4A family:RXR-like species:Microcebus murinus	1.00E-80	527	0.43	0.63	265	1578	606	1400	467	121	368	3	0	+
EGJ1500222_transcript_27108	FBpp0293146	FBgn0004595 symbol:pros family:HPD species:Drosophila melanogaster	5.00E-15	199	0.2	0.4	458	1576	2	1339	1835	81	515	2	0	+
EGJ1500222_transcript_27104	Y41C4A.11	WBGene00012757 symbol:Y41C4A.11 family:zf-LITAF-like species:Caenorhabditis elegans	6.00E-07	129	0.22	0.43	178	1576	696	1226	386	206	373	3	0	+
EGJ1500222_transcript_27130	ENSCJAP00000052186	ENSCJAG00000036009 symbol:ATF6B family:TF_bZIP species:Callithrix jacchus	2.00E-32	349	0.32	0.5	358	1574	499	1461	697	327	651	1	0	+
EGJ1500222_transcript_27190	ENSMUSP00000107421	ENSMUSG00000037572 symbol:Wdhd1 family:HMG species:Mus musculus	1.00E-06	127	0.28	0.42	144	1569	786	1217	1118	29	169	3	0	+
EGJ1500222_transcript_27215	ENSPSIP00000008065	ENSPSIG00000007395 family:zf-C2H2 species:Pelodiscus sinensis	2.00E-06	124	0.3	0.38	172	1566	838	359	622	191	353	-3	0	-
EGJ1500222_transcript_27217	ENSTNIP00000021352	ENSTNIG00000005314 symbol:kifc1 (1 of 2) family:ZBTB species:Tetraodon nigroviridis	2.00E-08	142	0.29	0.44	156	1565	64	531	1322	690	824	1	0	+
EGJ1500222_transcript_27238	ENSPMAP00000006291	ENSPMAG00000005715 symbol:thraa family:THR-like species:Petromyzon marinus	2.00E-58	573	0.39	0.56	340	1563	139	1044	396	29	363	1	0	+
EGJ1500222_transcript_27243	ENSGACP00000018109	ENSGACG00000013707 symbol:pou3f3b family:Pou species:Gasterosteus aculeatus	3.00E-68	658	0.48	0.59	354	1562	222	1232	401	40	375	3	0	+
EGJ1500222_transcript_27267	ENSTRUP00000009573	ENSTRUG00000004038 symbol:dnajc1 family:MYB species:Takifugu rubripes	3.00E-10	158	0.53	0.71	62	1561	143	328	517	45	105	2	0	+
EGJ1500222_transcript_27253	Y43F8C.10a	WBGene00012832 symbol:dmd-3 family:DM species:Caenorhabditis elegans	4.00E-29	320	0.32	0.48	242	1561	467	1132	250	15	240	2	0	+
EGJ1500222_transcript_27280	FBpp0303457	FBgn0263102 symbol:psq family:HTH species:Drosophila melanogaster	5.00E-06	121	0.47	0.55	49	1559	1146	1292	1123	325	372	3	0	+
EGJ1500222_transcript_27298	ENSLAFP00000007207	ENSLAFG00000008582 symbol:AIRE family:SAND species:Loxodonta africana	5.00E-10	125	0.47	0.56	57	1557	1	165	557	308	364	1	0	+
EGJ1500222_transcript_27310	ENSTRUP00000030818	ENSTRUG00000012176 symbol:ncor2 family:MYB species:Takifugu rubripes	2.00E-06	124	0.26	0.41	203	1556	67	651	2393	1670	1855	1	0	+
EGJ1500222_transcript_27329	ENSORLP00000003843	ENSORLG00000003081 symbol:foxp1b family:Fork head species:Oryzias latipes	5.00E-75	716	0.46	0.6	349	1554	4	1005	576	132	452	1	0	+
EGJ1500222_transcript_27345	ENSMUSP00000107291	ENSMUSG00000024985 symbol:Tcf7l2 family:HMG species:Mus musculus	4.00E-43	441	0.64	0.79	137	1551	89	487	606	309	441	2	0	+
EGJ1500222_transcript_27364	ENSGACP00000001732	ENSGACG00000001323 symbol:nfkb2 family:RHD species:Gasterosteus aculeatus	7.00E-08	121	0.32	0.61	85	1549	405	659	841	490	573	3	0	+
EGJ1500222_transcript_27385	Y41C4A.11	WBGene00012757 symbol:Y41C4A.11 family:zf-LITAF-like species:Caenorhabditis elegans	2.00E-11	167	0.26	0.4	212	1546	1410	781	386	95	305	-2	0	-
EGJ1500222_transcript_27390	FBpp0111569	FBgn0085432 symbol:pan family:HMG species:Drosophila melanogaster	1.00E-44	454	0.66	0.82	128	1546	149	529	1192	715	840	2	0	+
EGJ1500222_transcript_27392	FBpp0297914	FBgn0031759 symbol:lid family:ARID species:Drosophila melanogaster	3.00E-31	339	0.48	0.62	141	1546	171	587	1838	450	587	3	0	+
EGJ1500222_transcript_27416	ENSPSIP00000002614	ENSPSIG00000002561 family:zf-C2H2 species:Pelodiscus sinensis	5.00E-07	130	0.34	0.46	125	1543	751	1095	518	303	427	1	0	+
EGJ1500222_transcript_27431	ENSP00000316950	ENSG00000104177 symbol:MYEF2 family:Others species:Homo sapiens	3.00E-08	140	0.32	0.46	118	1541	49	393	600	225	342	1	0	+
EGJ1500222_transcript_27455	ENSP00000357330	ENSG00000116539 symbol:ASH1L family:Others species:Homo sapiens	6.00E-13	181	0.44	0.58	77	1540	1232	1459	2969	2559	2633	2	0	+
EGJ1500222_transcript_27452	ENSDNOP00000021797	ENSDNOG00000043936 symbol:GULP1 family:TF_bZIP species:Dasypus novemcinctus	2.00E-48	487	0.51	0.71	189	1540	264	830	304	7	194	3	0	+
EGJ1500222_transcript_27459	ENSTNIP00000001910	ENSTNIG00000000336 symbol:nfxl1 family:zf-NF-X1 species:Tetraodon nigroviridis	3.00E-15	201	0.31	0.49	140	1539	934	1353	831	643	774	1	0	+
EGJ1500222_transcript_27463	Y15E3A.1a.1	WBGene00003681 symbol:nhr-91 family:GCNF-like species:Caenorhabditis elegans	7.00E-66	637	0.42	0.59	348	1538	274	1224	474	120	463	1	0	+
EGJ1500222_transcript_27478	FBpp0293146	FBgn0004595 symbol:pros family:HPD species:Drosophila melanogaster	6.00E-12	172	0.26	0.47	225	1537	50	694	1835	141	362	2	0	+
EGJ1500222_transcript_27472	FBpp0072288	FBgn0050420 symbol:Atf-2 family:TF_bZIP species:Drosophila melanogaster	2.00E-08	142	0.7	0.86	37	1537	899	1006	850	730	766	2	0	+
EGJ1500222_transcript_27490	ENSPSIP00000002614	ENSPSIG00000002561 family:zf-C2H2 species:Pelodiscus sinensis	2.00E-06	124	0.33	0.44	177	1536	971	1498	518	264	430	2	0	+
EGJ1500222_transcript_27489	ENSDARP00000115655	ENSDARG00000091987 symbol:si:zfos-44a5.2 family:zf-C2H2 species:Danio rerio	5.00E-15	145	0.48	0.63	54	1536	822	661	591	331	383	-1	0	-
EGJ1500222_transcript_27514	ENSDNOP00000030844	ENSDNOG00000034846 symbol:CCDC88A family:TF_bZIP species:Dasypus novemcinctus	2.00E-18	228	0.24	0.43	402	1534	34	1125	481	88	476	1	0	+
EGJ1500222_transcript_27512	ENSDNOP00000024070	ENSDNOG00000035782 symbol:FAM20C family:Fork head species:Dasypus novemcinctus	5.00E-72	690	0.41	0.58	365	1534	324	1355	634	17	374	3	0	+
EGJ1500222_transcript_27535	ENSXETP00000018635	ENSXETG00000008510 symbol:foxp1 family:Fork head species:Xenopus tropicalis	2.00E-10	112	0.33	0.45	106	1532	459	749	630	281	382	3	0	+
EGJ1500222_transcript_27533	ENSFALP00000013185	ENSFALG00000012633 symbol:MTA3 family:zf-GATA species:Ficedula albicollis	7.00E-80	425	0.43	0.54	232	1532	417	1043	663	313	517	3	0	+
EGJ1500222_transcript_27547	ENSP00000215739	ENSG00000099949 symbol:LZTR1 family:Others species:Homo sapiens	3.00E-11	166	0.34	0.48	178	1530	906	1421	840	666	837	3	0	+
EGJ1500222_transcript_27549	ENSOPRP00000009789	ENSOPRG00000010732 symbol:GULP1 family:TF_bZIP species:Ochotona princeps	9.00E-53	524	0.45	0.64	265	1530	173	961	271	3	252	2	0	+
EGJ1500222_transcript_27556	W02C12.3c	WBGene00020930 symbol:hlh-30 family:bHLH species:Caenorhabditis elegans	1.00E-09	121	0.36	0.48	119	1529	1185	1433	524	153	270	3	0	+
EGJ1500222_transcript_27571	ENSAMXP00000010038	ENSAMXG00000009750 symbol:ssrp1b family:HMG species:Astyanax mexicanus	1.00E-08	144	0.29	0.48	157	1528	141	584	715	528	667	3	0	+
EGJ1500222_transcript_27565	ENSONIP00000011234	ENSONIG00000008939 symbol:BAZ2B (2 of 2) family:MBD species:Oreochromis niloticus	7.00E-14	189	0.42	0.57	90	1528	151	420	2152	2058	2147	1	0	+
EGJ1500222_transcript_27567	ENSAMXP00000000700	ENSAMXG00000000658 symbol:pcca family:zf-C2H2 species:Astyanax mexicanus	1.00E-132	1210	0.54	0.66	492	1528	31	1437	912	430	912	1	0	+
EGJ1500222_transcript_27576	ENSONIP00000001770	ENSONIG00000001403 symbol:meis2a family:Homeobox species:Oreochromis niloticus	2.00E-23	271	0.4	0.51	219	1527	449	1084	480	220	422	2	0	+
EGJ1500222_transcript_27601	ENSFCAP00000003601	ENSFCAG00000003904 symbol:REST family:zf-C2H2 species:Felis catus	1.00E-13	186	0.36	0.39	120	1524	1058	1402	1044	589	708	2	0	+
EGJ1500222_transcript_27620	ENSTBEP00000011720	ENSTBEG00000013525 symbol:DNAJC2 family:MYB species:Tupaia belangeri	1.00E-31	269	0.45	0.62	139	1523	266	664	568	211	339	2	0	+
EGJ1500222_transcript_27617	ENSLAFP00000028917	ENSLAFG00000007004 symbol:BRD3 family:AF-4 species:Loxodonta africana	3.00E-47	477	0.4	0.57	287	1523	45	842	744	8	286	3	0	+
EGJ1500222_transcript_27609	ENSOGAP00000001266	ENSOGAG00000001421 symbol:DNAJC1 family:MYB species:Otolemur garnettii	3.00E-07	132	0.3	0.46	129	1523	162	494	545	3	129	3	0	+
EGJ1500222_transcript_27632	ENSAMXP00000013190	ENSAMXG00000012757 symbol:kdm5c family:ARID species:Astyanax mexicanus	2.00E-06	125	0.26	0.46	187	1522	650	1186	2139	291	473	2	0	+
EGJ1500222_transcript_27663	ENSLACP00000012148	ENSLACG00000010693 symbol:WHSC1 family:HMG species:Latimeria chalumnae	1.00E-11	170	0.31	0.47	157	1519	1517	1047	1348	1059	1209	-3	0	-
EGJ1500222_transcript_27676	ENSCINP00000024728	ENSCING00000013482 family:NF-YA species:Ciona intestinalis	7.00E-26	292	0.31	0.47	292	1518	451	1266	383	25	304	1	0	+
EGJ1500222_transcript_27673	ENSONIP00000021515	ENSONIG00000017063 symbol:baz2a family:MBD species:Oreochromis niloticus	3.00E-07	132	0.26	0.42	119	1518	75	431	1882	1598	1714	3	0	+
EGJ1500222_transcript_27692	ENSMLUP00000018215	ENSMLUG00000026513 family:Homeobox species:Myotis lucifugus	6.00E-09	146	0.32	0.42	155	1517	623	159	309	95	241	-1	0	-
EGJ1500222_transcript_27693	FBpp0071314	FBgn0000233 symbol:btd family:zf-C2H2 species:Drosophila melanogaster	2.00E-07	133	0.27	0.39	219	1517	514	1122	644	4	188	1	0	+
EGJ1500222_transcript_27689	ENSPSIP00000002614	ENSPSIG00000002561 family:zf-C2H2 species:Pelodiscus sinensis	2.00E-07	134	0.32	0.45	176	1517	873	1388	518	308	460	3	0	+
EGJ1500222_transcript_27696	ENSDNOP00000030844	ENSDNOG00000034846 symbol:CCDC88A family:TF_bZIP species:Dasypus novemcinctus	2.00E-13	185	0.23	0.47	354	1516	227	1186	481	98	442	2	0	+
EGJ1500222_transcript_27711	ENSDARP00000075613	ENSDARG00000078459 symbol:cux1a family:CUT species:Danio rerio	5.00E-08	138	0.24	0.44	265	1515	474	1193	1495	118	357	3	0	+
EGJ1500222_transcript_27706	ENSAMXP00000004027	ENSAMXG00000003943 symbol:elk3 family:ETS species:Astyanax mexicanus	7.00E-37	387	0.49	0.65	168	1515	310	801	399	1	159	1	0	+
EGJ1500222_transcript_27717	Y41C4A.11	WBGene00012757 symbol:Y41C4A.11 family:zf-LITAF-like species:Caenorhabditis elegans	7.00E-19	232	0.26	0.49	222	1514	122	781	386	150	368	2	0	+
EGJ1500222_transcript_27743	ENSOGAP00000020023	ENSOGAG00000030297 symbol:KLF2 family:zf-C2H2 species:Otolemur garnettii	6.00E-34	362	0.44	0.52	234	1512	579	1271	354	172	353	3	0	+
EGJ1500222_transcript_27757	ENSRNOP00000066107	ENSRNOG00000049956 family:CSD species:Rattus norvegicus	2.00E-09	151	0.32	0.47	137	1511	603	950	209	4	129	3	0	+
EGJ1500222_transcript_27758	ENSTBEP00000010925	ENSTBEG00000012567 symbol:ZFHX4 family:Homeobox species:Tupaia belangeri	4.00E-08	123	0.3	0.41	123	1511	596	952	3533	1932	2041	2	0	+
EGJ1500222_transcript_27766	ENSCJAP00000018722	ENSCJAG00000010148 symbol:RXRA family:RXR-like species:Callithrix jacchus	1.00E-80	407	0.41	0.57	253	1510	680	1378	461	211	455	2	0	+
EGJ1500222_transcript_27784	ENSECAP00000017023	ENSECAG00000019007 symbol:THRB family:THR-like species:Equus caballus	5.00E-40	414	0.58	0.74	136	1508	168	557	471	76	208	3	0	+
EGJ1500222_transcript_27804	ENSDARP00000013072	ENSDARG00000007406 symbol:phox2a family:Homeobox species:Danio rerio	3.00E-25	287	0.43	0.56	159	1506	988	1449	280	79	237	1	0	+
EGJ1500222_transcript_27812	ENSOPRP00000009789	ENSOPRG00000010732 symbol:GULP1 family:TF_bZIP species:Ochotona princeps	9.00E-53	524	0.45	0.64	265	1505	280	1068	271	3	252	1	0	+
EGJ1500222_transcript_27844	ENSTNIP00000021986	ENSTNIG00000018803 symbol:wdhd1 family:HMG species:Tetraodon nigroviridis	2.00E-06	125	0.22	0.41	255	1502	681	1409	1114	17	262	3	0	+
EGJ1500222_transcript_27841	ENSP00000389536	ENSG00000162613 symbol:FUBP1 family:Others species:Homo sapiens	2.00E-13	184	0.24	0.42	378	1502	254	1354	665	114	464	2	0	+
EGJ1500222_transcript_27856	ENSLACP00000014435	ENSLACG00000012702 symbol:ZBTB4 family:ZBTB species:Latimeria chalumnae	3.00E-06	123	0.45	0.64	53	1501	117	275	936	29	81	3	0	+
EGJ1500222_transcript_27851	ENSDNOP00000028008	ENSDNOG00000005811 symbol:USF1 family:bHLH species:Dasypus novemcinctus	6.00E-10	155	0.28	0.53	116	1501	781	1122	1326	27	141	1	0	+
EGJ1500222_transcript_27854	ENSGACP00000009135	ENSGACG00000006889 symbol:zgc:65895 family:TSC22 species:Gasterosteus aculeatus	3.00E-20	244	0.53	0.67	108	1501	879	1202	1057	950	1057	3	0	+
EGJ1500222_transcript_27859	FBpp0111569	FBgn0085432 symbol:pan family:HMG species:Drosophila melanogaster	4.00E-29	320	0.33	0.46	284	1501	82	909	1192	704	956	1	0	+
EGJ1500222_transcript_27872	ENSAMXP00000000700	ENSAMXG00000000658 symbol:pcca family:zf-C2H2 species:Astyanax mexicanus	3.00E-23	270	0.34	0.52	229	1500	13	645	912	461	670	1	0	+
EGJ1500222_transcript_27864	FBpp0304648	FBgn0011648 symbol:Mad family:MH1 species:Drosophila melanogaster	0	1587	0.72	0.82	420	1500	120	1328	525	112	525	3	0	+
EGJ1500222_transcript_27882	ENSTRUP00000046530	ENSTRUG00000018184 symbol:tulp1b family:Tub species:Takifugu rubripes	6.00E-06	120	0.22	0.42	244	1499	221	922	512	9	246	2	0	+
EGJ1500222_transcript_27894	ENSOANP00000018207	ENSOANG00000011490 symbol:FOXD2 family:Fork head species:Ornithorhynchus anatinus	6.00E-06	120	0.28	0.35	159	1498	411	881	341	218	341	3	0	+
EGJ1500222_transcript_27888	ENSTGUP00000011144	ENSTGUG00000010805 symbol:TCF7L2 family:HMG species:Taeniopygia guttata	6.00E-46	465	0.5	0.64	211	1498	89	658	470	179	375	2	0	+
EGJ1500222_transcript_27913	ENSACAP00000007022	ENSACAG00000007100 symbol:ZNF277 family:zf-C2H2 species:Anolis carolinensis	3.00E-72	692	0.38	0.58	361	1497	251	1312	481	104	446	2	0	+
EGJ1500222_transcript_27907	ENSDNOP00000021797	ENSDNOG00000043936 symbol:GULP1 family:TF_bZIP species:Dasypus novemcinctus	1.00E-08	144	0.22	0.54	138	1497	189	581	304	9	145	3	0	+
EGJ1500222_transcript_27916	ENSRNOP00000014320	ENSRNOG00000010708 symbol:Gata4 family:zf-GATA species:Rattus norvegicus	5.00E-31	195	0.3	0.38	213	1496	357	938	440	99	289	3	0	+
EGJ1500222_transcript_27923	ENSONIP00000004107	ENSONIG00000003272 symbol:baz2ba family:MBD species:Oreochromis niloticus	5.00E-09	147	0.23	0.48	242	1495	821	1495	2203	787	1020	2	0	+
EGJ1500222_transcript_27991	ENSPSIP00000011847	ENSPSIG00000010698 symbol:RERE family:zf-GATA species:Pelodiscus sinensis	2.00E-06	124	0.34	0.48	110	1488	419	108	905	707	813	-2	0	-
EGJ1500222_transcript_27988	ENSLOCP00000013944	ENSLOCG00000011350 symbol:klf5a family:zf-C2H2 species:Lepisosteus oculatus	2.00E-35	374	0.51	0.62	148	1488	993	1409	422	278	420	3	0	+
EGJ1500222_transcript_27992	ENSCAFP00000004588	ENSCAFG00000003081 symbol:PABPC4 family:bHLH species:Canis familiaris	3.00E-10	157	0.29	0.49	145	1488	505	885	700	268	408	1	0	+
EGJ1500222_transcript_28005	Y41C4A.11	WBGene00012757 symbol:Y41C4A.11 family:zf-LITAF-like species:Caenorhabditis elegans	7.00E-07	128	0.23	0.44	259	1486	519	1283	386	105	345	3	0	+
EGJ1500222_transcript_28011	ENSOGAP00000020023	ENSOGAG00000030297 symbol:KLF2 family:zf-C2H2 species:Otolemur garnettii	1.00E-43	445	0.39	0.47	339	1486	207	1199	354	76	353	3	0	+
EGJ1500222_transcript_28014	ENSMPUP00000000115	ENSMPUG00000000119 symbol:ILKAP family:bHLH species:Mustela putorius furo	3.00E-07	131	0.33	0.51	119	1486	477	806	458	296	406	3	0	+
EGJ1500222_transcript_28009	ENSTNIP00000021352	ENSTNIG00000005314 symbol:kifc1 (1 of 2) family:ZBTB species:Tetraodon nigroviridis	2.00E-13	184	0.36	0.54	146	1486	435	872	1322	690	829	3	0	+
EGJ1500222_transcript_28018	ENSP00000252674	ENSG00000130382 symbol:MLLT1 family:Others species:Homo sapiens	2.00E-15	202	0.31	0.48	229	1485	60	728	559	9	226	3	0	+
EGJ1500222_transcript_28063	ENSMODP00000040663	ENSMODG00000027398 symbol:HSFX family:HSF species:Monodelphis domestica	6.00E-07	129	0.42	0.57	99	1481	307	29	460	220	312	-2	0	-
EGJ1500222_transcript_28084	ENSP00000389536	ENSG00000162613 symbol:FUBP1 family:Others species:Homo sapiens	1.00E-11	169	0.29	0.48	219	1479	182	805	665	176	384	2	0	+
EGJ1500222_transcript_28096	T05A10.1m	WBGene00004862 symbol:sma-9 family:zf-C2H2 species:Caenorhabditis elegans	8.00E-11	162	0.25	0.45	338	1478	12	950	2232	100	435	3	0	+
EGJ1500222_transcript_28109	FBpp0303470	FBgn0003396 symbol:shn family:zf-C2H2 species:Drosophila melanogaster	6.00E-15	198	0.21	0.4	452	1477	14	1342	2587	11	445	2	0	+
EGJ1500222_transcript_28115	FBpp0074853	FBgn0001078 symbol:ftz-f1 family:SF-like species:Drosophila melanogaster	2.00E-34	365	0.37	0.58	219	1476	261	899	1027	805	1021	3	0	+
EGJ1500222_transcript_28117	ENSRNOP00000066107	ENSRNOG00000049956 family:CSD species:Rattus norvegicus	5.00E-14	190	0.34	0.5	137	1476	607	999	209	4	129	1	0	+
EGJ1500222_transcript_28123	ENSMODP00000040663	ENSMODG00000027398 symbol:HSFX family:HSF species:Monodelphis domestica	3.00E-10	157	0.41	0.55	120	1475	736	1056	460	183	291	1	0	+
EGJ1500222_transcript_28136	ENSACAP00000001319	ENSACAG00000001344 symbol:CERS6 family:Homeobox species:Anolis carolinensis	2.00E-29	322	0.38	0.55	208	1475	486	1079	386	133	333	3	0	+
EGJ1500222_transcript_28146	ENSECAP00000009912	ENSECAG00000011929 symbol:NR4A3 family:NGFIB-like species:Equus caballus	1.00E-06	116	0.56	0.59	32	1473	1100	1005	622	99	124	-2	0	-
EGJ1500222_transcript_28167	ENSTNIP00000021779	ENSTNIG00000018605 symbol:micall2a family:Homeobox species:Tetraodon nigroviridis	6.00E-19	232	0.48	0.64	107	1472	929	1249	602	142	246	2	0	+
EGJ1500222_transcript_28177	FBpp0303092	FBgn0086680 symbol:vvl family:Pou species:Drosophila melanogaster	1.00E-45	463	0.87	0.9	107	1471	325	5	713	219	325	-1	0	-
EGJ1500222_transcript_28179	FBpp0303103	FBgn0013751 symbol:Awh family:Homeobox species:Drosophila melanogaster	2.00E-11	167	0.34	0.49	134	1471	782	1180	287	8	133	2	0	+
EGJ1500222_transcript_28193	ENSORLP00000011412	ENSORLG00000009097 symbol:si:ch73-196k8.2 family:bHLH species:Oryzias latipes	4.00E-15	199	0.24	0.4	393	1470	158	1285	2045	506	876	2	0	+
EGJ1500222_transcript_28213	ENSDARP00000101018	ENSDARG00000075670 symbol:rereb family:zf-GATA species:Danio rerio	4.00E-11	115	0.39	0.62	61	1468	661	843	1216	1041	1092	1	0	+
EGJ1500222_transcript_28221	ENSOCUP00000008278	ENSOCUG00000009605 symbol:PRDM2 family:zf-C2H2 species:Oryctolagus cuniculus	4.00E-08	103	0.29	0.39	179	1467	501	1	1507	707	870	-1	0	-
EGJ1500222_transcript_28228	ENSGMOP00000004095	ENSGMOG00000003858 symbol:zfp64 family:zf-C2H2 species:Gadus morhua	3.00E-15	201	0.28	0.44	259	1466	169	867	506	94	335	1	0	+
EGJ1500222_transcript_28236	ENSACAP00000007642	ENSACAG00000007786 symbol:GATA6 family:zf-GATA species:Anolis carolinensis	1.00E-10	129	0.95	1	19	1465	1319	1263	562	287	305	-3	0	-
EGJ1500222_transcript_28262	ENSSTOP00000018374	ENSSTOG00000026277 family:TF_bZIP species:Ictidomys tridecemlineatus	8.00E-11	162	0.23	0.43	407	1463	165	1325	710	299	665	3	0	+
EGJ1500222_transcript_28259	ENSMICP00000015987	ENSMICG00000017555 symbol:LHX4 family:Homeobox species:Microcebus murinus	3.00E-11	166	0.3	0.46	138	1463	633	1031	388	6	142	3	0	+
EGJ1500222_transcript_28272	ENSOANP00000020922	ENSOANG00000013246 symbol:CREB3L3 family:TF_bZIP species:Ornithorhynchus anatinus	2.00E-26	296	0.36	0.56	203	1462	208	816	352	154	345	1	0	+
EGJ1500222_transcript_28283	ENSAMXP00000014011	ENSAMXG00000013606 symbol:arid1ab family:ARID species:Astyanax mexicanus	7.00E-07	128	0.31	0.42	142	1461	6	431	2318	473	603	3	0	+
EGJ1500222_transcript_28293	ENSP00000389536	ENSG00000162613 symbol:FUBP1 family:Others species:Homo sapiens	1.00E-08	144	0.31	0.43	177	1460	212	670	665	308	483	2	0	+
EGJ1500222_transcript_28313	Y41C4A.11	WBGene00012757 symbol:Y41C4A.11 family:zf-LITAF-like species:Caenorhabditis elegans	3.00E-12	130	0.31	0.49	108	1459	491	796	386	179	286	2	0	+
EGJ1500222_transcript_28315	ENSTNIP00000021352	ENSTNIG00000005314 symbol:kifc1 (1 of 2) family:ZBTB species:Tetraodon nigroviridis	2.00E-12	177	0.28	0.46	250	1459	260	997	1322	620	827	2	0	+
EGJ1500222_transcript_28345	ENSOARP00000011731	ENSOARG00000010939 symbol:NR4A3 family:NGFIB-like species:Ovis aries	1.00E-07	134	0.34	0.42	137	1457	416	9	602	133	263	-1	0	-
EGJ1500222_transcript_28349	ENSP00000338629	ENSG00000142599 symbol:RERE family:zf-GATA species:Homo sapiens	5.00E-10	155	0.28	0.37	334	1456	1159	269	1566	749	1052	-1	0	-
EGJ1500222_transcript_28364	ENSOPRP00000009789	ENSOPRG00000010732 symbol:GULP1 family:TF_bZIP species:Ochotona princeps	1.00E-06	126	0.27	0.57	132	1454	908	1294	271	14	134	2	0	+
EGJ1500222_transcript_28385	ENSCINP00000006517	ENSCING00000003191 symbol:zf(c2hc)-2 family:zf-C2HC species:Ciona intestinalis	2.00E-88	832	0.55	0.73	283	1453	416	1240	512	232	508	2	0	+
EGJ1500222_transcript_28389	ENSOPRP00000011623	ENSOPRG00000012709 symbol:ZNF236 family:zf-C2H2 species:Ochotona princeps	5.00E-55	543	0.36	0.52	337	1452	224	1171	1806	462	781	2	0	+
EGJ1500222_transcript_28423	ENSOGAP00000020023	ENSOGAG00000030297 symbol:KLF2 family:zf-C2H2 species:Otolemur garnettii	2.00E-43	443	0.47	0.55	230	1449	515	1204	354	172	353	2	0	+
EGJ1500222_transcript_28440	ENSCAFP00000004588	ENSCAFG00000003081 symbol:PABPC4 family:bHLH species:Canis familiaris	1.00E-16	213	0.26	0.53	183	1448	10	513	700	119	298	1	0	+
EGJ1500222_transcript_28433	ENSFALP00000006773	ENSFALG00000006492 symbol:ZFPM1 family:zf-C2H2 species:Ficedula albicollis	3.00E-20	244	0.28	0.32	435	1448	1317	100	1079	617	1038	-3	0	-
EGJ1500222_transcript_28449	ENSMLUP00000018215	ENSMLUG00000026513 family:Homeobox species:Myotis lucifugus	3.00E-10	157	0.3	0.35	185	1447	519	1	309	147	275	-2	0	-
EGJ1500222_transcript_28482	ENSCAFP00000004588	ENSCAFG00000003081 symbol:PABPC4 family:bHLH species:Canis familiaris	3.00E-10	157	0.29	0.49	145	1443	359	739	700	268	408	2	0	+
EGJ1500222_transcript_28487	ENSMLUP00000014805	ENSMLUG00000016232 symbol:ARID4B family:ARID species:Myotis lucifugus	7.00E-07	128	0.2	0.41	467	1442	37	1245	1311	271	719	1	0	+
EGJ1500222_transcript_28491	FBpp0291128	FBgn0003028 symbol:ovo family:zf-C2H2 species:Drosophila melanogaster	2.00E-06	124	0.35	0.44	98	1442	1131	1418	1351	866	963	3	0	+
EGJ1500222_transcript_28530	ENSPSIP00000002614	ENSPSIG00000002561 family:zf-C2H2 species:Pelodiscus sinensis	6.00E-06	120	0.31	0.42	132	1439	493	122	518	307	435	-2	0	-
EGJ1500222_transcript_28534	FBpp0303457	FBgn0263102 symbol:psq family:HTH species:Drosophila melanogaster	5.00E-06	121	0.47	0.55	49	1439	1085	1231	1123	325	372	2	0	+
EGJ1500222_transcript_28564	FBpp0302588	FBgn0085451 symbol:CG34422 family:ARID species:Drosophila melanogaster	6.00E-06	120	0.49	0.7	47	1437	916	1056	2486	298	344	1	0	+
Query-Name	Hit-Name	HIt-Description	E-Value	Score	Identical	Similar	Match_Length	Query_Length	Query_start	Query_End	Hit_Length	Hit_start	Hit_End	Query_Frame	Hit_Frame	Flag
EGJ1500222_transcript_28572	FBpp0303457	FBgn0263102 symbol:psq family:HTH species:Drosophila melanogaster	5.00E-06	121	0.47	0.55	49	1436	1021	1167	1123	325	372	1	0	+
EGJ1500222_transcript_28596	ENSMODP00000040663	ENSMODG00000027398 symbol:HSFX family:HSF species:Monodelphis domestica	8.00E-06	119	0.42	0.5	96	1434	797	1084	460	223	307	2	0	+
EGJ1500222_transcript_28609	ENSCAFP00000029133	ENSCAFG00000019688 symbol:RERE family:zf-GATA species:Canis familiaris	9.00E-10	153	0.26	0.35	360	1433	1125	118	1208	369	695	-3	0	-
EGJ1500222_transcript_28637	ENSACAP00000010133	ENSACAG00000007714 symbol:SMARCC2 family:MYB species:Anolis carolinensis	2.00E-07	133	0.23	0.4	286	1430	75	932	1158	861	1118	3	0	+
EGJ1500222_transcript_28666	ENSPSIP00000017779	ENSPSIG00000015762 symbol:CREM family:TF_bZIP species:Pelodiscus sinensis	2.00E-16	211	0.32	0.45	243	1427	124	816	332	108	332	1	0	+
EGJ1500222_transcript_28690	ENSP00000389536	ENSG00000162613 symbol:FUBP1 family:Others species:Homo sapiens	9.00E-29	317	0.36	0.49	254	1425	5	571	665	313	565	2	0	+
EGJ1500222_transcript_28685	FBpp0072288	FBgn0050420 symbol:Atf-2 family:TF_bZIP species:Drosophila melanogaster	3.00E-25	286	0.34	0.5	266	1425	335	1108	850	519	766	2	0	+
EGJ1500222_transcript_28714	ENSOCUP00000024862	ENSOCUG00000020899 symbol:ZBTB47 family:ZBTB species:Oryctolagus cuniculus	5.00E-06	121	0.29	0.42	202	1423	1	588	577	226	404	1	0	+
EGJ1500222_transcript_28717	T20B12.6a	WBGene00003378 symbol:mml-1 family:bHLH species:Caenorhabditis elegans	4.00E-12	173	0.26	0.44	257	1422	608	1354	1009	795	1005	2	0	+
EGJ1500222_transcript_28742	ENSCAFP00000004588	ENSCAFG00000003081 symbol:PABPC4 family:bHLH species:Canis familiaris	3.00E-16	209	0.27	0.56	161	1419	77	514	700	140	298	2	0	+
EGJ1500222_transcript_28782	ENSSSCP00000003331	ENSSSCG00000003077 symbol:ZNF112 family:zf-C2H2 species:Sus scrofa	9.00E-42	352	0.36	0.59	158	1416	397	870	907	664	821	1	0	+
EGJ1500222_transcript_28777	Y41C4A.11	WBGene00012757 symbol:Y41C4A.11 family:zf-LITAF-like species:Caenorhabditis elegans	5.00E-14	190	0.24	0.44	250	1416	286	1029	386	106	345	1	0	+
EGJ1500222_transcript_28776	ENSECAP00000014156	ENSECAG00000016611 symbol:KLF2 family:zf-C2H2 species:Equus caballus	1.00E-07	134	0.28	0.37	178	1416	295	777	191	4	165	1	0	+
EGJ1500222_transcript_28774	ENSDNOP00000028008	ENSDNOG00000005811 symbol:USF1 family:bHLH species:Dasypus novemcinctus	9.00E-10	153	0.3	0.47	156	1416	13	462	1326	2	141	1	0	+
EGJ1500222_transcript_28795	Y41C4A.11	WBGene00012757 symbol:Y41C4A.11 family:zf-LITAF-like species:Caenorhabditis elegans	8.00E-06	119	0.28	0.47	168	1415	407	886	386	187	345	2	0	+
EGJ1500222_transcript_28808	ENSCPOP00000016336	ENSCPOG00000027399 symbol:ZNF217 family:zf-C2H2 species:Cavia porcellus	1.00E-07	119	0.27	0.38	239	1414	608	1279	950	615	836	2	0	+
EGJ1500222_transcript_28822	ENSACAP00000010133	ENSACAG00000007714 symbol:SMARCC2 family:MYB species:Anolis carolinensis	2.00E-07	133	0.23	0.4	286	1412	371	1228	1158	861	1118	2	0	+
EGJ1500222_transcript_28832	ENSGMOP00000013478	ENSGMOG00000012596 symbol:zmiz1a family:zf-MIZ species:Gadus morhua	5.00E-08	138	0.26	0.34	289	1411	15	866	1068	206	468	3	0	+
EGJ1500222_transcript_28836	ENSGGOP00000017509	ENSGGOG00000027435 symbol:FOXP2 family:Fork head species:Gorilla gorilla	1.00E-59	426	0.58	0.7	151	1411	569	1006	632	408	545	2	0	+
EGJ1500222_transcript_28859	ENSCAFP00000004588	ENSCAFG00000003081 symbol:PABPC4 family:bHLH species:Canis familiaris	2.00E-10	159	0.31	0.56	133	1409	433	831	700	177	304	1	0	+
EGJ1500222_transcript_28868	ENSTGUP00000011625	ENSTGUG00000011276 symbol:ZBTB2 family:ZBTB species:Taeniopygia guttata	2.00E-06	124	0.33	0.54	78	1408	647	880	511	9	84	2	0	+
EGJ1500222_transcript_28863	ENSGMOP00000005587	ENSGMOG00000005265 symbol:pou2f2b family:Pou species:Gadus morhua	6.00E-37	387	0.44	0.62	189	1408	420	968	501	189	371	3	0	+
EGJ1500222_transcript_28885	ENSACAP00000003167	ENSACAG00000003200 symbol:BRD3 family:AF-4 species:Anolis carolinensis	1.00E-53	532	0.37	0.54	359	1406	2	1003	756	245	584	2	0	+
EGJ1500222_transcript_28899	ENSDNOP00000030844	ENSDNOG00000034846 symbol:CCDC88A family:TF_bZIP species:Dasypus novemcinctus	5.00E-08	138	0.22	0.46	384	1406	30	1079	481	99	470	3	0	+
EGJ1500222_transcript_28915	ENSECAP00000020275	ENSECAG00000022667 symbol:FOXP3 family:Fork head species:Equus caballus	2.00E-23	185	0.47	0.57	93	1404	577	849	431	330	422	1	0	+
EGJ1500222_transcript_28920	ENSTNIP00000006442	ENSTNIG00000003840 symbol:tfap2c family:AP-2 species:Tetraodon nigroviridis	2.00E-85	805	0.7	0.84	222	1404	246	911	442	208	427	3	0	+
EGJ1500222_transcript_28913	ENSCAFP00000004588	ENSCAFG00000003081 symbol:PABPC4 family:bHLH species:Canis familiaris	1.00E-09	151	0.4	0.6	70	1404	27	236	700	244	313	3	0	+
EGJ1500222_transcript_28930	FBpp0070899	FBgn0040918 symbol:schlank family:Homeobox species:Drosophila melanogaster	1.00E-67	491	0.52	0.73	172	1403	508	1020	400	178	348	1	0	+
EGJ1500222_transcript_28935	Y43F8C.10a	WBGene00012832 symbol:dmd-3 family:DM species:Caenorhabditis elegans	4.00E-29	320	0.32	0.48	242	1402	304	969	250	15	240	1	0	+
EGJ1500222_transcript_28945	ENSTRUP00000042517	ENSTRUG00000016621 symbol:hinfp family:zf-C2H2 species:Takifugu rubripes	1.00E-52	522	0.37	0.5	361	1401	193	1221	407	32	386	1	0	+
EGJ1500222_transcript_28960	ENSAMXP00000018670	ENSAMXG00000018125 symbol:klf2a family:zf-C2H2 species:Astyanax mexicanus	2.00E-38	401	0.4	0.52	248	1400	325	1020	386	149	385	1	0	+
EGJ1500222_transcript_28961	FBpp0303457	FBgn0263102 symbol:psq family:HTH species:Drosophila melanogaster	4.00E-06	121	0.47	0.55	49	1400	1094	1240	1123	325	372	2	0	+
EGJ1500222_transcript_28962	ENSPMAP00000002311	ENSPMAG00000002099 symbol:kmt2d family:HMG species:Petromyzon marinus	1.00E-15	163	0.55	0.71	62	1400	1013	1195	3922	3838	3899	2	0	+
EGJ1500222_transcript_28969	ENSONIP00000014861	ENSONIG00000011804 symbol:elk3 (2 of 2) family:ETS species:Oreochromis niloticus	4.00E-40	377	0.45	0.6	212	1399	306	875	385	1	203	3	0	+
EGJ1500222_transcript_28970	ENSMLUP00000018215	ENSMLUG00000026513 family:Homeobox species:Myotis lucifugus	4.00E-08	139	0.45	0.5	64	1399	210	19	309	147	207	-2	0	-
EGJ1500222_transcript_28978	Y41C4A.11	WBGene00012757 symbol:Y41C4A.11 family:zf-LITAF-like species:Caenorhabditis elegans	6.00E-14	189	0.24	0.44	250	1398	336	1079	386	106	345	3	0	+
EGJ1500222_transcript_28985	FBpp0304648	FBgn0011648 symbol:Mad family:MH1 species:Drosophila melanogaster	1.00E-179	935	0.82	0.89	206	1397	595	1212	525	320	525	1	0	+
EGJ1500222_transcript_28987	ENSRNOP00000000162	ENSRNOG00000000150 symbol:LOC100360412 family:MYB species:Rattus norvegicus	2.00E-10	159	0.47	0.69	64	1397	152	337	552	57	120	2	0	+
EGJ1500222_transcript_29004	ENSDARP00000121285	ENSDARG00000038687 symbol:nfkb2 family:RHD species:Danio rerio	6.00E-06	120	0.31	0.5	143	1396	148	567	902	596	734	1	0	+
EGJ1500222_transcript_28998	C26C6.1a	WBGene00007042 symbol:pbrm-1 family:HMG species:Caenorhabditis elegans	6.00E-35	370	0.46	0.59	181	1396	149	685	1883	1427	1600	2	0	+
EGJ1500222_transcript_28993	ENSMODP00000028901	ENSMODG00000018857 symbol:ZNF687 family:zf-C2H2 species:Monodelphis domestica	9.00E-13	132	0.41	0.51	68	1396	411	605	1141	736	803	3	0	+
EGJ1500222_transcript_29022	FBpp0304845	FBgn0034570 symbol:CG10543 family:zf-C2H2 species:Drosophila melanogaster	9.00E-10	153	0.27	0.36	263	1394	475	1095	1635	1180	1433	1	0	+
EGJ1500222_transcript_29025	ENSP00000357330	ENSG00000116539 symbol:ASH1L family:Others species:Homo sapiens	1.00E-07	134	0.3	0.43	162	1394	880	1332	2969	2151	2290	1	0	+
EGJ1500222_transcript_29033	ENSAMXP00000013190	ENSAMXG00000012757 symbol:kdm5c family:ARID species:Astyanax mexicanus	2.00E-31	339	0.38	0.67	178	1393	388	903	2139	298	475	1	0	+
EGJ1500222_transcript_29048	ENSTNIP00000021779	ENSTNIG00000018605 symbol:micall2a family:Homeobox species:Tetraodon nigroviridis	8.00E-19	231	0.48	0.64	107	1392	850	1170	602	142	246	1	0	+
EGJ1500222_transcript_29084	ENSAMXP00000014456	ENSAMXG00000014049 symbol:lhx5 family:Homeobox species:Astyanax mexicanus	7.00E-09	145	0.42	0.58	65	1389	666	857	399	4	67	3	0	+
EGJ1500222_transcript_29093	ENSTRUP00000039340	ENSTRUG00000015390 symbol:wdhd1 family:HMG species:Takifugu rubripes	6.00E-33	353	0.26	0.45	486	1388	3	1325	1128	583	1055	3	0	+
EGJ1500222_transcript_29092	ENSFCAP00000011205	ENSFCAG00000012078 symbol:SP5 family:zf-C2H2 species:Felis catus	6.00E-49	402	0.44	0.53	209	1388	484	1095	347	118	308	1	0	+
EGJ1500222_transcript_29091	ENSOCUP00000003414	ENSOCUG00000015389 symbol:TEAD4 family:TEA species:Oryctolagus cuniculus	2.00E-10	139	0.31	0.49	146	1388	326	757	541	335	470	2	0	+
EGJ1500222_transcript_29109	ENSGACP00000018109	ENSGACG00000013707 symbol:pou3f3b family:Pou species:Gasterosteus aculeatus	7.00E-68	654	0.52	0.61	317	1387	147	1058	401	77	375	3	0	+
EGJ1500222_transcript_29111	ENSGACP00000014514	ENSGACG00000010970 symbol:elk4 family:ETS species:Gasterosteus aculeatus	5.00E-18	190	0.9	0.95	39	1387	394	510	451	47	85	1	0	+
EGJ1500222_transcript_29118	ENSAMXP00000015982	ENSAMXG00000015529 family:CSD species:Astyanax mexicanus	2.00E-06	125	0.32	0.43	146	1386	835	1245	1966	726	871	1	0	+
EGJ1500222_transcript_29133	T28F12.2a	WBGene00006796 symbol:unc-62 family:Homeobox species:Caenorhabditis elegans	1.00E-12	177	0.75	0.83	48	1385	482	625	564	443	490	2	0	+
EGJ1500222_transcript_29212	ENSP00000230354	ENSG00000112592 symbol:TBP family:Others species:Homo sapiens	7.00E-25	283	0.34	0.59	174	1378	543	1061	339	164	336	3	0	+
EGJ1500222_transcript_29211	FBpp0303457	FBgn0263102 symbol:psq family:HTH species:Drosophila melanogaster	4.00E-06	121	0.47	0.55	49	1378	1071	1217	1123	325	372	3	0	+
EGJ1500222_transcript_29239	ENSVPAP00000009764	ENSVPAG00000010492 family:MYB species:Vicugna pacos	8.00E-51	429	0.46	0.66	192	1375	212	772	966	137	324	2	0	+
EGJ1500222_transcript_29305	ENSTNIP00000021352	ENSTNIG00000005314 symbol:kifc1 (1 of 2) family:ZBTB species:Tetraodon nigroviridis	4.00E-07	130	0.34	0.5	116	1369	435	782	1322	690	800	3	0	+
EGJ1500222_transcript_29304	ENSDNOP00000020471	ENSDNOG00000044507 symbol:SOX21 family:HMG species:Dasypus novemcinctus	8.00E-48	481	0.41	0.52	320	1369	194	1072	577	215	532	2	0	+
EGJ1500222_transcript_29319	ENSDNOP00000028008	ENSDNOG00000005811 symbol:USF1 family:bHLH species:Dasypus novemcinctus	4.00E-10	156	0.31	0.52	130	1368	879	1268	1326	15	141	3	0	+
EGJ1500222_transcript_29337	ENSPMAP00000009171	ENSPMAG00000008314 symbol:cers5 family:Homeobox species:Petromyzon marinus	2.00E-32	282	0.37	0.53	184	1366	412	921	383	142	312	1	0	+
EGJ1500222_transcript_29340	Y41C4A.11	WBGene00012757 symbol:Y41C4A.11 family:zf-LITAF-like species:Caenorhabditis elegans	5.00E-12	172	0.23	0.45	219	1366	671	1321	386	127	339	2	0	+
EGJ1500222_transcript_29360	T22B7.1a	WBGene00001182 symbol:egl-13 family:HMG species:Caenorhabditis elegans	1.00E-33	354	0.76	0.96	79	1365	489	725	470	323	401	3	0	+
EGJ1500222_transcript_29349	ENSDARP00000069169	ENSDARG00000052766 symbol:EVI5L family:zf-C2H2 species:Danio rerio	2.00E-24	280	0.39	0.59	188	1365	5	568	996	408	579	2	0	+
EGJ1500222_transcript_29373	ENSPTRP00000032938	ENSPTRG00000019274 symbol:MLXIPL family:bHLH species:Pan troglodytes	4.00E-06	121	0.29	0.37	223	1364	640	2	852	399	603	-2	0	-
EGJ1500222_transcript_29393	ENSCINP00000024728	ENSCING00000013482 family:NF-YA species:Ciona intestinalis	6.00E-26	292	0.31	0.47	292	1361	218	1033	383	25	304	2	0	+
EGJ1500222_transcript_29409	ENSTNIP00000020108	ENSTNIG00000016985 symbol:matn1 family:Homeobox species:Tetraodon nigroviridis	7.00E-10	116	0.35	0.61	54	1360	229	390	1448	1103	1156	1	0	+
EGJ1500222_transcript_29412	ENSTNIP00000014081	ENSTNIG00000011146 symbol:zgc:154037 family:zf-C2HC species:Tetraodon nigroviridis	3.00E-35	180	0.6	0.68	60	1360	534	713	617	412	466	3	0	+
EGJ1500222_transcript_29408	FBpp0072288	FBgn0050420 symbol:Atf-2 family:TF_bZIP species:Drosophila melanogaster	1.00E-17	220	0.57	0.72	79	1360	601	831	850	688	766	1	0	+
EGJ1500222_transcript_29428	ENSAMXP00000014011	ENSAMXG00000013606 symbol:arid1ab family:ARID species:Astyanax mexicanus	1.00E-11	169	0.29	0.34	363	1358	74	1084	2318	265	586	2	0	+
EGJ1500222_transcript_29451	ENSCAFP00000004916	ENSCAFG00000003317 symbol:ZNF277 family:zf-C2H2 species:Canis familiaris	5.00E-54	437	0.39	0.57	218	1356	306	959	456	144	345	3	0	+
EGJ1500222_transcript_29455	ENSONIP00000012611	ENSONIG00000010029 symbol:nr3c2 family:ESR-like species:Oreochromis niloticus	8.00E-08	136	0.31	0.44	194	1356	28	582	994	150	330	1	0	+
EGJ1500222_transcript_1214	ENSXETP00000051399	ENSXETG00000023840 symbol:nr2c1 family:RXR-like species:Xenopus tropicalis	5.00E-51	413	0.31	0.46	366	1355	159	1160	637	268	633	3	0	+
EGJ1500222_transcript_29481	ENSLOCP00000014530	ENSLOCG00000011819 symbol:hoxa5a family:Homeobox species:Lepisosteus oculatus	3.00E-31	338	0.4	0.53	226	1353	315	980	271	54	256	3	0	+
EGJ1500222_transcript_29482	ENSLAFP00000003182	ENSLAFG00000003811 symbol:RNF138 family:zf-MIZ species:Loxodonta africana	3.00E-07	131	0.25	0.41	157	1353	199	663	245	15	154	1	0	+
EGJ1500222_transcript_29499	ENSPSIP00000003802	ENSPSIG00000003607 symbol:SNAI1 family:zf-C2H2 species:Pelodiscus sinensis	4.00E-57	428	0.8	0.87	92	1352	957	1232	258	163	254	3	0	+
EGJ1500222_transcript_29508	ENSXETP00000051399	ENSXETG00000023840 symbol:nr2c1 family:RXR-like species:Xenopus tropicalis	5.00E-39	405	0.3	0.47	349	1351	181	1161	637	291	633	1	0	+
EGJ1500222_transcript_29518	ENSAMXP00000017198	ENSAMXG00000016698 symbol:si:ch211-261d7.4 family:zf-C2H2 species:Astyanax mexicanus	6.00E-06	120	0.21	0.41	329	1350	316	1194	2383	953	1257	1	0	+
EGJ1500222_transcript_29532	ENSTNIP00000022198	ENSTNIG00000019008 symbol:ppp5c family:THAP species:Tetraodon nigroviridis	3.00E-07	103	0.67	0.74	27	1348	5	85	876	332	358	2	0	+
EGJ1500222_transcript_29547	T05A10.1m	WBGene00004862 symbol:sma-9 family:zf-C2H2 species:Caenorhabditis elegans	6.00E-11	163	0.25	0.45	355	1347	20	1009	2232	86	435	2	0	+
EGJ1500222_transcript_29551	ENSGALP00000043200	ENSGALG00000027242 symbol:TTF1 family:MYB species:Gallus gallus	4.00E-09	101	0.32	0.51	98	1347	259	543	385	94	189	1	0	+
EGJ1500222_transcript_29555	ENSMLUP00000019867	ENSMLUG00000022338 family:Homeobox species:Myotis lucifugus	6.00E-06	120	0.39	0.44	57	1347	618	788	219	159	215	3	0	+
EGJ1500222_transcript_29563	ENSLACP00000001607	ENSLACG00000001435 symbol:sp5a family:zf-C2H2 species:Latimeria chalumnae	1.00E-51	513	0.77	0.86	109	1347	783	1109	372	241	349	3	0	+
EGJ1500222_transcript_773	ENSMLUP00000022615	ENSMLUG00000029614 symbol:SMARCA1 family:MYB species:Myotis lucifugus	4.00E-53	527	0.39	0.51	414	1346	3	1217	1068	664	1050	3	0	+
EGJ1500222_transcript_29578	ENSFCAP00000011205	ENSFCAG00000012078 symbol:SP5 family:zf-C2H2 species:Felis catus	2.00E-52	521	0.46	0.57	243	1345	421	1122	347	113	332	1	0	+
EGJ1500222_transcript_29590	ENSP00000230354	ENSG00000112592 symbol:TBP family:Others species:Homo sapiens	8.00E-21	248	0.34	0.56	169	1344	695	1201	339	176	336	2	0	+
EGJ1500222_transcript_29595	ENSCINP00000009078	ENSCING00000004393 symbol:zf(c2h2)-1 family:zf-C2H2 species:Ciona intestinalis	1.00E-06	126	0.41	0.59	58	1343	205	378	750	491	548	1	0	+
EGJ1500222_transcript_29603	Y41C4A.11	WBGene00012757 symbol:Y41C4A.11 family:zf-LITAF-like species:Caenorhabditis elegans	1.00E-17	220	0.26	0.44	250	1342	294	1010	386	70	316	3	0	+
EGJ1500222_transcript_29605	ENSP00000220429	ENSG00000104064 symbol:GABPB1 family:Others species:Homo sapiens	1.00E-07	135	0.29	0.49	136	1342	872	1264	395	5	133	2	0	+
EGJ1500222_transcript_29623	B0304.1b	WBGene00001948 symbol:hlh-1 family:bHLH species:Caenorhabditis elegans	1.00E-19	238	0.78	0.91	58	1341	44	217	324	161	218	2	0	+
EGJ1500222_transcript_29615	ENSFALP00000006773	ENSFALG00000006492 symbol:ZFPM1 family:zf-C2H2 species:Ficedula albicollis	1.00E-13	186	0.36	0.36	130	1341	543	932	1079	915	1044	3	0	+
EGJ1500222_transcript_29635	ENSP00000280614	ENSG00000151014 symbol:CCRN4L family:Others species:Homo sapiens	1.00E-10	161	0.23	0.38	321	1340	10	918	431	141	423	1	0	+
EGJ1500222_transcript_29629	ENSOGAP00000002537	ENSOGAG00000002833 symbol:FOXP2 family:Fork head species:Otolemur garnettii	2.00E-46	469	0.54	0.66	190	1340	40	609	632	363	545	1	0	+
EGJ1500222_transcript_29648	ENSP00000220429	ENSG00000104064 symbol:GABPB1 family:Others species:Homo sapiens	2.00E-06	124	0.32	0.52	96	1339	44	319	395	69	164	2	0	+
EGJ1500222_transcript_29692	ENSXETP00000017471	ENSXETG00000007973 symbol:kdm5b family:ARID species:Xenopus tropicalis	2.00E-06	124	0.46	0.61	56	1335	1062	1217	1495	1432	1487	3	0	+
EGJ1500222_transcript_711	ENSCPOP00000012245	ENSCPOG00000013601 symbol:SMARCA1 family:MYB species:Cavia porcellus	5.00E-22	258	0.33	0.55	176	1335	70	597	986	415	567	1	0	+
EGJ1500222_transcript_29688	ENSP00000388402	ENSG00000185650 symbol:ZFP36L1 family:Others species:Homo sapiens	1.00E-06	125	0.41	0.51	82	1335	977	1216	338	115	195	2	0	+
EGJ1500222_transcript_758	ENSP00000260643	ENSG00000138073 symbol:PREB family:Others species:Homo sapiens	8.00E-19	156	0.4	0.62	93	1334	329	607	417	129	215	2	0	+
EGJ1500222_transcript_29720	ENSLOCP00000011415	ENSLOCG00000009355 symbol:arid4a family:ARID species:Lepisosteus oculatus	1.00E-09	152	0.23	0.38	335	1333	259	1062	1313	411	737	1	0	+
EGJ1500222_transcript_29730	ENSDARP00000099556	ENSDARG00000075295 symbol:LOC100330754 family:Tub species:Danio rerio	1.00E-06	125	0.23	0.45	205	1332	718	1314	528	45	241	1	0	+
EGJ1500222_transcript_29725	ENSFALP00000013815	ENSFALG00000013240 symbol:HMGXB4 family:HMG species:Ficedula albicollis	2.00E-08	142	0.33	0.64	92	1332	769	1041	656	376	466	1	0	+
EGJ1500222_transcript_710	ENSDORP00000011745	ENSDORG00000012491 symbol:Rere family:zf-GATA species:Dipodomys ordii	2.00E-06	124	0.29	0.38	157	1332	1020	655	1535	943	1099	-1	0	-
EGJ1500222_transcript_29756	ENSTNIP00000021693	ENSTNIG00000018519 symbol:foxp2 family:Fork head species:Tetraodon nigroviridis	7.00E-73	697	0.53	0.65	278	1329	134	967	606	230	486	2	0	+
EGJ1500222_transcript_738	ENSCAFP00000004588	ENSCAFG00000003081 symbol:PABPC4 family:bHLH species:Canis familiaris	4.00E-20	242	0.28	0.46	306	1329	195	1034	700	184	479	3	0	+
EGJ1500222_transcript_795	ENSAMEP00000005784	ENSAMEG00000005475 symbol:OTX1 family:TF_Otx species:Ailuropoda melanoleuca	6.00E-07	128	0.3	0.43	168	1326	796	320	350	102	259	-3	0	-
EGJ1500222_transcript_29810	ENSCAFP00000040604	ENSCAFG00000031558 symbol:ZNF853 family:zf-C2H2 species:Canis familiaris	8.00E-13	179	0.21	0.48	300	1325	130	951	733	184	480	1	0	+
EGJ1500222_transcript_770	ENSFCAP00000003601	ENSFCAG00000003904 symbol:REST family:zf-C2H2 species:Felis catus	1.00E-13	186	0.36	0.39	120	1324	857	1201	1044	589	708	2	0	+
EGJ1500222_transcript_29837	ENSMGAP00000010680	ENSMGAG00000010294 symbol:MYNN family:ZBTB species:Meleagris gallopavo	5.00E-16	93	0.27	0.42	90	1323	358	624	615	355	436	1	0	+
EGJ1500222_transcript_29832	ENSLOCP00000001778	ENSLOCG00000001531 symbol:cux1a family:CUT species:Lepisosteus oculatus	7.00E-06	119	0.22	0.4	389	1323	46	1098	1479	4	380	1	0	+
EGJ1500222_transcript_29846	ENSP00000307411	ENSG00000078403 symbol:MLLT10 family:Others species:Homo sapiens	2.00E-23	270	0.4	0.51	167	1322	16	474	1068	17	179	1	0	+
EGJ1500222_transcript_29847	ENSFALP00000013815	ENSFALG00000013240 symbol:HMGXB4 family:HMG species:Ficedula albicollis	7.00E-20	240	0.29	0.6	178	1322	609	1031	656	304	481	3	0	+
EGJ1500222_transcript_915	ENSAMXP00000015982	ENSAMXG00000015529 family:CSD species:Astyanax mexicanus	6.00E-07	128	0.29	0.42	191	1321	638	1180	1966	681	871	2	0	+
EGJ1500222_transcript_816	ENSFALP00000011179	ENSFALG00000010713 symbol:ISL2 family:Homeobox species:Ficedula albicollis	8.00E-08	136	0.34	0.38	122	1320	814	1179	335	96	194	1	0	+
EGJ1500222_transcript_29869	FBpp0072151	FBgn0010278 symbol:Ssrp family:HMG species:Drosophila melanogaster	6.00E-07	128	0.52	0.75	48	1320	1130	1273	723	519	566	2	0	+
EGJ1500222_transcript_29900	ENSTRUP00000021947	ENSTRUG00000008738 symbol:CHRNA1B family:Homeobox species:Takifugu rubripes	3.00E-08	139	0.31	0.5	107	1318	13	279	674	81	186	1	0	+
EGJ1500222_transcript_828	C08B11.3	WBGene00007433 symbol:swsn-7 family:ARID species:Caenorhabditis elegans	5.00E-39	405	0.31	0.48	433	1315	3	1193	1244	742	1146	3	0	+
EGJ1500222_transcript_806	ENSTRUP00000027944	ENSTRUG00000011070 symbol:osr2 family:zf-C2H2 species:Takifugu rubripes	3.00E-68	657	0.61	0.71	196	1315	599	1168	306	107	300	2	0	+
EGJ1500222_transcript_29948	ENSMPUP00000000115	ENSMPUG00000000119 symbol:ILKAP family:bHLH species:Mustela putorius furo	8.00E-24	274	0.29	0.45	369	1314	181	1119	458	104	458	1	0	+
EGJ1500222_transcript_29952	ENSSTOP00000018374	ENSSTOG00000026277 family:TF_bZIP species:Ictidomys tridecemlineatus	4.00E-26	149	0.42	0.67	69	1313	224	18	710	194	262	-1	0	-
EGJ1500222_transcript_29962	ENSCAFP00000004588	ENSCAFG00000003081 symbol:PABPC4 family:bHLH species:Canis familiaris	4.00E-06	121	0.34	0.51	103	1313	895	1200	700	141	238	1	0	+
EGJ1500222_transcript_746	ENSOCUP00000003414	ENSOCUG00000015389 symbol:TEAD4 family:TEA species:Oryctolagus cuniculus	6.00E-16	206	0.25	0.43	269	1312	400	1149	541	276	532	1	0	+
EGJ1500222_transcript_29973	FBpp0088543	FBgn0261885 symbol:osa family:ARID species:Drosophila melanogaster	5.00E-13	181	0.34	0.4	209	1312	576	1103	2716	1392	1587	3	0	+
EGJ1500222_transcript_29996	ENSORLP00000019259	ENSORLG00000015385 symbol:zgc:136851 family:zf-C2H2 species:Oryzias latipes	7.00E-43	438	0.67	0.72	123	1310	425	784	437	314	436	2	0	+
EGJ1500222_transcript_885	ENSVPAP00000006077	ENSVPAG00000006545 symbol:TCF12 family:bHLH species:Vicugna pacos	1.00E-28	295	0.82	0.89	73	1306	848	1066	663	586	658	2	0	+
EGJ1500222_transcript_887	ENSCAFP00000004588	ENSCAFG00000003081 symbol:PABPC4 family:bHLH species:Canis familiaris	4.00E-20	242	0.28	0.46	306	1305	171	1010	700	184	479	3	0	+
EGJ1500222_transcript_1096	ENSFALP00000011179	ENSFALG00000010713 symbol:ISL2 family:Homeobox species:Ficedula albicollis	2.00E-11	114	0.57	0.57	35	1304	1071	967	335	94	128	-3	0	-
EGJ1500222_transcript_30068	ENSFALP00000006773	ENSFALG00000006492 symbol:ZFPM1 family:zf-C2H2 species:Ficedula albicollis	8.00E-07	127	0.36	0.4	92	1303	82	351	1079	603	694	1	0	+
EGJ1500222_transcript_30077	ENSTGUP00000000213	ENSTGUG00000000208 symbol:TCF3 family:bHLH species:Taeniopygia guttata	1.00E-35	376	0.47	0.57	209	1302	157	765	656	428	631	1	0	+
EGJ1500222_transcript_30084	ENSGACP00000001732	ENSGACG00000001323 symbol:nfkb2 family:RHD species:Gasterosteus aculeatus	1.00E-15	204	0.29	0.5	265	1302	71	787	841	462	714	2	0	+
EGJ1500222_transcript_30111	ENSCAFP00000004588	ENSCAFG00000003081 symbol:PABPC4 family:bHLH species:Canis familiaris	2.00E-11	167	0.29	0.48	153	1299	211	615	700	231	380	1	0	+
EGJ1500222_transcript_30123	ENSSHAP00000011071	ENSSHAG00000009534 family:zf-C2H2 species:Sarcophilus harrisii	4.00E-06	121	0.24	0.42	325	1298	163	1122	1020	146	468	1	0	+
EGJ1500222_transcript_30133	ENSAPLP00000005596	ENSAPLG00000005929 symbol:POU2F1 family:Pou species:Anas platyrhynchos	2.00E-10	158	0.21	0.41	324	1298	49	1008	758	455	755	1	0	+
EGJ1500222_transcript_30134	ENSRNOP00000031057	ENSRNOG00000022800 symbol:Sp140 family:SAND species:Rattus norvegicus	7.00E-06	119	0.24	0.45	139	1297	64	444	722	549	684	1	0	+
EGJ1500222_transcript_881	ENSTRUP00000040968	ENSTRUG00000016020 symbol:ppp5c family:THAP species:Takifugu rubripes	4.00E-57	561	0.46	0.63	245	1297	354	1070	860	179	422	3	0	+
Query-Name	Hit-Name	HIt-Description	E-Value	Score	Identical	Similar	Match_Length	Query_Length	Query_start	Query_End	Hit_Length	Hit_start	Hit_End	Query_Frame	Hit_Frame	Flag
EGJ1500222_transcript_30155	ENSMLUP00000022615	ENSMLUG00000029614 symbol:SMARCA1 family:MYB species:Myotis lucifugus	6.00E-15	153	0.6	0.75	57	1296	66	233	1068	601	657	3	0	+
EGJ1500222_transcript_945	ENSTNIP00000005184	ENSTNIG00000002630 symbol:ZBTB22 (2 of 2) family:ZBTB species:Tetraodon nigroviridis	7.00E-08	136	0.29	0.37	296	1296	826	17	531	135	408	-3	0	-
EGJ1500222_transcript_30173	ENSDARP00000069169	ENSDARG00000052766 symbol:EVI5L family:zf-C2H2 species:Danio rerio	2.00E-11	101	0.61	0.76	38	1294	27	140	996	416	453	3	0	+
EGJ1500222_transcript_30193	ENSAMXP00000000700	ENSAMXG00000000658 symbol:pcca family:zf-C2H2 species:Astyanax mexicanus	2.00E-19	236	0.32	0.48	256	1292	1204	461	912	440	688	-2	0	-
EGJ1500222_transcript_990	FBpp0302588	FBgn0085451 symbol:CG34422 family:ARID species:Drosophila melanogaster	6.00E-28	309	0.33	0.5	269	1291	23	829	2486	248	492	2	0	+
EGJ1500222_transcript_966	ENSP00000252674	ENSG00000130382 symbol:MLLT1 family:Others species:Homo sapiens	7.00E-08	136	0.25	0.39	324	1290	121	1083	559	199	482	1	0	+
EGJ1500222_transcript_30235	FBpp0076588	FBgn0035769 symbol:CTCF family:zf-C2H2 species:Drosophila melanogaster	7.00E-24	201	0.5	0.63	76	1288	825	1046	818	379	454	3	0	+
EGJ1500222_transcript_30246	ENSPMAP00000002983	ENSPMAG00000002716 symbol:nfxl1 family:zf-NF-X1 species:Petromyzon marinus	2.00E-19	184	0.34	0.45	137	1287	294	677	848	534	661	3	0	+
EGJ1500222_transcript_30271	ENSACAP00000006499	ENSACAG00000006640 symbol:NFXL1 family:zf-NF-X1 species:Anolis carolinensis	4.00E-54	408	0.41	0.48	232	1285	192	821	886	503	730	3	0	+
EGJ1500222_transcript_30270	ENSAMXP00000009268	ENSAMXG00000009021 symbol:lmx1ba family:Homeobox species:Astyanax mexicanus	8.00E-13	179	0.36	0.51	96	1285	167	454	401	54	147	2	0	+
EGJ1500222_transcript_30295	ENSXETP00000016095	ENSXETG00000007390 symbol:dnajc1 family:MYB species:Xenopus tropicalis	5.00E-09	146	0.41	0.63	63	1284	494	682	535	42	104	2	0	+
EGJ1500222_transcript_1002	Y41C4A.11	WBGene00012757 symbol:Y41C4A.11 family:zf-LITAF-like species:Caenorhabditis elegans	3.00E-10	157	0.34	0.5	119	1284	679	1032	386	190	305	1	0	+
EGJ1500222_transcript_30321	ENSFALP00000014108	ENSFALG00000013518 symbol:SOX4 family:HMG species:Ficedula albicollis	5.00E-09	146	0.53	0.56	55	1281	883	719	383	151	205	-3	0	-
EGJ1500222_transcript_30341	ENSCAFP00000004588	ENSCAFG00000003081 symbol:PABPC4 family:bHLH species:Canis familiaris	3.00E-10	156	0.38	0.73	73	1279	438	656	700	233	304	3	0	+
EGJ1500222_transcript_1158	ENSMLUP00000018215	ENSMLUG00000026513 family:Homeobox species:Myotis lucifugus	4.00E-15	199	0.42	0.46	117	1279	346	2	309	147	260	-1	0	-
EGJ1500222_transcript_30375	ENSCPOP00000012245	ENSCPOG00000013601 symbol:SMARCA1 family:MYB species:Cavia porcellus	9.00E-17	213	0.25	0.43	358	1277	28	1005	986	215	558	1	0	+
EGJ1500222_transcript_30367	ENSLOCP00000007301	ENSLOCG00000006023 symbol:ncor2 family:MYB species:Lepisosteus oculatus	2.00E-06	123	0.27	0.39	254	1277	414	1127	2440	1710	1938	3	0	+
EGJ1500222_transcript_807	ENSPSIP00000002614	ENSPSIG00000002561 family:zf-C2H2 species:Pelodiscus sinensis	2.00E-06	123	0.33	0.41	171	1276	134	589	518	306	454	2	0	+
EGJ1500222_transcript_929	ENSP00000215739	ENSG00000099949 symbol:LZTR1 family:Others species:Homo sapiens	4.00E-20	242	0.27	0.42	286	1275	133	948	840	52	321	1	0	+
EGJ1500222_transcript_988	ENSGALP00000019893	ENSGALG00000012199 symbol:WDHD1 family:HMG species:Gallus gallus	3.00E-07	131	0.28	0.42	179	1274	356	883	1123	1	170	2	0	+
EGJ1500222_transcript_30401	ENSCAFP00000040604	ENSCAFG00000031558 symbol:ZNF853 family:zf-C2H2 species:Canis familiaris	9.00E-08	135	0.24	0.48	236	1274	162	818	733	156	385	3	0	+
EGJ1500222_transcript_1076	ENSMPUP00000008277	ENSMPUG00000008340 symbol:ZNF358 family:zf-C2H2 species:Mustela putorius furo	9.00E-06	118	0.32	0.45	99	1274	422	703	645	517	615	2	0	+
EGJ1500222_transcript_1154	ENSTBEP00000013019	ENSTBEG00000014973 symbol:SMARCA1 family:MYB species:Tupaia belangeri	1.00E-130	1143	0.67	0.81	324	1273	104	1072	995	638	955	2	0	+
EGJ1500222_transcript_30411	ENSGACP00000000471	ENSGACG00000000367 symbol:foxp4 family:Fork head species:Gasterosteus aculeatus	1.00E-06	125	0.25	0.48	153	1273	400	855	683	102	253	1	0	+
EGJ1500222_transcript_30421	ENSLOCP00000011415	ENSLOCG00000009355 symbol:arid4a family:ARID species:Lepisosteus oculatus	2.00E-10	158	0.23	0.39	335	1272	259	1062	1313	411	737	1	0	+
EGJ1500222_transcript_1022	FBpp0303457	FBgn0263102 symbol:psq family:HTH species:Drosophila melanogaster	4.00E-06	121	0.47	0.55	49	1271	855	1001	1123	325	372	3	0	+
EGJ1500222_transcript_30446	ENSMMUP00000003409	ENSMMUG00000002533 symbol:KLF5 family:zf-C2H2 species:Macaca mulatta	3.00E-34	221	0.8	0.84	49	1271	801	947	456	382	430	3	0	+
EGJ1500222_transcript_30470	ENSFALP00000005675	ENSFALG00000005449 symbol:PLAGL2 family:zf-C2H2 species:Ficedula albicollis	5.00E-35	370	0.48	0.49	175	1269	1117	593	660	305	440	-3	0	-
EGJ1500222_transcript_30468	Y41C4A.11	WBGene00012757 symbol:Y41C4A.11 family:zf-LITAF-like species:Caenorhabditis elegans	5.00E-06	100	0.25	0.48	141	1269	302	715	386	248	385	2	0	+
EGJ1500222_transcript_30461	ENSLAFP00000028917	ENSLAFG00000007004 symbol:BRD3 family:AF-4 species:Loxodonta africana	2.00E-06	123	0.41	0.55	80	1269	408	614	744	488	567	3	0	+
EGJ1500222_transcript_30483	ENSTRUP00000024165	ENSTRUG00000009618 symbol:zgc:136851 family:zf-C2H2 species:Takifugu rubripes	5.00E-51	508	0.66	0.72	144	1268	608	1018	458	314	457	2	0	+
EGJ1500222_transcript_30521	ENSMLUP00000022615	ENSMLUG00000029614 symbol:SMARCA1 family:MYB species:Myotis lucifugus	5.00E-56	528	0.48	0.59	256	1265	319	1059	1068	765	1011	1	0	+
EGJ1500222_transcript_936	ENSOCUP00000003414	ENSOCUG00000015389 symbol:TEAD4 family:TEA species:Oryctolagus cuniculus	5.00E-15	198	0.24	0.47	230	1265	362	997	541	310	531	2	0	+
EGJ1500222_transcript_1147	ENSLACP00000003446	ENSLACG00000003074 symbol:GATA3 family:zf-GATA species:Latimeria chalumnae	3.00E-64	622	0.6	0.74	196	1264	149	736	447	253	446	2	0	+
EGJ1500222_transcript_30544	ENSMODP00000020558	ENSMODG00000027752 symbol:LOC100618412 family:zf-C2H2 species:Monodelphis domestica	2.00E-20	244	0.3	0.43	203	1262	160	768	417	168	354	1	0	+
EGJ1500222_transcript_821	ENSLAFP00000003182	ENSLAFG00000003811 symbol:RNF138 family:zf-MIZ species:Loxodonta africana	3.00E-07	131	0.28	0.41	149	1262	154	573	245	15	154	1	0	+
EGJ1500222_transcript_1139	ENSFCAP00000003601	ENSFCAG00000003904 symbol:REST family:zf-C2H2 species:Felis catus	1.00E-13	186	0.36	0.39	120	1261	853	1197	1044	589	708	1	0	+
EGJ1500222_transcript_30571	ENSTRUP00000040968	ENSTRUG00000016020 symbol:ppp5c family:THAP species:Takifugu rubripes	6.00E-57	559	0.45	0.63	245	1260	222	938	860	179	422	3	0	+
EGJ1500222_transcript_30563	ENSONIP00000013377	ENSONIG00000010641 symbol:HES1 family:bHLH species:Oreochromis niloticus	2.00E-18	228	0.29	0.48	252	1260	319	966	247	1	247	1	0	+
EGJ1500222_transcript_30560	ENSLOCP00000007301	ENSLOCG00000006023 symbol:ncor2 family:MYB species:Lepisosteus oculatus	2.00E-06	124	0.27	0.34	180	1260	612	1151	2440	1845	1997	3	0	+
EGJ1500222_transcript_30581	ENSDNOP00000030844	ENSDNOG00000034846 symbol:CCDC88A family:TF_bZIP species:Dasypus novemcinctus	2.00E-07	132	0.23	0.45	265	1259	569	1252	481	216	480	2	0	+
EGJ1500222_transcript_30573	ENSDORP00000007007	ENSDORG00000007469 symbol:Aff4 family:AF-4 species:Dipodomys ordii	1.00E-12	178	0.25	0.4	305	1259	406	1248	1118	344	632	1	0	+
EGJ1500222_transcript_30591	ENSGGOP00000003721	ENSGGOG00000003790 symbol:ESX1 family:Homeobox species:Gorilla gorilla	2.00E-16	210	0.4	0.46	139	1257	1133	729	237	76	214	-2	0	-
EGJ1500222_transcript_30593	ENSONIP00000014653	ENSONIG00000011639 symbol:myt1a family:zf-C2HC species:Oreochromis niloticus	1.00E-06	125	0.25	0.4	265	1257	5	703	1110	75	323	2	0	+
EGJ1500222_transcript_1186	ENSPSIP00000002614	ENSPSIG00000002561 family:zf-C2H2 species:Pelodiscus sinensis	1.00E-11	168	0.28	0.37	287	1255	991	266	518	184	466	-1	0	-
EGJ1500222_transcript_30630	ENSLOCP00000013778	ENSLOCG00000011211 symbol:NFX1 family:zf-NF-X1 species:Lepisosteus oculatus	1.00E-74	711	0.35	0.47	442	1254	4	1188	1081	610	1051	1	0	+
EGJ1500222_transcript_1212	FBpp0111569	FBgn0085432 symbol:pan family:HMG species:Drosophila melanogaster	6.00E-31	335	0.64	0.81	91	1251	2	271	1192	750	840	2	0	+
EGJ1500222_transcript_30670	ENSPVAP00000007150	ENSPVAG00000007574 symbol:SMARCC2 family:MYB species:Pteropus vampyrus	1.00E-117	1077	0.54	0.67	426	1251	2	1216	1213	366	787	2	0	+
EGJ1500222_transcript_1297	ENSDARP00000097347	ENSDARG00000012642 symbol:si:ch211-266d19.4 family:zf-C2H2 species:Danio rerio	1.00E-16	169	0.28	0.41	231	1249	210	899	1055	829	1040	3	0	+
EGJ1500222_transcript_1086	ENSTTRP00000007111	ENSTTRG00000007519 symbol:TSC22D2 family:TSC22 species:Tursiops truncatus	9.00E-06	118	0.26	0.35	294	1249	188	1039	661	87	343	2	0	+
EGJ1500222_transcript_1329	ENSDARP00000070894	ENSDARG00000068365 symbol:lmx1bb family:Homeobox species:Danio rerio	3.00E-13	182	0.33	0.53	118	1248	631	975	375	32	148	1	0	+
EGJ1500222_transcript_30707	ENSTGUP00000009979	ENSTGUG00000009663 symbol:MYSM1 family:MYB species:Taeniopygia guttata	9.00E-08	135	0.33	0.48	124	1248	211	582	802	551	670	1	0	+
EGJ1500222_transcript_1257	ENSOPRP00000009789	ENSOPRG00000010732 symbol:GULP1 family:TF_bZIP species:Ochotona princeps	1.00E-06	125	0.27	0.57	129	1247	710	1087	271	17	134	2	0	+
EGJ1500222_transcript_1265	ENSTNIP00000009699	ENSTNIG00000006902 symbol:elk3 (1 of 2) family:ETS species:Tetraodon nigroviridis	3.00E-41	424	0.38	0.52	325	1246	7	891	343	5	317	1	0	+
EGJ1500222_transcript_30744	ENSAPLP00000015479	ENSAPLG00000015586 symbol:CDC5L family:MYB species:Anas platyrhynchos	3.00E-72	691	0.38	0.57	450	1246	1	1245	803	248	687	1	0	+
EGJ1500222_transcript_30753	FBpp0071235	FBgn0030093 symbol:dalao family:HMG species:Drosophila melanogaster	3.00E-34	209	0.42	0.63	99	1245	258	554	749	198	296	3	0	+
EGJ1500222_transcript_30772	ENSGGOP00000003721	ENSGGOG00000003790 symbol:ESX1 family:Homeobox species:Gorilla gorilla	1.00E-16	211	0.35	0.43	161	1244	986	567	237	70	225	-1	0	-
EGJ1500222_transcript_30782	ENSCAFP00000004588	ENSCAFG00000003081 symbol:PABPC4 family:bHLH species:Canis familiaris	1.00E-09	106	0.28	0.45	120	1242	74	358	700	231	349	2	0	+
EGJ1500222_transcript_1312	ENSTRUP00000024165	ENSTRUG00000009618 symbol:zgc:136851 family:zf-C2H2 species:Takifugu rubripes	1.00E-45	438	0.85	0.88	86	1242	697	954	458	359	444	1	0	+
EGJ1500222_transcript_1277	ENSMPUP00000000115	ENSMPUG00000000119 symbol:ILKAP family:bHLH species:Mustela putorius furo	9.00E-14	187	0.28	0.45	285	1242	55	894	458	212	458	1	0	+
EGJ1500222_transcript_30805	ENSACAP00000001113	ENSACAG00000001080 symbol:TRERF1 family:zf-C2H2 species:Anolis carolinensis	5.00E-11	163	0.37	0.56	99	1240	490	218	1151	590	686	-1	0	-
EGJ1500222_transcript_30819	ENSDNOP00000030844	ENSDNOG00000034846 symbol:CCDC88A family:TF_bZIP species:Dasypus novemcinctus	9.00E-16	204	0.23	0.42	453	1239	9	1223	481	40	476	3	0	+
EGJ1500222_transcript_30817	ENSPMAP00000002311	ENSPMAG00000002099 symbol:kmt2d family:HMG species:Petromyzon marinus	4.00E-12	173	0.38	0.58	112	1239	795	1130	3922	3792	3897	3	0	+
EGJ1500222_transcript_30816	ENSOCUP00000024392	ENSOCUG00000004532 symbol:THRB family:THR-like species:Oryctolagus cuniculus	8.00E-21	179	0.44	0.59	93	1239	49	327	461	51	138	1	0	+
EGJ1500222_transcript_1056	ENSP00000357330	ENSG00000116539 symbol:ASH1L family:Others species:Homo sapiens	2.00E-21	253	0.34	0.52	182	1238	632	1171	2969	2121	2290	2	0	+
EGJ1500222_transcript_30849	ENSAMXP00000008316	ENSAMXG00000008074 symbol:snapc4 family:MYB species:Astyanax mexicanus	3.00E-36	381	0.29	0.48	379	1237	60	1127	1556	286	652	3	0	+
EGJ1500222_transcript_30845	ENSTRUP00000020398	ENSTRUG00000008158 symbol:si:ch211-166g5.4 family:zf-C2H2 species:Takifugu rubripes	9.00E-08	135	0.32	0.48	141	1237	524	895	479	337	476	2	0	+
EGJ1500222_transcript_30855	ENSCAFP00000004588	ENSCAFG00000003081 symbol:PABPC4 family:bHLH species:Canis familiaris	2.00E-23	271	0.28	0.46	316	1236	75	941	700	167	479	3	0	+
EGJ1500222_transcript_30861	ENSAMXP00000015982	ENSAMXG00000015529 family:CSD species:Astyanax mexicanus	4.00E-07	129	0.3	0.4	169	1236	260	766	1966	757	903	2	0	+
EGJ1500222_transcript_1342	Y41C4A.11	WBGene00012757 symbol:Y41C4A.11 family:zf-LITAF-like species:Caenorhabditis elegans	3.00E-07	118	0.21	0.47	148	1235	665	1099	386	206	344	2	0	+
EGJ1500222_transcript_1321	ENSMLUP00000018215	ENSMLUG00000026513 family:Homeobox species:Myotis lucifugus	5.00E-17	215	0.34	0.39	173	1235	905	405	309	141	293	-1	0	-
EGJ1500222_transcript_30889	Y41C4A.11	WBGene00012757 symbol:Y41C4A.11 family:zf-LITAF-like species:Caenorhabditis elegans	3.00E-18	225	0.28	0.48	228	1233	217	873	386	122	347	1	0	+
EGJ1500222_transcript_1336	ENSTNIP00000021779	ENSTNIG00000018605 symbol:micall2a family:Homeobox species:Tetraodon nigroviridis	5.00E-19	232	0.48	0.64	107	1232	690	1010	602	142	246	3	0	+
EGJ1500222_transcript_30905	ENSLACP00000000855	ENSLACG00000000769 symbol:NFX1 family:zf-NF-X1 species:Latimeria chalumnae	4.00E-47	275	0.46	0.58	95	1232	192	473	1131	715	809	3	0	+
EGJ1500222_transcript_30908	ENSLACP00000006832	ENSLACG00000006064 symbol:FOXP1 family:Fork head species:Latimeria chalumnae	3.00E-07	131	0.35	0.49	146	1232	269	673	669	396	525	2	0	+
EGJ1500222_transcript_30919	ENSOANP00000010245	ENSOANG00000006420 symbol:ETS2 family:ETS species:Ornithorhynchus anatinus	2.00E-51	511	0.73	0.82	131	1231	649	1038	473	343	473	1	0	+
EGJ1500222_transcript_30930	ENSMLUP00000018215	ENSMLUG00000026513 family:Homeobox species:Myotis lucifugus	4.00E-09	147	0.33	0.38	145	1230	745	311	309	140	279	-3	0	-
EGJ1500222_transcript_30942	ENSSHAP00000011127	ENSSHAG00000009578 symbol:LOC100922348 family:RXR-like species:Sarcophilus harrisii	1.00E-89	841	0.49	0.7	335	1229	52	1053	478	67	383	1	0	+
EGJ1500222_transcript_30958	ENSAPLP00000016198	ENSAPLG00000016290 family:zf-C2HC species:Anas platyrhynchos	2.00E-08	141	0.41	0.55	80	1228	888	1124	887	802	881	3	0	+
EGJ1500222_transcript_1353	F49E10.5a	WBGene00006424 symbol:ctbp-1 family:THAP species:Caenorhabditis elegans	6.00E-25	231	0.47	0.67	105	1228	213	512	727	403	502	3	0	+
EGJ1500222_transcript_30970	ENSLOCP00000020286	ENSLOCG00000016423 symbol:arid2 family:ARID species:Lepisosteus oculatus	3.00E-12	128	0.27	0.41	193	1227	150	674	1786	1548	1732	3	0	+
EGJ1500222_transcript_30996	ENSPMAP00000002311	ENSPMAG00000002099 symbol:kmt2d family:HMG species:Petromyzon marinus	2.00E-25	287	0.5	0.59	138	1225	635	1030	3922	3775	3912	2	0	+
EGJ1500222_transcript_31023	ENSCINP00000001885	ENSCING00000001016 symbol:CI-NFYB family:NF-YB species:Ciona intestinalis	2.00E-33	356	0.68	0.81	101	1222	147	449	184	34	134	3	0	+
EGJ1500222_transcript_1054	C17G10.4b.1	WBGene00000383 symbol:cdc-14 family:THAP species:Caenorhabditis elegans	4.00E-07	129	0.32	0.5	123	1222	696	1058	1063	229	346	3	0	+
EGJ1500222_transcript_31057	ENSSTOP00000016017	ENSSTOG00000019895 symbol:ZNF853 family:zf-C2H2 species:Ictidomys tridecemlineatus	1.00E-07	134	0.18	0.47	310	1221	349	1218	677	85	393	1	0	+
EGJ1500222_transcript_31090	ENSMODP00000040663	ENSMODG00000027398 symbol:HSFX family:HSF species:Monodelphis domestica	2.00E-08	141	0.48	0.55	92	1219	773	1027	460	203	294	2	0	+
EGJ1500222_transcript_31114	ENSAMXP00000000700	ENSAMXG00000000658 symbol:pcca family:zf-C2H2 species:Astyanax mexicanus	2.00E-23	270	0.43	0.54	181	1217	4	528	912	520	695	1	0	+
EGJ1500222_transcript_31116	ENSBTAP00000010497	ENSBTAG00000007986 symbol:WHSC1 family:HMG species:Bos taurus	1.00E-06	126	0.24	0.39	315	1217	74	889	1368	321	635	2	0	+
EGJ1500222_transcript_31146	ENSBTAP00000044737	ENSBTAG00000033315 symbol:DNAJC1 family:MYB species:Bos taurus	2.00E-07	87	0.48	0.68	40	1215	207	326	544	81	119	3	0	+
EGJ1500222_transcript_31153	ENSMICP00000007741	ENSMICG00000008489 symbol:RERE family:zf-GATA species:Microcebus murinus	3.00E-12	174	0.27	0.37	331	1214	943	17	1558	751	1065	-2	0	-
EGJ1500222_transcript_31155	FBpp0088543	FBgn0261885 symbol:osa family:ARID species:Drosophila melanogaster	2.00E-13	184	0.33	0.4	207	1214	484	1005	2716	1392	1587	1	0	+
EGJ1500222_transcript_1428	FBpp0303457	FBgn0263102 symbol:psq family:HTH species:Drosophila melanogaster	4.00E-06	121	0.47	0.55	49	1213	855	1001	1123	325	372	3	0	+
EGJ1500222_transcript_31175	ENSONIP00000013862	ENSONIG00000011016 symbol:arid4a family:ARID species:Oreochromis niloticus	8.00E-14	123	0.22	0.38	360	1212	291	1196	1233	349	698	3	0	+
EGJ1500222_transcript_31177	ENSPSIP00000011412	ENSPSIG00000010167 symbol:NFXL1 family:zf-NF-X1 species:Pelodiscus sinensis	8.00E-06	118	0.24	0.37	268	1212	29	748	833	173	421	2	0	+
EGJ1500222_transcript_31200	ENSSTOP00000018374	ENSSTOG00000026277 family:TF_bZIP species:Ictidomys tridecemlineatus	5.00E-09	146	0.21	0.43	390	1210	28	1173	710	331	672	1	0	+
EGJ1500222_transcript_31222	ENSLOCP00000021938	ENSLOCG00000017835 symbol:twist2 family:bHLH species:Lepisosteus oculatus	3.00E-31	337	0.66	0.76	118	1208	675	1019	166	50	163	3	0	+
EGJ1500222_transcript_31229	ENSGACP00000027413	ENSGACG00000020734 symbol:aff4 family:AF-4 species:Gasterosteus aculeatus	4.00E-07	129	0.22	0.37	282	1207	24	842	1145	401	667	3	0	+
EGJ1500222_transcript_1426	ENSOANP00000007312	ENSOANG00000004613 family:HMG species:Ornithorhynchus anatinus	1.00E-11	168	0.28	0.48	208	1207	398	1018	264	64	247	2	0	+
EGJ1500222_transcript_31250	ENSGMOP00000005587	ENSGMOG00000005265 symbol:pou2f2b family:Pou species:Gadus morhua	5.00E-37	387	0.44	0.62	189	1205	449	997	501	189	371	2	0	+
EGJ1500222_transcript_31294	ENSCPOP00000012245	ENSCPOG00000013601 symbol:SMARCA1 family:MYB species:Cavia porcellus	2.00E-28	225	0.36	0.49	195	1202	64	648	986	325	501	1	0	+
EGJ1500222_transcript_31299	ENSORLP00000006154	ENSORLG00000004882 symbol:rbpja family:CSL species:Oryzias latipes	2.00E-59	466	0.43	0.57	275	1201	190	984	461	160	427	1	0	+
EGJ1500222_transcript_31304	Y41C4A.11	WBGene00012757 symbol:Y41C4A.11 family:zf-LITAF-like species:Caenorhabditis elegans	3.00E-10	126	0.38	0.64	73	1201	814	1029	386	275	344	1	0	+
EGJ1500222_transcript_1548	ENSFALP00000005675	ENSFALG00000005449 symbol:PLAGL2 family:zf-C2H2 species:Ficedula albicollis	1.00E-19	238	0.38	0.41	165	1199	719	231	660	273	437	-1	0	-
EGJ1500222_transcript_31320	ENSLOCP00000001778	ENSLOCG00000001531 symbol:cux1a family:CUT species:Lepisosteus oculatus	9.00E-13	178	0.28	0.46	254	1199	4	672	1479	104	343	1	0	+
EGJ1500222_transcript_31382	ENSP00000438706	ENSG00000144747 symbol:TMF1 family:Others species:Homo sapiens	4.00E-07	129	0.22	0.43	392	1195	3	1103	1096	462	839	3	0	+
EGJ1500222_transcript_1512	ENSAMXP00000015982	ENSAMXG00000015529 family:CSD species:Astyanax mexicanus	4.00E-08	138	0.34	0.54	111	1194	765	1067	1966	726	834	3	0	+
Query-Name	Hit-Name	HIt-Description	E-Value	Score	Identical	Similar	Match_Length	Query_Length	Query_start	Query_End	Hit_Length	Hit_start	Hit_End	Query_Frame	Hit_Frame	Flag
EGJ1500222_transcript_1591	ENSAMEP00000012987	ENSAMEG00000012299 symbol:RARG family:THR-like species:Ailuropoda melanoleuca	3.00E-42	432	0.32	0.47	342	1192	140	1018	464	74	399	2	0	+
EGJ1500222_transcript_1046	F49E10.5a	WBGene00006424 symbol:ctbp-1 family:THAP species:Caenorhabditis elegans	3.00E-44	449	0.38	0.55	302	1189	2	862	727	335	612	2	0	+
EGJ1500222_transcript_1434	ENSTNIP00000018210	ENSTNIG00000015156 symbol:rerea family:zf-GATA species:Tetraodon nigroviridis	1.00E-09	151	0.24	0.36	245	1188	354	1034	1548	759	989	3	0	+
EGJ1500222_transcript_1588	FBpp0080261	FBgn0004837 symbol:Su(H) family:CSL species:Drosophila melanogaster	1.00E-130	1187	0.64	0.79	357	1188	58	1119	594	169	521	1	0	+
EGJ1500222_transcript_1640	C17G10.4b.1	WBGene00000383 symbol:cdc-14 family:THAP species:Caenorhabditis elegans	4.00E-07	129	0.32	0.5	123	1186	660	1022	1063	229	346	3	0	+
EGJ1500222_transcript_1567	ENSOCUP00000003414	ENSOCUG00000015389 symbol:TEAD4 family:TEA species:Oryctolagus cuniculus	6.00E-12	171	0.25	0.43	270	1186	151	930	541	309	539	1	0	+
EGJ1500222_transcript_31494	ENSOANP00000009765	ENSOANG00000006120 symbol:NR4A2 family:NGFIB-like species:Ornithorhynchus anatinus	8.00E-14	187	0.25	0.44	312	1185	22	921	518	195	485	1	0	+
EGJ1500222_transcript_31491	ENSFALP00000006773	ENSFALG00000006492 symbol:ZFPM1 family:zf-C2H2 species:Ficedula albicollis	1.00E-35	376	0.48	0.48	188	1185	1069	506	1079	911	1041	-3	0	-
EGJ1500222_transcript_1645	ENSMODP00000030676	ENSMODG00000023610 family:zf-C2H2 species:Monodelphis domestica	9.00E-31	333	0.53	0.69	109	1184	1	327	738	467	572	1	0	+
EGJ1500222_transcript_31501	ENSMODP00000025814	ENSMODG00000003218 family:zf-C2H2 species:Monodelphis domestica	6.00E-14	188	0.51	0.61	82	1184	220	462	1140	19	95	1	0	+
EGJ1500222_transcript_31528	ENSDARP00000102304	ENSDARG00000037810 symbol:zgc:112175 family:MYB species:Danio rerio	1.00E-20	227	0.35	0.54	127	1183	573	953	456	324	450	3	0	+
EGJ1500222_transcript_31544	ENSTRUP00000017841	ENSTRUG00000007239 symbol:mycn family:bHLH species:Takifugu rubripes	1.00E-08	143	0.31	0.39	178	1182	543	980	468	223	400	3	0	+
EGJ1500222_transcript_1644	ENSPSIP00000002614	ENSPSIG00000002561 family:zf-C2H2 species:Pelodiscus sinensis	2.00E-07	131	0.29	0.38	249	1181	328	1047	518	249	477	1	0	+
EGJ1500222_transcript_31550	ENSTRUP00000027944	ENSTRUG00000011070 symbol:osr2 family:zf-C2H2 species:Takifugu rubripes	4.00E-46	466	0.47	0.6	197	1181	469	1038	306	107	300	1	0	+
EGJ1500222_transcript_31555	ENSCINP00000024728	ENSCING00000013482 family:NF-YA species:Ciona intestinalis	2.00E-19	235	0.6	0.68	82	1181	600	845	383	230	304	3	0	+
EGJ1500222_transcript_31565	ENSGALP00000019893	ENSGALG00000012199 symbol:WDHD1 family:HMG species:Gallus gallus	2.00E-07	131	0.28	0.42	179	1180	262	789	1123	1	170	1	0	+
EGJ1500222_transcript_31566	C17G10.4b.1	WBGene00000383 symbol:cdc-14 family:THAP species:Caenorhabditis elegans	4.00E-07	129	0.32	0.5	123	1180	699	1061	1063	229	346	3	0	+
EGJ1500222_transcript_1659	ENSSTOP00000018374	ENSSTOG00000026277 family:TF_bZIP species:Ictidomys tridecemlineatus	2.00E-07	131	0.21	0.41	369	1180	51	1130	710	309	640	3	0	+
EGJ1500222_transcript_1533	ENSRNOP00000066107	ENSRNOG00000049956 family:CSD species:Rattus norvegicus	6.00E-22	257	0.32	0.52	200	1178	78	677	209	4	185	3	0	+
EGJ1500222_transcript_31584	ENSGMOP00000000092	ENSGMOG00000000092 symbol:her9 family:bHLH species:Gadus morhua	1.00E-18	228	0.34	0.59	180	1178	481	1005	289	1	175	1	0	+
EGJ1500222_transcript_1712	ENSAMXP00000013692	ENSAMXG00000013289 symbol:mysm1 family:MYB species:Astyanax mexicanus	1.00E-08	143	0.28	0.43	148	1177	230	661	847	531	674	2	0	+
EGJ1500222_transcript_1665	ENSMUSP00000064823	ENSMUSG00000055148 symbol:Klf2 family:zf-C2H2 species:Mus musculus	1.00E-06	125	0.28	0.36	200	1176	307	906	354	165	328	1	0	+
EGJ1500222_transcript_31628	FBpp0303470	FBgn0003396 symbol:shn family:zf-C2H2 species:Drosophila melanogaster	1.00E-13	186	0.22	0.44	364	1175	106	1173	2587	4	343	1	0	+
EGJ1500222_transcript_31648	FBpp0289754	FBgn0259234 symbol:Camta family:CG-1 species:Drosophila melanogaster	2.00E-07	131	0.25	0.41	249	1174	484	1092	2044	133	380	1	0	+
EGJ1500222_transcript_31641	ENSDNOP00000028008	ENSDNOG00000005811 symbol:USF1 family:bHLH species:Dasypus novemcinctus	1.00E-11	168	0.33	0.51	137	1174	55	456	1326	8	142	1	0	+
EGJ1500222_transcript_31643	FBpp0293146	FBgn0004595 symbol:pros family:HPD species:Drosophila melanogaster	1.00E-71	686	0.71	0.83	177	1174	423	953	1835	1663	1835	3	0	+
EGJ1500222_transcript_31661	ENSOARP00000006459	ENSOARG00000006034 symbol:SIX2 family:Homeobox species:Ovis aries	4.00E-91	854	0.87	0.95	178	1173	1145	612	298	11	188	-2	0	-
EGJ1500222_transcript_1719	ENSMLUP00000018215	ENSMLUG00000026513 family:Homeobox species:Myotis lucifugus	4.00E-17	215	0.34	0.39	173	1172	905	405	309	141	293	-1	0	-
EGJ1500222_transcript_1711	ENSP00000280614	ENSG00000151014 symbol:CCRN4L family:Others species:Homo sapiens	1.00E-12	177	0.28	0.42	334	1172	156	1121	431	144	423	3	0	+
EGJ1500222_transcript_31674	ENSLACP00000016886	ENSLACG00000014874 symbol:MYOG family:bHLH species:Latimeria chalumnae	6.00E-16	166	0.74	0.91	43	1172	739	867	242	84	126	1	0	+
EGJ1500222_transcript_1730	ENSMPUP00000000115	ENSMPUG00000000119 symbol:ILKAP family:bHLH species:Mustela putorius furo	7.00E-20	239	0.35	0.5	216	1171	7	594	458	252	453	1	0	+
EGJ1500222_transcript_31680	ENSGMOP00000009634	ENSGMOG00000008990 symbol:cux1a family:CUT species:Gadus morhua	1.00E-14	194	0.25	0.43	353	1171	4	975	1241	70	389	1	0	+
EGJ1500222_transcript_1723	F54F2.9	WBGene00018836 symbol:F54F2.9 family:MYB species:Caenorhabditis elegans	1.00E-12	176	0.43	0.71	72	1170	46	261	414	32	103	1	0	+
EGJ1500222_transcript_31717	ENSRNOP00000019681	ENSRNOG00000049232 symbol:Tcf7l2 family:HMG species:Rattus norvegicus	1.00E-12	177	0.45	0.56	112	1169	178	489	414	194	298	1	0	+
EGJ1500222_transcript_31730	ENSMODP00000040345	ENSMODG00000029210 family:zf-C2H2 species:Monodelphis domestica	3.00E-12	174	0.27	0.53	205	1168	555	1157	831	571	755	3	0	+
EGJ1500222_transcript_31723	ENSDARP00000111664	ENSDARG00000077038 symbol:pbrm1l family:HMG species:Danio rerio	2.00E-08	108	0.57	0.68	37	1168	561	671	1648	652	688	3	0	+
EGJ1500222_transcript_1770	ENSSHAP00000001338	ENSSHAG00000001193 symbol:LOC100924499 family:PC4 species:Sarcophilus harrisii	8.00E-06	118	0.25	0.46	138	1167	203	571	1010	324	460	2	0	+
EGJ1500222_transcript_1469	ENSTNIP00000021352	ENSTNIG00000005314 symbol:kifc1 (1 of 2) family:ZBTB species:Tetraodon nigroviridis	7.00E-12	170	0.29	0.47	231	1165	4	684	1322	638	827	1	0	+
EGJ1500222_transcript_31760	ENSFALP00000003134	ENSFALG00000002997 family:TF_bZIP species:Ficedula albicollis	2.00E-19	235	0.57	0.61	77	1165	1077	847	476	97	168	-2	0	-
EGJ1500222_transcript_31778	ENSTTRP00000011478	ENSTTRG00000012105 symbol:CREM family:TF_bZIP species:Tursiops truncatus	4.00E-22	259	0.86	0.95	58	1164	377	550	343	286	343	2	0	+
EGJ1500222_transcript_1322	ENSBTAP00000034344	ENSBTAG00000010818 symbol:AEBP2 family:zf-C2H2 species:Bos taurus	2.00E-10	157	0.28	0.37	201	1164	103	705	511	21	198	1	0	+
EGJ1500222_transcript_1762	ENSDNOP00000007597	ENSDNOG00000009802 symbol:E2F5 family:E2F species:Dasypus novemcinctus	9.00E-45	454	0.4	0.55	303	1164	124	1005	349	47	342	1	0	+
EGJ1500222_transcript_1794	ENSDNOP00000005912	ENSDNOG00000007636 symbol:SMARCE1 family:HMG species:Dasypus novemcinctus	9.00E-40	241	0.31	0.51	239	1163	257	958	410	173	397	2	0	+
EGJ1500222_transcript_1826	FBpp0303457	FBgn0263102 symbol:psq family:HTH species:Drosophila melanogaster	4.00E-06	121	0.47	0.55	49	1162	746	892	1123	325	372	2	0	+
EGJ1500222_transcript_1518	FBpp0303457	FBgn0263102 symbol:psq family:HTH species:Drosophila melanogaster	4.00E-06	121	0.47	0.55	49	1161	855	1001	1123	325	372	3	0	+
EGJ1500222_transcript_31799	ENSACAP00000005687	ENSACAG00000005818 symbol:OTX1 family:Homeobox species:Anolis carolinensis	4.00E-30	302	0.75	0.85	79	1161	509	730	300	35	113	2	0	+
EGJ1500222_transcript_31809	ENSGMOP00000008319	ENSGMOG00000007781 symbol:foxk1 family:Fork head species:Gadus morhua	7.00E-15	196	0.41	0.57	101	1161	425	727	656	63	162	2	0	+
EGJ1500222_transcript_1829	ENSLOCP00000014877	ENSLOCG00000012086 symbol:wdhd1 family:HMG species:Lepisosteus oculatus	1.00E-08	142	0.27	0.46	177	1160	348	875	1133	12	171	3	0	+
EGJ1500222_transcript_31818	ENSP00000316950	ENSG00000104177 symbol:MYEF2 family:Others species:Homo sapiens	2.00E-06	123	0.32	0.43	143	1160	337	744	600	460	596	1	0	+
EGJ1500222_transcript_31829	ENSMGAP00000012058	ENSMGAG00000011514 symbol:MYSM1 family:MYB species:Meleagris gallopavo	3.00E-09	148	0.39	0.52	122	1159	172	534	827	570	687	1	0	+
EGJ1500222_transcript_1676	Y41C4A.11	WBGene00012757 symbol:Y41C4A.11 family:zf-LITAF-like species:Caenorhabditis elegans	1.00E-10	159	0.2	0.42	252	1156	325	1071	386	106	344	1	0	+
EGJ1500222_transcript_31870	ENSORLP00000000984	ENSORLG00000000804 symbol:znf277 family:zf-BED species:Oryzias latipes	2.00E-27	170	0.33	0.49	119	1156	353	709	427	234	338	2	0	+
EGJ1500222_transcript_31896	ENSOGAP00000003088	ENSOGAG00000003465 symbol:WDHD1 family:HMG species:Otolemur garnettii	5.00E-14	189	0.27	0.44	279	1154	3	791	1127	15	258	3	0	+
EGJ1500222_transcript_31903	Y41C4A.11	WBGene00012757 symbol:Y41C4A.11 family:zf-LITAF-like species:Caenorhabditis elegans	3.00E-13	182	0.28	0.47	171	1153	249	761	386	186	354	3	0	+
EGJ1500222_transcript_31934	ENSLOCP00000019580	ENSLOCG00000015901 symbol:ephx1 family:bHLH species:Lepisosteus oculatus	3.00E-77	734	0.46	0.61	367	1151	1	1074	558	110	465	1	0	+
EGJ1500222_transcript_1760	ENSP00000436926	ENSG00000170322 symbol:NFRKB family:Others species:Homo sapiens	2.00E-12	175	0.25	0.46	283	1151	138	917	1324	45	315	3	0	+
EGJ1500222_transcript_31938	Y53C12B.5a	WBGene00003100 symbol:mab-3 family:DM species:Caenorhabditis elegans	9.00E-18	147	0.42	0.55	86	1151	616	828	290	63	145	1	0	+
EGJ1500222_transcript_1604	ENSTRUP00000040968	ENSTRUG00000016020 symbol:ppp5c family:THAP species:Takifugu rubripes	3.00E-57	561	0.46	0.63	245	1148	106	822	860	179	422	1	0	+
EGJ1500222_transcript_1874	ENSSTOP00000018374	ENSSTOG00000026277 family:TF_bZIP species:Ictidomys tridecemlineatus	2.00E-07	131	0.21	0.41	369	1147	51	1130	710	309	640	3	0	+
EGJ1500222_transcript_31987	ENSFALP00000005675	ENSFALG00000005449 symbol:PLAGL2 family:zf-C2H2 species:Ficedula albicollis	2.00E-20	206	0.52	0.52	79	1147	957	721	660	529	607	-2	0	-
EGJ1500222_transcript_31997	ENSOCUP00000003414	ENSOCUG00000015389 symbol:TEAD4 family:TEA species:Oryctolagus cuniculus	1.00E-13	186	0.25	0.51	177	1145	196	714	541	310	478	1	0	+
EGJ1500222_transcript_32002	ENSPSIP00000002614	ENSPSIG00000002561 family:zf-C2H2 species:Pelodiscus sinensis	5.00E-08	137	0.34	0.43	197	1145	602	54	518	294	482	-1	0	-
EGJ1500222_transcript_1925	ENSNLEP00000014650	ENSNLEG00000012064 symbol:PRDM6 family:zf-C2H2 species:Nomascus leucogenys	2.00E-06	124	0.32	0.46	93	1144	347	625	596	31	114	2	0	+
EGJ1500222_transcript_32027	ENSDARP00000073973	ENSDARG00000001940 symbol:dnajc1 family:MYB species:Danio rerio	4.00E-10	155	0.27	0.49	177	1143	432	956	526	44	212	3	0	+
EGJ1500222_transcript_2174	ENSTGUP00000003538	ENSTGUG00000003437 symbol:HOXB7 family:Homeobox species:Taeniopygia guttata	2.00E-11	138	0.68	0.73	44	1142	646	777	145	65	108	1	0	+
EGJ1500222_transcript_32042	ENSTNIP00000021352	ENSTNIG00000005314 symbol:kifc1 (1 of 2) family:ZBTB species:Tetraodon nigroviridis	2.00E-12	174	0.49	0.66	85	1141	740	982	1322	740	822	2	0	+
EGJ1500222_transcript_2190	FBpp0071982	FBgn0004795 symbol:retn family:ARID species:Drosophila melanogaster	1.00E-05	117	0.32	0.43	136	1140	593	988	911	110	240	2	0	+
EGJ1500222_transcript_32053	ENSTNIP00000005184	ENSTNIG00000002630 symbol:ZBTB22 (2 of 2) family:ZBTB species:Tetraodon nigroviridis	9.00E-07	126	0.31	0.42	162	1140	675	226	531	135	291	-1	0	-
EGJ1500222_transcript_32047	ENSOGAP00000022298	ENSOGAG00000028472 symbol:ZFPM1 family:zf-C2H2 species:Otolemur garnettii	4.00E-07	129	0.3	0.39	191	1140	958	428	916	509	692	-3	0	-
EGJ1500222_transcript_32078	F49E10.5a	WBGene00006424 symbol:ctbp-1 family:THAP species:Caenorhabditis elegans	3.00E-38	264	0.43	0.61	135	1138	223	597	727	409	539	1	0	+
EGJ1500222_transcript_32079	Y56A3A.28	WBGene00013240 symbol:Y56A3A.28 family:zf-C2H2 species:Caenorhabditis elegans	7.00E-34	360	0.7	0.81	84	1138	578	829	386	207	290	2	0	+
EGJ1500222_transcript_1658	ENSMLUP00000018215	ENSMLUG00000026513 family:Homeobox species:Myotis lucifugus	3.00E-08	139	0.45	0.5	64	1137	209	18	309	147	207	-2	0	-
EGJ1500222_transcript_32084	FBpp0070648	FBgn0003053 symbol:peb family:zf-C2H2 species:Drosophila melanogaster	1.00E-08	143	0.71	0.86	35	1137	1124	1020	1894	1790	1824	-2	0	-
EGJ1500222_transcript_1984	ENSMODP00000040663	ENSMODG00000027398 symbol:HSFX family:HSF species:Monodelphis domestica	1.00E-08	142	0.46	0.54	101	1137	612	893	460	195	294	3	0	+
EGJ1500222_transcript_32109	ENSDARP00000075613	ENSDARG00000078459 symbol:cux1a family:CUT species:Danio rerio	8.00E-08	135	0.29	0.52	146	1135	261	665	1495	219	360	3	0	+
EGJ1500222_transcript_32102	ENSXETP00000051399	ENSXETG00000023840 symbol:nr2c1 family:RXR-like species:Xenopus tropicalis	1.00E-39	410	0.32	0.47	333	1135	11	943	637	301	633	2	0	+
EGJ1500222_transcript_1982	ENSP00000438706	ENSG00000144747 symbol:TMF1 family:Others species:Homo sapiens	8.00E-16	204	0.23	0.47	371	1134	10	1029	1096	567	922	1	0	+
EGJ1500222_transcript_2059	ENSCPOP00000004393	ENSCPOG00000004881 symbol:OTX1 family:TF_Otx species:Cavia porcellus	6.00E-28	289	0.61	0.71	104	1132	385	675	341	3	104	1	0	+
EGJ1500222_transcript_32138	ENSAMXP00000006581	ENSAMXG00000006165 symbol:mta2 family:zf-GATA species:Astyanax mexicanus	7.00E-07	127	0.31	0.51	107	1132	453	755	1323	468	571	3	0	+
EGJ1500222_transcript_32177	ENSP00000280614	ENSG00000151014 symbol:CCRN4L family:Others species:Homo sapiens	2.00E-11	166	0.27	0.41	333	1129	116	1078	431	144	423	2	0	+
EGJ1500222_transcript_32173	ENSP00000220429	ENSG00000104064 symbol:GABPB1 family:Others species:Homo sapiens	1.00E-10	160	0.39	0.57	95	1129	263	547	395	37	130	2	0	+
EGJ1500222_transcript_32191	ENSMODP00000031933	ENSMODG00000015487 symbol:EP400 family:MYB species:Monodelphis domestica	2.00E-48	486	0.34	0.53	345	1128	43	1047	6187	1719	2060	1	0	+
EGJ1500222_transcript_1656	ENSACAP00000002379	ENSACAG00000002492 symbol:SOX21 family:HMG species:Anolis carolinensis	2.00E-47	477	0.46	0.55	265	1127	180	881	280	3	266	3	0	+
EGJ1500222_transcript_2064	ENSMLUP00000019867	ENSMLUG00000022338 family:Homeobox species:Myotis lucifugus	4.00E-06	120	0.39	0.44	57	1126	404	574	219	159	215	2	0	+
EGJ1500222_transcript_32212	ENSTRUP00000030645	ENSTRUG00000012107 symbol:tp53 family:P53 species:Takifugu rubripes	4.00E-08	138	0.26	0.45	182	1126	11	487	354	142	323	2	0	+
EGJ1500222_transcript_32222	T14F9.5	WBGene00003018 symbol:lin-32 family:bHLH species:Caenorhabditis elegans	3.00E-12	166	0.64	0.8	50	1125	852	1001	142	79	128	3	0	+
EGJ1500222_transcript_2071	ENSOANP00000020922	ENSOANG00000013246 symbol:CREB3L3 family:TF_bZIP species:Ornithorhynchus anatinus	3.00E-26	294	0.37	0.57	206	1125	45	662	352	154	347	3	0	+
EGJ1500222_transcript_1432	ENSMLUP00000018215	ENSMLUG00000026513 family:Homeobox species:Myotis lucifugus	6.00E-16	205	0.36	0.41	159	1125	971	501	309	137	269	-2	0	-
EGJ1500222_transcript_2116	FBpp0288762	FBgn0002931 symbol:net family:bHLH species:Drosophila melanogaster	7.00E-18	222	0.51	0.69	87	1124	804	1064	360	269	355	3	0	+
EGJ1500222_transcript_32275	ENSTRUP00000045953	ENSTRUG00000017925 symbol:nfyba family:NF-YB species:Takifugu rubripes	6.00E-23	171	0.79	0.88	43	1121	181	309	207	58	100	1	0	+
EGJ1500222_transcript_32262	ENSRNOP00000066107	ENSRNOG00000049956 family:CSD species:Rattus norvegicus	3.00E-14	190	0.34	0.5	137	1121	114	506	209	4	129	3	0	+
EGJ1500222_transcript_32268	ENSAMXP00000000700	ENSAMXG00000000658 symbol:pcca family:zf-C2H2 species:Astyanax mexicanus	2.00E-34	365	0.48	0.68	157	1121	269	736	912	430	583	2	0	+
EGJ1500222_transcript_2101	ENSACAP00000010133	ENSACAG00000007714 symbol:SMARCC2 family:MYB species:Anolis carolinensis	1.00E-07	133	0.23	0.4	286	1120	76	933	1158	861	1118	1	0	+
EGJ1500222_transcript_32289	ENSP00000252268	ENSG00000133884 symbol:DPF2 family:Others species:Homo sapiens	6.00E-46	464	0.7	0.83	105	1120	631	945	405	287	391	1	0	+
EGJ1500222_transcript_1870	C33A11.4a	WBGene00006462 symbol:tag-97 family:ETS species:Caenorhabditis elegans	6.00E-34	360	0.61	0.76	111	1120	641	958	493	381	488	2	0	+
EGJ1500222_transcript_32295	ENSSTOP00000018374	ENSSTOG00000026277 family:TF_bZIP species:Ictidomys tridecemlineatus	6.00E-06	119	0.24	0.45	255	1119	376	1104	710	452	679	1	0	+
EGJ1500222_transcript_32304	ENSP00000389536	ENSG00000162613 symbol:FUBP1 family:Others species:Homo sapiens	3.00E-06	122	0.32	0.61	77	1118	593	823	665	114	189	2	0	+
EGJ1500222_transcript_2286	ENSPSIP00000010992	ENSPSIG00000009805 symbol:SSRP1 family:HMG species:Pelodiscus sinensis	2.00E-48	378	0.36	0.53	276	1118	192	992	697	391	633	3	0	+
EGJ1500222_transcript_2148	Y56A3A.28	WBGene00013240 symbol:Y56A3A.28 family:zf-C2H2 species:Caenorhabditis elegans	6.00E-34	360	0.7	0.81	84	1116	558	809	386	207	290	3	0	+
EGJ1500222_transcript_32319	ENSGACP00000004550	ENSGACG00000003466 symbol:hmg20a family:HMG species:Gasterosteus aculeatus	4.00E-08	138	0.22	0.41	251	1116	224	922	298	44	292	2	0	+
EGJ1500222_transcript_32323	ENSTRUP00000021411	ENSTRUG00000008546 symbol:cux1a family:CUT species:Takifugu rubripes	2.00E-07	131	0.23	0.44	273	1116	106	873	1403	96	346	1	0	+
EGJ1500222_transcript_32343	ENSTTRP00000004428	ENSTTRG00000004705 symbol:PRDM13 family:zf-C2H2 species:Tursiops truncatus	2.00E-12	175	0.5	0.59	76	1115	645	869	718	580	653	3	0	+
EGJ1500222_transcript_2217	ENSFALP00000006773	ENSFALG00000006492 symbol:ZFPM1 family:zf-C2H2 species:Ficedula albicollis	4.00E-10	113	0.67	0.67	30	1114	92	3	1079	942	971	-3	0	-
EGJ1500222_transcript_2149	ENSXETP00000059521	ENSXETG00000030059 family:zf-C2H2 species:Xenopus tropicalis	8.00E-40	411	0.34	0.53	259	1113	238	1002	430	97	335	1	0	+
EGJ1500222_transcript_32355	FBpp0303457	FBgn0263102 symbol:psq family:HTH species:Drosophila melanogaster	3.00E-06	121	0.47	0.55	49	1113	807	953	1123	325	372	3	0	+
EGJ1500222_transcript_32371	ENSP00000316950	ENSG00000104177 symbol:MYEF2 family:Others species:Homo sapiens	3.00E-07	130	0.35	0.52	102	1112	385	672	600	90	183	1	0	+
EGJ1500222_transcript_32383	ENSTRUP00000038186	ENSTRUG00000014936 symbol:zgc:136739 family:TF_bZIP species:Takifugu rubripes	6.00E-06	119	0.29	0.46	99	1111	427	708	592	33	131	1	0	+
EGJ1500222_transcript_2660	Y113G7B.23c	WBGene00004203 symbol:swsn-1 family:MYB species:Caenorhabditis elegans	2.00E-07	132	0.42	0.47	86	1110	666	917	792	654	734	3	0	+
EGJ1500222_transcript_32405	ENSPMAP00000002983	ENSPMAG00000002716 symbol:nfxl1 family:zf-NF-X1 species:Petromyzon marinus	2.00E-24	197	0.45	0.55	82	1109	402	629	848	619	700	3	0	+
EGJ1500222_transcript_2189	ENSFALP00000009067	ENSFALG00000008694 symbol:MYCN family:bHLH species:Ficedula albicollis	9.00E-12	169	0.32	0.38	163	1109	589	1044	464	152	313	1	0	+
EGJ1500222_transcript_32419	Y41C4A.11	WBGene00012757 symbol:Y41C4A.11 family:zf-LITAF-like species:Caenorhabditis elegans	2.00E-09	149	0.32	0.54	123	1108	183	548	386	233	346	3	0	+
EGJ1500222_transcript_32433	ENSMICP00000001433	ENSMICG00000001576 symbol:TFDP2 family:E2F species:Microcebus murinus	1.00E-28	253	0.62	0.73	85	1107	9	257	443	124	203	3	0	+
EGJ1500222_transcript_32442	Y41C4A.11	WBGene00012757 symbol:Y41C4A.11 family:zf-LITAF-like species:Caenorhabditis elegans	1.00E-05	117	0.24	0.45	181	1107	316	849	386	128	305	1	0	+
EGJ1500222_transcript_32435	ENSACAP00000003167	ENSACAG00000003200 symbol:BRD3 family:AF-4 species:Anolis carolinensis	1.00E-06	124	0.27	0.44	223	1107	88	708	756	513	723	1	0	+
EGJ1500222_transcript_2152	ENSTBEP00000000318	ENSTBEG00000000366 symbol:NFYC family:NF-YC species:Tupaia belangeri	4.00E-39	405	0.41	0.56	248	1106	150	887	450	14	248	3	0	+
EGJ1500222_transcript_32445	FBpp0288984	FBgn0259211 symbol:grh family:CP2 species:Drosophila melanogaster	2.00E-19	165	0.45	0.7	66	1106	261	452	1333	1227	1292	3	0	+
EGJ1500222_transcript_32467	ENSORLP00000000984	ENSORLG00000000804 symbol:znf277 family:zf-BED species:Oryzias latipes	4.00E-53	331	0.48	0.66	125	1105	3	377	427	115	239	3	0	+
EGJ1500222_transcript_32461	ENSTSYP00000011212	ENSTSYG00000012228 family:zf-C2H2 species:Tarsius syrichta	3.00E-47	475	0.3	0.48	385	1105	1	1101	671	33	398	1	0	+
EGJ1500222_transcript_32482	F49E10.5a	WBGene00006424 symbol:ctbp-1 family:THAP species:Caenorhabditis elegans	2.00E-12	174	0.3	0.45	173	1103	27	521	727	344	508	3	0	+
EGJ1500222_transcript_2042	ENSAMEP00000011357	ENSAMEG00000010804 symbol:CARHSP1 family:CSD species:Ailuropoda melanoleuca	5.00E-31	335	0.46	0.57	170	1102	386	895	158	1	151	2	0	+
EGJ1500222_transcript_1996	ENSMMUP00000030676	ENSMMUG00000023302 symbol:ESX1 family:Homeobox species:Macaca mulatta	1.00E-09	151	0.37	0.5	102	1101	364	77	361	226	327	-3	0	-
EGJ1500222_transcript_32520	ENSTRUP00000040968	ENSTRUG00000016020 symbol:ppp5c family:THAP species:Takifugu rubripes	4.00E-19	166	0.4	0.54	116	1100	327	656	860	238	350	3	0	+
EGJ1500222_transcript_32524	ENSDARP00000127499	ENSDARG00000097255 symbol:si:dkey-77f5.13 family:zf-C2H2 species:Danio rerio	5.00E-10	154	0.32	0.44	153	1099	228	644	345	134	279	3	0	+
EGJ1500222_transcript_2139	Y41C4A.11	WBGene00012757 symbol:Y41C4A.11 family:zf-LITAF-like species:Caenorhabditis elegans	9.00E-20	238	0.32	0.53	191	1099	253	816	386	162	348	1	0	+
Query-Name	Hit-Name	HIt-Description	E-Value	Score	Identical	Similar	Match_Length	Query_Length	Query_start	Query_End	Hit_Length	Hit_start	Hit_End	Query_Frame	Hit_Frame	Flag
EGJ1500222_transcript_2295	ENSTRUP00000040968	ENSTRUG00000016020 symbol:ppp5c family:THAP species:Takifugu rubripes	4.00E-50	389	0.4	0.61	194	1098	360	935	860	255	447	3	0	+
EGJ1500222_transcript_32552	ENSMODP00000040663	ENSMODG00000027398 symbol:HSFX family:HSF species:Monodelphis domestica	1.00E-08	142	0.46	0.54	101	1097	572	853	460	195	294	2	0	+
EGJ1500222_transcript_32558	ENSACAP00000016498	ENSACAG00000016740 symbol:ZNF775 family:zf-C2H2 species:Anolis carolinensis	1.00E-25	288	0.36	0.48	200	1097	145	738	528	61	237	1	0	+
EGJ1500222_transcript_2300	ENSAMXP00000018409	ENSAMXG00000017872 symbol:nr2e3 family:RXR-like species:Astyanax mexicanus	6.00E-13	179	0.26	0.43	311	1096	88	996	427	115	407	1	0	+
EGJ1500222_transcript_2712	ENSCAFP00000004588	ENSCAFG00000003081 symbol:PABPC4 family:bHLH species:Canis familiaris	3.00E-08	138	0.41	0.67	70	1096	150	359	700	241	309	3	0	+
EGJ1500222_transcript_32569	FBpp0072151	FBgn0010278 symbol:Ssrp family:HMG species:Drosophila melanogaster	2.00E-38	274	0.54	0.73	90	1096	48	317	723	351	440	3	0	+
EGJ1500222_transcript_32594	ENSCINP00000009605	ENSCING00000004641 symbol:zf(c2h2)-46 family:zf-C2H2 species:Ciona intestinalis	1.00E-06	124	0.31	0.41	167	1094	280	729	600	381	543	1	0	+
EGJ1500222_transcript_2019	FBpp0303457	FBgn0263102 symbol:psq family:HTH species:Drosophila melanogaster	3.00E-06	121	0.47	0.55	49	1094	744	890	1123	325	372	3	0	+
EGJ1500222_transcript_32588	FBpp0111569	FBgn0085432 symbol:pan family:HMG species:Drosophila melanogaster	5.00E-31	335	0.64	0.81	91	1094	2	271	1192	750	840	2	0	+
EGJ1500222_transcript_32586	ENSRNOP00000066107	ENSRNOG00000049956 family:CSD species:Rattus norvegicus	1.00E-10	100	0.29	0.45	109	1094	268	594	209	84	185	1	0	+
EGJ1500222_transcript_32595	ENSETEP00000014909	ENSETEG00000018345 symbol:ZNF768 family:zf-C2H2 species:Echinops telfairi	8.00E-10	152	0.31	0.48	133	1093	583	942	507	12	143	1	0	+
EGJ1500222_transcript_32602	ENSORLP00000000984	ENSORLG00000000804 symbol:znf277 family:zf-BED species:Oryzias latipes	7.00E-41	420	0.34	0.48	302	1093	4	885	427	115	385	1	0	+
EGJ1500222_transcript_32608	ENSGGOP00000004870	ENSGGOG00000004967 symbol:ARID1A family:ARID species:Gorilla gorilla	4.00E-09	146	0.25	0.34	355	1092	34	993	2183	130	463	1	0	+
EGJ1500222_transcript_32638	ENSFALP00000010176	ENSFALG00000009755 family:Homeobox species:Ficedula albicollis	4.00E-06	120	0.39	0.53	64	1090	109	300	260	8	68	1	0	+
EGJ1500222_transcript_2326	Y55F3AM.14	WBGene00021931 symbol:Y55F3AM.14 family:zf-C2H2 species:Caenorhabditis elegans	6.00E-56	550	0.43	0.59	247	1090	6	647	662	216	461	3	0	+
EGJ1500222_transcript_2290	ENSPSIP00000008998	ENSPSIG00000008116 symbol:USF1 family:bHLH species:Pelodiscus sinensis	4.00E-11	163	0.25	0.44	218	1090	300	941	331	112	320	3	0	+
EGJ1500222_transcript_32639	ENSAPLP00000005150	ENSAPLG00000005557 symbol:WDHD1 family:HMG species:Anas platyrhynchos	4.00E-06	120	0.24	0.41	255	1090	224	931	1124	25	273	2	0	+
EGJ1500222_transcript_32646	ENSGACP00000009135	ENSGACG00000006889 symbol:zgc:65895 family:TSC22 species:Gasterosteus aculeatus	2.00E-20	244	0.53	0.67	108	1089	502	825	1057	950	1057	1	0	+
EGJ1500222_transcript_2350	ENSPSIP00000002614	ENSPSIG00000002561 family:zf-C2H2 species:Pelodiscus sinensis	2.00E-06	122	0.29	0.44	162	1087	493	26	518	319	468	-1	0	-
EGJ1500222_transcript_32694	ENSLACP00000021408	ENSLACG00000018810 symbol:ZNF408 family:zf-C2H2 species:Latimeria chalumnae	5.00E-10	154	0.29	0.47	139	1086	410	826	618	297	425	2	0	+
EGJ1500222_transcript_32690	ENSFALP00000014368	ENSFALG00000013762 symbol:SREBF1 family:bHLH species:Ficedula albicollis	3.00E-06	121	0.41	0.46	68	1086	327	518	1127	87	154	3	0	+
EGJ1500222_transcript_32715	ENSAMXP00000013554	ENSAMXG00000013107 symbol:tcf7l2 family:HMG species:Astyanax mexicanus	6.00E-27	205	0.45	0.61	106	1085	88	405	612	314	416	1	0	+
EGJ1500222_transcript_2397	ENSACAP00000002379	ENSACAG00000002492 symbol:SOX21 family:HMG species:Anolis carolinensis	2.00E-47	477	0.46	0.55	265	1083	182	883	280	3	266	2	0	+
EGJ1500222_transcript_32757	ENSMUSP00000112926	ENSMUSG00000066880 symbol:Zfp617 family:zf-C2H2 species:Mus musculus	8.00E-40	411	0.36	0.51	266	1082	125	901	559	279	522	2	0	+
EGJ1500222_transcript_32744	C04A2.3a	WBGene00001194 symbol:egl-27 family:zf-GATA species:Caenorhabditis elegans	2.00E-07	132	0.24	0.41	255	1082	780	49	1129	861	1090	-3	0	-
EGJ1500222_transcript_32748	ENSGACP00000003327	ENSGACG00000002524 symbol:dnajc1 family:MYB species:Gasterosteus aculeatus	2.00E-09	140	0.45	0.78	51	1082	896	744	500	38	88	-1	0	-
EGJ1500222_transcript_32753	ENSFALP00000013815	ENSFALG00000013240 symbol:HMGXB4 family:HMG species:Ficedula albicollis	1.00E-06	124	0.4	0.8	55	1082	788	952	656	391	445	2	0	+
EGJ1500222_transcript_2381	ENSDARP00000075613	ENSDARG00000078459 symbol:cux1a family:CUT species:Danio rerio	4.00E-12	172	0.27	0.43	240	1082	4	672	1495	125	345	1	0	+
EGJ1500222_transcript_2362	ENSPPYP00000023052	ENSPPYG00000020596 symbol:ESX1 family:Homeobox species:Pongo abelii	2.00E-23	270	0.41	0.46	182	1082	465	992	412	237	409	3	0	+
EGJ1500222_transcript_32778	ENSTRUP00000040968	ENSTRUG00000016020 symbol:ppp5c family:THAP species:Takifugu rubripes	2.00E-16	209	0.34	0.46	226	1080	104	769	860	197	419	2	0	+
EGJ1500222_transcript_1798	ENSLACP00000010000	ENSLACG00000008814 symbol:PRDM13 family:zf-C2H2 species:Latimeria chalumnae	1.00E-36	383	0.57	0.69	130	1080	23	397	630	467	593	2	0	+
EGJ1500222_transcript_32779	ENSOCUP00000003414	ENSOCUG00000015389 symbol:TEAD4 family:TEA species:Oryctolagus cuniculus	8.00E-14	128	0.29	0.52	107	1079	222	536	541	352	457	3	0	+
EGJ1500222_transcript_32815	ENSP00000280614	ENSG00000151014 symbol:CCRN4L family:Others species:Homo sapiens	2.00E-12	174	0.23	0.38	332	1076	97	1038	431	119	412	1	0	+
EGJ1500222_transcript_32834	ENSAMXP00000000700	ENSAMXG00000000658 symbol:pcca family:zf-C2H2 species:Astyanax mexicanus	9.00E-28	307	0.39	0.57	201	1076	5	598	912	492	688	2	0	+
EGJ1500222_transcript_32823	ENSGMOP00000002131	ENSGMOG00000001979 symbol:prdm4 family:zf-C2H2 species:Gadus morhua	2.00E-06	123	0.29	0.49	100	1076	530	829	775	671	764	2	0	+
EGJ1500222_transcript_32817	ENSAMXP00000015982	ENSAMXG00000015529 family:CSD species:Astyanax mexicanus	8.00E-08	135	0.34	0.53	114	1076	7	339	1966	757	870	1	0	+
EGJ1500222_transcript_32865	ENSPMAP00000002674	ENSPMAG00000002412 symbol:TEAD4 family:TEA species:Petromyzon marinus	3.00E-81	768	0.54	0.68	299	1073	24	902	437	158	434	3	0	+
EGJ1500222_transcript_32881	ENSFALP00000013815	ENSFALG00000013240 symbol:HMGXB4 family:HMG species:Ficedula albicollis	1.00E-17	219	0.29	0.61	176	1072	446	859	656	293	464	2	0	+
EGJ1500222_transcript_2404	ENSDNOP00000028008	ENSDNOG00000005811 symbol:USF1 family:bHLH species:Dasypus novemcinctus	6.00E-11	162	0.31	0.52	149	1069	348	794	1326	15	157	3	0	+
EGJ1500222_transcript_32925	ENSOCUP00000024450	ENSOCUG00000015479 symbol:POU2F1 family:Pou species:Oryctolagus cuniculus	7.00E-06	118	0.32	0.46	152	1068	407	841	745	427	573	2	0	+
EGJ1500222_transcript_2143	ENSMODP00000040345	ENSMODG00000029210 family:zf-C2H2 species:Monodelphis domestica	4.00E-08	137	0.27	0.52	128	1068	388	759	831	587	714	1	0	+
EGJ1500222_transcript_2407	ENSTRUP00000021411	ENSTRUG00000008546 symbol:cux1a family:CUT species:Takifugu rubripes	7.00E-06	118	0.21	0.41	353	1068	136	1068	1403	26	363	1	0	+
EGJ1500222_transcript_32938	ENSTRUP00000040968	ENSTRUG00000016020 symbol:ppp5c family:THAP species:Takifugu rubripes	6.00E-30	258	0.43	0.66	122	1067	311	673	860	231	351	2	0	+
EGJ1500222_transcript_32982	ENSONIP00000005481	ENSONIG00000004349 symbol:NFKB1 family:RHD species:Oreochromis niloticus	1.00E-15	137	0.42	0.57	83	1064	291	536	936	638	720	3	0	+
EGJ1500222_transcript_2726	ENSTRUP00000040968	ENSTRUG00000016020 symbol:ppp5c family:THAP species:Takifugu rubripes	7.00E-64	340	0.62	0.82	98	1064	187	480	860	224	321	1	0	+
EGJ1500222_transcript_32971	ENSMLUP00000007594	ENSMLUG00000008309 symbol:POU2F3 family:Pou species:Myotis lucifugus	1.00E-23	272	0.35	0.5	214	1064	236	859	349	134	335	2	0	+
EGJ1500222_transcript_32989	ENSOGAP00000001710	ENSOGAG00000001917 symbol:ATF6 family:TF_bZIP species:Otolemur garnettii	1.00E-21	185	0.35	0.65	101	1063	647	949	679	541	637	2	0	+
EGJ1500222_transcript_2352	C33A11.4a	WBGene00006462 symbol:tag-97 family:ETS species:Caenorhabditis elegans	6.00E-34	360	0.61	0.76	111	1063	586	903	493	381	488	1	0	+
EGJ1500222_transcript_2212	ENSRNOP00000066107	ENSRNOG00000049956 family:CSD species:Rattus norvegicus	3.00E-14	190	0.34	0.5	137	1063	111	503	209	4	129	3	0	+
EGJ1500222_transcript_33015	ENSP00000357330	ENSG00000116539 symbol:ASH1L family:Others species:Homo sapiens	2.00E-21	253	0.34	0.52	182	1062	468	1007	2969	2121	2290	3	0	+
EGJ1500222_transcript_33030	ENSLACP00000008252	ENSLACG00000007303 symbol:AFF1 family:AF-4 species:Latimeria chalumnae	6.00E-07	127	0.22	0.4	266	1061	16	783	1215	436	676	1	0	+
EGJ1500222_transcript_2193	ENSORLP00000000984	ENSORLG00000000804 symbol:znf277 family:zf-BED species:Oryzias latipes	7.00E-62	601	0.42	0.57	287	1060	3	854	427	115	385	3	0	+
EGJ1500222_transcript_33056	ENSCAFP00000040604	ENSCAFG00000031558 symbol:ZNF853 family:zf-C2H2 species:Canis familiaris	9.00E-09	143	0.2	0.46	269	1059	89	856	733	161	428	2	0	+
EGJ1500222_transcript_2652	ENSPTRP00000024464	ENSPTRG00000014210 symbol:XBP1 family:TF_bZIP species:Pan troglodytes	3.00E-10	156	0.45	0.57	100	1059	219	515	377	76	170	3	0	+
EGJ1500222_transcript_33066	ENSMUSP00000137805	ENSMUSG00000097126 symbol:RHOX8 family:Homeobox species:Mus musculus	6.00E-08	111	0.29	0.52	85	1058	66	302	320	67	151	3	0	+
EGJ1500222_transcript_2199	ENSONIP00000012742	ENSONIG00000010133 symbol:dnajc1 family:MYB species:Oreochromis niloticus	9.00E-14	186	0.35	0.53	165	1058	123	614	499	39	195	3	0	+
EGJ1500222_transcript_33085	B0310.2	WBGene00015138 symbol:B0310.2 family:zf-C2H2 species:Caenorhabditis elegans	5.00E-07	128	0.52	0.59	46	1056	189	326	413	336	381	3	0	+
EGJ1500222_transcript_2605	ENSPPYP00000023052	ENSPPYG00000020596 symbol:ESX1 family:Homeobox species:Pongo abelii	2.00E-23	270	0.41	0.46	182	1053	465	992	412	237	409	3	0	+
EGJ1500222_transcript_2646	F49E10.5a	WBGene00006424 symbol:ctbp-1 family:THAP species:Caenorhabditis elegans	1.00E-35	335	0.42	0.62	171	1052	118	600	727	373	539	1	0	+
EGJ1500222_transcript_2601	ENSECAP00000010211	ENSECAG00000012444 family:zf-C2H2 species:Equus caballus	1.00E-25	288	0.31	0.48	221	1052	45	698	530	239	432	3	0	+
EGJ1500222_transcript_33145	ENSPPYP00000023052	ENSPPYG00000020596 symbol:ESX1 family:Homeobox species:Pongo abelii	2.00E-19	234	0.41	0.46	153	1052	548	988	412	263	409	2	0	+
EGJ1500222_transcript_33158	ENSMPUP00000000115	ENSMPUG00000000119 symbol:ILKAP family:bHLH species:Mustela putorius furo	4.00E-20	241	0.35	0.49	219	1051	1	597	458	249	453	1	0	+
EGJ1500222_transcript_1997	FBpp0303457	FBgn0263102 symbol:psq family:HTH species:Drosophila melanogaster	3.00E-06	121	0.47	0.55	49	1050	743	889	1123	325	372	2	0	+
EGJ1500222_transcript_33177	ENSP00000215739	ENSG00000099949 symbol:LZTR1 family:Others species:Homo sapiens	8.00E-13	178	0.25	0.37	235	1050	5	544	840	72	305	2	0	+
EGJ1500222_transcript_2656	ENSAMXP00000015648	ENSAMXG00000015197 symbol:dnajc1 family:MYB species:Astyanax mexicanus	2.00E-11	165	0.51	0.66	71	1048	118	330	542	59	127	1	0	+
EGJ1500222_transcript_2793	ENSTBEP00000001357	ENSTBEG00000001576 symbol:OSR2 family:zf-C2H2 species:Tupaia belangeri	5.00E-50	398	0.71	0.81	93	1048	553	831	177	84	176	1	0	+
EGJ1500222_transcript_2935	ENSCHOP00000005877	ENSCHOG00000006650 family:zf-C2H2 species:Choloepus hoffmanni	8.00E-25	131	0.36	0.48	98	1048	339	632	265	73	152	3	0	+
EGJ1500222_transcript_33222	ENSDARP00000069169	ENSDARG00000052766 symbol:EVI5L family:zf-C2H2 species:Danio rerio	2.00E-34	365	0.3	0.52	332	1047	3	980	996	247	570	3	0	+
EGJ1500222_transcript_2472	ENSP00000280614	ENSG00000151014 symbol:CCRN4L family:Others species:Homo sapiens	3.00E-07	130	0.25	0.4	212	1047	13	618	431	182	372	1	0	+
EGJ1500222_transcript_33250	ENSTNIP00000022198	ENSTNIG00000019008 symbol:ppp5c family:THAP species:Tetraodon nigroviridis	5.00E-12	171	0.26	0.51	162	1045	476	961	876	1	156	2	0	+
EGJ1500222_transcript_2739	ENSTRUP00000040968	ENSTRUG00000016020 symbol:ppp5c family:THAP species:Takifugu rubripes	7.00E-22	256	0.37	0.55	163	1044	18	491	860	147	305	3	0	+
EGJ1500222_transcript_2610	ENSP00000316950	ENSG00000104177 symbol:MYEF2 family:Others species:Homo sapiens	1.00E-06	124	0.35	0.53	102	1043	369	653	600	90	183	3	0	+
EGJ1500222_transcript_33277	ENSTRUP00000040968	ENSTRUG00000016020 symbol:ppp5c family:THAP species:Takifugu rubripes	4.00E-41	347	0.4	0.59	192	1042	131	688	860	161	351	2	0	+
EGJ1500222_transcript_33284	ENSFALP00000014108	ENSFALG00000013518 symbol:SOX4 family:HMG species:Ficedula albicollis	1.00E-09	151	0.37	0.47	95	1042	685	960	383	215	309	1	0	+
EGJ1500222_transcript_33292	ENSOCUP00000003414	ENSOCUG00000015389 symbol:TEAD4 family:TEA species:Oryctolagus cuniculus	4.00E-15	198	0.24	0.47	230	1041	196	831	541	310	531	1	0	+
EGJ1500222_transcript_2633	ENSOCUP00000003414	ENSOCUG00000015389 symbol:TEAD4 family:TEA species:Oryctolagus cuniculus	5.00E-33	352	0.32	0.57	238	1039	134	847	541	310	532	2	0	+
EGJ1500222_transcript_33317	ENSBTAP00000034344	ENSBTAG00000010818 symbol:AEBP2 family:zf-C2H2 species:Bos taurus	2.00E-10	157	0.28	0.37	201	1039	104	706	511	21	198	2	0	+
EGJ1500222_transcript_2632	ENSPPYP00000013025	ENSPPYG00000011678 symbol:XBP1 family:TF_bZIP species:Pongo abelii	2.00E-15	201	0.4	0.53	158	1036	38	496	262	26	178	2	0	+
EGJ1500222_transcript_33357	FBpp0297914	FBgn0031759 symbol:lid family:ARID species:Drosophila melanogaster	7.00E-60	297	0.4	0.61	133	1035	640	1032	1838	607	739	1	0	+
EGJ1500222_transcript_33368	ENSDARP00000025628	ENSDARG00000021055 symbol:isl1l family:Homeobox species:Danio rerio	6.00E-10	153	0.3	0.52	101	1034	251	544	323	33	133	2	0	+
EGJ1500222_transcript_33374	FBpp0303457	FBgn0263102 symbol:psq family:HTH species:Drosophila melanogaster	3.00E-06	121	0.47	0.55	49	1033	727	873	1123	325	372	1	0	+
EGJ1500222_transcript_2824	ENSBTAP00000028648	ENSBTAG00000018917 symbol:EN2 family:Homeobox species:Bos taurus	1.00E-31	255	0.69	0.81	68	1032	388	588	186	60	127	1	0	+
EGJ1500222_transcript_2731	ENSTTRP00000004026	ENSTTRG00000004281 symbol:ZNF219 family:zf-C2H2 species:Tursiops truncatus	7.00E-06	118	0.3	0.36	193	1031	992	453	716	536	716	-1	0	-
EGJ1500222_transcript_33414	ENSXETP00000026675	ENSXETG00000012210 symbol:wdhd1 family:HMG species:Xenopus tropicalis	3.00E-12	173	0.25	0.42	313	1030	29	922	1125	7	295	2	0	+
EGJ1500222_transcript_33438	ENSFCAP00000011205	ENSFCAG00000012078 symbol:SP5 family:zf-C2H2 species:Felis catus	4.00E-54	534	0.48	0.57	241	1028	135	803	347	98	332	3	0	+
EGJ1500222_transcript_33445	ENSGACP00000025702	ENSGACG00000019442 symbol:rab11fip4b family:TF_bZIP species:Gasterosteus aculeatus	5.00E-07	128	0.21	0.47	220	1027	115	741	486	216	428	1	0	+
EGJ1500222_transcript_2206	ENSTNIP00000022198	ENSTNIG00000019008 symbol:ppp5c family:THAP species:Tetraodon nigroviridis	8.00E-07	126	0.31	0.49	110	1025	298	624	876	5	112	1	0	+
EGJ1500222_transcript_2887	ENSPTRP00000046048	ENSPTRG00000023647 symbol:LOC100609145 family:bHLH species:Pan troglodytes	4.00E-14	189	0.45	0.71	87	1021	333	593	221	6	92	3	0	+
EGJ1500222_transcript_33541	ENSDNOP00000030844	ENSDNOG00000034846 symbol:CCDC88A family:TF_bZIP species:Dasypus novemcinctus	6.00E-12	170	0.21	0.4	331	1020	16	870	481	149	476	1	0	+
EGJ1500222_transcript_33547	ENSMODP00000040663	ENSMODG00000027398 symbol:HSFX family:HSF species:Monodelphis domestica	5.00E-07	128	0.37	0.59	94	1019	399	118	460	218	311	-3	0	-
EGJ1500222_transcript_33555	ENSAMXP00000005310	ENSAMXG00000005179 symbol:tulp1a family:Tub species:Astyanax mexicanus	3.00E-10	155	0.26	0.45	233	1019	259	951	491	11	230	1	0	+
EGJ1500222_transcript_2916	ENSMODP00000025814	ENSMODG00000003218 family:zf-C2H2 species:Monodelphis domestica	4.00E-15	197	0.54	0.62	82	1017	209	451	1140	19	95	2	0	+
EGJ1500222_transcript_2782	ENSP00000316950	ENSG00000104177 symbol:MYEF2 family:Others species:Homo sapiens	1.00E-06	124	0.35	0.51	88	1017	69	326	600	102	188	3	0	+
EGJ1500222_transcript_33580	ENSPMAP00000007023	ENSPMAG00000006376 symbol:znf277 family:zf-C2H2 species:Petromyzon marinus	1.00E-32	268	0.39	0.55	152	1017	244	687	366	129	272	1	0	+
EGJ1500222_transcript_2919	ENSMODP00000040663	ENSMODG00000027398 symbol:HSFX family:HSF species:Monodelphis domestica	9.00E-08	134	0.5	0.59	74	1016	430	648	460	208	281	1	0	+
EGJ1500222_transcript_33595	ENSLOCP00000001778	ENSLOCG00000001531 symbol:cux1a family:CUT species:Lepisosteus oculatus	6.00E-12	170	0.28	0.48	235	1015	4	663	1479	104	322	1	0	+
EGJ1500222_transcript_33594	ENSDARP00000069169	ENSDARG00000052766 symbol:EVI5L family:zf-C2H2 species:Danio rerio	2.00E-20	243	0.28	0.51	198	1015	9	599	996	160	348	3	0	+
EGJ1500222_transcript_33598	ENSACAP00000007642	ENSACAG00000007786 symbol:GATA6 family:zf-GATA species:Anolis carolinensis	3.00E-06	121	0.89	0.95	19	1015	340	396	562	287	305	1	0	+
EGJ1500222_transcript_2915	ENSCAFP00000004588	ENSCAFG00000003081 symbol:PABPC4 family:bHLH species:Canis familiaris	3.00E-07	130	0.34	0.58	74	1014	525	746	700	231	304	3	0	+
EGJ1500222_transcript_2922	ENSORLP00000000984	ENSORLG00000000804 symbol:znf277 family:zf-BED species:Oryzias latipes	3.00E-54	458	0.41	0.57	230	1013	128	805	427	172	385	2	0	+
EGJ1500222_transcript_33629	ENSP00000356782	ENSG00000117475 symbol:BLZF1 family:Others species:Homo sapiens	3.00E-06	121	0.42	0.63	52	1012	388	543	400	182	233	1	0	+
EGJ1500222_transcript_2891	Y41C4A.11	WBGene00012757 symbol:Y41C4A.11 family:zf-LITAF-like species:Caenorhabditis elegans	2.00E-16	209	0.25	0.44	280	1012	68	898	386	95	360	2	0	+
EGJ1500222_transcript_3180	FBpp0303457	FBgn0263102 symbol:psq family:HTH species:Drosophila melanogaster	3.00E-07	129	0.49	0.57	49	1008	702	848	1123	325	372	3	0	+
EGJ1500222_transcript_33700	FBpp0303457	FBgn0263102 symbol:psq family:HTH species:Drosophila melanogaster	3.00E-06	121	0.47	0.55	49	1007	697	843	1123	325	372	1	0	+
EGJ1500222_transcript_33719	ENSGGOP00000003721	ENSGGOG00000003790 symbol:ESX1 family:Homeobox species:Gorilla gorilla	1.00E-18	227	0.34	0.43	173	1006	693	184	237	70	230	-2	0	-
EGJ1500222_transcript_3254	ENSAMXP00000015982	ENSAMXG00000015529 family:CSD species:Astyanax mexicanus	1.00E-06	125	0.32	0.43	146	1005	459	869	1966	726	871	3	0	+
EGJ1500222_transcript_33732	ENSMUSP00000112847	ENSMUSG00000019817 symbol:Plagl1 family:zf-C2H2 species:Mus musculus	5.00E-06	119	0.27	0.54	74	1005	204	422	704	587	660	3	0	+
Query-Name	Hit-Name	HIt-Description	E-Value	Score	Identical	Similar	Match_Length	Query_Length	Query_start	Query_End	Hit_Length	Hit_start	Hit_End	Query_Frame	Hit_Frame	Flag
EGJ1500222_transcript_33734	ENSDARP00000124333	ENSDARG00000078210 symbol:tulp1b family:Tub species:Danio rerio	7.00E-10	152	0.27	0.43	244	1005	71	739	504	8	240	2	0	+
EGJ1500222_transcript_2279	ENSACAP00000021892	ENSACAG00000029337 family:zf-C2H2 species:Anolis carolinensis	3.00E-09	147	0.29	0.45	230	1002	12	659	854	117	332	3	0	+
EGJ1500222_transcript_33769	ENSTRUP00000045887	ENSTRUG00000017896 symbol:zbtb7a family:ZBTB species:Takifugu rubripes	2.00E-12	175	0.33	0.47	137	1002	413	823	533	46	171	2	0	+
EGJ1500222_transcript_3010	ENSTNIP00000005184	ENSTNIG00000002630 symbol:ZBTB22 (2 of 2) family:ZBTB species:Tetraodon nigroviridis	2.00E-08	139	0.28	0.38	287	1001	826	17	531	135	408	-2	0	-
EGJ1500222_transcript_33783	ENSOCUP00000003414	ENSOCUG00000015389 symbol:TEAD4 family:TEA species:Oryctolagus cuniculus	7.00E-10	152	0.25	0.41	260	1001	103	864	541	310	532	1	0	+
EGJ1500222_transcript_33782	ENSDNOP00000030844	ENSDNOG00000034846 symbol:CCDC88A family:TF_bZIP species:Dasypus novemcinctus	7.00E-08	135	0.25	0.44	199	1001	58	591	481	278	476	1	0	+
EGJ1500222_transcript_33798	ENSMODP00000040345	ENSMODG00000029210 family:zf-C2H2 species:Monodelphis domestica	8.00E-20	238	0.31	0.48	261	1000	219	983	831	546	798	3	0	+
EGJ1500222_transcript_2762	ENSGMOP00000015946	ENSGMOG00000014888 symbol:lhx5 family:Homeobox species:Gadus morhua	5.00E-12	171	0.36	0.51	99	998	328	615	403	5	102	1	0	+
EGJ1500222_transcript_33841	ENSLACP00000009196	ENSLACG00000008118 symbol:ubtfl family:HMG species:Latimeria chalumnae	5.00E-06	119	0.23	0.41	250	997	728	3	725	501	725	-3	0	-
EGJ1500222_transcript_33851	F54F2.9	WBGene00018836 symbol:F54F2.9 family:MYB species:Caenorhabditis elegans	7.00E-11	161	0.47	0.73	59	996	14	190	414	45	103	2	0	+
EGJ1500222_transcript_33845	ENSTTRP00000016174	ENSTTRG00000017060 symbol:KMT2C family:HMG species:Tursiops truncatus	2.00E-53	420	0.47	0.64	176	996	318	830	4845	824	988	3	0	+
EGJ1500222_transcript_3073	ENSAMXP00000015982	ENSAMXG00000015529 family:CSD species:Astyanax mexicanus	6.00E-07	127	0.31	0.47	118	994	589	894	1966	778	895	1	0	+
EGJ1500222_transcript_3156	ENSAMXP00000020497	ENSAMXG00000019886 symbol:ncor2 family:MYB species:Astyanax mexicanus	6.00E-07	127	0.31	0.44	184	993	173	718	2365	1681	1834	2	0	+
EGJ1500222_transcript_3090	Y15E3A.1a.1	WBGene00003681 symbol:nhr-91 family:GCNF-like species:Caenorhabditis elegans	9.00E-29	315	0.35	0.52	233	992	16	678	474	251	463	1	0	+
EGJ1500222_transcript_33942	ENSRNOP00000066107	ENSRNOG00000049956 family:CSD species:Rattus norvegicus	9.00E-10	151	0.35	0.5	107	989	125	427	209	27	129	2	0	+
EGJ1500222_transcript_33937	ENSDNOP00000029696	ENSDNOG00000048023 symbol:FOXP4 family:Fork head species:Dasypus novemcinctus	2.00E-09	114	0.49	0.53	59	989	213	389	688	328	382	3	0	+
EGJ1500222_transcript_3300	ENSOCUP00000003414	ENSOCUG00000015389 symbol:TEAD4 family:TEA species:Oryctolagus cuniculus	2.00E-13	138	0.24	0.44	176	988	355	828	541	357	532	1	0	+
EGJ1500222_transcript_3106	ENSMLUP00000018215	ENSMLUG00000026513 family:Homeobox species:Myotis lucifugus	2.00E-17	218	0.34	0.42	180	988	879	403	309	144	309	-2	0	-
EGJ1500222_transcript_3071	ENSDARP00000102304	ENSDARG00000037810 symbol:zgc:112175 family:MYB species:Danio rerio	2.00E-25	287	0.32	0.5	196	985	174	761	456	265	450	3	0	+
EGJ1500222_transcript_33993	ENSMLUP00000018215	ENSMLUG00000026513 family:Homeobox species:Myotis lucifugus	5.00E-18	222	0.46	0.5	133	985	812	450	309	141	269	-3	0	-
EGJ1500222_transcript_3122	ENSORLP00000015593	ENSORLG00000012453 symbol:aebp2 family:zf-C2H2 species:Oryzias latipes	8.00E-12	169	0.26	0.43	165	984	90	572	432	130	292	3	0	+
EGJ1500222_transcript_3150	ENSP00000389536	ENSG00000162613 symbol:FUBP1 family:Others species:Homo sapiens	2.00E-06	122	0.32	0.61	77	984	593	823	665	114	189	2	0	+
EGJ1500222_transcript_34015	ENSCAFP00000004588	ENSCAFG00000003081 symbol:PABPC4 family:bHLH species:Canis familiaris	3.00E-07	130	0.34	0.58	74	983	525	746	700	231	304	3	0	+
EGJ1500222_transcript_3271	ENSONIP00000008862	ENSONIG00000007023 symbol:nfkb2 family:RHD species:Oreochromis niloticus	3.00E-11	164	0.38	0.56	120	982	198	536	891	558	677	3	0	+
EGJ1500222_transcript_34046	FBpp0074693	FBgn0023094 symbol:cyc family:bHLH species:Drosophila melanogaster	4.00E-10	154	0.26	0.55	87	981	20	280	413	325	411	2	0	+
EGJ1500222_transcript_3176	ENSXETP00000017471	ENSXETG00000007973 symbol:kdm5b family:ARID species:Xenopus tropicalis	1.00E-06	124	0.46	0.61	56	980	706	861	1495	1432	1487	1	0	+
EGJ1500222_transcript_34072	ENSDARP00000102304	ENSDARG00000037810 symbol:zgc:112175 family:MYB species:Danio rerio	1.00E-06	124	0.3	0.46	99	979	354	644	456	312	410	3	0	+
EGJ1500222_transcript_3182	ENSFALP00000013947	ENSFALG00000013366 symbol:HIVEP1 family:zf-C2H2 species:Ficedula albicollis	2.00E-06	123	0.32	0.4	121	979	240	602	774	659	751	3	0	+
EGJ1500222_transcript_34129	ENSDARP00000111664	ENSDARG00000077038 symbol:pbrm1l family:HMG species:Danio rerio	1.00E-18	228	0.31	0.53	180	974	196	732	1648	591	762	1	0	+
EGJ1500222_transcript_3169	FBpp0072288	FBgn0050420 symbol:Atf-2 family:TF_bZIP species:Drosophila melanogaster	6.00E-25	282	0.44	0.6	149	974	1	444	850	627	766	1	0	+
EGJ1500222_transcript_34138	ENSMPUP00000008277	ENSMPUG00000008340 symbol:ZNF358 family:zf-C2H2 species:Mustela putorius furo	9.00E-07	125	0.33	0.46	99	974	127	408	645	517	615	1	0	+
EGJ1500222_transcript_3159	ENSOCUP00000003414	ENSOCUG00000015389 symbol:TEAD4 family:TEA species:Oryctolagus cuniculus	8.00E-33	350	0.31	0.49	239	973	16	729	541	294	525	1	0	+
EGJ1500222_transcript_3260	ENSDARP00000069169	ENSDARG00000052766 symbol:EVI5L family:zf-C2H2 species:Danio rerio	3.00E-08	138	0.29	0.51	129	972	197	577	996	188	315	2	0	+
EGJ1500222_transcript_34199	ENSLOCP00000007938	ENSLOCG00000006572 symbol:si:ch211-239f4.1 family:zf-C2H2 species:Lepisosteus oculatus	5.00E-22	257	0.39	0.56	145	969	556	966	1034	104	247	1	0	+
EGJ1500222_transcript_3261	ENSPSIP00000002614	ENSPSIG00000002561 family:zf-C2H2 species:Pelodiscus sinensis	7.00E-08	114	0.32	0.47	116	969	563	880	518	306	420	2	0	+
EGJ1500222_transcript_34224	T28F12.2a	WBGene00006796 symbol:unc-62 family:Homeobox species:Caenorhabditis elegans	9.00E-13	177	0.75	0.83	48	967	15	158	564	443	490	3	0	+
EGJ1500222_transcript_34214	ENSTRUP00000021947	ENSTRUG00000008738 symbol:CHRNA1B family:Homeobox species:Takifugu rubripes	2.00E-30	329	0.42	0.6	170	967	132	599	674	230	399	3	0	+
EGJ1500222_transcript_34215	ENSACAP00000016498	ENSACAG00000016740 symbol:ZNF775 family:zf-C2H2 species:Anolis carolinensis	6.00E-24	273	0.35	0.45	194	967	101	631	528	61	237	2	0	+
EGJ1500222_transcript_34231	ENSSARP00000008143	ENSSARG00000009001 symbol:NFYB family:NF-YB species:Sorex araneus	5.00E-10	109	0.51	0.61	49	966	332	478	205	99	147	2	0	+
EGJ1500222_transcript_2772	ENSCAFP00000021171	ENSCAFG00000014350 symbol:MEF2B family:SRF species:Canis familiaris	5.00E-07	127	0.28	0.35	267	965	132	890	369	114	367	3	0	+
EGJ1500222_transcript_3287	ENSMMUP00000004120	ENSMMUG00000003086 symbol:SNAPC4 family:MYB species:Macaca mulatta	2.00E-29	321	0.34	0.54	218	963	1	639	1456	300	517	1	0	+
EGJ1500222_transcript_34293	Y56A3A.28	WBGene00013240 symbol:Y56A3A.28 family:zf-C2H2 species:Caenorhabditis elegans	4.00E-34	361	0.55	0.63	126	961	287	655	386	176	290	2	0	+
EGJ1500222_transcript_34313	Y41C4A.11	WBGene00012757 symbol:Y41C4A.11 family:zf-LITAF-like species:Caenorhabditis elegans	1.00E-12	176	0.28	0.46	168	960	67	570	386	189	354	1	0	+
EGJ1500222_transcript_3326	ENSLOCP00000011095	ENSLOCG00000009097 symbol:nde1 (2 of 2) family:TF_bZIP species:Lepisosteus oculatus	5.00E-39	403	0.45	0.64	181	960	136	678	371	29	209	1	0	+
EGJ1500222_transcript_34307	ENSPSIP00000002614	ENSPSIG00000002561 family:zf-C2H2 species:Pelodiscus sinensis	2.00E-07	131	0.32	0.43	145	960	442	17	518	314	456	-3	0	-
EGJ1500222_transcript_34322	ENSONIP00000010388	ENSONIG00000008253 symbol:mynn family:ZBTB species:Oreochromis niloticus	5.00E-08	136	0.33	0.4	161	959	18	431	665	309	461	3	0	+
EGJ1500222_transcript_34333	Y113G7B.23c	WBGene00004203 symbol:swsn-1 family:MYB species:Caenorhabditis elegans	3.00E-28	201	0.54	0.69	84	958	936	685	792	462	528	-2	0	-
EGJ1500222_transcript_34350	ENSFCAP00000011205	ENSFCAG00000012078 symbol:SP5 family:zf-C2H2 species:Felis catus	9.00E-53	522	0.71	0.83	129	957	464	844	347	208	332	2	0	+
EGJ1500222_transcript_34342	F59B10.1	WBGene00004134 symbol:pqn-47 family:NDT80/PhoG species:Caenorhabditis elegans	1.00E-15	201	0.37	0.55	142	957	90	509	931	796	926	3	0	+
EGJ1500222_transcript_34376	ENSDARP00000127133	ENSDARG00000096689 symbol:si:dkey-66i24.9 family:zf-C2H2 species:Danio rerio	9.00E-13	177	0.32	0.49	110	955	69	398	348	91	197	3	0	+
EGJ1500222_transcript_34371	ENSFALP00000013815	ENSFALG00000013240 symbol:HMGXB4 family:HMG species:Ficedula albicollis	1.00E-06	124	0.22	0.48	125	955	269	643	656	370	485	2	0	+
EGJ1500222_transcript_3362	F49E10.5a	WBGene00006424 symbol:ctbp-1 family:THAP species:Caenorhabditis elegans	4.00E-44	447	0.38	0.55	302	953	2	862	727	335	612	2	0	+
EGJ1500222_transcript_34418	ENSONIP00000018500	ENSONIG00000014697 symbol:tulp1b family:Tub species:Oreochromis niloticus	1.00E-10	158	0.3	0.51	146	952	433	870	517	133	263	1	0	+
EGJ1500222_transcript_34423	ENSAMXP00000000419	ENSAMXG00000000379 symbol:arid4a family:ARID species:Astyanax mexicanus	4.00E-11	163	0.24	0.42	271	951	58	855	1329	567	823	1	0	+
EGJ1500222_transcript_34440	ENSPTRP00000024464	ENSPTRG00000014210 symbol:XBP1 family:TF_bZIP species:Pan troglodytes	8.00E-08	128	0.41	0.54	99	950	120	410	377	78	170	3	0	+
EGJ1500222_transcript_3433	ENSMPUP00000000115	ENSMPUG00000000119 symbol:ILKAP family:bHLH species:Mustela putorius furo	5.00E-15	196	0.36	0.48	197	949	62	598	458	272	453	2	0	+
EGJ1500222_transcript_34478	ENSCAFP00000040604	ENSCAFG00000031558 symbol:ZNF853 family:zf-C2H2 species:Canis familiaris	3.00E-12	172	0.24	0.47	243	947	37	654	733	205	444	1	0	+
EGJ1500222_transcript_3439	ENSFALP00000006773	ENSFALG00000006492 symbol:ZFPM1 family:zf-C2H2 species:Ficedula albicollis	1.00E-18	227	0.4	0.42	148	944	399	842	1079	898	1036	3	0	+
EGJ1500222_transcript_34526	ENSPSIP00000011412	ENSPSIG00000010167 symbol:NFXL1 family:zf-NF-X1 species:Pelodiscus sinensis	3.00E-06	121	0.24	0.33	317	942	60	776	833	252	563	3	0	+
EGJ1500222_transcript_34545	F21A10.2e	WBGene00008999 symbol:F21A10.2 family:NDT80/PhoG species:Caenorhabditis elegans	1.00E-31	339	0.5	0.67	142	940	31	453	1009	535	675	1	0	+
EGJ1500222_transcript_34554	ENSOANP00000016338	ENSOANG00000010296 symbol:RAB11FIP4 family:TF_bZIP species:Ornithorhynchus anatinus	2.00E-07	131	0.28	0.46	200	940	48	539	525	250	447	3	0	+
EGJ1500222_transcript_3481	F08C6.7	WBGene00006827 symbol:unc-98 family:zf-C2H2 species:Caenorhabditis elegans	5.00E-37	386	0.45	0.6	174	939	454	900	310	113	285	1	0	+
EGJ1500222_transcript_34571	ENSMODP00000035055	ENSMODG00000012362 symbol:PRDM2 family:zf-C2H2 species:Monodelphis domestica	8.00E-06	117	0.33	0.43	153	939	458	6	1741	968	1105	-2	0	-
EGJ1500222_transcript_3478	ENSP00000472672	ENSG00000268259 symbol:ESX1 family:Homeobox species:Homo sapiens	2.00E-16	209	0.38	0.43	133	938	819	439	406	242	374	-3	0	-
EGJ1500222_transcript_34578	ENSAMXP00000015982	ENSAMXG00000015529 family:CSD species:Astyanax mexicanus	1.00E-06	124	0.3	0.39	155	938	406	870	1966	753	886	1	0	+
EGJ1500222_transcript_34580	ENSP00000451932	ENSG00000011052 symbol:NME2 family:Others species:Homo sapiens	3.00E-52	517	0.59	0.78	152	938	40	495	292	141	292	1	0	+
EGJ1500222_transcript_3484	ENSP00000438706	ENSG00000144747 symbol:TMF1 family:Others species:Homo sapiens	3.00E-09	147	0.24	0.43	261	937	190	936	1096	338	582	1	0	+
EGJ1500222_transcript_3378	ENSTNIP00000022198	ENSTNIG00000019008 symbol:ppp5c family:THAP species:Tetraodon nigroviridis	7.00E-07	126	0.31	0.49	110	936	298	624	876	5	112	1	0	+
EGJ1500222_transcript_3500	ENSP00000357330	ENSG00000116539 symbol:ASH1L family:Others species:Homo sapiens	8.00E-21	246	0.4	0.56	141	936	40	459	2969	2697	2834	1	0	+
EGJ1500222_transcript_34603	C01G8.9c	WBGene00002717 symbol:let-526 family:ARID species:Caenorhabditis elegans	9.00E-07	125	0.33	0.37	175	936	270	770	1768	74	217	3	0	+
EGJ1500222_transcript_3605	ENSMLUP00000016939	ENSMLUG00000014003 symbol:ZBTB6 family:ZBTB species:Myotis lucifugus	2.00E-12	173	0.41	0.52	85	933	155	409	413	323	405	2	0	+
EGJ1500222_transcript_34645	ENSP00000357330	ENSG00000116539 symbol:ASH1L family:Others species:Homo sapiens	7.00E-17	170	0.36	0.56	108	933	277	594	2969	2121	2224	1	0	+
EGJ1500222_transcript_34654	ENSXETP00000036113	ENSXETG00000013589 symbol:tcf3 family:bHLH species:Xenopus tropicalis	5.00E-22	185	0.78	0.86	51	932	422	571	656	570	620	2	0	+
EGJ1500222_transcript_3612	ENSAMXP00000004458	ENSAMXG00000004340 symbol:zfhx3 family:Homeobox species:Astyanax mexicanus	2.00E-08	139	0.63	0.66	41	932	148	26	3744	2081	2120	-2	0	-
EGJ1500222_transcript_3693	ENSGACP00000009135	ENSGACG00000006889 symbol:zgc:65895 family:TSC22 species:Gasterosteus aculeatus	1.00E-20	244	0.53	0.67	108	931	285	608	1057	950	1057	3	0	+
EGJ1500222_transcript_34676	ENSFALP00000013815	ENSFALG00000013240 symbol:HMGXB4 family:HMG species:Ficedula albicollis	5.00E-23	265	0.28	0.6	201	930	296	874	656	304	475	2	0	+
EGJ1500222_transcript_34731	Y71H2AM.17	WBGene00022182 symbol:swsn-3 family:HMG species:Caenorhabditis elegans	2.00E-13	183	0.27	0.53	147	925	2	430	338	179	325	2	0	+
EGJ1500222_transcript_34736	ENSFALP00000013947	ENSFALG00000013366 symbol:HIVEP1 family:zf-C2H2 species:Ficedula albicollis	1.00E-06	123	0.32	0.4	121	925	240	602	774	659	751	3	0	+
EGJ1500222_transcript_34743	ENSP00000215739	ENSG00000099949 symbol:LZTR1 family:Others species:Homo sapiens	2.00E-11	166	0.34	0.48	178	924	233	748	840	666	837	2	0	+
EGJ1500222_transcript_3574	ENSAMXP00000015982	ENSAMXG00000015529 family:CSD species:Astyanax mexicanus	9.00E-12	168	0.45	0.53	113	924	357	674	1966	768	877	3	0	+
EGJ1500222_transcript_34771	ENSSTOP00000001207	ENSSTOG00000001345 symbol:MYT1L family:zf-C2HC species:Ictidomys tridecemlineatus	2.00E-08	111	0.29	0.55	97	922	358	603	1203	52	148	1	0	+
EGJ1500222_transcript_34778	ENSMICP00000012968	ENSMICG00000014205 symbol:SNX29 family:TSC22 species:Microcebus murinus	6.00E-19	230	0.35	0.56	144	922	438	869	374	192	333	3	0	+
EGJ1500222_transcript_34782	Y51H4A.17a	WBGene00013111 symbol:sta-1 family:STAT species:Caenorhabditis elegans	8.00E-16	203	0.33	0.49	192	921	125	634	706	412	599	2	0	+
EGJ1500222_transcript_34800	ENSDNOP00000028008	ENSDNOG00000005811 symbol:USF1 family:bHLH species:Dasypus novemcinctus	1.00E-13	184	0.4	0.58	118	920	291	632	1326	33	145	3	0	+
EGJ1500222_transcript_3616	F58G1.2b	WBGene00010264 symbol:F58G1.2 family:zf-C2H2 species:Caenorhabditis elegans	1.00E-86	813	0.49	0.68	282	920	2	832	500	219	500	2	0	+
EGJ1500222_transcript_34810	ENSACAP00000007642	ENSACAG00000007786 symbol:GATA6 family:zf-GATA species:Anolis carolinensis	3.00E-07	129	0.95	1	19	919	704	760	562	287	305	2	0	+
EGJ1500222_transcript_3573	ENSTNIP00000013140	ENSTNIG00000010239 symbol:kdelr2a family:zf-C2H2 species:Tetraodon nigroviridis	2.00E-86	812	0.71	0.87	206	918	50	667	1006	1	206	2	0	+
EGJ1500222_transcript_34860	ENSCJAP00000018140	ENSCJAG00000009873 symbol:CREB3 family:TF_bZIP species:Callithrix jacchus	4.00E-11	117	0.48	0.66	56	916	118	285	371	146	200	1	0	+
EGJ1500222_transcript_3683	ENSDNOP00000006245	ENSDNOG00000008057 symbol:POU6F2 family:Pou species:Dasypus novemcinctus	7.00E-09	143	0.25	0.41	184	916	142	642	528	27	207	1	0	+
EGJ1500222_transcript_34877	ENSLAFP00000024429	ENSLAFG00000003195 symbol:REST family:zf-C2H2 species:Loxodonta africana	8.00E-13	177	0.28	0.44	200	915	285	836	1067	647	846	3	0	+
EGJ1500222_transcript_3577	ENSCAFP00000004588	ENSCAFG00000003081 symbol:PABPC4 family:bHLH species:Canis familiaris	3.00E-07	129	0.32	0.61	95	914	525	806	700	233	326	3	0	+
EGJ1500222_transcript_3703	ENSFALP00000005675	ENSFALG00000005449 symbol:PLAGL2 family:zf-C2H2 species:Ficedula albicollis	6.00E-14	187	0.36	0.4	129	913	419	805	660	518	646	2	0	+
EGJ1500222_transcript_34906	ENSDNOP00000028008	ENSDNOG00000005811 symbol:USF1 family:bHLH species:Dasypus novemcinctus	1.00E-09	150	0.31	0.53	135	912	237	641	1326	29	157	3	0	+
EGJ1500222_transcript_34904	ENSMODP00000021307	ENSMODG00000017076 symbol:MYT1 family:zf-C2HC species:Monodelphis domestica	3.00E-08	138	0.28	0.46	169	912	130	606	1249	338	502	1	0	+
EGJ1500222_transcript_3714	ENSPSIP00000015691	ENSPSIG00000013980 symbol:TFAM family:HMG species:Pelodiscus sinensis	2.00E-09	148	0.24	0.44	192	911	101	649	267	73	256	2	0	+
EGJ1500222_transcript_34925	ENSGACP00000009135	ENSGACG00000006889 symbol:zgc:65895 family:TSC22 species:Gasterosteus aculeatus	1.00E-20	244	0.53	0.67	108	911	323	646	1057	950	1057	2	0	+
Query-Name	Hit-Name	HIt-Description	E-Value	Score	Identical	Similar	Match_Length	Query_Length	Query_start	Query_End	Hit_Length	Hit_start	Hit_End	Query_Frame	Hit_Frame	Flag
EGJ1500222_transcript_3711	ENSMMUP00000004120	ENSMMUG00000003086 symbol:SNAPC4 family:MYB species:Macaca mulatta	2.00E-29	321	0.34	0.54	218	910	1	639	1456	300	517	1	0	+
EGJ1500222_transcript_34958	ENSGGOP00000025310	ENSGGOG00000016758 symbol:SMARCC1 family:MYB species:Gorilla gorilla	2.00E-25	121	0.4	0.6	53	909	603	761	1111	211	263	3	0	+
EGJ1500222_transcript_3759	ENSMODP00000040663	ENSMODG00000027398 symbol:HSFX family:HSF species:Monodelphis domestica	2.00E-11	166	0.48	0.55	104	908	282	590	460	195	288	3	0	+
EGJ1500222_transcript_34975	Y71H2AM.17	WBGene00022182 symbol:swsn-3 family:HMG species:Caenorhabditis elegans	4.00E-40	412	0.38	0.61	218	907	4	657	338	43	258	1	0	+
EGJ1500222_transcript_34984	ENSLOCP00000007793	ENSLOCG00000006455 symbol:thap4 family:THAP species:Lepisosteus oculatus	2.00E-22	259	0.35	0.56	171	907	248	751	494	325	494	2	0	+
EGJ1500222_transcript_3769	Y15E3A.1a.1	WBGene00003681 symbol:nhr-91 family:GCNF-like species:Caenorhabditis elegans	5.00E-33	261	0.41	0.61	139	904	16	408	474	251	387	1	0	+
EGJ1500222_transcript_35030	ENSMODP00000035055	ENSMODG00000012362 symbol:PRDM2 family:zf-C2H2 species:Monodelphis domestica	5.00E-10	153	0.73	0.75	60	902	7	186	1741	1047	1092	1	0	+
EGJ1500222_transcript_3973	ENSAMXP00000004423	ENSAMXG00000004324 symbol:tulp1b (1 of 2) family:Tub species:Astyanax mexicanus	2.00E-09	148	0.41	0.59	80	900	485	724	196	23	101	2	0	+
EGJ1500222_transcript_35078	ENSORLP00000011779	ENSORLG00000009395 symbol:smad5 family:MH1 species:Oryzias latipes	5.00E-29	317	0.45	0.56	196	899	156	704	464	272	459	3	0	+
EGJ1500222_transcript_35097	ENSGACP00000004972	ENSGACG00000003761 symbol:TEAD4 family:TEA species:Gasterosteus aculeatus	4.00E-39	315	0.45	0.62	157	897	175	630	445	286	442	1	0	+
EGJ1500222_transcript_35127	ENSMODP00000035055	ENSMODG00000012362 symbol:PRDM2 family:zf-C2H2 species:Monodelphis domestica	3.00E-08	137	0.31	0.4	239	896	711	7	1741	891	1105	-3	0	-
EGJ1500222_transcript_3615	ENSOCUP00000003414	ENSOCUG00000015389 symbol:TEAD4 family:TEA species:Oryctolagus cuniculus	8.00E-18	220	0.29	0.47	235	895	3	692	541	330	528	3	0	+
EGJ1500222_transcript_35162	ENSP00000384899	ENSG00000167491 symbol:GATAD2A family:Others species:Homo sapiens	9.00E-06	116	0.39	0.56	84	892	301	552	634	99	177	1	0	+
EGJ1500222_transcript_35174	ENSMGAP00000015412	ENSMGAG00000014554 symbol:ETS2 family:ETS species:Meleagris gallopavo	5.00E-44	350	0.9	0.94	69	891	280	486	479	371	439	1	0	+
EGJ1500222_transcript_3745	ENSOCUP00000003414	ENSOCUG00000015389 symbol:TEAD4 family:TEA species:Oryctolagus cuniculus	5.00E-21	248	0.28	0.44	228	890	62	742	541	308	528	2	0	+
EGJ1500222_transcript_35205	ENSP00000220429	ENSG00000104064 symbol:GABPB1 family:Others species:Homo sapiens	8.00E-10	151	0.36	0.54	95	888	314	598	395	53	147	2	0	+
EGJ1500222_transcript_3742	ENSP00000357330	ENSG00000116539 symbol:ASH1L family:Others species:Homo sapiens	1.00E-21	253	0.34	0.52	182	882	277	816	2969	2121	2290	1	0	+
EGJ1500222_transcript_3922	Y54F10AM.4a	WBGene00000464 symbol:ceh-44 family:CUT species:Caenorhabditis elegans	4.00E-08	136	0.22	0.44	245	882	231	878	1273	110	352	3	0	+
EGJ1500222_transcript_3917	ENSCINP00000007593	ENSCING00000003674 symbol:LOC100183931 family:MYB species:Ciona intestinalis	3.00E-09	146	0.42	0.58	79	881	31	267	508	22	99	1	0	+
EGJ1500222_transcript_35304	ENSAMXP00000010304	ENSAMXG00000010030 symbol:setdb1a family:MBD species:Astyanax mexicanus	7.00E-06	117	0.21	0.41	246	881	48	764	1432	303	525	3	0	+
EGJ1500222_transcript_35318	ENSAMXP00000015982	ENSAMXG00000015529 family:CSD species:Astyanax mexicanus	1.00E-06	124	0.3	0.39	155	880	400	864	1966	753	886	1	0	+
EGJ1500222_transcript_35333	ENSCAFP00000000152	ENSCAFG00000000109 symbol:SMARCC2 family:MYB species:Canis familiaris	2.00E-06	82	0.37	0.46	54	879	605	763	1092	1040	1090	2	0	+
EGJ1500222_transcript_35338	Y41C4A.11	WBGene00012757 symbol:Y41C4A.11 family:zf-LITAF-like species:Caenorhabditis elegans	7.00E-06	117	0.19	0.41	195	879	91	600	386	164	348	1	0	+
EGJ1500222_transcript_35348	F49E10.5a	WBGene00006424 symbol:ctbp-1 family:THAP species:Caenorhabditis elegans	2.00E-13	183	0.34	0.53	137	878	2	394	727	335	466	2	0	+
EGJ1500222_transcript_35387	ENSOCUP00000003414	ENSOCUG00000015389 symbol:TEAD4 family:TEA species:Oryctolagus cuniculus	2.00E-15	199	0.26	0.44	235	875	65	712	541	309	532	2	0	+
EGJ1500222_transcript_35417	ENSDARP00000121534	ENSDARG00000067673 symbol:snapc4 family:MYB species:Danio rerio	2.00E-06	121	0.45	0.55	58	872	277	450	627	347	404	1	0	+
EGJ1500222_transcript_4030	ENSAMXP00000018409	ENSAMXG00000017872 symbol:nr2e3 family:RXR-like species:Astyanax mexicanus	5.00E-12	170	0.28	0.5	190	869	212	769	427	231	407	2	0	+
EGJ1500222_transcript_35450	ENSP00000363792	ENSG00000148513 symbol:ANKRD30A family:Others species:Homo sapiens	8.00E-12	112	0.39	0.51	74	868	383	604	1460	68	141	2	0	+
EGJ1500222_transcript_35462	ENSFALP00000013815	ENSFALG00000013240 symbol:HMGXB4 family:HMG species:Ficedula albicollis	3.00E-19	232	0.27	0.64	163	868	696	319	656	304	466	-2	0	-
EGJ1500222_transcript_3671	ENSMPUP00000000115	ENSMPUG00000000119 symbol:ILKAP family:bHLH species:Mustela putorius furo	2.00E-10	157	0.31	0.48	163	867	55	531	458	212	368	1	0	+
EGJ1500222_transcript_4040	ENSDARP00000073973	ENSDARG00000001940 symbol:dnajc1 family:MYB species:Danio rerio	9.00E-08	133	0.44	0.62	68	867	207	410	526	42	106	3	0	+
EGJ1500222_transcript_35496	ENSXETP00000030178	ENSXETG00000013780 symbol:e2f5 family:E2F species:Xenopus tropicalis	1.00E-13	184	0.57	0.7	69	866	85	291	377	2	70	1	0	+
EGJ1500222_transcript_4029	ENSOCUP00000003414	ENSOCUG00000015389 symbol:TEAD4 family:TEA species:Oryctolagus cuniculus	7.00E-14	140	0.4	0.69	65	866	88	282	541	354	418	1	0	+
EGJ1500222_transcript_35520	ENSLACP00000008813	ENSLACG00000007786 symbol:LOC102350274 family:zf-C2H2 species:Latimeria chalumnae	1.00E-13	137	0.32	0.46	100	864	214	510	510	327	416	1	0	+
EGJ1500222_transcript_4108	ENSLACP00000010000	ENSLACG00000008814 symbol:PRDM13 family:zf-C2H2 species:Latimeria chalumnae	2.00E-33	354	0.5	0.64	137	863	258	650	630	449	583	3	0	+
EGJ1500222_transcript_35552	ENSOCUP00000003414	ENSOCUG00000015389 symbol:TEAD4 family:TEA species:Oryctolagus cuniculus	5.00E-15	156	0.35	0.57	100	860	2	301	541	330	425	2	0	+
EGJ1500222_transcript_35564	ENSFALP00000007142	ENSFALG00000006844 symbol:MAF family:TF_bZIP species:Ficedula albicollis	6.00E-09	143	0.34	0.37	118	859	43	366	363	145	262	1	0	+
EGJ1500222_transcript_35592	ENSP00000215739	ENSG00000099949 symbol:LZTR1 family:Others species:Homo sapiens	1.00E-11	166	0.34	0.48	178	857	233	748	840	666	837	2	0	+
EGJ1500222_transcript_35608	ENSLOCP00000018232	ENSLOCG00000014809 symbol:foxa3 family:Fork head species:Lepisosteus oculatus	2.00E-06	121	0.32	0.43	174	856	31	513	439	279	434	1	0	+
EGJ1500222_transcript_35619	ENSAMEP00000011357	ENSAMEG00000010804 symbol:CARHSP1 family:CSD species:Ailuropoda melanoleuca	5.00E-27	299	0.47	0.58	156	856	389	856	158	1	137	2	0	+
EGJ1500222_transcript_35627	Y15E3A.1a.1	WBGene00003681 symbol:nhr-91 family:GCNF-like species:Caenorhabditis elegans	3.00E-15	118	0.58	0.76	38	855	16	129	474	251	288	1	0	+
EGJ1500222_transcript_4150	ENSP00000410769	ENSG00000169714 symbol:CNBP family:Others species:Homo sapiens	2.00E-26	294	0.39	0.49	176	855	82	573	179	4	173	1	0	+
EGJ1500222_transcript_35624	ENSAMXP00000026767	ENSAMXG00000026062 family:HMG species:Astyanax mexicanus	3.00E-34	362	0.65	0.73	124	855	1	336	243	24	142	1	0	+
EGJ1500222_transcript_35634	ENSLACP00000006098	ENSLACG00000005412 symbol:THAP4 family:THAP species:Latimeria chalumnae	3.00E-16	206	0.31	0.46	176	854	307	831	580	412	578	1	0	+
EGJ1500222_transcript_4143	F58G1.2b	WBGene00010264 symbol:F58G1.2 family:zf-C2H2 species:Caenorhabditis elegans	1.00E-86	813	0.49	0.68	282	853	2	832	500	219	500	2	0	+
EGJ1500222_transcript_35710	ENSPSIP00000018126	ENSPSIG00000016125 symbol:ID3 family:bHLH species:Pelodiscus sinensis	6.00E-07	126	0.42	0.64	64	848	512	700	125	50	113	2	0	+
EGJ1500222_transcript_3935	ENSCINP00000007593	ENSCING00000003674 symbol:LOC100183931 family:MYB species:Ciona intestinalis	3.00E-09	146	0.42	0.58	79	847	31	267	508	22	99	1	0	+
EGJ1500222_transcript_4186	ENSGMOP00000008319	ENSGMOG00000007781 symbol:foxk1 family:Fork head species:Gadus morhua	4.00E-09	145	0.38	0.56	84	846	412	663	656	63	145	1	0	+
EGJ1500222_transcript_4329	ENSTTRP00000015981	ENSTTRG00000016857 symbol:TCF7 family:HMG species:Tursiops truncatus	7.00E-13	177	0.5	0.72	64	844	1	180	480	303	366	1	0	+
EGJ1500222_transcript_35777	ENSFALP00000013815	ENSFALG00000013240 symbol:HMGXB4 family:HMG species:Ficedula albicollis	6.00E-12	169	0.29	0.55	146	844	351	770	656	304	432	3	0	+
EGJ1500222_transcript_4162	ENSTSYP00000006939	ENSTSYG00000007612 symbol:GULP1 family:TF_bZIP species:Tarsius syrichta	3.00E-06	120	0.28	0.47	144	843	264	668	299	31	174	3	0	+
EGJ1500222_transcript_35836	ENSGMOP00000008319	ENSGMOG00000007781 symbol:foxk1 family:Fork head species:Gadus morhua	4.00E-09	145	0.38	0.56	84	839	475	726	656	63	145	1	0	+
EGJ1500222_transcript_35841	ENSPMAP00000006142	ENSPMAG00000005491 symbol:smarcc2 family:MYB species:Petromyzon marinus	1.00E-70	676	0.44	0.65	292	839	3	839	1101	22	310	3	0	+
EGJ1500222_transcript_4219	ENSAMXP00000010304	ENSAMXG00000010030 symbol:setdb1a family:MBD species:Astyanax mexicanus	8.00E-07	125	0.21	0.41	233	838	43	720	1432	325	538	1	0	+
EGJ1500222_transcript_35875	ENSFCAP00000003601	ENSFCAG00000003904 symbol:REST family:zf-C2H2 species:Felis catus	6.00E-14	186	0.36	0.39	120	835	427	771	1044	589	708	1	0	+
EGJ1500222_transcript_4300	ENSCAFP00000042517	ENSCAFG00000028890 symbol:ZFP37 family:zf-C2H2 species:Canis familiaris	2.00E-18	224	0.28	0.47	250	834	53	766	645	238	477	2	0	+
EGJ1500222_transcript_35905	ENSSTOP00000018374	ENSSTOG00000026277 family:TF_bZIP species:Ictidomys tridecemlineatus	8.00E-07	125	0.21	0.45	277	833	17	817	710	394	658	2	0	+
EGJ1500222_transcript_35904	ENSP00000356782	ENSG00000117475 symbol:BLZF1 family:Others species:Homo sapiens	1.00E-15	201	0.38	0.61	104	833	181	492	400	130	233	1	0	+
EGJ1500222_transcript_35923	Y41C4A.11	WBGene00012757 symbol:Y41C4A.11 family:zf-LITAF-like species:Caenorhabditis elegans	9.00E-13	176	0.27	0.51	185	831	194	739	386	194	374	2	0	+
EGJ1500222_transcript_35944	ENSCSAVP00000012625	ENSCSAVG00000007408 family:NF-YA species:Ciona savignyi	9.00E-11	159	0.38	0.5	108	830	302	625	364	166	271	2	0	+
EGJ1500222_transcript_4327	ENSP00000215739	ENSG00000099949 symbol:LZTR1 family:Others species:Homo sapiens	3.00E-07	129	0.22	0.41	203	827	3	542	840	73	269	3	0	+
EGJ1500222_transcript_4357	ENSACAP00000002379	ENSACAG00000002492 symbol:SOX21 family:HMG species:Anolis carolinensis	1.00E-36	382	0.43	0.52	244	826	2	640	280	24	266	2	0	+
EGJ1500222_transcript_36024	ENSAMXP00000000700	ENSAMXG00000000658 symbol:pcca family:zf-C2H2 species:Astyanax mexicanus	9.00E-26	288	0.81	0.9	68	824	177	380	912	222	289	3	0	+
EGJ1500222_transcript_36018	ENSOCUP00000009122	ENSOCUG00000010580 symbol:ELF1 family:ETS species:Oryctolagus cuniculus	2.00E-14	112	0.39	0.56	80	824	421	645	954	866	943	1	0	+
EGJ1500222_transcript_36014	FBpp0303457	FBgn0263102 symbol:psq family:HTH species:Drosophila melanogaster	2.00E-06	121	0.47	0.55	49	824	512	658	1123	325	372	2	0	+
EGJ1500222_transcript_36029	FBpp0088543	FBgn0261885 symbol:osa family:ARID species:Drosophila melanogaster	6.00E-12	169	0.35	0.4	209	823	186	710	2716	1392	1587	3	0	+
EGJ1500222_transcript_36050	ENSORLP00000000886	ENSORLG00000000720 symbol:gatad2ab family:zf-GATA species:Oryzias latipes	2.00E-06	122	0.39	0.58	88	821	263	517	636	95	175	2	0	+
EGJ1500222_transcript_36052	ENSMUSP00000079231	ENSMUSG00000029249 symbol:Rest family:zf-C2H2 species:Mus musculus	7.00E-13	177	0.32	0.44	174	821	305	772	1082	649	820	2	0	+
EGJ1500222_transcript_4434	R11E3.6a	WBGene00001324 symbol:eor-1 family:ZBTB species:Caenorhabditis elegans	2.00E-17	217	0.27	0.44	238	818	754	65	909	1	235	-2	0	-
EGJ1500222_transcript_4508	ENSTNIP00000022198	ENSTNIG00000019008 symbol:ppp5c family:THAP species:Tetraodon nigroviridis	1.00E-06	123	0.32	0.49	106	818	101	415	876	9	112	2	0	+
EGJ1500222_transcript_36117	ENSONIP00000008231	ENSONIG00000006527 symbol:zgc:154037 family:zf-C2HC species:Oreochromis niloticus	4.00E-31	243	0.42	0.67	110	817	200	523	630	477	586	2	0	+
EGJ1500222_transcript_36125	ENSORLP00000021953	ENSORLG00000017548 symbol:HOXD4A family:Homeobox species:Oryzias latipes	2.00E-31	336	0.57	0.64	123	816	22	381	236	105	223	1	0	+
EGJ1500222_transcript_4403	T05C1.4a	WBGene00020251 symbol:camt-1 family:CG-1 species:Caenorhabditis elegans	1.00E-16	210	0.36	0.53	159	815	165	638	1185	957	1090	3	0	+
EGJ1500222_transcript_4474	ENSOCUP00000003414	ENSOCUG00000015389 symbol:TEAD4 family:TEA species:Oryctolagus cuniculus	2.00E-18	224	0.3	0.47	235	815	2	691	541	330	528	2	0	+
EGJ1500222_transcript_4513	ENSXETP00000005100	ENSXETG00000026376 symbol:whsc1 family:HMG species:Xenopus tropicalis	3.00E-12	171	0.38	0.58	114	814	366	707	1293	1037	1145	3	0	+
Query-Name	Hit-Name	HIt-Description	E-Value	Score	Identical	Similar	Match_Length	Query_Length	Query_start	Query_End	Hit_Length	Hit_start	Hit_End	Query_Frame	Hit_Frame	Flag
EGJ1500222_transcript_4439	T28F12.2a	WBGene00006796 symbol:unc-62 family:Homeobox species:Caenorhabditis elegans	7.00E-13	177	0.75	0.83	48	812	23	166	564	443	490	2	0	+
EGJ1500222_transcript_3738	F47D12.4a.1	WBGene00001972 symbol:hmg-1.2 family:HMG species:Caenorhabditis elegans	8.00E-48	478	0.67	0.8	135	812	1	399	235	76	210	1	0	+
EGJ1500222_transcript_36215	ENSRNOP00000066107	ENSRNOG00000049956 family:CSD species:Rattus norvegicus	2.00E-14	190	0.34	0.5	137	809	113	505	209	4	129	2	0	+
EGJ1500222_transcript_36223	ENSTRUP00000030349	ENSTRUG00000011993 symbol:meis1 family:Homeobox species:Takifugu rubripes	4.00E-18	222	0.68	0.74	68	808	25	228	401	241	306	1	0	+
EGJ1500222_transcript_4429	ENSCAFP00000004588	ENSCAFG00000003081 symbol:PABPC4 family:bHLH species:Canis familiaris	8.00E-06	116	0.24	0.49	136	807	72	470	700	225	359	3	0	+
EGJ1500222_transcript_36261	ENSMODP00000040345	ENSMODG00000029210 family:zf-C2H2 species:Monodelphis domestica	2.00E-17	216	0.32	0.51	221	805	18	665	831	557	767	3	0	+
EGJ1500222_transcript_36262	FBpp0072468	FBgn0035136 symbol:CG6905 family:MYB species:Drosophila melanogaster	4.00E-16	197	0.33	0.51	169	805	38	529	814	181	345	2	0	+
EGJ1500222_transcript_4595	ENSFCAP00000014033	ENSFCAG00000015127 symbol:ZNF277 family:zf-C2H2 species:Felis catus	3.00E-26	171	0.4	0.6	87	802	340	591	450	327	412	1	0	+
EGJ1500222_transcript_4458	ENSTNIP00000004001	ENSTNIG00000018295 symbol:tulp1b family:Tub species:Tetraodon nigroviridis	7.00E-13	177	0.29	0.42	228	802	108	731	473	2	211	3	0	+
EGJ1500222_transcript_4582	Y41C4A.11	WBGene00012757 symbol:Y41C4A.11 family:zf-LITAF-like species:Caenorhabditis elegans	2.00E-09	147	0.27	0.49	192	800	15	584	386	164	351	3	0	+
EGJ1500222_transcript_36317	ENSDARP00000075139	ENSDARG00000057936 symbol:lhx5 family:Homeobox species:Danio rerio	2.00E-06	121	0.31	0.39	183	799	104	628	399	223	379	2	0	+
EGJ1500222_transcript_36352	ENSOCUP00000003414	ENSOCUG00000015389 symbol:TEAD4 family:TEA species:Oryctolagus cuniculus	5.00E-10	152	0.29	0.45	124	795	3	371	541	423	539	3	0	+
EGJ1500222_transcript_36368	T05C1.4a	WBGene00020251 symbol:camt-1 family:CG-1 species:Caenorhabditis elegans	1.00E-18	227	0.4	0.57	142	794	195	617	1185	957	1090	3	0	+
EGJ1500222_transcript_4639	ENSACAP00000005687	ENSACAG00000005818 symbol:OTX1 family:Homeobox species:Anolis carolinensis	9.00E-34	357	0.45	0.53	206	791	55	645	300	3	197	1	0	+
EGJ1500222_transcript_36432	ENSDARP00000101631	ENSDARG00000076662 symbol:NFX1 family:zf-NF-X1 species:Danio rerio	5.00E-45	454	0.36	0.48	264	790	707	6	1083	303	557	-3	0	-
EGJ1500222_transcript_36441	ENSAMXP00000015982	ENSAMXG00000015529 family:CSD species:Astyanax mexicanus	8.00E-06	116	0.34	0.48	107	790	268	585	1966	768	869	1	0	+
EGJ1500222_transcript_36460	ENSOANP00000001991	ENSOANG00000001250 symbol:OVOL2 family:zf-C2H2 species:Ornithorhynchus anatinus	5.00E-21	247	0.34	0.49	177	789	769	245	170	23	165	-3	0	-
EGJ1500222_transcript_36464	F49E10.5a	WBGene00006424 symbol:ctbp-1 family:THAP species:Caenorhabditis elegans	1.00E-15	201	0.43	0.65	84	789	2	253	727	335	418	2	0	+
EGJ1500222_transcript_36508	FBpp0304648	FBgn0011648 symbol:Mad family:MH1 species:Drosophila melanogaster	2.00E-87	819	0.7	0.82	222	785	22	657	525	73	289	1	0	+
EGJ1500222_transcript_4577	ENSMODP00000021307	ENSMODG00000017076 symbol:MYT1 family:zf-C2HC species:Monodelphis domestica	2.00E-08	138	0.28	0.46	169	784	7	483	1249	338	502	1	0	+
EGJ1500222_transcript_4528	ENSPMAP00000006142	ENSPMAG00000005491 symbol:smarcc2 family:MYB species:Petromyzon marinus	3.00E-67	645	0.46	0.67	257	783	3	773	1101	22	275	3	0	+
EGJ1500222_transcript_36584	ENSMMUP00000004120	ENSMMUG00000003086 symbol:SNAPC4 family:MYB species:Macaca mulatta	1.00E-29	321	0.34	0.54	218	780	1	639	1456	300	517	1	0	+
EGJ1500222_transcript_36599	ENSCINP00000001885	ENSCING00000001016 symbol:CI-NFYB family:NF-YB species:Ciona intestinalis	2.00E-29	320	0.67	0.8	92	779	20	295	184	43	134	2	0	+
EGJ1500222_transcript_4806	ENSXETP00000063270	ENSXETG00000000013 symbol:nfkb2 family:RHD species:Xenopus tropicalis	8.00E-08	133	0.33	0.47	121	778	375	704	945	617	737	3	0	+
EGJ1500222_transcript_36613	ENSFALP00000005675	ENSFALG00000005449 symbol:PLAGL2 family:zf-C2H2 species:Ficedula albicollis	3.00E-11	162	0.28	0.35	234	778	691	2	660	342	573	-1	0	-
EGJ1500222_transcript_4777	FBpp0303457	FBgn0263102 symbol:psq family:HTH species:Drosophila melanogaster	2.00E-06	121	0.47	0.55	49	776	610	756	1123	325	372	1	0	+
EGJ1500222_transcript_4877	ENSOCUP00000009122	ENSOCUG00000010580 symbol:ELF1 family:ETS species:Oryctolagus cuniculus	4.00E-30	325	0.37	0.56	190	776	70	624	954	763	952	1	0	+
EGJ1500222_transcript_4736	ENSORLP00000011303	ENSORLG00000009013 symbol:usf2 family:bHLH species:Oryzias latipes	9.00E-12	167	0.36	0.58	98	775	375	668	341	226	323	3	0	+
EGJ1500222_transcript_4669	ENSP00000215739	ENSG00000099949 symbol:LZTR1 family:Others species:Homo sapiens	2.00E-07	129	0.22	0.41	203	775	3	542	840	73	269	3	0	+
EGJ1500222_transcript_36662	ENSMODP00000040345	ENSMODG00000029210 family:zf-C2H2 species:Monodelphis domestica	6.00E-14	186	0.29	0.46	260	774	10	756	831	550	798	1	0	+
EGJ1500222_transcript_4972	ENSPSIP00000002614	ENSPSIG00000002561 family:zf-C2H2 species:Pelodiscus sinensis	4.00E-06	118	0.32	0.47	158	771	67	510	518	313	465	1	0	+
EGJ1500222_transcript_4645	ENSXETP00000005100	ENSXETG00000026376 symbol:whsc1 family:HMG species:Xenopus tropicalis	1.00E-12	174	0.39	0.58	114	769	321	662	1293	1037	1145	3	0	+
EGJ1500222_transcript_5173	ENSSARP00000008621	ENSSARG00000009541 symbol:ZBTB7C family:ZBTB species:Sorex araneus	2.00E-07	130	0.5	0.69	54	768	2	163	593	133	185	2	0	+
EGJ1500222_transcript_36762	ENSONIP00000013862	ENSONIG00000011016 symbol:arid4a family:ARID species:Oreochromis niloticus	8.00E-11	159	0.25	0.42	269	766	4	708	1233	518	782	1	0	+
EGJ1500222_transcript_36774	ENSMODP00000031933	ENSMODG00000015487 symbol:EP400 family:MYB species:Monodelphis domestica	3.00E-27	301	0.35	0.54	231	765	9	665	6187	4988	5216	3	0	+
EGJ1500222_transcript_36782	ENSCSAVP00000007696	ENSCSAVG00000004605 family:zf-NF-X1 species:Ciona savignyi	3.00E-35	217	0.46	0.51	81	764	5	223	891	619	699	2	0	+
EGJ1500222_transcript_4896	ENSSHAP00000011635	ENSSHAG00000009998 symbol:RFX1 family:RFX species:Sarcophilus harrisii	6.00E-06	117	0.27	0.39	142	764	71	493	963	23	161	2	0	+
EGJ1500222_transcript_36812	ENSAMXP00000015982	ENSAMXG00000015529 family:CSD species:Astyanax mexicanus	5.00E-08	135	0.34	0.53	114	762	7	339	1966	757	870	1	0	+
EGJ1500222_transcript_36843	ENSP00000389536	ENSG00000162613 symbol:FUBP1 family:Others species:Homo sapiens	1.00E-06	122	0.32	0.61	77	760	106	336	665	114	189	1	0	+
EGJ1500222_transcript_4573	ENSLACP00000013785	ENSLACG00000012136 symbol:KDM5B family:ARID species:Latimeria chalumnae	6.00E-16	203	0.43	0.63	105	760	430	726	1659	15	119	1	0	+
EGJ1500222_transcript_4908	ENSTRUP00000017841	ENSTRUG00000007239 symbol:mycn family:bHLH species:Takifugu rubripes	3.00E-09	145	0.31	0.39	178	760	165	602	468	223	400	3	0	+
EGJ1500222_transcript_4648	ENSOCUP00000013579	ENSOCUG00000015810 symbol:TULP1 family:Tub species:Oryctolagus cuniculus	8.00E-10	150	0.25	0.44	216	759	15	623	489	39	229	3	0	+
EGJ1500222_transcript_36875	ENSDARP00000069169	ENSDARG00000052766 symbol:EVI5L family:zf-C2H2 species:Danio rerio	2.00E-20	242	0.43	0.64	126	757	6	383	996	408	533	3	0	+
EGJ1500222_transcript_4938	ENSPPYP00000002488	ENSPPYG00000002140 symbol:DNAJC1 family:MYB species:Pongo abelii	1.00E-14	191	0.43	0.64	94	756	110	346	558	37	130	2	0	+
EGJ1500222_transcript_4936	ENSFALP00000005675	ENSFALG00000005449 symbol:PLAGL2 family:zf-C2H2 species:Ficedula albicollis	9.00E-06	115	0.31	0.34	112	754	98	433	660	518	618	2	0	+
EGJ1500222_transcript_36920	ENSP00000451932	ENSG00000011052 symbol:NME2 family:Others species:Homo sapiens	4.00E-43	285	0.59	0.79	80	752	262	501	292	213	292	1	0	+
EGJ1500222_transcript_5037	ENSCINP00000007593	ENSCING00000003674 symbol:LOC100183931 family:MYB species:Ciona intestinalis	2.00E-09	146	0.42	0.58	79	751	61	297	508	22	99	1	0	+
EGJ1500222_transcript_4902	ENSAMXP00000015982	ENSAMXG00000015529 family:CSD species:Astyanax mexicanus	5.00E-07	126	0.4	0.52	97	751	317	607	1966	766	849	2	0	+
EGJ1500222_transcript_36944	C32F10.5	WBGene00001973 symbol:hmg-3 family:HMG species:Caenorhabditis elegans	3.00E-29	317	0.39	0.57	189	750	1	555	689	462	645	1	0	+
EGJ1500222_transcript_36984	ENSP00000472672	ENSG00000268259 symbol:ESX1 family:Homeobox species:Homo sapiens	4.00E-20	239	0.41	0.5	143	747	491	72	406	239	377	-2	0	-
EGJ1500222_transcript_5108	ENSLAFP00000004485	ENSLAFG00000005359 symbol:HHEX family:Homeobox species:Loxodonta africana	1.00E-09	148	0.34	0.51	106	747	326	598	152	23	127	2	0	+
EGJ1500222_transcript_36999	ENSMUSP00000110860	ENSMUSG00000058440 symbol:Nrf1 family:Nrf1 species:Mus musculus	1.00E-27	303	0.66	0.73	95	746	403	687	534	440	534	1	0	+
EGJ1500222_transcript_5039	ENSFCAP00000003601	ENSFCAG00000003904 symbol:REST family:zf-C2H2 species:Felis catus	5.00E-14	186	0.36	0.39	120	744	277	621	1044	589	708	1	0	+
EGJ1500222_transcript_37025	ENSFALP00000006773	ENSFALG00000006492 symbol:ZFPM1 family:zf-C2H2 species:Ficedula albicollis	2.00E-30	197	0.55	0.55	69	744	527	321	1079	913	981	-2	0	-
EGJ1500222_transcript_37057	ENSCPOP00000012245	ENSCPOG00000013601 symbol:SMARCA1 family:MYB species:Cavia porcellus	1.00E-105	975	0.7	0.84	249	743	1	741	986	90	338	1	0	+
EGJ1500222_transcript_37045	ENSP00000357330	ENSG00000116539 symbol:ASH1L family:Others species:Homo sapiens	1.00E-15	201	0.27	0.47	205	743	14	619	2969	2093	2281	2	0	+
EGJ1500222_transcript_37106	ENSTNIP00000013140	ENSTNIG00000010239 symbol:kdelr2a family:zf-C2H2 species:Tetraodon nigroviridis	2.00E-19	232	0.42	0.57	140	739	108	497	1006	47	180	3	0	+
EGJ1500222_transcript_5000	Y56A3A.28	WBGene00013240 symbol:Y56A3A.28 family:zf-C2H2 species:Caenorhabditis elegans	3.00E-34	360	0.7	0.81	84	738	181	432	386	207	290	1	0	+
EGJ1500222_transcript_37134	ENSTNIP00000005804	ENSTNIG00000003222 symbol:cdipt (2 of 2) family:zf-C2H2 species:Tetraodon nigroviridis	1.00E-39	203	0.58	0.72	67	737	383	580	752	100	166	2	0	+
EGJ1500222_transcript_37139	ENSLAFP00000006928	ENSLAFG00000008255 symbol:BAZ2A family:MBD species:Loxodonta africana	2.00E-07	130	0.32	0.59	97	737	33	323	1878	680	774	3	0	+
EGJ1500222_transcript_37171	ENSFALP00000013815	ENSFALG00000013240 symbol:HMGXB4 family:HMG species:Ficedula albicollis	1.00E-22	261	0.29	0.66	167	734	293	709	656	299	465	2	0	+
EGJ1500222_transcript_5104	ENSPVAP00000012942	ENSPVAG00000013724 symbol:UBTF family:HMG species:Pteropus vampyrus	4.00E-06	118	0.4	0.58	72	733	496	711	764	696	761	1	0	+
EGJ1500222_transcript_37194	ENSSARP00000006346	ENSSARG00000006966 symbol:ARID4A family:ARID species:Sorex araneus	1.00E-08	120	0.27	0.47	129	733	222	584	1257	573	700	3	0	+
EGJ1500222_transcript_37204	ENSTNIP00000013048	ENSTNIG00000010150 symbol:HMX1 family:Homeobox species:Tetraodon nigroviridis	3.00E-07	128	0.88	0.96	26	732	548	471	133	50	75	-2	0	-
EGJ1500222_transcript_37250	ENSLOCP00000018507	ENSLOCG00000015038 symbol:nfyba family:NF-YB species:Lepisosteus oculatus	2.00E-07	130	0.3	0.6	94	728	26	304	219	58	150	2	0	+
EGJ1500222_transcript_4901	F40G9.11	WBGene00003510 symbol:mxl-2 family:bHLH species:Caenorhabditis elegans	4.00E-24	273	0.4	0.6	146	722	118	552	205	44	181	1	0	+
EGJ1500222_transcript_5128	ENSSHAP00000022277	ENSSHAG00000018852 symbol:NFKB2 family:RHD species:Sarcophilus harrisii	2.00E-16	207	0.3	0.44	209	721	98	634	869	481	689	2	0	+
EGJ1500222_transcript_37373	T20B12.8	WBGene00001974 symbol:hmg-4 family:HMG species:Caenorhabditis elegans	4.00E-06	118	0.25	0.47	133	719	294	686	697	422	548	3	0	+
EGJ1500222_transcript_37396	ENSPSIP00000002614	ENSPSIG00000002561 family:zf-C2H2 species:Pelodiscus sinensis	8.00E-07	124	0.3	0.4	166	717	33	527	518	317	471	3	0	+
EGJ1500222_transcript_37399	F59B10.1	WBGene00004134 symbol:pqn-47 family:NDT80/PhoG species:Caenorhabditis elegans	9.00E-16	201	0.37	0.55	142	717	201	620	931	796	926	3	0	+
EGJ1500222_transcript_37418	ENSSHAP00000022277	ENSSHAG00000018852 symbol:NFKB2 family:RHD species:Sarcophilus harrisii	8.00E-15	193	0.3	0.44	201	716	117	629	869	489	689	3	0	+
EGJ1500222_transcript_37419	ENSDARP00000075613	ENSDARG00000078459 symbol:cux1a family:CUT species:Danio rerio	9.00E-11	158	0.27	0.45	228	716	4	639	1495	125	333	1	0	+
Query-Name	Hit-Name	HIt-Description	E-Value	Score	Identical	Similar	Match_Length	Query_Length	Query_start	Query_End	Hit_Length	Hit_start	Hit_End	Query_Frame	Hit_Frame	Flag
EGJ1500222_transcript_37489	Y41C4A.11	WBGene00012757 symbol:Y41C4A.11 family:zf-LITAF-like species:Caenorhabditis elegans	8.00E-07	124	0.23	0.45	173	710	33	539	386	106	274	3	0	+
EGJ1500222_transcript_5341	ENSP00000356782	ENSG00000117475 symbol:BLZF1 family:Others species:Homo sapiens	2.00E-11	163	0.33	0.56	109	707	1	327	400	163	271	1	0	+
EGJ1500222_transcript_37569	ENSTTRP00000004026	ENSTTRG00000004281 symbol:ZNF219 family:zf-C2H2 species:Tursiops truncatus	4.00E-06	118	0.3	0.37	189	704	574	35	716	536	716	-2	0	-
EGJ1500222_transcript_37572	F40G9.11	WBGene00003510 symbol:mxl-2 family:bHLH species:Caenorhabditis elegans	5.00E-20	238	0.38	0.57	146	704	117	533	205	44	181	3	0	+
EGJ1500222_transcript_5352	ENSTNIP00000021779	ENSTNIG00000018605 symbol:micall2a family:Homeobox species:Tetraodon nigroviridis	2.00E-19	232	0.48	0.64	107	700	163	483	602	142	246	1	0	+
EGJ1500222_transcript_37617	ENSDARP00000070894	ENSDARG00000068365 symbol:lmx1bb family:Homeobox species:Danio rerio	1.00E-13	182	0.33	0.53	118	699	177	521	375	32	148	3	0	+
EGJ1500222_transcript_37616	ENSCAFP00000033964	ENSCAFG00000024771 symbol:KLF14 family:zf-C2H2 species:Canis familiaris	2.00E-06	120	0.27	0.41	138	699	53	463	315	45	180	2	0	+
EGJ1500222_transcript_37649	ENSFALP00000013815	ENSFALG00000013240 symbol:HMGXB4 family:HMG species:Ficedula albicollis	1.00E-24	277	0.31	0.7	162	696	138	572	656	303	464	3	0	+
EGJ1500222_transcript_37672	K08F8.2	WBGene00000220 symbol:atf-2 family:TF_bZIP species:Caenorhabditis elegans	2.00E-15	198	0.44	0.6	106	695	33	350	401	302	394	3	0	+
EGJ1500222_transcript_5555	ENSCAFP00000004588	ENSCAFG00000003081 symbol:PABPC4 family:bHLH species:Canis familiaris	2.00E-08	137	0.31	0.5	118	695	6	341	700	191	301	3	0	+
EGJ1500222_transcript_37673	ENSPMAP00000006142	ENSPMAG00000005491 symbol:smarcc2 family:MYB species:Petromyzon marinus	1.00E-63	613	0.46	0.68	231	695	3	695	1101	22	252	3	0	+
EGJ1500222_transcript_5474	ENSGACP00000024782	ENSGACG00000018740 symbol:aff2 family:AF-4 species:Gasterosteus aculeatus	1.00E-08	139	0.25	0.41	225	694	52	687	1327	420	635	1	0	+
EGJ1500222_transcript_5433	ENSTRUP00000007135	ENSTRUG00000003058 symbol:baz2a family:MBD species:Takifugu rubripes	2.00E-16	206	0.31	0.53	130	691	9	365	1896	1751	1880	3	0	+
EGJ1500222_transcript_37711	F40G9.11	WBGene00003510 symbol:mxl-2 family:bHLH species:Caenorhabditis elegans	3.00E-06	99	0.4	0.6	53	691	63	200	205	19	71	3	0	+
EGJ1500222_transcript_37739	ENSP00000357330	ENSG00000116539 symbol:ASH1L family:Others species:Homo sapiens	9.00E-07	123	0.27	0.46	147	689	226	663	2969	2585	2708	1	0	+
EGJ1500222_transcript_37746	FBpp0072288	FBgn0050420 symbol:Atf-2 family:TF_bZIP species:Drosophila melanogaster	8.00E-25	279	0.44	0.6	149	688	1	444	850	627	766	1	0	+
EGJ1500222_transcript_5672	ENSFALP00000013947	ENSFALG00000013366 symbol:HIVEP1 family:zf-C2H2 species:Ficedula albicollis	1.00E-12	174	0.37	0.42	119	687	471	115	774	621	723	-1	0	-
EGJ1500222_transcript_37779	ENSAMXP00000027002	ENSAMXG00000026297 symbol:junbb family:TF_bZIP species:Astyanax mexicanus	3.00E-19	231	0.42	0.55	146	686	3	413	352	198	342	3	0	+
EGJ1500222_transcript_4819	ENSCINP00000007593	ENSCING00000003674 symbol:LOC100183931 family:MYB species:Ciona intestinalis	2.00E-09	146	0.42	0.58	79	685	31	267	508	22	99	1	0	+
EGJ1500222_transcript_37809	ENSDARP00000073973	ENSDARG00000001940 symbol:dnajc1 family:MYB species:Danio rerio	6.00E-08	133	0.44	0.62	68	684	49	252	526	42	106	1	0	+
EGJ1500222_transcript_5633	ENSAMXP00000015982	ENSAMXG00000015529 family:CSD species:Astyanax mexicanus	4.00E-08	135	0.34	0.53	114	680	7	339	1966	757	870	1	0	+
EGJ1500222_transcript_37878	ENSCINP00000014252	ENSCING00000006933 symbol:nfkbp105 family:RHD species:Ciona intestinalis	2.00E-13	180	0.32	0.46	213	679	4	585	1202	962	1168	1	0	+
EGJ1500222_transcript_37888	ENSCSAVP00000015780	ENSCSAVG00000009270 symbol:CSA.11202 family:HMG species:Ciona savignyi	1.00E-13	183	0.74	0.93	46	678	3	140	613	269	314	3	0	+
EGJ1500222_transcript_37929	ENSP00000438706	ENSG00000144747 symbol:TMF1 family:Others species:Homo sapiens	1.00E-10	157	0.4	0.67	82	675	32	271	1096	720	801	2	0	+
EGJ1500222_transcript_37962	ENSOANP00000007784	ENSOANG00000004914 symbol:MYT1 family:zf-C2HC species:Ornithorhynchus anatinus	6.00E-12	168	0.5	0.91	58	672	421	594	1178	304	361	1	0	+
EGJ1500222_transcript_37970	ENSP00000356782	ENSG00000117475 symbol:BLZF1 family:Others species:Homo sapiens	2.00E-07	129	0.41	0.62	69	671	120	326	400	203	271	3	0	+
EGJ1500222_transcript_37989	FBpp0298300	FBgn0263115 symbol:mamo family:ZBTB species:Drosophila melanogaster	3.00E-11	162	0.3	0.44	180	670	84	614	1109	101	270	3	0	+
EGJ1500222_transcript_37998	ENSFCAP00000014033	ENSFCAG00000015127 symbol:ZNF277 family:zf-C2H2 species:Felis catus	6.00E-11	159	0.29	0.47	164	669	44	526	450	274	419	2	0	+
EGJ1500222_transcript_38001	ENSECAP00000020950	ENSECAG00000023496 symbol:IRX3 family:Homeobox species:Equus caballus	1.00E-05	114	0.34	0.39	137	669	61	456	379	211	335	1	0	+
EGJ1500222_transcript_5699	FBpp0298300	FBgn0263115 symbol:mamo family:ZBTB species:Drosophila melanogaster	1.00E-08	140	0.25	0.51	169	668	91	582	1109	116	276	1	0	+
EGJ1500222_transcript_38015	ENSMLUP00000018215	ENSMLUG00000026513 family:Homeobox species:Myotis lucifugus	3.00E-18	222	0.46	0.5	133	667	390	28	309	141	269	-2	0	-
EGJ1500222_transcript_5804	ENSLOCP00000005962	ENSLOCG00000004960 symbol:lhx1a family:Homeobox species:Lepisosteus oculatus	1.00E-10	157	0.33	0.5	112	663	170	490	373	6	116	2	0	+
EGJ1500222_transcript_38099	ENSP00000252674	ENSG00000130382 symbol:MLLT1 family:Others species:Homo sapiens	1.00E-05	114	0.23	0.41	168	662	14	499	559	196	351	2	0	+
EGJ1500222_transcript_38100	ENSGALP00000022203	ENSGALG00000013681 symbol:ZNF407 family:zf-C2H2 species:Gallus gallus	8.00E-13	175	0.33	0.48	122	661	17	364	2248	1549	1667	2	0	+
EGJ1500222_transcript_38103	ENSCPOP00000012245	ENSCPOG00000013601 symbol:SMARCA1 family:MYB species:Cavia porcellus	7.00E-14	184	0.36	0.48	166	661	160	657	986	349	496	1	0	+
EGJ1500222_transcript_5552	ENSONIP00000009601	ENSONIG00000007618 symbol:arid1ab family:ARID species:Oreochromis niloticus	9.00E-09	140	0.33	0.38	166	661	12	410	2169	361	514	3	0	+
EGJ1500222_transcript_38114	ENSCAFP00000042887	ENSCAFG00000028867 symbol:ZNF22 family:zf-C2H2 species:Canis familiaris	4.00E-06	117	0.32	0.68	63	660	453	641	292	218	280	3	0	+
EGJ1500222_transcript_5776	ENSSTOP00000001207	ENSSTOG00000001345 symbol:MYT1L family:zf-C2HC species:Ictidomys tridecemlineatus	3.00E-11	162	0.34	0.53	133	658	140	466	1203	52	184	2	0	+
EGJ1500222_transcript_38159	ENSDNOP00000021797	ENSDNOG00000043936 symbol:GULP1 family:TF_bZIP species:Dasypus novemcinctus	2.00E-39	339	0.61	0.78	111	657	324	656	304	65	174	3	0	+
EGJ1500222_transcript_5460	ENSACAP00000001319	ENSACAG00000001344 symbol:CERS6 family:Homeobox species:Anolis carolinensis	6.00E-21	245	0.48	0.63	108	656	7	330	386	249	356	1	0	+
EGJ1500222_transcript_5864	ENSTNIP00000021779	ENSTNIG00000018605 symbol:micall2a family:Homeobox species:Tetraodon nigroviridis	2.00E-19	232	0.48	0.64	107	649	44	364	602	142	246	2	0	+
EGJ1500222_transcript_38253	Y41C4A.11	WBGene00012757 symbol:Y41C4A.11 family:zf-LITAF-like species:Caenorhabditis elegans	1.00E-11	165	0.33	0.57	122	648	6	368	386	255	372	3	0	+
EGJ1500222_transcript_5902	ENSTNIP00000022198	ENSTNIG00000019008 symbol:ppp5c family:THAP species:Tetraodon nigroviridis	8.00E-55	537	0.67	0.78	151	648	5	457	876	293	443	2	0	+
EGJ1500222_transcript_38287	ENSLOCP00000014538	ENSLOCG00000011824 symbol:HOXA6 family:Homeobox species:Lepisosteus oculatus	8.00E-22	201	0.63	0.73	71	645	101	313	673	579	642	2	0	+
EGJ1500222_transcript_38288	ENSSARP00000012149	ENSSARG00000013452 symbol:ARID1A family:ARID species:Sorex araneus	1.00E-07	121	0.3	0.37	160	645	115	591	1899	83	218	1	0	+
EGJ1500222_transcript_38322	ENSLOCP00000011095	ENSLOCG00000009097 symbol:nde1 (2 of 2) family:TF_bZIP species:Lepisosteus oculatus	1.00E-21	251	0.48	0.68	108	642	5	319	371	102	209	2	0	+
EGJ1500222_transcript_5980	ENSMLUP00000018215	ENSMLUG00000026513 family:Homeobox species:Myotis lucifugus	3.00E-12	170	0.41	0.47	117	641	467	168	309	141	257	-1	0	-
EGJ1500222_transcript_38398	ENSXETP00000060071	ENSXETG00000011434 symbol:bcl11b family:zf-C2H2 species:Xenopus tropicalis	1.00E-07	131	0.32	0.5	111	637	67	393	866	714	816	1	0	+
EGJ1500222_transcript_7035	ENSAMXP00000015982	ENSAMXG00000015529 family:CSD species:Astyanax mexicanus	2.00E-09	146	0.4	0.52	117	632	8	319	1966	769	880	2	0	+
EGJ1500222_transcript_38491	ENSMODP00000040345	ENSMODG00000029210 family:zf-C2H2 species:Monodelphis domestica	2.00E-11	163	0.3	0.43	230	631	2	625	831	603	827	2	0	+
EGJ1500222_transcript_5893	ENSP00000451932	ENSG00000011052 symbol:NME2 family:Others species:Homo sapiens	2.00E-52	517	0.59	0.78	152	631	67	522	292	141	292	1	0	+
EGJ1500222_transcript_6018	ENSAMXP00000015509	ENSAMXG00000015044 symbol:atf2 family:TF_bZIP species:Astyanax mexicanus	3.00E-18	221	0.5	0.65	108	626	127	420	706	13	116	1	0	+
EGJ1500222_transcript_38569	ENSP00000356782	ENSG00000117475 symbol:BLZF1 family:Others species:Homo sapiens	2.00E-07	128	0.37	0.61	71	625	61	273	400	182	252	1	0	+
EGJ1500222_transcript_6105	ENSP00000410769	ENSG00000169714 symbol:CNBP family:Others species:Homo sapiens	9.00E-24	269	0.36	0.48	180	624	48	476	179	6	176	3	0	+
EGJ1500222_transcript_38592	ENSFALP00000013815	ENSFALG00000013240 symbol:HMGXB4 family:HMG species:Ficedula albicollis	4.00E-07	126	0.29	0.47	161	623	132	611	656	280	426	3	0	+
EGJ1500222_transcript_5634	ENSDARP00000116421	ENSDARG00000038306 symbol:tsc22d1 family:TSC22 species:Danio rerio	2.00E-08	136	0.45	0.64	75	623	4	228	838	746	816	1	0	+
EGJ1500222_transcript_38608	ENSGACP00000016727	ENSGACG00000012650 symbol:smarcc1a family:MYB species:Gasterosteus aculeatus	1.00E-26	294	0.48	0.65	129	622	43	420	843	3	131	1	0	+
Query-Name	Hit-Name	HIt-Description	E-Value	Score	Identical	Similar	Match_Length	Query_Length	Query_start	Query_End	Hit_Length	Hit_start	Hit_End	Query_Frame	Hit_Frame	Flag
EGJ1500222_transcript_6234	ENSSTOP00000001207	ENSSTOG00000001345 symbol:MYT1L family:zf-C2HC species:Ictidomys tridecemlineatus	2.00E-11	162	0.34	0.53	133	615	141	467	1203	52	184	3	0	+
EGJ1500222_transcript_6219	ENSAMXP00000015982	ENSAMXG00000015529 family:CSD species:Astyanax mexicanus	7.00E-06	115	0.43	0.49	83	615	25	270	1966	754	832	1	0	+
EGJ1500222_transcript_38753	ENSSHAP00000008139	ENSSHAG00000007055 symbol:ETS2 family:ETS species:Sarcophilus harrisii	3.00E-17	158	0.65	0.76	49	612	49	195	476	427	474	1	0	+
EGJ1500222_transcript_38758	FBpp0298300	FBgn0263115 symbol:mamo family:ZBTB species:Drosophila melanogaster	1.00E-07	130	0.28	0.44	166	611	136	609	1109	104	266	1	0	+
EGJ1500222_transcript_5391	ENSFALP00000009067	ENSFALG00000008694 symbol:MYCN family:bHLH species:Ficedula albicollis	7.00E-10	149	0.32	0.35	145	608	435	1	464	133	236	-3	0	-
EGJ1500222_transcript_38832	ENSDNOP00000028008	ENSDNOG00000005811 symbol:USF1 family:bHLH species:Dasypus novemcinctus	6.00E-06	115	0.31	0.52	86	606	347	604	1326	15	98	2	0	+
EGJ1500222_transcript_6382	ENSMLUP00000018215	ENSMLUG00000026513 family:Homeobox species:Myotis lucifugus	1.00E-14	191	0.39	0.43	127	604	424	92	309	141	267	-1	0	-
EGJ1500222_transcript_6352	ENSGGOP00000003721	ENSGGOG00000003790 symbol:ESX1 family:Homeobox species:Gorilla gorilla	6.00E-09	141	0.44	0.49	97	602	250	522	237	116	209	1	0	+
EGJ1500222_transcript_6441	ENSTRUP00000040968	ENSTRUG00000016020 symbol:ppp5c family:THAP species:Takifugu rubripes	2.00E-10	153	0.39	0.54	94	600	12	281	860	362	454	3	0	+
EGJ1500222_transcript_6115	ENSLOCP00000011415	ENSLOCG00000009355 symbol:arid4a family:ARID species:Lepisosteus oculatus	3.00E-08	135	0.27	0.47	150	599	19	459	1313	588	728	1	0	+
EGJ1500222_transcript_38938	FBpp0288878	FBgn0259162 symbol:RunxB family:Runt species:Drosophila melanogaster	3.00E-10	152	0.54	0.67	54	598	395	556	663	44	91	2	0	+
EGJ1500222_transcript_6428	ENSPSIP00000002614	ENSPSIG00000002561 family:zf-C2H2 species:Pelodiscus sinensis	8.00E-08	131	0.36	0.5	132	592	104	478	518	308	437	2	0	+
EGJ1500222_transcript_39026	ENSCAFP00000004588	ENSCAFG00000003081 symbol:PABPC4 family:bHLH species:Canis familiaris	1.00E-07	130	0.34	0.58	74	591	115	336	700	231	304	1	0	+
EGJ1500222_transcript_39024	ENSCINP00000006561	ENSCING00000003209 symbol:CI-COE family:COE species:Ciona intestinalis	3.00E-08	135	0.28	0.41	179	591	505	44	582	415	572	-3	0	-
EGJ1500222_transcript_39090	ENSP00000410769	ENSG00000169714 symbol:CNBP family:Others species:Homo sapiens	1.00E-17	216	0.38	0.46	138	587	48	407	179	6	135	3	0	+
EGJ1500222_transcript_6704	ENSPTRP00000038080	ENSPTRG00000022139 symbol:ESX1 family:Homeobox species:Pan troglodytes	2.00E-07	114	0.41	0.51	49	586	321	175	394	302	350	-2	0	-
EGJ1500222_transcript_6537	ENSTRUP00000046791	ENSTRUG00000018288 symbol:maf (3 of 3) family:TF_bZIP species:Takifugu rubripes	1.00E-08	138	0.43	0.55	51	586	374	222	142	3	48	-3	0	-
EGJ1500222_transcript_39166	ENSPTRP00000038080	ENSPTRG00000022139 symbol:ESX1 family:Homeobox species:Pan troglodytes	4.00E-08	134	0.3	0.36	154	581	490	29	394	238	364	-2	0	-
EGJ1500222_transcript_39181	ENSTTRP00000016174	ENSTTRG00000017060 symbol:KMT2C family:HMG species:Tursiops truncatus	8.00E-41	237	0.41	0.59	130	580	38	418	4845	816	943	2	0	+
EGJ1500222_transcript_6595	ENSCAFP00000007261	ENSCAFG00000004858 symbol:CIC family:HMG species:Canis familiaris	2.00E-07	127	0.28	0.39	163	578	524	48	1619	1101	1260	-1	0	-
EGJ1500222_transcript_39251	ENSBTAP00000023285	ENSBTAG00000017517 symbol:ZNF236 family:zf-C2H2 species:Bos taurus	1.00E-17	216	0.29	0.47	171	575	17	490	1831	107	263	2	0	+
EGJ1500222_transcript_6639	K08F8.2	WBGene00000220 symbol:atf-2 family:TF_bZIP species:Caenorhabditis elegans	2.00E-14	188	0.59	0.77	64	572	28	219	401	331	394	1	0	+
EGJ1500222_transcript_6707	ENSAMXP00000015509	ENSAMXG00000015044 symbol:atf2 family:TF_bZIP species:Astyanax mexicanus	8.00E-18	217	0.49	0.64	108	571	131	424	706	13	116	2	0	+
EGJ1500222_transcript_6622	ENSFALP00000003134	ENSFALG00000002997 family:TF_bZIP species:Ficedula albicollis	7.00E-20	235	0.57	0.61	77	570	497	267	476	97	168	-2	0	-
EGJ1500222_transcript_39313	ENSMUSP00000137805	ENSMUSG00000097126 symbol:RHOX8 family:Homeobox species:Mus musculus	1.00E-06	121	0.36	0.44	151	570	102	554	320	80	193	3	0	+
EGJ1500222_transcript_39359	FBpp0288933	FBgn0259176 symbol:bun family:TSC22 species:Drosophila melanogaster	6.00E-10	149	0.35	0.56	111	566	4	336	1331	1171	1277	1	0	+
EGJ1500222_transcript_39371	ENSDARP00000023487	ENSDARG00000014321 symbol:eng1a family:Homeobox species:Danio rerio	2.00E-37	387	0.47	0.58	189	565	57	563	231	10	195	3	0	+
EGJ1500222_transcript_39382	FBpp0288878	FBgn0259162 symbol:RunxB family:Runt species:Drosophila melanogaster	3.00E-10	109	0.67	0.78	27	564	275	195	663	69	95	-2	0	-
EGJ1500222_transcript_39449	ENSAMXP00000015982	ENSAMXG00000015529 family:CSD species:Astyanax mexicanus	2.00E-07	128	0.35	0.46	136	560	12	407	1966	735	865	3	0	+
EGJ1500222_transcript_39451	ENSFCAP00000011205	ENSFCAG00000012078 symbol:SP5 family:zf-C2H2 species:Felis catus	5.00E-42	426	0.65	0.76	127	560	78	446	347	209	332	3	0	+
EGJ1500222_transcript_6811	ENSCINP00000006561	ENSCING00000003209 symbol:CI-COE family:COE species:Ciona intestinalis	3.00E-08	135	0.28	0.41	179	559	505	44	582	415	572	-1	0	-
EGJ1500222_transcript_7302	ENSMODP00000040345	ENSMODG00000029210 family:zf-C2H2 species:Monodelphis domestica	3.00E-08	134	0.3	0.49	179	555	29	550	831	562	721	2	0	+
EGJ1500222_transcript_6956	ENSXETP00000016095	ENSXETG00000007390 symbol:dnajc1 family:MYB species:Xenopus tropicalis	1.00E-08	137	0.42	0.67	73	554	126	341	535	36	104	3	0	+
EGJ1500222_transcript_6899	ENSSSCP00000002476	ENSSSCG00000002282 symbol:MAX family:bHLH species:Sus scrofa	8.00E-10	148	0.54	0.7	56	553	106	273	151	8	63	1	0	+
EGJ1500222_transcript_6857	ENSAMXP00000015982	ENSAMXG00000015529 family:CSD species:Astyanax mexicanus	2.00E-07	128	0.44	0.53	101	553	8	307	1966	757	847	2	0	+
EGJ1500222_transcript_6912	ENSOANP00000020922	ENSOANG00000013246 symbol:CREB3L3 family:TF_bZIP species:Ornithorhynchus anatinus	1.00E-13	181	0.43	0.58	108	553	228	551	352	154	255	3	0	+
EGJ1500222_transcript_39579	ENSP00000363792	ENSG00000148513 symbol:ANKRD30A family:Others species:Homo sapiens	9.00E-09	139	0.32	0.48	117	552	5	355	1460	31	141	2	0	+
EGJ1500222_transcript_39590	FBpp0303589	FBgn0000179 symbol:bi family:T-box species:Drosophila melanogaster	3.00E-16	122	0.53	0.75	36	551	543	436	1023	45	80	-3	0	-
EGJ1500222_transcript_39617	ENSAMXP00000000700	ENSAMXG00000000658 symbol:pcca family:zf-C2H2 species:Astyanax mexicanus	2.00E-21	249	0.54	0.68	95	548	173	457	912	818	912	2	0	+
EGJ1500222_transcript_6958	ENSP00000438706	ENSG00000144747 symbol:TMF1 family:Others species:Homo sapiens	5.00E-06	115	0.22	0.48	185	546	10	540	1096	504	685	1	0	+
EGJ1500222_transcript_39683	ENSAMXP00000009079	ENSAMXG00000008832 symbol:ets2 family:ETS species:Astyanax mexicanus	1.00E-24	276	0.8	0.86	64	543	6	197	464	401	464	3	0	+
EGJ1500222_transcript_39699	ENSP00000220429	ENSG00000104064 symbol:GABPB1 family:Others species:Homo sapiens	1.00E-06	121	0.37	0.57	92	542	293	18	395	45	134	-1	0	-
EGJ1500222_transcript_39761	ENSOPRP00000005142	ENSOPRG00000005595 symbol:NR4A1 family:NGFIB-like species:Ochotona princeps	3.00E-17	166	0.67	0.81	43	537	121	249	632	329	371	1	0	+
EGJ1500222_transcript_39806	ENSORLP00000011303	ENSORLG00000009013 symbol:usf2 family:bHLH species:Oryzias latipes	3.00E-11	160	0.36	0.57	94	535	39	320	341	226	319	3	0	+
EGJ1500222_transcript_39819	ENSMODP00000038213	ENSMODG00000025439 family:Homeobox species:Monodelphis domestica	4.00E-06	116	0.37	0.48	91	534	233	505	224	5	89	2	0	+
EGJ1500222_transcript_39815	ENSTRUP00000036361	ENSTRUG00000014222 symbol:ZBTB49 family:ZBTB species:Takifugu rubripes	9.00E-06	113	0.36	0.56	55	534	295	456	751	380	434	1	0	+
EGJ1500222_transcript_39843	ENSTRUP00000005288	ENSTRUG00000002300 symbol:smarcc1a family:MYB species:Takifugu rubripes	5.00E-06	115	0.44	0.49	75	532	233	430	1101	1013	1084	2	0	+
EGJ1500222_transcript_7091	FBpp0088543	FBgn0261885 symbol:osa family:ARID species:Drosophila melanogaster	2.00E-10	153	0.43	0.52	92	532	222	476	2716	581	670	3	0	+
EGJ1500222_transcript_39892	ENSAMXP00000000700	ENSAMXG00000000658 symbol:pcca family:zf-C2H2 species:Astyanax mexicanus	1.00E-14	110	0.64	0.72	36	529	224	331	912	852	887	2	0	+
Query-Name	Hit-Name	HIt-Description	E-Value	Score	Identical	Similar	Match_Length	Query_Length	Query_start	Query_End	Hit_Length	Hit_start	Hit_End	Query_Frame	Hit_Frame	Flag
EGJ1500222_transcript_12531	ENSTNIP00000005184	ENSTNIG00000002630 symbol:ZBTB22 (2 of 2) family:ZBTB species:Tetraodon nigroviridis	5.00E-06	128	0.3	0.4	227	8226	2468	1806	531	136	338	-2	0	-
EGJ1500222_transcript_12533	ENSPSIP00000002614	ENSPSIG00000002561 family:zf-C2H2 species:Pelodiscus sinensis	2.00E-06	132	0.34	0.47	171	8111	1499	1035	518	301	470	-1	0	-
EGJ1500222_transcript_12535	ENSCAFP00000007261	ENSCAFG00000004858 symbol:CIC family:HMG species:Canis familiaris	6.00E-06	127	0.3	0.39	182	7881	3012	2548	1619	1146	1322	-1	0	-
EGJ1500222_transcript_12538	ENSPSIP00000002614	ENSPSIG00000002561 family:zf-C2H2 species:Pelodiscus sinensis	5.00E-06	128	0.31	0.37	202	7821	1163	615	518	304	495	-2	0	-
EGJ1500222_transcript_12542	ENSPSIP00000002614	ENSPSIG00000002561 family:zf-C2H2 species:Pelodiscus sinensis	5.00E-08	145	0.32	0.44	197	7682	1725	2288	518	311	500	3	0	+
EGJ1500222_transcript_12546	ENSTNIP00000021779	ENSTNIG00000018605 symbol:micall2a family:Homeobox species:Tetraodon nigroviridis	2.00E-24	286	0.55	0.72	106	7545	583	897	602	142	247	1	0	+
EGJ1500222_transcript_12548	ENSOPRP00000001076	ENSOPRG00000001153 symbol:RERE family:zf-GATA species:Ochotona princeps	3.00E-13	190	0.26	0.38	497	7458	6385	5129	1547	607	1067	-3	0	-
EGJ1500222_transcript_2	ENSGALP00000036814	ENSGALG00000012304 symbol:NFKB1 family:RHD species:Gallus gallus	9.00E-12	126	0.31	0.53	117	7445	3526	3870	983	628	744	1	0	+
EGJ1500222_transcript_12552	ENSSTOP00000002845	ENSSTOG00000003175 symbol:RERE family:zf-GATA species:Ictidomys tridecemlineatus	7.00E-07	135	0.25	0.35	354	7338	6069	5134	1553	750	1077	-1	0	-
EGJ1500222_transcript_5	ENSDORP00000002189	ENSDORG00000002330 symbol:Kmt2c family:HMG species:Dipodomys ordii	1.00E-131	689	0.54	0.72	250	7182	6117	6866	4819	4572	4819	3	0	+
EGJ1500222_transcript_12559	ENSPSIP00000000851	ENSPSIG00000000851 family:zf-NF-X1 species:Pelodiscus sinensis	2.00E-14	170	0.29	0.32	386	7041	4574	3492	668	3	341	-2	0	-
EGJ1500222_transcript_12563	FBpp0088543	FBgn0261885 symbol:osa family:ARID species:Drosophila melanogaster	9.00E-14	194	0.25	0.33	453	6969	5351	6586	2716	142	578	2	0	+
EGJ1500222_transcript_12564	ENSTNIP00000021779	ENSTNIG00000018605 symbol:micall2a family:Homeobox species:Tetraodon nigroviridis	1.00E-16	151	0.53	0.72	58	6949	746	916	602	190	247	2	0	+
EGJ1500222_transcript_12566	ENSDARP00000118392	ENSDARG00000060073 symbol:arid1ab family:ARID species:Danio rerio	4.00E-06	128	0.26	0.36	233	6937	1304	1957	2101	342	553	2	0	+
EGJ1500222_transcript_12	ENSAPLP00000013281	ENSAPLG00000013409 symbol:NFKB2 family:RHD species:Anas platyrhynchos	3.00E-15	171	0.26	0.42	243	6839	1985	2704	878	579	809	2	0	+
EGJ1500222_transcript_12580	FBpp0088543	FBgn0261885 symbol:osa family:ARID species:Drosophila melanogaster	2.00E-09	128	0.23	0.32	465	6782	4853	3555	2716	303	714	-1	0	-
EGJ1500222_transcript_12593	Y113G7B.23c	WBGene00004203 symbol:swsn-1 family:MYB species:Caenorhabditis elegans	2.00E-07	140	0.52	0.57	63	6650	5270	5431	792	658	719	2	0	+
EGJ1500222_transcript_21	ENSORLP00000003676	ENSORLG00000002942 symbol:nfkb2 family:RHD species:Oryzias latipes	3.00E-21	259	0.28	0.45	365	6637	1677	2708	834	477	824	3	0	+
EGJ1500222_transcript_20	ENSAMXP00000000700	ENSAMXG00000000658 symbol:pcca family:zf-C2H2 species:Astyanax mexicanus	1.00E-24	287	0.5	0.68	123	6610	457	822	912	431	552	1	0	+
EGJ1500222_transcript_12597	ENSAMXP00000010203	ENSAMXG00000009932 family:MBD species:Astyanax mexicanus	1.00E-10	167	0.28	0.51	212	6603	13	591	740	255	464	1	0	+
EGJ1500222_transcript_12623	ENSAMXP00000003438	ENSAMXG00000003341 symbol:NFKB1 family:RHD species:Astyanax mexicanus	7.00E-18	229	0.35	0.51	192	6461	1084	1644	913	545	726	1	0	+
EGJ1500222_transcript_12625	ENSP00000361672	ENSG00000204060 symbol:FOXO6 family:Fork head species:Homo sapiens	3.00E-06	129	0.3	0.35	252	6455	150	875	559	333	548	3	0	+
EGJ1500222_transcript_12626	ENSFALP00000006773	ENSFALG00000006492 symbol:ZFPM1 family:zf-C2H2 species:Ficedula albicollis	4.00E-20	249	0.29	0.33	448	6455	1290	1	1079	617	1032	-3	0	-
EGJ1500222_transcript_27	ENSTBEP00000010253	ENSTBEG00000011822 symbol:RERE family:zf-GATA species:Tupaia belangeri	2.00E-08	147	0.26	0.35	388	6406	2636	1533	1441	623	965	-3	0	-
EGJ1500222_transcript_30	ENSPPYP00000021440	ENSPPYG00000019136 symbol:NFX1 family:zf-NF-X1 species:Pongo abelii	2.00E-12	182	0.24	0.34	522	6370	15	1394	697	16	468	3	0	+
EGJ1500222_transcript_12643	ENSTRUP00000020398	ENSTRUG00000008158 symbol:si:ch211-166g5.4 family:zf-C2H2 species:Takifugu rubripes	8.00E-06	125	0.27	0.48	128	6359	3308	3691	479	369	478	2	0	+
EGJ1500222_transcript_32	ENSPCAP00000010782	ENSPCAG00000011503 symbol:NFKB2 family:RHD species:Procavia capensis	2.00E-23	278	0.33	0.53	250	6346	1270	1935	886	444	691	1	0	+
EGJ1500222_transcript_12652	ENSPSIP00000002614	ENSPSIG00000002561 family:zf-C2H2 species:Pelodiscus sinensis	8.00E-07	134	0.33	0.45	155	6316	3602	3153	518	328	471	-3	0	-
EGJ1500222_transcript_37	ENSFALP00000006773	ENSFALG00000006492 symbol:ZFPM1 family:zf-C2H2 species:Ficedula albicollis	5.00E-21	256	0.29	0.33	466	6246	4598	3228	1079	617	1047	-2	0	-
EGJ1500222_transcript_12668	ENSGACP00000000471	ENSGACG00000000367 symbol:foxp4 family:Fork head species:Gasterosteus aculeatus	8.00E-06	125	0.25	0.48	153	6242	1806	2261	683	102	253	3	0	+
EGJ1500222_transcript_12676	ENSSTOP00000018374	ENSSTOG00000026277 family:TF_bZIP species:Ictidomys tridecemlineatus	5.00E-13	187	0.21	0.47	356	6206	2615	3622	710	194	542	2	0	+
EGJ1500222_transcript_12677	ENSFCAP00000011526	ENSFCAG00000012425 symbol:AFF4 family:AF-4 species:Felis catus	9.00E-13	185	0.21	0.37	446	6203	37	1302	1124	365	796	1	0	+
EGJ1500222_transcript_12682	ENSDARP00000121285	ENSDARG00000038687 symbol:nfkb2 family:RHD species:Danio rerio	4.00E-06	128	0.28	0.49	182	6190	94	621	902	557	734	1	0	+
EGJ1500222_transcript_12683	ENSDARP00000104544	ENSDARG00000005883 symbol:rfx1a family:RFX species:Danio rerio	2.00E-08	147	0.25	0.39	301	6190	4006	4854	908	20	311	1	0	+
EGJ1500222_transcript_12684	ENSRNOP00000054275	ENSRNOG00000020432 symbol:Cic family:HMG species:Rattus norvegicus	1.00E-08	150	0.26	0.36	433	6187	3164	4387	1605	947	1333	2	0	+
EGJ1500222_transcript_38	ENSPSIP00000002614	ENSPSIG00000002561 family:zf-C2H2 species:Pelodiscus sinensis	5.00E-06	102	0.29	0.37	222	6137	2602	1958	518	311	497	-2	0	-
EGJ1500222_transcript_12695	ENSP00000456500	ENSG00000225614 symbol:ZNF469 family:zf-C2H2 species:Homo sapiens	1.00E-13	193	0.23	0.31	980	6133	57	2642	3953	320	1217	3	0	+
EGJ1500222_transcript_12696	ENSDNOP00000028008	ENSDNOG00000005811 symbol:USF1 family:bHLH species:Dasypus novemcinctus	3.00E-07	138	0.26	0.49	140	6128	5241	5654	1326	3	126	3	0	+
EGJ1500222_transcript_12697	ENSAMXP00000010304	ENSAMXG00000010030 symbol:setdb1a family:MBD species:Astyanax mexicanus	1.00E-07	132	0.22	0.42	219	6120	354	983	1432	266	480	3	0	+
EGJ1500222_transcript_12698	ENSFALP00000012845	ENSFALG00000012301 family:SRF species:Ficedula albicollis	1.00E-08	150	0.35	0.43	131	6120	4511	4164	313	146	276	-2	0	-
EGJ1500222_transcript_12702	ENSLAFP00000028917	ENSLAFG00000007004 symbol:BRD3 family:AF-4 species:Loxodonta africana	2.00E-11	173	0.45	0.6	78	6097	2070	2303	744	330	407	3	0	+
EGJ1500222_transcript_35	FBpp0088543	FBgn0261885 symbol:osa family:ARID species:Drosophila melanogaster	1.00E-32	356	0.28	0.36	692	6060	643	2541	2716	1138	1764	1	0	+
EGJ1500222_transcript_12708	FBpp0088543	FBgn0261885 symbol:osa family:ARID species:Drosophila melanogaster	7.00E-12	177	0.22	0.32	895	6060	165	2675	2716	80	847	3	0	+
EGJ1500222_transcript_12722	ENSCPOP00000012245	ENSCPOG00000013601 symbol:SMARCA1 family:MYB species:Cavia porcellus	7.00E-27	157	0.33	0.52	130	6017	2342	2716	986	135	260	2	0	+
EGJ1500222_transcript_12734	ENSOARP00000008191	ENSOARG00000007631 family:TSC22 species:Ovis aries	3.00E-06	94	0.26	0.37	161	5983	671	1153	822	59	207	2	0	+
EGJ1500222_transcript_12735	FBpp0302588	FBgn0085451 symbol:CG34422 family:ARID species:Drosophila melanogaster	2.00E-30	338	0.2	0.35	1560	5973	179	4264	2486	457	1957	2	0	+
EGJ1500222_transcript_12736	ENSAMXP00000010304	ENSAMXG00000010030 symbol:setdb1a family:MBD species:Astyanax mexicanus	2.00E-24	286	0.3	0.47	414	5972	297	1481	1432	175	565	3	0	+
EGJ1500222_transcript_12738	ENSCPOP00000012245	ENSCPOG00000013601 symbol:SMARCA1 family:MYB species:Cavia porcellus	3.00E-12	180	0.28	0.45	199	5957	2121	2654	986	52	247	3	0	+
EGJ1500222_transcript_51	ENSSSCP00000027812	ENSSSCG00000023349 symbol:ZNF768 family:zf-C2H2 species:Sus scrofa	3.00E-26	301	0.4	0.51	144	5933	5367	5798	561	60	195	3	0	+
EGJ1500222_transcript_12748	FBpp0302588	FBgn0085451 symbol:CG34422 family:ARID species:Drosophila melanogaster	3.00E-30	335	0.2	0.35	1429	5900	472	4491	2486	395	1769	1	0	+
EGJ1500222_transcript_12749	ENSAMXP00000010304	ENSAMXG00000010030 symbol:setdb1a family:MBD species:Astyanax mexicanus	1.00E-20	252	0.29	0.46	341	5892	287	1276	1432	260	561	2	0	+
EGJ1500222_transcript_12751	ENSAMXP00000010304	ENSAMXG00000010030 symbol:setdb1a family:MBD species:Astyanax mexicanus	9.00E-20	245	0.28	0.43	390	5891	890	1906	1432	181	564	2	0	+
EGJ1500222_transcript_64	ENSAMXP00000010304	ENSAMXG00000010030 symbol:setdb1a family:MBD species:Astyanax mexicanus	2.00E-20	250	0.28	0.46	328	5880	640	1563	1432	250	571	1	0	+
EGJ1500222_transcript_61	FBpp0302588	FBgn0085451 symbol:CG34422 family:ARID species:Drosophila melanogaster	2.00E-31	345	0.2	0.35	1647	5873	178	4533	2486	457	2042	1	0	+
EGJ1500222_transcript_12757	ENSAMXP00000010304	ENSAMXG00000010030 symbol:setdb1a family:MBD species:Astyanax mexicanus	1.00E-07	140	0.28	0.47	172	5862	2169	2651	1432	402	551	3	0	+
EGJ1500222_transcript_12756	ENSAMXP00000010304	ENSAMXG00000010030 symbol:setdb1a family:MBD species:Astyanax mexicanus	8.00E-15	161	0.36	0.53	154	5862	504	956	1432	355	496	3	0	+
EGJ1500222_transcript_12760	ENSAMXP00000010304	ENSAMXG00000010030 symbol:setdb1a family:MBD species:Astyanax mexicanus	1.00E-12	149	0.27	0.43	207	5860	1507	2106	1432	391	567	1	0	+
EGJ1500222_transcript_12766	FBpp0088543	FBgn0261885 symbol:osa family:ARID species:Drosophila melanogaster	4.00E-27	309	0.25	0.32	760	5853	1393	3567	2716	1121	1768	1	0	+
EGJ1500222_transcript_12770	ENSAMXP00000010304	ENSAMXG00000010030 symbol:setdb1a family:MBD species:Astyanax mexicanus	5.00E-09	107	0.27	0.42	188	5844	1621	2136	1432	306	492	1	0	+
EGJ1500222_transcript_62	ENSAMXP00000010304	ENSAMXG00000010030 symbol:setdb1a family:MBD species:Astyanax mexicanus	4.00E-20	244	0.28	0.45	355	5843	1268	2245	1432	207	557	2	0	+
EGJ1500222_transcript_66	FBpp0302588	FBgn0085451 symbol:CG34422 family:ARID species:Drosophila melanogaster	3.00E-30	336	0.2	0.35	1429	5842	494	4435	2486	395	1769	2	0	+
EGJ1500222_transcript_12772	FBpp0302588	FBgn0085451 symbol:CG34422 family:ARID species:Drosophila melanogaster	4.00E-31	343	0.2	0.35	1657	5835	179	4576	2486	457	2042	2	0	+
EGJ1500222_transcript_12773	ENSAMXP00000010304	ENSAMXG00000010030 symbol:setdb1a family:MBD species:Astyanax mexicanus	2.00E-14	200	0.35	0.51	210	5833	460	1080	1432	377	565	1	0	+
EGJ1500222_transcript_12778	FBpp0288878	FBgn0259162 symbol:RunxB family:Runt species:Drosophila melanogaster	7.00E-10	160	0.51	0.63	57	5824	2200	2030	663	32	88	-1	0	-
EGJ1500222_transcript_67	ENSVPAP00000006742	ENSVPAG00000007247 symbol:AFF4 family:AF-4 species:Vicugna pacos	7.00E-25	289	0.21	0.35	950	5821	278	3034	1163	10	898	2	0	+
EGJ1500222_transcript_12782	ENSGGOP00000003721	ENSGGOG00000003790 symbol:ESX1 family:Homeobox species:Gorilla gorilla	7.00E-18	229	0.34	0.45	165	5816	3726	3241	237	69	221	-3	0	-
EGJ1500222_transcript_12784	ENSAMXP00000010304	ENSAMXG00000010030 symbol:setdb1a family:MBD species:Astyanax mexicanus	8.00E-06	125	0.25	0.41	219	5814	245	838	1432	321	525	2	0	+
EGJ1500222_transcript_69	FBpp0302588	FBgn0085451 symbol:CG34422 family:ARID species:Drosophila melanogaster	2.00E-30	338	0.2	0.35	1420	5812	417	4403	2486	395	1769	3	0	+
EGJ1500222_transcript_78	FBpp0302588	FBgn0085451 symbol:CG34422 family:ARID species:Drosophila melanogaster	5.00E-19	239	0.21	0.35	910	5811	1720	4317	2486	778	1649	1	0	+
EGJ1500222_transcript_12787	ENSAMXP00000010304	ENSAMXG00000010030 symbol:setdb1a family:MBD species:Astyanax mexicanus	2.00E-18	233	0.32	0.48	272	5804	1317	2084	1432	332	587	3	0	+
EGJ1500222_transcript_12790	FBpp0088543	FBgn0261885 symbol:osa family:ARID species:Drosophila melanogaster	3.00E-15	206	0.23	0.31	1095	5797	4245	1303	2716	20	967	-2	0	-
EGJ1500222_transcript_68	FBpp0302588	FBgn0085451 symbol:CG34422 family:ARID species:Drosophila melanogaster	2.00E-26	303	0.2	0.34	1656	5794	180	4454	2486	457	2042	3	0	+
EGJ1500222_transcript_12793	ENSAMXP00000010304	ENSAMXG00000010030 symbol:setdb1a family:MBD species:Astyanax mexicanus	7.00E-10	160	0.32	0.52	184	5790	916	1452	1432	384	557	1	0	+
EGJ1500222_transcript_12798	ENSPCAP00000010782	ENSPCAG00000011503 symbol:NFKB2 family:RHD species:Procavia capensis	5.00E-24	282	0.33	0.53	256	5777	372	1055	886	444	697	3	0	+
EGJ1500222_transcript_77	ENSAMXP00000010304	ENSAMXG00000010030 symbol:setdb1a family:MBD species:Astyanax mexicanus	1.00E-23	279	0.25	0.39	727	5777	1198	3252	1432	181	868	1	0	+
EGJ1500222_transcript_70	FBpp0302588	FBgn0085451 symbol:CG34422 family:ARID species:Drosophila melanogaster	4.00E-30	334	0.21	0.34	1637	5773	180	4433	2486	457	2042	3	0	+
EGJ1500222_transcript_12800	ENSTTRP00000007919	ENSTTRG00000008357 symbol:NFKB2 family:RHD species:Tursiops truncatus	1.00E-10	166	0.32	0.45	225	5772	425	1054	895	484	706	2	0	+
EGJ1500222_transcript_12799	ENSSSCP00000019200	ENSSSCG00000020663 symbol:KMT2C family:HMG species:Sus scrofa	2.00E-06	131	0.25	0.38	365	5772	3962	2916	1572	339	689	-2	0	-
EGJ1500222_transcript_12802	ENSAMXP00000010304	ENSAMXG00000010030 symbol:setdb1a family:MBD species:Astyanax mexicanus	2.00E-19	242	0.29	0.43	384	5768	1723	2727	1432	230	582	1	0	+
EGJ1500222_transcript_12803	ENSOCUP00000011741	ENSOCUG00000013635 symbol:AFF4 family:AF-4 species:Oryctolagus cuniculus	7.00E-26	298	0.21	0.35	971	5767	279	3137	1165	10	904	3	0	+
EGJ1500222_transcript_12804	ENSAMXP00000010304	ENSAMXG00000010030 symbol:setdb1a family:MBD species:Astyanax mexicanus	5.00E-23	273	0.27	0.4	489	5766	1194	2570	1432	135	582	3	0	+
EGJ1500222_transcript_12807	ENSSSCP00000027812	ENSSSCG00000023349 symbol:ZNF768 family:zf-C2H2 species:Sus scrofa	2.00E-11	163	0.38	0.48	113	5760	4925	5257	561	79	180	2	0	+
EGJ1500222_transcript_12814	ENSAMXP00000010304	ENSAMXG00000010030 symbol:setdb1a family:MBD species:Astyanax mexicanus	1.00E-18	236	0.32	0.53	251	5732	1190	1894	1432	322	560	2	0	+
EGJ1500222_transcript_12815	ENSAMXP00000010304	ENSAMXG00000010030 symbol:setdb1a family:MBD species:Astyanax mexicanus	6.00E-14	159	0.3	0.43	251	5730	1186	1794	1432	247	496	1	0	+
EGJ1500222_transcript_74	ENSPSIP00000005577	ENSPSIG00000005126 symbol:MYT1L family:zf-C2HC species:Pelodiscus sinensis	6.00E-13	186	0.42	0.64	96	5724	6	287	1190	111	206	3	0	+
EGJ1500222_transcript_84	ENSFALP00000014185	ENSFALG00000013593 symbol:OTX1 family:TF_Otx species:Ficedula albicollis	2.00E-06	131	0.31	0.37	207	5724	886	1467	333	118	294	1	0	+
EGJ1500222_transcript_12821	ENSLOCP00000009382	ENSLOCG00000007728 symbol:phox2a family:Homeobox species:Lepisosteus oculatus	1.00E-22	270	0.44	0.65	131	5720	4900	5277	297	88	214	1	0	+
EGJ1500222_transcript_12823	ENSTNIP00000021352	ENSTNIG00000005314 symbol:kifc1 (1 of 2) family:ZBTB species:Tetraodon nigroviridis	2.00E-15	177	0.41	0.57	116	5716	1005	1349	1322	740	843	3	0	+
EGJ1500222_transcript_12824	FBpp0077247	FBgn0004892 symbol:sob family:zf-C2H2 species:Drosophila melanogaster	1.00E-07	117	0.22	0.39	223	5712	2930	3580	578	95	302	2	0	+
EGJ1500222_transcript_80	FBpp0302588	FBgn0085451 symbol:CG34422 family:ARID species:Drosophila melanogaster	7.00E-25	289	0.19	0.34	1426	5703	239	4294	2486	454	1769	2	0	+
EGJ1500222_transcript_81	FBpp0302588	FBgn0085451 symbol:CG34422 family:ARID species:Drosophila melanogaster	8.00E-29	323	0.19	0.35	1392	5700	391	4290	2486	411	1769	1	0	+
EGJ1500222_transcript_88	ENSAMXP00000010304	ENSAMXG00000010030 symbol:setdb1a family:MBD species:Astyanax mexicanus	1.00E-20	252	0.33	0.5	296	5695	651	1496	1432	293	565	3	0	+
EGJ1500222_transcript_92	ENSMUSP00000137805	ENSMUSG00000097126 symbol:RHOX8 family:Homeobox species:Mus musculus	6.00E-08	143	0.47	0.65	68	5689	37	234	320	105	171	1	0	+
EGJ1500222_transcript_12843	ENSORLP00000005534	ENSORLG00000004410 symbol:arid1aa family:ARID species:Oryzias latipes	2.00E-09	155	0.23	0.34	561	5677	563	2161	2222	190	688	2	0	+
EGJ1500222_transcript_12850	ENSTNIP00000020108	ENSTNIG00000016985 symbol:matn1 family:Homeobox species:Tetraodon nigroviridis	5.00E-24	282	0.34	0.51	216	5661	4856	4215	1448	739	930	-2	0	-
EGJ1500222_transcript_12849	ENSTNIP00000016350	ENSTNIG00000013359 symbol:nfkb2 family:RHD species:Tetraodon nigroviridis	2.00E-21	260	0.3	0.45	319	5661	830	1762	848	444	732	2	0	+
EGJ1500222_transcript_12848	ENSOCUP00000006432	ENSOCUG00000007437 symbol:ZBTB4 family:ZBTB species:Oryctolagus cuniculus	6.00E-06	126	0.33	0.4	155	5661	390	818	980	411	557	3	0	+
EGJ1500222_transcript_85	ENSTNIP00000008339	ENSTNIG00000004670 symbol:arid1ab family:ARID species:Tetraodon nigroviridis	4.00E-32	352	0.26	0.33	1029	5652	326	3199	2210	25	912	2	0	+
EGJ1500222_transcript_12861	ENSMODP00000036679	ENSMODG00000007733 symbol:ZIC5 family:zf-C2H2 species:Monodelphis domestica	5.00E-07	135	0.25	0.35	326	5650	280	1191	699	36	302	1	0	+
EGJ1500222_transcript_12868	ENSSTOP00000018374	ENSSTOG00000026277 family:TF_bZIP species:Ictidomys tridecemlineatus	3.00E-11	171	0.2	0.42	578	5634	2081	3745	710	184	710	2	0	+
EGJ1500222_transcript_12869	FBpp0302588	FBgn0085451 symbol:CG34422 family:ARID species:Drosophila melanogaster	3.00E-27	310	0.2	0.35	1190	5633	494	3931	2486	395	1481	2	0	+
EGJ1500222_transcript_12871	ENSAMXP00000010304	ENSAMXG00000010030 symbol:setdb1a family:MBD species:Astyanax mexicanus	1.00E-16	218	0.27	0.46	335	5631	413	1354	1432	289	589	2	0	+
EGJ1500222_transcript_12875	ENSAMXP00000010304	ENSAMXG00000010030 symbol:setdb1a family:MBD species:Astyanax mexicanus	4.00E-22	265	0.3	0.45	373	5619	326	1393	1432	233	567	2	0	+
EGJ1500222_transcript_12876	ENSAMXP00000010304	ENSAMXG00000010030 symbol:setdb1a family:MBD species:Astyanax mexicanus	1.00E-12	183	0.33	0.47	222	5615	302	934	1432	367	564	2	0	+
EGJ1500222_transcript_12887	ENSAMXP00000010304	ENSAMXG00000010030 symbol:setdb1a family:MBD species:Astyanax mexicanus	1.00E-13	147	0.28	0.44	160	5594	1650	2111	1432	341	499	3	0	+
EGJ1500222_transcript_12890	FBpp0302588	FBgn0085451 symbol:CG34422 family:ARID species:Drosophila melanogaster	1.00E-29	331	0.2	0.36	1300	5588	496	4098	2486	395	1649	1	0	+
EGJ1500222_transcript_101	FBpp0302588	FBgn0085451 symbol:CG34422 family:ARID species:Drosophila melanogaster	8.00E-26	297	0.2	0.34	1297	5588	358	4098	2486	463	1649	1	0	+
EGJ1500222_transcript_12891	ENSTNIP00000021352	ENSTNIG00000005314 symbol:kifc1 (1 of 2) family:ZBTB species:Tetraodon nigroviridis	9.00E-17	219	0.36	0.51	177	5585	841	1368	1322	690	843	1	0	+
EGJ1500222_transcript_12894	ENSAMXP00000010304	ENSAMXG00000010030 symbol:setdb1a family:MBD species:Astyanax mexicanus	3.00E-16	215	0.29	0.45	318	5579	707	1630	1432	280	567	2	0	+
EGJ1500222_transcript_12895	ENSTRUP00000024789	ENSTRUG00000009872 symbol:NFX1 family:zf-NF-X1 species:Takifugu rubripes	6.00E-06	126	0.25	0.32	337	5579	2528	3397	795	302	601	2	0	+
EGJ1500222_transcript_12896	ENSAMXP00000010304	ENSAMXG00000010030 symbol:setdb1a family:MBD species:Astyanax mexicanus	9.00E-07	133	0.25	0.41	261	5576	756	1493	1432	297	519	3	0	+
EGJ1500222_transcript_105	FBpp0302588	FBgn0085451 symbol:CG34422 family:ARID species:Drosophila melanogaster	2.00E-29	329	0.21	0.35	1247	5564	433	3948	2486	410	1615	1	0	+
EGJ1500222_transcript_12903	ENSAMXP00000010304	ENSAMXG00000010030 symbol:setdb1a family:MBD species:Astyanax mexicanus	2.00E-24	286	0.31	0.48	389	5563	370	1482	1432	200	565	1	0	+
EGJ1500222_transcript_12906	ENSPSIP00000002614	ENSPSIG00000002561 family:zf-C2H2 species:Pelodiscus sinensis	1.00E-10	167	0.28	0.4	302	5559	2142	3032	518	250	486	3	0	+
EGJ1500222_transcript_12909	ENSAMXP00000010304	ENSAMXG00000010030 symbol:setdb1a family:MBD species:Astyanax mexicanus	5.00E-06	107	0.25	0.41	336	5554	1220	2179	1432	242	537	2	0	+
EGJ1500222_transcript_12911	ENSAMXP00000010304	ENSAMXG00000010030 symbol:setdb1a family:MBD species:Astyanax mexicanus	2.00E-07	103	0.27	0.45	131	5545	2251	2634	1432	449	566	1	0	+
EGJ1500222_transcript_12914	ENSCAFP00000000152	ENSCAFG00000000109 symbol:SMARCC2 family:MYB species:Canis familiaris	9.00E-07	133	0.34	0.43	105	5543	1874	2182	1092	996	1090	2	0	+
EGJ1500222_transcript_12925	ENSAMXP00000010304	ENSAMXG00000010030 symbol:setdb1a family:MBD species:Astyanax mexicanus	8.00E-13	132	0.34	0.52	120	5533	1246	1593	1432	446	556	1	0	+
EGJ1500222_transcript_12930	ENSGACP00000001732	ENSGACG00000001323 symbol:nfkb2 family:RHD species:Gasterosteus aculeatus	2.00E-16	175	0.29	0.43	209	5527	1712	2263	841	415	623	2	0	+
EGJ1500222_transcript_108	FBpp0302588	FBgn0085451 symbol:CG34422 family:ARID species:Drosophila melanogaster	6.00E-30	333	0.19	0.35	1426	5526	98	4117	2486	395	1769	2	0	+
EGJ1500222_transcript_12933	ENSAMXP00000010304	ENSAMXG00000010030 symbol:setdb1a family:MBD species:Astyanax mexicanus	9.00E-22	262	0.31	0.44	412	5525	1124	2278	1432	171	551	2	0	+
EGJ1500222_transcript_12932	ENSMLUP00000015182	ENSMLUG00000016650 symbol:CIC family:HMG species:Myotis lucifugus	3.00E-10	163	0.24	0.32	500	5525	2541	1339	2524	2045	2517	-3	0	-
EGJ1500222_transcript_12934	ENSGACP00000020092	ENSGACG00000015232 symbol:baz2a family:MBD species:Gasterosteus aculeatus	1.00E-07	109	0.42	0.6	52	5523	1230	1385	1833	1754	1805	3	0	+
EGJ1500222_transcript_12938	ENSAMXP00000010304	ENSAMXG00000010030 symbol:setdb1a family:MBD species:Astyanax mexicanus	3.00E-23	275	0.25	0.39	785	5517	818	2932	1432	135	875	2	0	+
EGJ1500222_transcript_123	ENSAMXP00000010304	ENSAMXG00000010030 symbol:setdb1a family:MBD species:Astyanax mexicanus	2.00E-08	98	0.41	0.55	69	5513	1891	2097	1432	451	515	1	0	+
EGJ1500222_transcript_12945	ENSSTOP00000018374	ENSSTOG00000026277 family:TF_bZIP species:Ictidomys tridecemlineatus	5.00E-23	273	0.21	0.43	721	5499	2044	4101	710	61	709	1	0	+
EGJ1500222_transcript_12946	ENSAMXP00000010304	ENSAMXG00000010030 symbol:setdb1a family:MBD species:Astyanax mexicanus	9.00E-07	133	0.26	0.4	387	5496	942	1994	1432	173	528	3	0	+
EGJ1500222_transcript_12958	ENSAMXP00000010304	ENSAMXG00000010030 symbol:setdb1a family:MBD species:Astyanax mexicanus	5.00E-18	173	0.26	0.46	230	5475	758	1411	1432	256	484	2	0	+
EGJ1500222_transcript_12960	ENSCAFP00000001330	ENSCAFG00000000930 symbol:AFF4 family:AF-4 species:Canis familiaris	2.00E-24	286	0.22	0.36	834	5471	389	2791	1134	79	875	2	0	+
EGJ1500222_transcript_12961	ENSAMXP00000010304	ENSAMXG00000010030 symbol:setdb1a family:MBD species:Astyanax mexicanus	9.00E-25	288	0.26	0.4	773	5464	599	2794	1432	135	868	2	0	+
EGJ1500222_transcript_12964	FBpp0302588	FBgn0085451 symbol:CG34422 family:ARID species:Drosophila melanogaster	3.00E-29	327	0.21	0.35	1247	5458	431	3946	2486	410	1615	2	0	+
EGJ1500222_transcript_12970	ENSAMXP00000010304	ENSAMXG00000010030 symbol:setdb1a family:MBD species:Astyanax mexicanus	2.00E-14	199	0.38	0.54	183	5450	497	1024	1432	390	560	2	0	+
EGJ1500222_transcript_117	FBpp0302588	FBgn0085451 symbol:CG34422 family:ARID species:Drosophila melanogaster	4.00E-26	300	0.21	0.36	1267	5448	398	3958	2486	442	1649	2	0	+
EGJ1500222_transcript_12973	ENSAMXP00000010304	ENSAMXG00000010030 symbol:setdb1a family:MBD species:Astyanax mexicanus	4.00E-11	117	0.37	0.52	102	5442	1104	1382	1432	428	527	3	0	+
EGJ1500222_transcript_12972	ENSDNOP00000031632	ENSDNOG00000047657 symbol:CIC family:HMG species:Dasypus novemcinctus	1.00E-09	158	0.24	0.33	1000	5442	1945	4740	2275	1328	2240	1	0	+
EGJ1500222_transcript_12975	ENSLOCP00000014870	ENSLOCG00000012080 symbol:NFKB1 family:RHD species:Lepisosteus oculatus	1.00E-20	252	0.33	0.46	269	5436	1382	2164	987	533	768	2	0	+
EGJ1500222_transcript_12979	ENSAMXP00000010304	ENSAMXG00000010030 symbol:setdb1a family:MBD species:Astyanax mexicanus	2.00E-22	268	0.28	0.46	392	5421	328	1449	1432	233	589	1	0	+
EGJ1500222_transcript_126	ENSMODP00000036679	ENSMODG00000007733 symbol:ZIC5 family:zf-C2H2 species:Monodelphis domestica	5.00E-07	135	0.25	0.35	326	5412	312	1223	699	36	302	3	0	+
EGJ1500222_transcript_12982	ENSPSIP00000002614	ENSPSIG00000002561 family:zf-C2H2 species:Pelodiscus sinensis	1.00E-10	167	0.35	0.45	223	5412	2595	3251	518	304	504	3	0	+
EGJ1500222_transcript_135	ENSCPOP00000012245	ENSCPOG00000013601 symbol:SMARCA1 family:MYB species:Cavia porcellus	1.00E-118	1092	0.39	0.59	603	5403	1332	3107	986	80	656	3	0	+
EGJ1500222_transcript_12988	ENSAMXP00000010304	ENSAMXG00000010030 symbol:setdb1a family:MBD species:Astyanax mexicanus	6.00E-19	238	0.34	0.51	272	5400	1702	2445	1432	297	564	1	0	+
EGJ1500222_transcript_12989	ENSPCAP00000010782	ENSPCAG00000011503 symbol:NFKB2 family:RHD species:Procavia capensis	1.00E-23	278	0.33	0.53	250	5398	1271	1936	886	444	691	2	0	+
EGJ1500222_transcript_12992	ENSAMXP00000010304	ENSAMXG00000010030 symbol:setdb1a family:MBD species:Astyanax mexicanus	1.00E-10	166	0.36	0.52	174	5388	435	932	1432	398	558	3	0	+
EGJ1500222_transcript_12993	ENSAMXP00000010304	ENSAMXG00000010030 symbol:setdb1a family:MBD species:Astyanax mexicanus	3.00E-19	240	0.31	0.48	293	5387	549	1367	1432	297	565	3	0	+
EGJ1500222_transcript_12995	ENSCPOP00000012245	ENSCPOG00000013601 symbol:SMARCA1 family:MYB species:Cavia porcellus	5.00E-79	756	0.38	0.55	484	5384	2627	4057	986	239	680	2	0	+
EGJ1500222_transcript_13002	ENSAMXP00000010304	ENSAMXG00000010030 symbol:setdb1a family:MBD species:Astyanax mexicanus	2.00E-20	251	0.29	0.46	340	5369	320	1303	1432	257	561	2	0	+
EGJ1500222_transcript_138	ENSFCAP00000023209	ENSFCAG00000027577 symbol:ZNF469 family:zf-C2H2 species:Felis catus	3.00E-07	137	0.23	0.31	700	5360	4175	2289	3640	1639	2309	-1	0	-
EGJ1500222_transcript_13012	ENSAMXP00000010304	ENSAMXG00000010030 symbol:setdb1a family:MBD species:Astyanax mexicanus	5.00E-22	264	0.3	0.43	446	5356	1417	2667	1432	137	551	1	0	+
EGJ1500222_transcript_13013	ENSAMXP00000010304	ENSAMXG00000010030 symbol:setdb1a family:MBD species:Astyanax mexicanus	1.00E-07	141	0.25	0.41	339	5355	739	1725	1432	297	568	1	0	+
EGJ1500222_transcript_13015	ENSAMXP00000010304	ENSAMXG00000010030 symbol:setdb1a family:MBD species:Astyanax mexicanus	1.00E-09	157	0.23	0.41	454	5353	424	1689	1432	174	573	1	0	+
EGJ1500222_transcript_142	ENSAMXP00000010304	ENSAMXG00000010030 symbol:setdb1a family:MBD species:Astyanax mexicanus	5.00E-25	290	0.25	0.37	801	5348	474	2669	1432	131	867	3	0	+
EGJ1500222_transcript_13021	ENSAMXP00000010304	ENSAMXG00000010030 symbol:setdb1a family:MBD species:Astyanax mexicanus	2.00E-22	267	0.27	0.44	427	5343	309	1517	1432	175	567	3	0	+
EGJ1500222_transcript_13029	ENSAMXP00000010304	ENSAMXG00000010030 symbol:setdb1a family:MBD species:Astyanax mexicanus	3.00E-16	215	0.26	0.48	260	5335	939	1676	1432	321	576	3	0	+
EGJ1500222_transcript_13030	FBpp0302588	FBgn0085451 symbol:CG34422 family:ARID species:Drosophila melanogaster	1.00E-25	296	0.21	0.36	1267	5333	404	3964	2486	442	1649	2	0	+
EGJ1500222_transcript_13034	ENSAMXP00000010304	ENSAMXG00000010030 symbol:setdb1a family:MBD species:Astyanax mexicanus	7.00E-24	280	0.29	0.4	486	5331	599	1984	1432	135	567	2	0	+
EGJ1500222_transcript_13035	ENSAMXP00000010304	ENSAMXG00000010030 symbol:setdb1a family:MBD species:Astyanax mexicanus	9.00E-19	236	0.33	0.46	271	5329	1166	1900	1432	302	564	2	0	+
EGJ1500222_transcript_153	ENSAMXP00000010304	ENSAMXG00000010030 symbol:setdb1a family:MBD species:Astyanax mexicanus	7.00E-14	194	0.3	0.46	231	5327	1209	1871	1432	354	564	3	0	+
EGJ1500222_transcript_13038	ENSCPOP00000012245	ENSCPOG00000013601 symbol:SMARCA1 family:MYB species:Cavia porcellus	1.00E-118	1092	0.39	0.59	603	5327	1249	3024	986	80	656	1	0	+
EGJ1500222_transcript_13039	ENSGGOP00000003721	ENSGGOG00000003790 symbol:ESX1 family:Homeobox species:Gorilla gorilla	1.00E-10	166	0.3	0.39	166	5327	3273	2776	237	69	208	-3	0	-
EGJ1500222_transcript_13040	ENSMLUP00000015182	ENSMLUG00000016650 symbol:CIC family:HMG species:Myotis lucifugus	9.00E-12	176	0.27	0.35	554	5326	2732	1239	2524	2038	2517	-3	0	-
EGJ1500222_transcript_145	ENSFALP00000013815	ENSFALG00000013240 symbol:HMGXB4 family:HMG species:Ficedula albicollis	9.00E-09	150	0.24	0.47	246	5323	1460	2161	656	367	598	2	0	+
EGJ1500222_transcript_13043	ENSFCAP00000023209	ENSFCAG00000027577 symbol:ZNF469 family:zf-C2H2 species:Felis catus	5.00E-09	152	0.25	0.35	510	5322	2456	1038	3640	260	731	-2	0	-
EGJ1500222_transcript_13052	FBpp0088543	FBgn0261885 symbol:osa family:ARID species:Drosophila melanogaster	4.00E-12	179	0.27	0.38	276	5315	3942	4652	2716	331	601	3	0	+
EGJ1500222_transcript_13057	ENSAMXP00000010304	ENSAMXG00000010030 symbol:setdb1a family:MBD species:Astyanax mexicanus	2.00E-22	267	0.3	0.43	446	5306	804	2054	1432	137	551	3	0	+
EGJ1500222_transcript_13058	ENSAMXP00000010304	ENSAMXG00000010030 symbol:setdb1a family:MBD species:Astyanax mexicanus	3.00E-23	275	0.28	0.45	421	5305	305	1513	1432	175	567	2	0	+
EGJ1500222_transcript_13060	ENSAMXP00000013190	ENSAMXG00000012757 symbol:kdm5c family:ARID species:Astyanax mexicanus	2.00E-27	311	0.34	0.56	215	5303	1872	2489	2139	296	510	3	0	+
EGJ1500222_transcript_149	ENSDARP00000099556	ENSDARG00000075295 symbol:LOC100330754 family:Tub species:Danio rerio	1.00E-07	141	0.21	0.35	300	5299	4186	5079	528	14	280	1	0	+
EGJ1500222_transcript_13065	ENSAMXP00000010304	ENSAMXG00000010030 symbol:setdb1a family:MBD species:Astyanax mexicanus	5.00E-13	143	0.26	0.46	191	5297	2742	3314	1432	412	581	3	0	+
EGJ1500222_transcript_13069	ENSAMXP00000010304	ENSAMXG00000010030 symbol:setdb1a family:MBD species:Astyanax mexicanus	8.00E-18	228	0.28	0.46	337	5292	589	1500	1432	228	560	1	0	+
EGJ1500222_transcript_13070	ENSMODP00000036679	ENSMODG00000007733 symbol:ZIC5 family:zf-C2H2 species:Monodelphis domestica	5.00E-07	135	0.25	0.35	326	5292	307	1218	699	36	302	1	0	+
EGJ1500222_transcript_13073	FBpp0302588	FBgn0085451 symbol:CG34422 family:ARID species:Drosophila melanogaster	3.00E-26	301	0.21	0.36	1267	5288	250	3810	2486	442	1649	1	0	+
EGJ1500222_transcript_13075	FBpp0298300	FBgn0263115 symbol:mamo family:ZBTB species:Drosophila melanogaster	2.00E-08	147	0.35	0.61	119	5285	3217	3570	1109	158	271	1	0	+
EGJ1500222_transcript_13076	ENSDARP00000099556	ENSDARG00000075295 symbol:LOC100330754 family:Tub species:Danio rerio	3.00E-08	146	0.21	0.36	300	5285	4154	5047	528	14	280	2	0	+
EGJ1500222_transcript_13080	ENSAMXP00000010304	ENSAMXG00000010030 symbol:setdb1a family:MBD species:Astyanax mexicanus	2.00E-12	182	0.32	0.51	187	5281	820	1332	1432	357	541	1	0	+
EGJ1500222_transcript_13081	ENSAMXP00000010304	ENSAMXG00000010030 symbol:setdb1a family:MBD species:Astyanax mexicanus	4.00E-19	239	0.29	0.43	384	5280	654	1727	1432	208	565	3	0	+
EGJ1500222_transcript_154	ENSTTRP00000010297	ENSTTRG00000010852 symbol:NFKB1 family:RHD species:Tursiops truncatus	4.00E-06	127	0.3	0.46	177	5266	3371	3898	964	572	741	2	0	+
EGJ1500222_transcript_13095	ENSAMXP00000010304	ENSAMXG00000010030 symbol:setdb1a family:MBD species:Astyanax mexicanus	9.00E-22	262	0.33	0.47	298	5259	194	1060	1432	290	565	2	0	+
EGJ1500222_transcript_13098	ENSAMXP00000010304	ENSAMXG00000010030 symbol:setdb1a family:MBD species:Astyanax mexicanus	8.00E-20	245	0.34	0.51	275	5252	1027	1779	1432	294	564	1	0	+
EGJ1500222_transcript_178	ENSPPYP00000023052	ENSPPYG00000020596 symbol:ESX1 family:Homeobox species:Pongo abelii	2.00E-13	137	0.37	0.47	91	5250	2230	1961	412	305	394	-3	0	-
EGJ1500222_transcript_13101	ENSAMXP00000013190	ENSAMXG00000012757 symbol:kdm5c family:ARID species:Astyanax mexicanus	9.00E-20	179	0.41	0.6	97	5250	1902	2186	2139	317	413	3	0	+
EGJ1500222_transcript_13102	ENSAMXP00000010304	ENSAMXG00000010030 symbol:setdb1a family:MBD species:Astyanax mexicanus	1.00E-16	217	0.31	0.52	230	5249	882	1532	1432	341	564	3	0	+
EGJ1500222_transcript_148	ENSGMOP00000008515	ENSGMOG00000007952 symbol:PBRM1 (1 of 2) family:HMG species:Gadus morhua	1.00E-120	735	0.33	0.5	613	5243	922	2715	1612	308	890	1	0	+
EGJ1500222_transcript_13107	ENSAMXP00000010304	ENSAMXG00000010030 symbol:setdb1a family:MBD species:Astyanax mexicanus	9.00E-06	124	0.25	0.37	319	5242	917	1771	1432	300	568	2	0	+
EGJ1500222_transcript_13113	ENSAMXP00000010304	ENSAMXG00000010030 symbol:setdb1a family:MBD species:Astyanax mexicanus	1.00E-24	286	0.3	0.47	414	5240	307	1491	1432	175	565	1	0	+
EGJ1500222_transcript_195	ENSAMXP00000010304	ENSAMXG00000010030 symbol:setdb1a family:MBD species:Astyanax mexicanus	2.00E-11	172	0.36	0.52	166	5232	466	951	1432	406	557	1	0	+
EGJ1500222_transcript_13122	ENSAMXP00000010304	ENSAMXG00000010030 symbol:setdb1a family:MBD species:Astyanax mexicanus	2.00E-19	241	0.29	0.45	353	5228	988	1977	1432	213	551	1	0	+
EGJ1500222_transcript_13123	ENSAMXP00000010304	ENSAMXG00000010030 symbol:setdb1a family:MBD species:Astyanax mexicanus	2.00E-24	284	0.3	0.47	414	5228	310	1494	1432	175	565	1	0	+
EGJ1500222_transcript_13125	ENSAMXP00000003438	ENSAMXG00000003341 symbol:NFKB1 family:RHD species:Astyanax mexicanus	1.00E-12	121	0.33	0.52	101	5225	209	502	913	546	646	2	0	+
EGJ1500222_transcript_13128	ENSAMXP00000010304	ENSAMXG00000010030 symbol:setdb1a family:MBD species:Astyanax mexicanus	4.00E-21	256	0.28	0.45	339	5223	310	1293	1432	260	561	1	0	+
EGJ1500222_transcript_13131	ENSPSIP00000002614	ENSPSIG00000002561 family:zf-C2H2 species:Pelodiscus sinensis	1.00E-06	131	0.36	0.5	132	5216	2251	1877	518	308	437	-2	0	-
EGJ1500222_transcript_13136	ENSAMXP00000010304	ENSAMXG00000010030 symbol:setdb1a family:MBD species:Astyanax mexicanus	3.00E-23	269	0.24	0.41	647	5207	1005	2840	1432	254	867	3	0	+
EGJ1500222_transcript_13135	ENSGALP00000010110	ENSGALG00000006264 symbol:KMT2C family:HMG species:Gallus gallus	2.00E-47	339	0.37	0.5	207	5207	329	928	4938	895	1087	2	0	+
EGJ1500222_transcript_13141	ENSAPLP00000013769	ENSAPLG00000013878 symbol:NFKB1 family:RHD species:Anas platyrhynchos	1.00E-06	132	0.29	0.45	183	5205	3286	3831	986	572	747	1	0	+
EGJ1500222_transcript_165	ENSECAP00000009330	ENSECAG00000011342 symbol:CIC family:HMG species:Equus caballus	8.00E-07	133	0.29	0.37	191	5205	2539	2027	1580	1143	1323	-3	0	-
EGJ1500222_transcript_13159	ENSAMXP00000010304	ENSAMXG00000010030 symbol:setdb1a family:MBD species:Astyanax mexicanus	5.00E-23	273	0.28	0.47	415	5179	115	1290	1432	181	565	1	0	+
EGJ1500222_transcript_13157	ENSDORP00000011745	ENSDORG00000012491 symbol:Rere family:zf-GATA species:Dipodomys ordii	6.00E-07	134	0.26	0.35	382	5179	1649	609	1535	721	1059	-3	0	-
EGJ1500222_transcript_13173	ENSAMXP00000010304	ENSAMXG00000010030 symbol:setdb1a family:MBD species:Astyanax mexicanus	8.00E-25	288	0.23	0.4	836	5168	206	2536	1432	75	875	2	0	+
EGJ1500222_transcript_13178	ENSCAFP00000006542	ENSCAFG00000004394 symbol:SIX5 family:Homeobox species:Canis familiaris	3.00E-07	107	0.27	0.37	205	5164	3005	2460	739	455	641	-3	0	-
EGJ1500222_transcript_13183	ENSAMXP00000010304	ENSAMXG00000010030 symbol:setdb1a family:MBD species:Astyanax mexicanus	5.00E-18	230	0.31	0.47	301	5162	195	1082	1432	290	565	3	0	+
EGJ1500222_transcript_13184	FBpp0088543	FBgn0261885 symbol:osa family:ARID species:Drosophila melanogaster	1.00E-12	184	0.25	0.33	553	5161	3323	4831	2716	77	601	2	0	+
EGJ1500222_transcript_13185	ENSACAP00000007642	ENSACAG00000007786 symbol:GATA6 family:zf-GATA species:Anolis carolinensis	1.00E-07	140	0.73	0.79	33	5155	1223	1125	562	287	316	-3	0	-
EGJ1500222_transcript_13187	ENSAMXP00000010304	ENSAMXG00000010030 symbol:setdb1a family:MBD species:Astyanax mexicanus	2.00E-06	129	0.3	0.42	219	5151	370	981	1432	347	542	1	0	+
EGJ1500222_transcript_13207	ENSAMXP00000010304	ENSAMXG00000010030 symbol:setdb1a family:MBD species:Astyanax mexicanus	1.00E-24	286	0.24	0.39	764	5124	390	2495	1432	181	875	3	0	+
EGJ1500222_transcript_13208	ENSAMXP00000010304	ENSAMXG00000010030 symbol:setdb1a family:MBD species:Astyanax mexicanus	1.00E-23	278	0.3	0.43	441	5120	389	1648	1432	181	567	2	0	+
EGJ1500222_transcript_13212	ENSAMXP00000010304	ENSAMXG00000010030 symbol:setdb1a family:MBD species:Astyanax mexicanus	3.00E-18	232	0.3	0.46	305	5118	195	1094	1432	290	565	3	0	+
EGJ1500222_transcript_13213	ENSTGUP00000004751	ENSTGUG00000004599 symbol:GLI2 family:zf-C2H2 species:Taeniopygia guttata	7.00E-41	326	0.77	0.85	74	5117	3189	3410	1517	478	551	3	0	+
EGJ1500222_transcript_13231	ENSOGAP00000003531	ENSOGAG00000003964 symbol:CIC family:HMG species:Otolemur garnettii	8.00E-11	126	0.26	0.35	247	5092	1513	917	1609	1379	1602	-1	0	-
EGJ1500222_transcript_200	ENSCPOP00000012245	ENSCPOG00000013601 symbol:SMARCA1 family:MYB species:Cavia porcellus	1.00E-126	659	0.46	0.64	280	5058	2237	3073	986	105	373	2	0	+
EGJ1500222_transcript_204	ENSAMXP00000010304	ENSAMXG00000010030 symbol:setdb1a family:MBD species:Astyanax mexicanus	5.00E-27	307	0.26	0.42	731	5054	309	2381	1432	175	868	3	0	+
EGJ1500222_transcript_13254	ENSOPRP00000007081	ENSOPRG00000007706 symbol:MYT1L family:zf-C2HC species:Ochotona princeps	4.00E-12	179	0.38	0.64	107	5053	211	531	958	112	215	1	0	+
EGJ1500222_transcript_13261	ENSAMXP00000010304	ENSAMXG00000010030 symbol:setdb1a family:MBD species:Astyanax mexicanus	3.00E-20	249	0.29	0.45	381	5045	300	1310	1432	204	566	3	0	+
EGJ1500222_transcript_13264	ENSAMEP00000005784	ENSAMEG00000005475 symbol:OTX1 family:TF_Otx species:Ailuropoda melanoleuca	6.00E-07	134	0.3	0.44	170	5039	473	955	350	100	259	2	0	+
EGJ1500222_transcript_217	ENSMICP00000007741	ENSMICG00000008489 symbol:RERE family:zf-GATA species:Microcebus murinus	8.00E-10	159	0.27	0.36	379	5039	2995	2000	1558	752	1124	-2	0	-
EGJ1500222_transcript_13266	ENSGACP00000000471	ENSGACG00000000367 symbol:foxp4 family:Fork head species:Gasterosteus aculeatus	7.00E-06	125	0.25	0.48	153	5039	656	1111	683	102	253	2	0	+
EGJ1500222_transcript_13273	ENSMEUP00000015215	ENSMEUG00000016625 symbol:CIC family:HMG species:Macropus eugenii	2.00E-25	294	0.26	0.32	829	5032	3906	1810	1537	529	1289	-2	0	-
EGJ1500222_transcript_13279	ENSCPOP00000012245	ENSCPOG00000013601 symbol:SMARCA1 family:MYB species:Cavia porcellus	1.00E-127	1170	0.36	0.47	998	5023	284	3175	986	19	984	2	0	+
EGJ1500222_transcript_13280	ENSAMXP00000010304	ENSAMXG00000010030 symbol:setdb1a family:MBD species:Astyanax mexicanus	3.00E-10	162	0.23	0.39	455	5022	812	2131	1432	253	625	2	0	+
EGJ1500222_transcript_13283	ENSAMXP00000010304	ENSAMXG00000010030 symbol:setdb1a family:MBD species:Astyanax mexicanus	6.00E-15	203	0.32	0.5	214	5021	2053	2673	1432	373	566	1	0	+
EGJ1500222_transcript_13284	ENSFCAP00000009088	ENSFCAG00000009798 symbol:ZNF768 family:zf-C2H2 species:Felis catus	2.00E-10	164	0.31	0.41	150	5020	3852	4301	554	57	182	3	0	+
EGJ1500222_transcript_13286	ENSONIP00000004107	ENSONIG00000003272 symbol:baz2ba family:MBD species:Oreochromis niloticus	8.00E-15	202	0.3	0.46	189	5018	1578	2135	2203	2022	2196	3	0	+
EGJ1500222_transcript_13290	FBpp0302633	FBgn0263772 symbol:CG43689 family:zf-C2HC species:Drosophila melanogaster	3.00E-07	110	0.9	1	20	5015	966	907	1706	50	69	-3	0	-
EGJ1500222_transcript_13291	ENSAMXP00000010304	ENSAMXG00000010030 symbol:setdb1a family:MBD species:Astyanax mexicanus	3.00E-23	274	0.26	0.42	642	5014	425	2224	1432	214	827	2	0	+
EGJ1500222_transcript_13293	ENSFALP00000013815	ENSFALG00000013240 symbol:HMGXB4 family:HMG species:Ficedula albicollis	6.00E-07	134	0.3	0.83	70	5012	876	1085	656	370	439	3	0	+
EGJ1500222_transcript_13292	ENSAMXP00000010304	ENSAMXG00000010030 symbol:setdb1a family:MBD species:Astyanax mexicanus	1.00E-10	131	0.38	0.54	112	5012	653	958	1432	416	527	2	0	+
EGJ1500222_transcript_13306	ENSAMXP00000010304	ENSAMXG00000010030 symbol:setdb1a family:MBD species:Astyanax mexicanus	2.00E-18	234	0.31	0.47	284	5000	195	1013	1432	290	561	3	0	+
EGJ1500222_transcript_13314	ENSDNOP00000030844	ENSDNOG00000034846 symbol:CCDC88A family:TF_bZIP species:Dasypus novemcinctus	6.00E-17	220	0.21	0.44	481	4992	2896	4248	481	15	476	1	0	+
EGJ1500222_transcript_13321	ENSAMXP00000010304	ENSAMXG00000010030 symbol:setdb1a family:MBD species:Astyanax mexicanus	2.00E-10	130	0.33	0.5	143	4983	953	1333	1432	373	508	2	0	+
EGJ1500222_transcript_13337	ENSAMXP00000005572	ENSAMXG00000005439 symbol:aff3 family:AF-4 species:Astyanax mexicanus	5.00E-09	152	0.23	0.34	572	4965	3393	1903	1213	204	728	-1	0	-
EGJ1500222_transcript_13339	ENSMODP00000040345	ENSMODG00000029210 family:zf-C2H2 species:Monodelphis domestica	3.00E-12	180	0.3	0.45	303	4965	2990	3847	831	546	830	2	0	+
EGJ1500222_transcript_13340	ENSMODP00000031933	ENSMODG00000015487 symbol:EP400 family:MYB species:Monodelphis domestica	1.00E-86	822	0.43	0.64	355	4963	1425	2489	6187	999	1347	3	0	+
EGJ1500222_transcript_13344	ENSGGOP00000003721	ENSGGOG00000003790 symbol:ESX1 family:Homeobox species:Gorilla gorilla	6.00E-15	203	0.33	0.38	177	4956	1836	1306	237	69	209	-1	0	-
EGJ1500222_transcript_13345	ENSP00000363792	ENSG00000148513 symbol:ANKRD30A family:Others species:Homo sapiens	5.00E-06	126	0.26	0.47	148	4955	3719	4162	1460	14	155	2	0	+
EGJ1500222_transcript_13349	ENSPSIP00000011847	ENSPSIG00000010698 symbol:RERE family:zf-GATA species:Pelodiscus sinensis	1.00E-115	632	0.56	0.71	233	4950	963	1658	905	235	460	3	0	+
EGJ1500222_transcript_13354	ENSAMXP00000010304	ENSAMXG00000010030 symbol:setdb1a family:MBD species:Astyanax mexicanus	2.00E-23	276	0.29	0.48	422	4946	299	1498	1432	175	564	2	0	+
EGJ1500222_transcript_13361	ENSCPOP00000012245	ENSCPOG00000013601 symbol:SMARCA1 family:MYB species:Cavia porcellus	1.00E-129	1187	0.41	0.6	616	4936	2115	3938	986	105	680	3	0	+
EGJ1500222_transcript_13362	ENSCAFP00000001330	ENSCAFG00000000930 symbol:AFF4 family:AF-4 species:Canis familiaris	1.00E-27	312	0.22	0.37	871	4934	399	2936	1134	79	875	3	0	+
EGJ1500222_transcript_13364	ENSTNIP00000016350	ENSTNIG00000013359 symbol:nfkb2 family:RHD species:Tetraodon nigroviridis	2.00E-21	259	0.28	0.47	296	4933	285	1136	848	462	748	3	0	+
EGJ1500222_transcript_13370	ENSAMXP00000010304	ENSAMXG00000010030 symbol:setdb1a family:MBD species:Astyanax mexicanus	4.00E-11	149	0.31	0.48	156	4928	1100	1537	1432	412	564	2	0	+
EGJ1500222_transcript_13374	ENSAMXP00000010304	ENSAMXG00000010030 symbol:setdb1a family:MBD species:Astyanax mexicanus	5.00E-10	149	0.26	0.49	239	4925	400	1086	1432	369	564	1	0	+
EGJ1500222_transcript_13375	ENSP00000357330	ENSG00000116539 symbol:ASH1L family:Others species:Homo sapiens	1.00E-46	477	0.38	0.56	270	4924	2555	3355	2969	2066	2324	2	0	+
EGJ1500222_transcript_13377	ENSAMXP00000010304	ENSAMXG00000010030 symbol:setdb1a family:MBD species:Astyanax mexicanus	1.00E-22	270	0.29	0.42	412	4923	310	1452	1432	175	567	1	0	+
EGJ1500222_transcript_13383	ENSLAFP00000028917	ENSLAFG00000007004 symbol:BRD3 family:AF-4 species:Loxodonta africana	2.00E-11	173	0.45	0.6	78	4917	945	1178	744	330	407	3	0	+
EGJ1500222_transcript_13385	ENSFCAP00000007014	ENSFCAG00000007573 symbol:BAZ2B family:MBD species:Felis catus	2.00E-66	607	0.34	0.52	415	4915	3628	4830	2170	1799	2166	1	0	+
EGJ1500222_transcript_13390	ENSAMXP00000013190	ENSAMXG00000012757 symbol:kdm5c family:ARID species:Astyanax mexicanus	7.00E-06	90	0.47	0.68	38	4910	2239	2352	2139	408	444	1	0	+
EGJ1500222_transcript_242	ENSONIP00000005672	ENSONIG00000004505 symbol:CAMTA2 family:CG-1 species:Oreochromis niloticus	1.00E-07	106	0.28	0.42	168	4909	4105	3632	1563	236	399	-1	0	-
EGJ1500222_transcript_13393	ENSAMXP00000010304	ENSAMXG00000010030 symbol:setdb1a family:MBD species:Astyanax mexicanus	7.00E-18	228	0.31	0.49	304	4900	837	1706	1432	297	582	3	0	+
EGJ1500222_transcript_13397	ENSMLUP00000022615	ENSMLUG00000029614 symbol:SMARCA1 family:MYB species:Myotis lucifugus	2.00E-10	157	0.44	0.55	85	4895	2765	3019	1068	303	387	2	0	+
EGJ1500222_transcript_13396	ENSAMXP00000010304	ENSAMXG00000010030 symbol:setdb1a family:MBD species:Astyanax mexicanus	3.00E-18	189	0.29	0.44	260	4895	397	1098	1432	256	502	1	0	+
EGJ1500222_transcript_13402	ENSAMXP00000010304	ENSAMXG00000010030 symbol:setdb1a family:MBD species:Astyanax mexicanus	1.00E-24	286	0.3	0.47	414	4890	307	1491	1432	175	565	1	0	+
EGJ1500222_transcript_13410	ENSMODP00000031933	ENSMODG00000015487 symbol:EP400 family:MYB species:Monodelphis domestica	1.00E-93	881	0.42	0.61	420	4885	2	1234	6187	934	1347	2	0	+
EGJ1500222_transcript_13414	ENSAMXP00000010304	ENSAMXG00000010030 symbol:setdb1a family:MBD species:Astyanax mexicanus	1.00E-09	157	0.29	0.45	207	4876	1222	1761	1432	370	557	1	0	+
EGJ1500222_transcript_13428	ENSACAP00000007642	ENSACAG00000007786 symbol:GATA6 family:zf-GATA species:Anolis carolinensis	5.00E-09	114	0.94	1	17	4864	2734	2784	562	289	305	1	0	+
EGJ1500222_transcript_13431	ENSGGOP00000003721	ENSGGOG00000003790 symbol:ESX1 family:Homeobox species:Gorilla gorilla	1.00E-24	286	0.42	0.51	158	4858	2862	2398	237	69	219	-2	0	-
EGJ1500222_transcript_13437	ENSTBEP00000013019	ENSTBEG00000014973 symbol:SMARCA1 family:MYB species:Tupaia belangeri	4.00E-49	204	0.42	0.64	101	4856	1562	1855	995	281	381	2	0	+
EGJ1500222_transcript_13440	ENSAMXP00000010304	ENSAMXG00000010030 symbol:setdb1a family:MBD species:Astyanax mexicanus	2.00E-09	108	0.3	0.47	131	4855	638	1024	1432	365	488	2	0	+
EGJ1500222_transcript_13444	ENSTRUP00000007135	ENSTRUG00000003058 symbol:baz2a family:MBD species:Takifugu rubripes	3.00E-12	127	0.37	0.58	62	4852	4341	4526	1896	1819	1880	3	0	+
EGJ1500222_transcript_13443	ENSCAFP00000026270	ENSCAFG00000017809 symbol:BCL11B family:zf-C2H2 species:Canis familiaris	6.00E-06	125	0.29	0.37	218	4852	1186	1752	917	616	814	1	0	+
EGJ1500222_transcript_13447	ENSAMXP00000010304	ENSAMXG00000010030 symbol:setdb1a family:MBD species:Astyanax mexicanus	4.00E-23	273	0.31	0.48	375	4848	419	1489	1432	214	565	2	0	+
EGJ1500222_transcript_13455	ENSACAP00000007642	ENSACAG00000007786 symbol:GATA6 family:zf-GATA species:Anolis carolinensis	2.00E-06	129	0.95	1	19	4840	2724	2780	562	287	305	3	0	+
EGJ1500222_transcript_13475	FBpp0302588	FBgn0085451 symbol:CG34422 family:ARID species:Drosophila melanogaster	9.00E-24	279	0.2	0.35	1315	4825	1	3483	2486	805	2042	1	0	+
EGJ1500222_transcript_13476	FBpp0298300	FBgn0263115 symbol:mamo family:ZBTB species:Drosophila melanogaster	7.00E-10	159	0.24	0.41	296	4825	1911	2720	1109	159	446	3	0	+
EGJ1500222_transcript_264	ENSORLP00000008908	ENSORLG00000007097 family:zf-C2H2 species:Oryzias latipes	2.00E-27	213	0.21	0.34	568	4820	2155	3810	1178	367	882	1	0	+
EGJ1500222_transcript_13489	ENSAMXP00000010304	ENSAMXG00000010030 symbol:setdb1a family:MBD species:Astyanax mexicanus	9.00E-21	253	0.28	0.46	381	4812	404	1480	1432	213	583	2	0	+
EGJ1500222_transcript_259	ENSPCAP00000010782	ENSPCAG00000011503 symbol:NFKB2 family:RHD species:Procavia capensis	3.00E-24	283	0.33	0.54	250	4809	1223	1888	886	444	691	2	0	+
EGJ1500222_transcript_13493	ENSAMXP00000010304	ENSAMXG00000010030 symbol:setdb1a family:MBD species:Astyanax mexicanus	9.00E-18	227	0.31	0.5	273	4808	557	1357	1432	343	584	2	0	+
EGJ1500222_transcript_13494	ENSAMXP00000010304	ENSAMXG00000010030 symbol:setdb1a family:MBD species:Astyanax mexicanus	6.00E-23	272	0.25	0.39	654	4807	327	2135	1432	233	868	3	0	+
EGJ1500222_transcript_13495	ENSMEUP00000015215	ENSMEUG00000016625 symbol:CIC family:HMG species:Macropus eugenii	5.00E-11	144	0.26	0.33	622	4806	2191	470	1537	514	1069	-3	0	-
EGJ1500222_transcript_13502	ENSDORP00000015531	ENSDORG00000016506 symbol:Rfx1 family:RFX species:Dipodomys ordii	4.00E-10	161	0.36	0.48	123	4797	3659	4015	962	314	425	2	0	+
EGJ1500222_transcript_253	ENSCJAP00000044275	ENSCJAG00000033993 family:zf-C2H2 species:Callithrix jacchus	1.00E-07	140	0.25	0.4	366	4797	689	1699	525	91	427	2	0	+
EGJ1500222_transcript_13506	T14F9.5	WBGene00003018 symbol:lin-32 family:bHLH species:Caenorhabditis elegans	4.00E-16	213	0.56	0.68	81	4792	4426	4668	142	48	128	1	0	+
EGJ1500222_transcript_13508	FBpp0070648	FBgn0003053 symbol:peb family:zf-C2H2 species:Drosophila melanogaster	2.00E-09	131	0.82	0.89	28	4789	4465	4548	1894	1788	1815	1	0	+
EGJ1500222_transcript_13514	ENSPSIP00000000851	ENSPSIG00000000851 family:zf-NF-X1 species:Pelodiscus sinensis	1.00E-18	234	0.27	0.31	681	4782	2508	583	668	56	662	-1	0	-
EGJ1500222_transcript_13518	ENSAMXP00000019956	ENSAMXG00000019379 symbol:zmiz2 family:zf-MIZ species:Astyanax mexicanus	1.00E-61	436	0.43	0.6	205	4780	2752	3351	912	453	654	1	0	+
EGJ1500222_transcript_13520	ENSPCAP00000010782	ENSPCAG00000011503 symbol:NFKB2 family:RHD species:Procavia capensis	1.00E-23	278	0.33	0.53	250	4778	1215	1880	886	444	691	3	0	+
EGJ1500222_transcript_13526	ENSACAP00000006499	ENSACAG00000006640 symbol:NFXL1 family:zf-NF-X1 species:Anolis carolinensis	1.00E-07	140	0.24	0.34	331	4774	1149	1892	886	294	616	3	0	+
EGJ1500222_transcript_13533	ENSECAP00000016589	ENSECAG00000018881 symbol:LOC100055863 family:zf-C2H2 species:Equus caballus	3.00E-23	181	0.22	0.34	375	4769	2583	3695	665	103	417	3	0	+
EGJ1500222_transcript_13538	ENSFALP00000003324	ENSFALG00000003190 symbol:HOXD3 family:Homeobox species:Ficedula albicollis	3.00E-13	188	0.78	0.83	36	4765	413	306	422	103	138	-3	0	-
EGJ1500222_transcript_13542	ENSORLP00000003676	ENSORLG00000002942 symbol:nfkb2 family:RHD species:Oryzias latipes	2.00E-13	118	0.32	0.46	129	4762	843	1208	834	582	704	3	0	+
EGJ1500222_transcript_13548	ENSP00000220429	ENSG00000104064 symbol:GABPB1 family:Others species:Homo sapiens	3.00E-12	179	0.32	0.55	152	4757	989	1444	395	10	156	2	0	+
EGJ1500222_transcript_276	ENSAMXP00000010304	ENSAMXG00000010030 symbol:setdb1a family:MBD species:Astyanax mexicanus	3.00E-22	231	0.25	0.41	545	4750	855	2405	1432	355	867	3	0	+
EGJ1500222_transcript_13559	ENSBTAP00000054105	ENSBTAG00000019785 symbol:CIC family:HMG species:Bos taurus	3.00E-09	154	0.28	0.36	388	4747	1411	332	2508	1843	2203	-1	0	-
EGJ1500222_transcript_13560	FBpp0302633	FBgn0263772 symbol:CG43689 family:zf-C2HC species:Drosophila melanogaster	1.00E-06	85	0.93	1	15	4747	2859	2903	1706	51	65	3	0	+
EGJ1500222_transcript_13564	FBpp0298300	FBgn0263115 symbol:mamo family:ZBTB species:Drosophila melanogaster	5.00E-06	126	0.25	0.4	241	4743	2680	3390	1109	65	271	1	0	+
EGJ1500222_transcript_13568	ENSTRUP00000020398	ENSTRUG00000008158 symbol:si:ch211-166g5.4 family:zf-C2H2 species:Takifugu rubripes	2.00E-06	130	0.32	0.46	117	4740	1771	2121	479	370	478	1	0	+
EGJ1500222_transcript_13570	ENSMUSP00000058037	ENSMUSG00000049577 symbol:Zfpm1 family:zf-C2H2 species:Mus musculus	3.00E-09	154	0.26	0.33	333	4739	2195	1338	995	638	928	-1	0	-
EGJ1500222_transcript_13571	FBpp0293146	FBgn0004595 symbol:pros family:HPD species:Drosophila melanogaster	3.00E-15	205	0.19	0.38	675	4738	1574	3484	1835	81	716	2	0	+
EGJ1500222_transcript_13576	ENSETEP00000007050	ENSETEG00000008675 symbol:TSC22D1 family:TSC22 species:Echinops telfairi	1.00E-22	269	0.23	0.37	1070	4730	4358	1353	1061	23	983	-1	0	-
EGJ1500222_transcript_13580	ENSP00000220429	ENSG00000104064 symbol:GABPB1 family:Others species:Homo sapiens	1.00E-11	155	0.35	0.57	91	4728	312	584	395	38	128	3	0	+
EGJ1500222_transcript_13584	ENSCPOP00000012245	ENSCPOG00000013601 symbol:SMARCA1 family:MYB species:Cavia porcellus	5.00E-82	591	0.39	0.58	345	4727	1142	2158	986	217	555	2	0	+
EGJ1500222_transcript_13601	ENSONIP00000008231	ENSONIG00000006527 symbol:zgc:154037 family:zf-C2HC species:Oreochromis niloticus	2.00E-79	628	0.61	0.77	186	4710	1595	2152	630	401	585	2	0	+
EGJ1500222_transcript_13614	ENSAMXP00000009268	ENSAMXG00000009021 symbol:lmx1ba family:Homeobox species:Astyanax mexicanus	2.00E-13	190	0.32	0.5	121	4698	1695	2054	401	54	172	3	0	+
EGJ1500222_transcript_13618	ENSAMXP00000010304	ENSAMXG00000010030 symbol:setdb1a family:MBD species:Astyanax mexicanus	1.00E-24	286	0.3	0.47	414	4694	307	1491	1432	175	565	1	0	+
EGJ1500222_transcript_13617	ENSMLUP00000018215	ENSMLUG00000026513 family:Homeobox species:Myotis lucifugus	7.00E-18	228	0.32	0.43	185	4694	2521	1976	309	140	304	-2	0	-
EGJ1500222_transcript_13621	ENSAMXP00000010304	ENSAMXG00000010030 symbol:setdb1a family:MBD species:Astyanax mexicanus	8.00E-16	160	0.38	0.56	128	4691	899	1258	1432	441	564	2	0	+
EGJ1500222_transcript_13623	FBpp0288878	FBgn0259162 symbol:RunxB family:Runt species:Drosophila melanogaster	6.00E-09	115	0.83	0.87	23	4688	3140	3208	663	67	89	2	0	+
EGJ1500222_transcript_13626	ENSSSCP00000027812	ENSSSCG00000023349 symbol:ZNF768 family:zf-C2H2 species:Sus scrofa	3.00E-13	188	0.33	0.41	171	4687	3549	4061	561	60	182	3	0	+
EGJ1500222_transcript_287	ENSETEP00000007050	ENSETEG00000008675 symbol:TSC22D1 family:TSC22 species:Echinops telfairi	7.00E-21	254	0.24	0.36	991	4682	4312	1739	1061	23	943	-2	0	-
EGJ1500222_transcript_13631	ENSAMXP00000010304	ENSAMXG00000010030 symbol:setdb1a family:MBD species:Astyanax mexicanus	2.00E-07	134	0.24	0.45	231	4681	2032	2691	1432	323	537	1	0	+
EGJ1500222_transcript_13635	ENSEEUP00000013646	ENSEEUG00000014927 symbol:SMARCA1 family:MYB species:Erinaceus europaeus	5.00E-19	155	0.72	0.87	39	4680	2205	2321	966	473	511	3	0	+
EGJ1500222_transcript_294	ENSCAFP00000006542	ENSCAFG00000004394 symbol:SIX5 family:Homeobox species:Canis familiaris	4.00E-08	144	0.3	0.35	221	4674	774	130	739	532	722	-1	0	-
EGJ1500222_transcript_13651	ENSPCAP00000010782	ENSPCAG00000011503 symbol:NFKB2 family:RHD species:Procavia capensis	6.00E-25	289	0.33	0.53	256	4669	1225	1908	886	444	697	1	0	+
EGJ1500222_transcript_13675	ENSTNIP00000016350	ENSTNIG00000013359 symbol:nfkb2 family:RHD species:Tetraodon nigroviridis	3.00E-21	257	0.28	0.47	296	4650	100	951	848	462	748	1	0	+
EGJ1500222_transcript_311	FBpp0088543	FBgn0261885 symbol:osa family:ARID species:Drosophila melanogaster	3.00E-11	171	0.27	0.36	279	4639	3257	3967	2716	328	601	2	0	+
EGJ1500222_transcript_13688	ENSPMAP00000009330	ENSPMAG00000008468 symbol:nr1d2a family:THR-like species:Petromyzon marinus	6.00E-06	125	0.33	0.45	168	4636	1124	1561	608	234	396	2	0	+
EGJ1500222_transcript_321	ENSCAFP00000040604	ENSCAFG00000031558 symbol:ZNF853 family:zf-C2H2 species:Canis familiaris	1.00E-12	182	0.21	0.47	397	4628	2283	3452	733	130	482	3	0	+
EGJ1500222_transcript_13701	ENSAMXP00000013190	ENSAMXG00000012757 symbol:kdm5c family:ARID species:Astyanax mexicanus	6.00E-21	168	0.37	0.61	100	4625	1100	1390	2139	372	470	2	0	+
EGJ1500222_transcript_314	ENSAMXP00000010304	ENSAMXG00000010030 symbol:setdb1a family:MBD species:Astyanax mexicanus	2.00E-22	267	0.3	0.43	446	4619	115	1365	1432	137	551	1	0	+
EGJ1500222_transcript_327	ENSAMXP00000010304	ENSAMXG00000010030 symbol:setdb1a family:MBD species:Astyanax mexicanus	6.00E-17	220	0.32	0.45	276	4618	235	1029	1432	299	565	1	0	+
EGJ1500222_transcript_317	ENSP00000438706	ENSG00000144747 symbol:TMF1 family:Others species:Homo sapiens	4.00E-10	161	0.21	0.41	528	4614	3259	1745	1096	432	920	-3	0	-
EGJ1500222_transcript_13734	FBpp0288878	FBgn0259162 symbol:RunxB family:Runt species:Drosophila melanogaster	1.00E-09	157	0.68	0.81	37	4594	2673	2783	663	54	90	3	0	+
EGJ1500222_transcript_13748	ENSETEP00000005846	ENSETEG00000007201 symbol:CUX1 family:CUT species:Echinops telfairi	5.00E-07	134	0.31	0.4	181	4579	3378	3854	1502	1295	1472	3	0	+
EGJ1500222_transcript_13752	ENSPSIP00000002614	ENSPSIG00000002561 family:zf-C2H2 species:Pelodiscus sinensis	1.00E-06	95	0.35	0.47	98	4577	1092	808	518	371	466	-3	0	-
EGJ1500222_transcript_13754	ENSTSYP00000003887	ENSTSYG00000004240 symbol:SMARCA1 family:MYB species:Tarsius syrichta	3.00E-28	270	0.4	0.52	176	4576	899	1426	988	132	297	2	0	+
EGJ1500222_transcript_13762	ENSSTOP00000018374	ENSSTOG00000026277 family:TF_bZIP species:Ictidomys tridecemlineatus	9.00E-12	175	0.19	0.4	544	4567	649	2097	710	167	706	1	0	+
EGJ1500222_transcript_13765	ENSCPOP00000012245	ENSCPOG00000013601 symbol:SMARCA1 family:MYB species:Cavia porcellus	1.00E-121	636	0.47	0.66	259	4566	2266	3039	986	110	357	1	0	+
EGJ1500222_transcript_329	ENSETEP00000007050	ENSETEG00000008675 symbol:TSC22D1 family:TSC22 species:Echinops telfairi	1.00E-22	269	0.23	0.37	1071	4566	4196	1188	1061	23	983	-2	0	-
EGJ1500222_transcript_13767	ENSTRUP00000005288	ENSTRUG00000002300 symbol:smarcc1a family:MYB species:Takifugu rubripes	7.00E-22	165	0.26	0.38	521	4564	988	2481	1101	280	751	1	0	+
EGJ1500222_transcript_338	ENSETEP00000007050	ENSETEG00000008675 symbol:TSC22D1 family:TSC22 species:Echinops telfairi	2.00E-21	259	0.23	0.36	1044	4563	4191	1396	1061	23	983	-1	0	-
EGJ1500222_transcript_13770	ENSOANP00000026357	ENSOANG00000020721 family:Pou species:Ornithorhynchus anatinus	1.00E-06	111	0.35	0.43	105	4559	2184	1873	305	76	172	-3	0	-
EGJ1500222_transcript_13772	ENSPSIP00000002614	ENSPSIG00000002561 family:zf-C2H2 species:Pelodiscus sinensis	3.00E-15	205	0.34	0.41	259	4557	2835	3578	518	278	503	3	0	+
EGJ1500222_transcript_13782	ENSAMXP00000010304	ENSAMXG00000010030 symbol:setdb1a family:MBD species:Astyanax mexicanus	1.00E-18	234	0.29	0.43	367	4550	323	1336	1432	233	587	2	0	+
EGJ1500222_transcript_13785	ENSSTOP00000005859	ENSSTOG00000006530 symbol:AFF1 family:AF-4 species:Ictidomys tridecemlineatus	2.00E-12	181	0.25	0.35	456	4549	21	1274	1222	438	856	3	0	+
EGJ1500222_transcript_13788	ENSMLUP00000011513	ENSMLUG00000012642 symbol:MYT1L family:zf-C2HC species:Myotis lucifugus	1.00E-09	129	0.44	0.73	52	4545	47	202	1019	109	160	2	0	+
EGJ1500222_transcript_352	ENSPSIP00000000851	ENSPSIG00000000851 family:zf-NF-X1 species:Pelodiscus sinensis	3.00E-09	154	0.27	0.31	465	4544	2681	1446	668	4	416	-1	0	-
EGJ1500222_transcript_13791	ENSAMXP00000010304	ENSAMXG00000010030 symbol:setdb1a family:MBD species:Astyanax mexicanus	1.00E-12	127	0.38	0.5	117	4542	1437	1748	1432	447	560	3	0	+
EGJ1500222_transcript_13794	ENSSTOP00000018374	ENSSTOG00000026277 family:TF_bZIP species:Ictidomys tridecemlineatus	1.00E-22	269	0.22	0.43	719	4540	1122	3236	710	41	704	3	0	+
EGJ1500222_transcript_13799	ENSOGAP00000000744	ENSOGAG00000000834 symbol:ZNF699 family:zf-C2H2 species:Otolemur garnettii	1.00E-12	138	0.22	0.35	276	4535	2799	3605	640	195	436	3	0	+
EGJ1500222_transcript_13801	ENSPSIP00000000851	ENSPSIG00000000851 family:zf-NF-X1 species:Pelodiscus sinensis	1.00E-09	157	0.27	0.32	374	4530	1320	331	668	132	484	-1	0	-
EGJ1500222_transcript_13804	ENSAMXP00000010304	ENSAMXG00000010030 symbol:setdb1a family:MBD species:Astyanax mexicanus	1.00E-12	183	0.32	0.46	237	4527	830	1528	1432	362	564	2	0	+
EGJ1500222_transcript_361	ENSFALP00000006773	ENSFALG00000006492 symbol:ZFPM1 family:zf-C2H2 species:Ficedula albicollis	5.00E-12	177	0.31	0.36	179	4518	3038	2514	1079	606	781	-2	0	-
EGJ1500222_transcript_13823	ENSONIP00000017710	ENSONIG00000014090 symbol:si:ch73-196k8.2 family:bHLH species:Oreochromis niloticus	1.00E-16	218	0.21	0.36	853	4512	560	2899	2301	542	1356	2	0	+
EGJ1500222_transcript_13827	ENSAMXP00000010304	ENSAMXG00000010030 symbol:setdb1a family:MBD species:Astyanax mexicanus	1.00E-24	286	0.27	0.42	440	4510	1421	2653	1432	137	568	2	0	+
EGJ1500222_transcript_13832	ENSSHAP00000022208	ENSSHAG00000018788 symbol:SOGA3 family:TSC22 species:Sarcophilus harrisii	5.00E-10	160	0.23	0.43	390	4504	1608	2648	659	62	446	3	0	+
EGJ1500222_transcript_13839	FBpp0088543	FBgn0261885 symbol:osa family:ARID species:Drosophila melanogaster	6.00E-13	185	0.28	0.34	368	4500	655	1653	2716	10	350	1	0	+
EGJ1500222_transcript_333	ENSAMXP00000010304	ENSAMXG00000010030 symbol:setdb1a family:MBD species:Astyanax mexicanus	8.00E-21	253	0.26	0.37	626	4498	105	1826	1432	302	868	3	0	+
EGJ1500222_transcript_13843	ENSFALP00000006773	ENSFALG00000006492 symbol:ZFPM1 family:zf-C2H2 species:Ficedula albicollis	9.00E-28	313	0.29	0.33	438	4497	2577	1327	1079	617	1039	-1	0	-
EGJ1500222_transcript_13849	FBpp0303470	FBgn0003396 symbol:shn family:zf-C2H2 species:Drosophila melanogaster	3.00E-15	205	0.2	0.41	461	4491	1476	2828	2587	4	440	3	0	+
EGJ1500222_transcript_347	ENSAMXP00000006581	ENSAMXG00000006165 symbol:mta2 family:zf-GATA species:Astyanax mexicanus	6.00E-06	125	0.25	0.39	178	4490	227	712	1323	87	262	2	0	+
EGJ1500222_transcript_365	ENSAMXP00000010304	ENSAMXG00000010030 symbol:setdb1a family:MBD species:Astyanax mexicanus	2.00E-22	268	0.27	0.41	451	4490	25	1296	1432	173	582	1	0	+
EGJ1500222_transcript_13854	ENSTNIP00000016134	ENSTNIG00000013152 symbol:zmiz1b family:zf-MIZ species:Tetraodon nigroviridis	1.00E-11	174	0.26	0.39	263	4489	2399	3166	912	433	655	2	0	+
EGJ1500222_transcript_13857	ENSSSCP00000003324	ENSSSCG00000003070 symbol:ZNF45 family:zf-C2H2 species:Sus scrofa	5.00E-08	87	0.42	0.55	38	4487	3040	3150	687	476	513	1	0	+
EGJ1500222_transcript_13876	ENSMODP00000015601	ENSMODG00000012463 family:zf-C2H2 species:Monodelphis domestica	8.00E-06	124	0.26	0.41	202	4474	2207	2767	626	297	481	2	0	+
EGJ1500222_transcript_13885	ENSAMXP00000010304	ENSAMXG00000010030 symbol:setdb1a family:MBD species:Astyanax mexicanus	6.00E-13	185	0.29	0.44	321	4466	1128	2009	1432	264	564	3	0	+
EGJ1500222_transcript_13897	ENSTRUP00000046530	ENSTRUG00000018184 symbol:tulp1b family:Tub species:Takifugu rubripes	7.00E-07	133	0.22	0.4	305	4456	3083	3979	512	7	262	2	0	+
EGJ1500222_transcript_13899	ENSAMXP00000010304	ENSAMXG00000010030 symbol:setdb1a family:MBD species:Astyanax mexicanus	1.00E-24	286	0.3	0.47	414	4455	306	1490	1432	175	565	3	0	+
EGJ1500222_transcript_404	ENSGGOP00000003721	ENSGGOG00000003790 symbol:ESX1 family:Homeobox species:Gorilla gorilla	4.00E-15	145	0.4	0.48	96	4453	1352	1080	237	130	219	-3	0	-
EGJ1500222_transcript_13904	ENSETEP00000001904	ENSETEG00000002347 symbol:NFKB2 family:RHD species:Echinops telfairi	3.00E-19	239	0.36	0.57	174	4449	1433	1933	877	491	664	2	0	+
EGJ1500222_transcript_376	ENSLOCP00000007276	ENSLOCG00000006024 symbol:baz2ba family:MBD species:Lepisosteus oculatus	2.00E-18	233	0.26	0.43	221	4444	3498	4142	2218	1994	2214	3	0	+
EGJ1500222_transcript_374	ENSP00000438706	ENSG00000144747 symbol:TMF1 family:Others species:Homo sapiens	6.00E-14	194	0.21	0.39	743	4435	995	3049	1096	220	909	2	0	+
EGJ1500222_transcript_13919	ENSTBEP00000004164	ENSTBEG00000004851 symbol:ZNF768 family:zf-C2H2 species:Tupaia belangeri	5.00E-18	189	0.38	0.48	106	4433	3714	4031	540	49	141	3	0	+
EGJ1500222_transcript_13927	ENSTRUP00000012797	ENSTRUG00000005335 symbol:pbrm1l family:HMG species:Takifugu rubripes	1.00E-06	131	0.35	0.58	77	4428	3292	3522	1657	402	478	1	0	+
EGJ1500222_transcript_13935	ENSGGOP00000003721	ENSGGOG00000003790 symbol:ESX1 family:Homeobox species:Gorilla gorilla	2.00E-19	241	0.39	0.46	151	4422	1732	1280	237	69	210	-3	0	-
EGJ1500222_transcript_13940	ENSCPOP00000012245	ENSCPOG00000013601 symbol:SMARCA1 family:MYB species:Cavia porcellus	1.00E-126	720	0.46	0.64	313	4415	3415	2480	986	105	400	-2	0	-
EGJ1500222_transcript_13944	ENSMUSP00000044517	ENSMUSG00000022010 symbol:Tsc22d1 family:TSC22 species:Mus musculus	3.00E-16	175	0.24	0.39	671	4413	3189	1492	1077	240	880	-1	0	-
EGJ1500222_transcript_13947	ENSMODP00000040345	ENSMODG00000029210 family:zf-C2H2 species:Monodelphis domestica	1.00E-20	251	0.31	0.43	322	4412	1840	2796	831	547	830	1	0	+
EGJ1500222_transcript_13955	ENSTNIP00000021779	ENSTNIG00000018605 symbol:micall2a family:Homeobox species:Tetraodon nigroviridis	2.00E-24	284	0.55	0.72	103	4409	341	646	602	145	247	2	0	+
EGJ1500222_transcript_13957	ENSOANP00000002127	ENSOANG00000001330 family:zf-C2H2 species:Ornithorhynchus anatinus	1.00E-09	156	0.23	0.35	512	4408	2289	3587	1171	455	932	3	0	+
EGJ1500222_transcript_13963	ENSGGOP00000003721	ENSGGOG00000003790 symbol:ESX1 family:Homeobox species:Gorilla gorilla	2.00E-18	233	0.38	0.46	149	4404	2117	1680	237	70	209	-2	0	-
EGJ1500222_transcript_13969	ENSAMXP00000010304	ENSAMXG00000010030 symbol:setdb1a family:MBD species:Astyanax mexicanus	7.00E-09	150	0.29	0.47	201	4402	776	1321	1432	373	568	2	0	+
EGJ1500222_transcript_13975	ENSOARP00000011731	ENSOARG00000010939 symbol:NR4A3 family:NGFIB-like species:Ovis aries	6.00E-06	125	0.38	0.44	79	4396	2669	2451	602	116	194	-3	0	-
EGJ1500222_transcript_13996	ENSAMXP00000010304	ENSAMXG00000010030 symbol:setdb1a family:MBD species:Astyanax mexicanus	4.00E-13	187	0.26	0.43	283	4379	1316	2143	1432	325	564	2	0	+
EGJ1500222_transcript_407	ENSTRUP00000021411	ENSTRUG00000008546 symbol:cux1a family:CUT species:Takifugu rubripes	3.00E-06	128	0.23	0.44	273	4375	1190	1957	1403	96	346	2	0	+
EGJ1500222_transcript_409	FBpp0302588	FBgn0085451 symbol:CG34422 family:ARID species:Drosophila melanogaster	1.00E-17	225	0.21	0.36	882	4373	369	2885	2486	802	1649	3	0	+
EGJ1500222_transcript_432	ENSAMXP00000010304	ENSAMXG00000010030 symbol:setdb1a family:MBD species:Astyanax mexicanus	1.00E-20	252	0.29	0.41	393	4370	10	1119	1432	180	551	1	0	+
EGJ1500222_transcript_14022	ENSP00000438706	ENSG00000144747 symbol:TMF1 family:Others species:Homo sapiens	3.00E-15	205	0.22	0.39	743	4365	997	3027	1096	226	909	1	0	+
EGJ1500222_transcript_422	ENSTTRP00000010297	ENSTTRG00000010852 symbol:NFKB1 family:RHD species:Tursiops truncatus	3.00E-06	127	0.3	0.46	177	4359	2451	2978	964	572	741	3	0	+
EGJ1500222_transcript_416	ENSDNOP00000028008	ENSDNOG00000005811 symbol:USF1 family:bHLH species:Dasypus novemcinctus	2.00E-09	155	0.28	0.53	116	4359	3707	4048	1326	27	141	2	0	+
EGJ1500222_transcript_14029	ENSCAFP00000004588	ENSCAFG00000003081 symbol:PABPC4 family:bHLH species:Canis familiaris	1.00E-08	148	0.25	0.46	175	4358	1537	2061	700	140	291	1	0	+
EGJ1500222_transcript_14036	ENSMPUP00000006347	ENSMPUG00000006403 symbol:RERE family:zf-GATA species:Mustela putorius furo	8.00E-16	210	0.3	0.43	281	4352	333	1121	1553	326	569	3	0	+
EGJ1500222_transcript_14040	ENSTNIP00000021779	ENSTNIG00000018605 symbol:micall2a family:Homeobox species:Tetraodon nigroviridis	5.00E-15	203	0.33	0.48	192	4349	415	969	602	71	244	1	0	+
EGJ1500222_transcript_14054	ENSAMXP00000010304	ENSAMXG00000010030 symbol:setdb1a family:MBD species:Astyanax mexicanus	1.00E-24	286	0.3	0.47	414	4339	299	1483	1432	175	565	2	0	+
EGJ1500222_transcript_14053	ENSMLUP00000018215	ENSMLUG00000026513 family:Homeobox species:Myotis lucifugus	5.00E-08	143	0.37	0.43	119	4339	442	89	309	153	257	-1	0	-
EGJ1500222_transcript_14068	ENSLOCP00000014764	ENSLOCG00000012003 symbol:nfxl1 family:zf-NF-X1 species:Lepisosteus oculatus	9.00E-07	132	0.22	0.3	357	4332	1492	2469	910	271	575	1	0	+
EGJ1500222_transcript_14077	ENSP00000456500	ENSG00000225614 symbol:ZNF469 family:zf-C2H2 species:Homo sapiens	1.00E-05	123	0.28	0.35	231	4329	1520	2131	3953	874	1090	2	0	+
EGJ1500222_transcript_14081	ENSMODP00000031933	ENSMODG00000015487 symbol:EP400 family:MYB species:Monodelphis domestica	5.00E-80	491	0.43	0.68	208	4327	1210	1833	6187	4300	4501	1	0	+
EGJ1500222_transcript_14090	ENSPSIP00000014751	ENSPSIG00000013064 symbol:BAZ2B family:MBD species:Pelodiscus sinensis	8.00E-19	236	0.26	0.44	217	4322	3376	4020	2179	1959	2175	1	0	+
EGJ1500222_transcript_14100	ENSAMXP00000010304	ENSAMXG00000010030 symbol:setdb1a family:MBD species:Astyanax mexicanus	2.00E-18	232	0.29	0.42	391	4316	13	1125	1432	201	551	1	0	+
EGJ1500222_transcript_14103	ENSACAP00000006109	ENSACAG00000014215 symbol:NFKB2 family:RHD species:Anolis carolinensis	6.00E-06	125	0.4	0.6	73	4314	3	218	924	616	687	3	0	+
EGJ1500222_transcript_443	ENSCAFP00000040604	ENSCAFG00000031558 symbol:ZNF853 family:zf-C2H2 species:Canis familiaris	2.00E-16	216	0.2	0.43	553	4313	1595	3220	733	62	492	2	0	+
EGJ1500222_transcript_14105	ENSONIP00000014982	ENSONIG00000011901 symbol:arid2 family:ARID species:Oreochromis niloticus	6.00E-40	418	0.3	0.49	387	4312	167	1279	1688	1	367	2	0	+
EGJ1500222_transcript_14106	ENSDORP00000010475	ENSDORG00000011146 symbol:Nr4a3 family:NGFIB-like species:Dipodomys ordii	1.00E-07	138	0.36	0.47	75	4311	4024	3800	649	107	178	-3	0	-
EGJ1500222_transcript_445	ENSP00000438706	ENSG00000144747 symbol:TMF1 family:Others species:Homo sapiens	6.00E-14	194	0.21	0.39	743	4308	997	3051	1096	220	909	1	0	+
EGJ1500222_transcript_439	ENSCPOP00000012245	ENSCPOG00000013601 symbol:SMARCA1 family:MYB species:Cavia porcellus	2.00E-21	258	0.33	0.55	176	4306	3016	3543	986	415	567	1	0	+
EGJ1500222_transcript_14132	ENSAMXP00000006581	ENSAMXG00000006165 symbol:mta2 family:zf-GATA species:Astyanax mexicanus	9.00E-07	132	0.26	0.39	178	4293	38	520	1323	87	262	2	0	+
EGJ1500222_transcript_437	ENSP00000438706	ENSG00000144747 symbol:TMF1 family:Others species:Homo sapiens	1.00E-13	191	0.21	0.4	751	4293	975	3029	1096	220	909	3	0	+
EGJ1500222_transcript_14135	ENSAMXP00000013190	ENSAMXG00000012757 symbol:kdm5c family:ARID species:Astyanax mexicanus	3.00E-22	172	0.38	0.6	99	4290	880	1170	2139	296	394	1	0	+
EGJ1500222_transcript_463	ENSP00000305071	ENSG00000064490 symbol:RFXANK family:Others species:Homo sapiens	7.00E-07	133	0.39	0.6	92	4285	3838	4110	260	108	198	1	0	+
EGJ1500222_transcript_14146	FBpp0288878	FBgn0259162 symbol:RunxB family:Runt species:Drosophila melanogaster	3.00E-10	162	0.68	0.78	40	4282	2135	2254	663	54	93	2	0	+
EGJ1500222_transcript_14147	ENSTNIP00000021779	ENSTNIG00000018605 symbol:micall2a family:Homeobox species:Tetraodon nigroviridis	1.00E-20	251	0.51	0.7	93	4281	1087	1362	602	147	239	1	0	+
EGJ1500222_transcript_14150	ENSFALP00000012845	ENSFALG00000012301 family:SRF species:Ficedula albicollis	1.00E-07	139	0.29	0.34	210	4280	727	119	313	106	310	-2	0	-
EGJ1500222_transcript_14151	ENSFALP00000009318	ENSFALG00000008916 symbol:AFF4 family:AF-4 species:Ficedula albicollis	3.00E-08	144	0.32	0.41	177	4278	2939	2466	1170	137	313	-2	0	-
EGJ1500222_transcript_14157	ENSDNOP00000028008	ENSDNOG00000005811 symbol:USF1 family:bHLH species:Dasypus novemcinctus	1.00E-06	98	0.4	0.57	53	4274	2697	2855	1326	16	67	3	0	+
EGJ1500222_transcript_14168	ENSCAFP00000040604	ENSCAFG00000031558 symbol:ZNF853 family:zf-C2H2 species:Canis familiaris	8.00E-08	103	0.22	0.46	167	4269	2951	3412	733	160	323	2	0	+
Query-Name	Hit-Name	HIt-Description	E-Value	Score	Identical	Similar	Match_Length	Query_Length	Query_start	Query_End	Hit_Length	Hit_start	Hit_End	Query_Frame	Hit_Frame	Flag
EGJ1500222_transcript_7121	ENSPSIP00000002614	ENSPSIG00000002561 family:zf-C2H2 species:Pelodiscus sinensis	2.00E-06	118	0.3	0.52	155	527	37	492	518	306	449	1	0	+
EGJ1500222_transcript_39916	C32F10.5	WBGene00001973 symbol:hmg-3 family:HMG species:Caenorhabditis elegans	1.00E-10	112	0.62	0.76	34	527	36	137	689	559	592	3	0	+
EGJ1500222_transcript_7345	ENSTNIP00000022198	ENSTNIG00000019008 symbol:ppp5c family:THAP species:Tetraodon nigroviridis	6.00E-06	114	0.29	0.54	89	514	48	314	876	29	116	3	0	+
EGJ1500222_transcript_40136	ENSGGOP00000003721	ENSGGOG00000003790 symbol:ESX1 family:Homeobox species:Gorilla gorilla	2.00E-16	204	0.35	0.44	158	513	499	32	237	73	221	-3	0	-
EGJ1500222_transcript_40147	ENSFALP00000013815	ENSFALG00000013240 symbol:HMGXB4 family:HMG species:Ficedula albicollis	3.00E-10	151	0.29	0.53	171	512	43	507	656	300	467	1	0	+
EGJ1500222_transcript_40207	ENSCAFP00000004588	ENSCAFG00000003081 symbol:PABPC4 family:bHLH species:Canis familiaris	6.00E-09	140	0.38	0.58	76	507	51	278	700	233	307	3	0	+
EGJ1500222_transcript_40204	ENSFCAP00000016982	ENSFCAG00000010027 symbol:TADA2B family:MYB species:Felis catus	4.00E-15	193	0.35	0.57	123	507	39	407	391	177	293	3	0	+
EGJ1500222_transcript_40230	ENSMUSP00000024727	ENSMUSG00000023932 symbol:Cdc5l family:MYB species:Mus musculus	4.00E-10	150	0.33	0.46	141	506	3	377	802	664	791	3	0	+
EGJ1500222_transcript_7443	ENSONIP00000022309	ENSONIG00000017692 symbol:LOC100695428 family:zf-LITAF-like species:Oreochromis niloticus	3.00E-06	117	0.44	0.76	54	505	164	3	173	17	69	-3	0	-
EGJ1500222_transcript_40252	ENSAMXP00000015509	ENSAMXG00000015044 symbol:atf2 family:TF_bZIP species:Astyanax mexicanus	3.00E-07	125	0.64	0.79	39	504	182	298	706	78	116	2	0	+
EGJ1500222_transcript_40256	ENSDARP00000116421	ENSDARG00000038306 symbol:tsc22d1 family:TSC22 species:Danio rerio	2.00E-08	136	0.45	0.64	75	503	4	228	838	746	816	1	0	+
EGJ1500222_transcript_40258	ENSFALP00000006773	ENSFALG00000006492 symbol:ZFPM1 family:zf-C2H2 species:Ficedula albicollis	1.00E-21	230	0.52	0.52	90	503	340	71	1079	907	996	-2	0	-
EGJ1500222_transcript_7556	FBpp0111569	FBgn0085432 symbol:pan family:HMG species:Drosophila melanogaster	9.00E-44	440	0.59	0.72	151	494	66	494	1192	681	829	3	0	+
EGJ1500222_transcript_40420	ENSFALP00000015820	ENSFALG00000015205 symbol:SOX21 family:HMG species:Ficedula albicollis	1.00E-10	154	0.4	0.41	93	491	44	322	294	177	269	2	0	+
EGJ1500222_transcript_40470	FBpp0088543	FBgn0261885 symbol:osa family:ARID species:Drosophila melanogaster	2.00E-10	153	0.43	0.52	92	488	222	476	2716	581	670	3	0	+
EGJ1500222_transcript_7637	ENSFALP00000005675	ENSFALG00000005449 symbol:PLAGL2 family:zf-C2H2 species:Ficedula albicollis	4.00E-06	115	0.31	0.34	112	486	98	433	660	518	618	2	0	+
EGJ1500222_transcript_40550	T20B12.8	WBGene00001974 symbol:hmg-4 family:HMG species:Caenorhabditis elegans	1.00E-20	240	0.55	0.72	85	482	10	258	697	545	629	1	0	+
EGJ1500222_transcript_40623	ENSMODP00000013828	ENSMODG00000011041 symbol:MBD2 family:MBD species:Monodelphis domestica	3.00E-08	133	0.51	0.53	87	476	125	385	416	52	124	2	0	+
EGJ1500222_transcript_8484	ENSP00000451932	ENSG00000011052 symbol:NME2 family:Others species:Homo sapiens	2.00E-16	203	0.49	0.66	73	474	3	221	292	220	292	3	0	+
EGJ1500222_transcript_40703	ENSNLEP00000016527	ENSNLEG00000013650 symbol:ESX1 family:Homeobox species:Nomascus leucogenys	2.00E-08	92	0.41	0.5	46	469	146	9	400	317	362	-3	0	-
EGJ1500222_transcript_8573	ENSGACP00000016727	ENSGACG00000012650 symbol:smarcc1a family:MYB species:Gasterosteus aculeatus	6.00E-19	225	0.54	0.71	82	468	12	257	843	50	131	3	0	+
EGJ1500222_transcript_40792	ENSRNOP00000043308	ENSRNOG00000017086 symbol:Zfp341 family:zf-C2H2 species:Rattus norvegicus	3.00E-13	123	0.62	0.81	37	462	65	175	428	8	44	2	0	+
EGJ1500222_transcript_8589	ENSTNIP00000022198	ENSTNIG00000019008 symbol:ppp5c family:THAP species:Tetraodon nigroviridis	3.00E-30	323	0.69	0.81	86	461	1	258	876	358	443	1	0	+
EGJ1500222_transcript_40808	ENSSSCP00000027812	ENSSSCG00000023349 symbol:ZNF768 family:zf-C2H2 species:Sus scrofa	5.00E-13	138	0.45	0.58	53	461	156	314	561	132	184	3	0	+
EGJ1500222_transcript_8607	ENSMODP00000040345	ENSMODG00000029210 family:zf-C2H2 species:Monodelphis domestica	8.00E-06	112	0.29	0.46	114	460	68	406	831	592	700	2	0	+
EGJ1500222_transcript_8611	T20B12.8	WBGene00001974 symbol:hmg-4 family:HMG species:Caenorhabditis elegans	3.00E-22	254	0.47	0.61	118	460	10	327	697	545	662	1	0	+
EGJ1500222_transcript_40882	FBpp0088543	FBgn0261885 symbol:osa family:ARID species:Drosophila melanogaster	1.00E-10	153	0.43	0.52	92	456	22	276	2716	581	670	1	0	+
EGJ1500222_transcript_8480	ENSTNIP00000020108	ENSTNIG00000016985 symbol:matn1 family:Homeobox species:Tetraodon nigroviridis	3.00E-09	104	0.45	0.62	47	453	30	170	1448	1308	1354	3	0	+
EGJ1500222_transcript_41027	ENSDARP00000107440	ENSDARG00000001549 symbol:sp3a family:zf-C2H2 species:Danio rerio	2.00E-09	143	0.6	0.69	42	446	32	157	691	581	622	2	0	+
EGJ1500222_transcript_8745	ENSTNIP00000022198	ENSTNIG00000019008 symbol:ppp5c family:THAP species:Tetraodon nigroviridis	4.00E-06	114	0.29	0.54	89	445	47	313	876	29	116	2	0	+
EGJ1500222_transcript_41079	ENSDARP00000099556	ENSDARG00000075295 symbol:LOC100330754 family:Tub species:Danio rerio	1.00E-07	127	0.31	0.42	147	442	53	412	528	133	277	2	0	+
EGJ1500222_transcript_41097	ENSTTRP00000011478	ENSTTRG00000012105 symbol:CREM family:TF_bZIP species:Tursiops truncatus	9.00E-20	232	0.84	0.93	56	441	58	225	343	289	343	1	0	+
EGJ1500222_transcript_41109	ENSFALP00000002140	ENSFALG00000002053 symbol:MYT1L family:zf-C2HC species:Ficedula albicollis	6.00E-11	156	0.49	0.67	72	440	216	431	1147	60	126	3	0	+
EGJ1500222_transcript_8941	ENSTBEP00000002333	ENSTBEG00000002676 symbol:RBPJ family:CSL species:Tupaia belangeri	3.00E-11	119	0.48	0.66	44	440	121	252	491	401	444	1	0	+
EGJ1500222_transcript_8791	ENSONIP00000014230	ENSONIG00000011305 symbol:lmx1ba family:Homeobox species:Oreochromis niloticus	2.00E-07	125	0.38	0.61	56	437	69	233	396	32	86	3	0	+
EGJ1500222_transcript_8834	ENSXETP00000060071	ENSXETG00000011434 symbol:bcl11b family:zf-C2H2 species:Xenopus tropicalis	4.00E-08	131	0.32	0.5	111	436	67	393	866	714	816	1	0	+
EGJ1500222_transcript_41191	ENSGGOP00000003721	ENSGGOG00000003790 symbol:ESX1 family:Homeobox species:Gorilla gorilla	6.00E-12	142	0.39	0.43	88	435	277	14	237	127	209	-3	0	-
Query-Name	Hit-Name	HIt-Description	E-Value	Score	Identical	Similar	Match_Length	Query_Length	Query_start	Query_End	Hit_Length	Hit_start	Hit_End	Query_Frame	Hit_Frame	Flag
EGJ1500222_transcript_8918	ENSGGOP00000003721	ENSGGOG00000003790 symbol:ESX1 family:Homeobox species:Gorilla gorilla	8.00E-09	137	0.43	0.49	97	432	80	352	237	116	209	2	0	+
EGJ1500222_transcript_41234	ENSCAFP00000008732	ENSCAFG00000005834 symbol:ZIC5 family:zf-C2H2 species:Canis familiaris	4.00E-06	114	0.34	0.4	148	431	429	25	669	61	180	-3	0	-
EGJ1500222_transcript_8916	T20B12.8	WBGene00001974 symbol:hmg-4 family:HMG species:Caenorhabditis elegans	2.00E-22	254	0.47	0.61	118	426	10	327	697	545	662	1	0	+
EGJ1500222_transcript_41473	ENSTRUP00000040339	ENSTRUG00000015790 symbol:myt1la family:zf-C2HC species:Takifugu rubripes	9.00E-07	119	0.39	0.57	76	412	249	40	1208	86	161	-2	0	-
EGJ1500222_transcript_9117	ENSTRUP00000040968	ENSTRUG00000016020 symbol:ppp5c family:THAP species:Takifugu rubripes	7.00E-12	163	0.38	0.58	89	410	3	266	860	359	447	3	0	+
EGJ1500222_transcript_41581	ENSSHAP00000019161	ENSSHAG00000016270 symbol:REST family:zf-C2H2 species:Sarcophilus harrisii	7.00E-09	137	0.36	0.5	100	402	32	331	918	518	614	2	0	+
EGJ1500222_transcript_41632	ENSFALP00000002140	ENSFALG00000002053 symbol:MYT1L family:zf-C2HC species:Ficedula albicollis	3.00E-08	132	0.46	0.71	59	397	223	396	1147	64	122	1	0	+
EGJ1500222_transcript_9270	ENSMMUP00000030676	ENSMMUG00000023302 symbol:ESX1 family:Homeobox species:Macaca mulatta	2.00E-07	125	0.37	0.52	82	394	322	89	361	246	327	-1	0	-
EGJ1500222_transcript_41702	ENSONIP00000004107	ENSONIG00000003272 symbol:baz2ba family:MBD species:Oreochromis niloticus	1.00E-12	169	0.52	0.64	64	390	160	351	2203	2112	2175	1	0	+
EGJ1500222_transcript_9461	ENSP00000451932	ENSG00000011052 symbol:NME2 family:Others species:Homo sapiens	1.00E-23	264	0.6	0.78	73	380	3	221	292	220	292	3	0	+
EGJ1500222_transcript_8738	ENSP00000410769	ENSG00000169714 symbol:CNBP family:Others species:Homo sapiens	1.00E-07	126	0.37	0.54	76	378	1	204	179	107	176	1	0	+
EGJ1500222_transcript_41994	ENSTNIP00000021352	ENSTNIG00000005314 symbol:kifc1 (1 of 2) family:ZBTB species:Tetraodon nigroviridis	5.00E-20	232	0.62	0.76	79	365	10	246	1322	758	836	1	0	+
EGJ1500222_transcript_9679	ENSMPUP00000010016	ENSMPUG00000010092 symbol:ZFHX4 family:Homeobox species:Mustela putorius furo	4.00E-06	78	0.62	0.62	21	349	122	184	3573	2003	2023	2	0	+
EGJ1500222_transcript_9718	ENSFALP00000000572	ENSFALG00000000552 symbol:NEUROD2 family:bHLH species:Ficedula albicollis	1.00E-12	168	0.45	0.62	60	345	64	243	366	23	82	1	0	+
EGJ1500222_transcript_42241	FBpp0288762	FBgn0002931 symbol:net family:bHLH species:Drosophila melanogaster	8.00E-19	222	0.51	0.69	87	340	25	285	360	269	355	1	0	+
EGJ1500222_transcript_9817	ENSDORP00000006015	ENSDORG00000006425 symbol:Myt1 family:zf-C2HC species:Dipodomys ordii	9.00E-07	118	0.52	0.73	48	336	16	159	1129	264	311	1	0	+
EGJ1500222_transcript_9807	ENSFALP00000003134	ENSFALG00000002997 family:TF_bZIP species:Ficedula albicollis	1.00E-05	109	0.4	0.49	65	335	9	203	476	123	185	3	0	+
EGJ1500222_transcript_42341	ENSP00000410769	ENSG00000169714 symbol:CNBP family:Others species:Homo sapiens	1.00E-07	126	0.37	0.54	76	330	1	204	179	107	176	1	0	+
EGJ1500222_transcript_9820	ENSP00000451932	ENSG00000011052 symbol:NME2 family:Others species:Homo sapiens	1.00E-23	264	0.6	0.78	73	329	2	220	292	220	292	2	0	+
EGJ1500222_transcript_9959	ENSMMUP00000004193	ENSMMUG00000003136 symbol:MBD2 family:MBD species:Macaca mulatta	3.00E-06	113	0.45	0.47	93	316	6	275	412	47	133	3	0	+
Query-Name	Hit-Name	HIt-Description	E-Value	Score	Identical	Similar	Match_Length	Query_Length	Query_start	Query_End	Hit_Length	Hit_start	Hit_End	Query_Frame	Hit_Frame	Flag
EGJ1500222_transcript_42646	ENSFALP00000013815	ENSFALG00000013240 symbol:HMGXB4 family:HMG species:Ficedula albicollis	1.00E-07	126	0.3	0.74	73	298	33	251	656	370	442	3	0	+
EGJ1500222_transcript_10193	ENSTRUP00000016343	ENSTRUG00000006648 symbol:cdc5l family:MYB species:Takifugu rubripes	6.00E-19	223	0.54	0.69	95	278	2	259	812	167	261	2	0	+
EGJ1500222_transcript_10243	ENSLOCP00000000208	ENSLOCG00000000187 symbol:hmgb1b family:HMG species:Lepisosteus oculatus	1.00E-05	109	0.58	0.75	36	270	12	119	212	177	212	3	0	+
EGJ1500222_transcript_9979	ENSLOCP00000000208	ENSLOCG00000000187 symbol:hmgb1b family:HMG species:Lepisosteus oculatus	1.00E-05	109	0.58	0.75	36	233	12	119	212	177	212	3	0	+
EGJ1500222_transcript_43242	ENSLAFP00000028917	ENSLAFG00000007004 symbol:BRD3 family:AF-4 species:Loxodonta africana	5.00E-07	120	0.49	0.74	47	227	33	173	744	496	542	3	0	+
EGJ1500222_transcript_43327	FBpp0099478	FBgn0023076 symbol:Clk family:bHLH species:Drosophila melanogaster	1.00E-07	116	0.55	0.76	38	216	144	31	1027	29	66	-1	0	-
EGJ1500222_transcript_10557	ENSOANP00000007784	ENSOANG00000004914 symbol:MYT1 family:zf-C2HC species:Ornithorhynchus anatinus	1.00E-09	143	0.6	0.98	42	207	4	129	1178	309	350	1	0	+
EGJ1500222_transcript_43657	FBpp0304648	FBgn0011648 symbol:Mad family:MH1 species:Drosophila melanogaster	1.00E-13	177	0.73	0.82	49	170	22	168	525	73	121	1	0	+
EGJ1500222_transcript_10869	FBpp0292045	FBgn0261588 symbol:pdm3 family:Pou species:Drosophila melanogaster	2.00E-06	115	0.5	0.69	48	145	145	2	1291	681	728	-1	0	-
Query-Name	Hit-Name	HIt-Description	E-Value	Score	Identical	Similar	Match_Length	Query_Length	Query_start	Query_End	Hit_Length	Hit_start	Hit_End	Query_Frame	Hit_Frame	Flag
EGJ1500222_transcript_14170	ENSECAP00000017061	ENSECAG00000019606 symbol:SNX29 family:TSC22 species:Equus caballus	1.00E-06	130	0.28	0.54	95	4268	1798	2082	375	222	310	1	0	+
EGJ1500222_transcript_14181	ENSFALP00000011391	ENSFALG00000010912 family:HMG species:Ficedula albicollis	6.00E-06	125	0.33	0.36	137	4262	2656	2273	318	78	206	-2	0	-
EGJ1500222_transcript_459	ENSOCUP00000008278	ENSOCUG00000009605 symbol:PRDM2 family:zf-C2H2 species:Oryctolagus cuniculus	5.00E-08	143	0.31	0.4	282	4260	3467	2748	1507	620	890	-2	0	-
EGJ1500222_transcript_14189	ENSAMXP00000010304	ENSAMXG00000010030 symbol:setdb1a family:MBD species:Astyanax mexicanus	3.00E-23	274	0.3	0.46	398	4255	357	1493	1432	192	565	3	0	+
EGJ1500222_transcript_14190	ENSP00000438706	ENSG00000144747 symbol:TMF1 family:Others species:Homo sapiens	1.00E-09	156	0.24	0.44	305	4255	2903	2046	1096	432	715	-3	0	-
EGJ1500222_transcript_14206	ENSMODP00000011949	ENSMODG00000009563 symbol:RERE family:zf-GATA species:Monodelphis domestica	2.00E-06	128	0.24	0.35	384	4241	3638	2583	1561	746	1113	-1	0	-
EGJ1500222_transcript_485	ENSPSIP00000012190	ENSPSIG00000010950 family:TSC22 species:Pelodiscus sinensis	4.00E-07	135	0.23	0.4	442	4237	1556	2770	603	8	415	2	0	+
EGJ1500222_transcript_479	ENSPSIP00000000851	ENSPSIG00000000851 family:zf-NF-X1 species:Pelodiscus sinensis	4.00E-12	178	0.28	0.34	513	4227	3376	1991	668	12	478	-3	0	-
EGJ1500222_transcript_14230	FBpp0293146	FBgn0004595 symbol:pros family:HPD species:Drosophila melanogaster	4.00E-13	187	0.25	0.45	296	4225	1768	2601	1835	70	362	1	0	+
EGJ1500222_transcript_14232	ENSPMAP00000002311	ENSPMAG00000002099 symbol:kmt2d family:HMG species:Petromyzon marinus	2.00E-25	202	0.35	0.46	226	4223	3339	3986	3922	3707	3916	3	0	+
EGJ1500222_transcript_492	ENSMUSP00000099884	ENSMUSG00000028487 symbol:Bnc2 family:zf-C2H2 species:Mus musculus	3.00E-21	257	0.57	0.71	87	4220	2601	2861	1127	859	943	3	0	+
EGJ1500222_transcript_14245	ENSTTRP00000010297	ENSTTRG00000010852 symbol:NFKB1 family:RHD species:Tursiops truncatus	3.00E-06	127	0.3	0.46	177	4214	2318	2845	964	572	741	2	0	+
EGJ1500222_transcript_14247	ENSP00000438706	ENSG00000144747 symbol:TMF1 family:Others species:Homo sapiens	5.00E-14	194	0.22	0.43	574	4213	1328	2854	1096	525	1075	2	0	+
EGJ1500222_transcript_462	ENSETEP00000007050	ENSETEG00000008675 symbol:TSC22D1 family:TSC22 species:Echinops telfairi	1.00E-22	269	0.23	0.37	1071	4211	3842	834	1061	23	983	-1	0	-
EGJ1500222_transcript_499	ENSAMXP00000010304	ENSAMXG00000010030 symbol:setdb1a family:MBD species:Astyanax mexicanus	6.00E-13	185	0.35	0.51	184	4209	807	1325	1432	360	537	3	0	+
EGJ1500222_transcript_14252	ENSAMXP00000010304	ENSAMXG00000010030 symbol:setdb1a family:MBD species:Astyanax mexicanus	1.00E-24	286	0.3	0.47	414	4209	306	1490	1432	175	565	3	0	+
EGJ1500222_transcript_14260	ENSFCAP00000023209	ENSFCAG00000027577 symbol:ZNF469 family:zf-C2H2 species:Felis catus	2.00E-07	137	0.23	0.31	700	4203	3130	1244	3640	1639	2309	-3	0	-
EGJ1500222_transcript_14278	ENSAMXP00000025438	ENSAMXG00000024732 symbol:kdm5ba family:ARID species:Astyanax mexicanus	1.00E-119	655	0.29	0.5	603	4193	1248	3032	1499	416	996	3	0	+
EGJ1500222_transcript_14281	ENSPSIP00000000851	ENSPSIG00000000851 family:zf-NF-X1 species:Pelodiscus sinensis	4.00E-12	178	0.27	0.32	441	4191	1769	603	668	35	440	-2	0	-
EGJ1500222_transcript_497	ENSP00000438706	ENSG00000144747 symbol:TMF1 family:Others species:Homo sapiens	7.00E-12	176	0.21	0.44	463	4180	2197	3474	1096	440	889	1	0	+
EGJ1500222_transcript_513	ENSDNOP00000030844	ENSDNOG00000034846 symbol:CCDC88A family:TF_bZIP species:Dasypus novemcinctus	8.00E-07	132	0.21	0.46	256	4173	2197	2883	481	229	481	1	0	+
EGJ1500222_transcript_14329	ENSAMXP00000010304	ENSAMXG00000010030 symbol:setdb1a family:MBD species:Astyanax mexicanus	4.00E-12	178	0.28	0.44	271	4158	919	1719	1432	353	567	1	0	+
EGJ1500222_transcript_14334	ENSAMXP00000010304	ENSAMXG00000010030 symbol:setdb1a family:MBD species:Astyanax mexicanus	2.00E-20	250	0.34	0.51	265	4153	1042	1809	1432	310	561	1	0	+
EGJ1500222_transcript_14342	ENSAMXP00000010304	ENSAMXG00000010030 symbol:setdb1a family:MBD species:Astyanax mexicanus	2.00E-24	284	0.29	0.45	416	4149	311	1495	1432	175	564	2	0	+
EGJ1500222_transcript_14344	ENSONIP00000005672	ENSONIG00000004505 symbol:CAMTA2 family:CG-1 species:Oreochromis niloticus	1.00E-07	106	0.28	0.42	168	4146	4078	3605	1563	236	399	-3	0	-
EGJ1500222_transcript_14346	ENSP00000438706	ENSG00000144747 symbol:TMF1 family:Others species:Homo sapiens	3.00E-22	265	0.23	0.46	535	4145	708	2213	1096	386	890	3	0	+
EGJ1500222_transcript_14351	ENSAMXP00000010304	ENSAMXG00000010030 symbol:setdb1a family:MBD species:Astyanax mexicanus	3.00E-13	187	0.36	0.53	197	4144	1909	2433	1432	374	564	1	0	+
EGJ1500222_transcript_14352	FBpp0303589	FBgn0000179 symbol:bi family:T-box species:Drosophila melanogaster	6.00E-14	122	0.53	0.75	36	4144	2991	2884	1023	45	80	-2	0	-
EGJ1500222_transcript_14350	ENSTTRP00000010297	ENSTTRG00000010852 symbol:NFKB1 family:RHD species:Tursiops truncatus	4.00E-07	135	0.3	0.46	182	4144	2238	2780	964	567	741	3	0	+
EGJ1500222_transcript_14354	ENSFCAP00000009088	ENSFCAG00000009798 symbol:ZNF768 family:zf-C2H2 species:Felis catus	8.00E-20	244	0.43	0.58	105	4142	2993	3283	554	60	164	2	0	+
EGJ1500222_transcript_14357	ENSP00000438706	ENSG00000144747 symbol:TMF1 family:Others species:Homo sapiens	5.00E-06	88	0.24	0.46	121	4139	1952	2308	1096	550	663	2	0	+
EGJ1500222_transcript_14358	ENSVPAP00000009764	ENSVPAG00000010492 family:MYB species:Vicugna pacos	7.00E-10	111	0.31	0.47	136	4139	786	1163	966	157	282	3	0	+
EGJ1500222_transcript_14363	FBpp0297914	FBgn0031759 symbol:lid family:ARID species:Drosophila melanogaster	1.00E-132	652	0.33	0.49	492	4137	64	1410	1838	147	631	1	0	+
EGJ1500222_transcript_14366	ENSAMXP00000002275	ENSAMXG00000002224 symbol:rereb family:zf-GATA species:Astyanax mexicanus	3.00E-06	127	0.24	0.34	270	4135	1689	2471	1247	533	781	3	0	+
EGJ1500222_transcript_532	ENSSTOP00000018374	ENSSTOG00000026277 family:TF_bZIP species:Ictidomys tridecemlineatus	8.00E-10	158	0.21	0.46	341	4120	1211	2137	710	346	676	2	0	+
EGJ1500222_transcript_14398	ENSMICP00000009499	ENSMICG00000010424 symbol:HIVEP3 family:zf-C2H2 species:Microcebus murinus	9.00E-11	166	0.27	0.36	281	4113	1396	596	2377	1873	2138	-3	0	-
EGJ1500222_transcript_14407	ENSGGOP00000024477	ENSGGOG00000015245 symbol:RERE family:zf-GATA species:Gorilla gorilla	4.00E-06	126	0.25	0.37	297	4109	1916	1044	1516	607	886	-1	0	-
EGJ1500222_transcript_14419	ENSSTOP00000018374	ENSSTOG00000026277 family:TF_bZIP species:Ictidomys tridecemlineatus	1.00E-16	216	0.2	0.42	707	4097	793	2751	710	40	698	1	0	+
EGJ1500222_transcript_14437	ENSOARP00000011731	ENSOARG00000010939 symbol:NR4A3 family:NGFIB-like species:Ovis aries	7.00E-06	124	0.29	0.35	139	4087	437	21	602	129	267	-3	0	-
EGJ1500222_transcript_14441	ENSCJAP00000044275	ENSCJAG00000033993 family:zf-C2H2 species:Callithrix jacchus	1.00E-07	140	0.26	0.4	337	4084	83	1018	525	136	430	2	0	+
EGJ1500222_transcript_14444	ENSPCAP00000001291	ENSPCAG00000001300 symbol:RERE family:zf-GATA species:Procavia capensis	8.00E-13	184	0.26	0.34	413	4082	111	1298	1534	684	1059	3	0	+
EGJ1500222_transcript_14447	ENSAMXP00000010304	ENSAMXG00000010030 symbol:setdb1a family:MBD species:Astyanax mexicanus	1.00E-17	225	0.29	0.47	286	4081	15	833	1432	317	582	3	0	+
EGJ1500222_transcript_14453	ENSONIP00000017710	ENSONIG00000014090 symbol:si:ch73-196k8.2 family:bHLH species:Oreochromis niloticus	1.00E-07	140	0.23	0.35	593	4078	356	2035	2301	1562	2080	2	0	+
EGJ1500222_transcript_14455	FBpp0297914	FBgn0031759 symbol:lid family:ARID species:Drosophila melanogaster	1.00E-135	1240	0.28	0.46	1287	4077	56	3622	1838	147	1370	2	0	+
EGJ1500222_transcript_14462	ENSTNIP00000018210	ENSTNIG00000015156 symbol:rerea family:zf-GATA species:Tetraodon nigroviridis	4.00E-59	583	0.49	0.64	249	4071	284	1018	1548	346	573	2	0	+
EGJ1500222_transcript_552	ENSP00000438706	ENSG00000144747 symbol:TMF1 family:Others species:Homo sapiens	9.00E-11	166	0.22	0.41	528	4062	1343	2857	1096	432	920	2	0	+
EGJ1500222_transcript_615	ENSDARP00000103197	ENSDARG00000017397 symbol:smarcc1a family:MYB species:Danio rerio	6.00E-82	374	0.4	0.56	239	4062	1488	2195	1089	539	764	3	0	+
EGJ1500222_transcript_14480	ENSAMXP00000005572	ENSAMXG00000005439 symbol:aff3 family:AF-4 species:Astyanax mexicanus	6.00E-07	102	0.24	0.38	200	4061	999	1568	1213	414	609	3	0	+
EGJ1500222_transcript_547	ENSMEUP00000015215	ENSMEUG00000016625 symbol:CIC family:HMG species:Macropus eugenii	1.00E-28	320	0.27	0.34	901	4060	2740	278	1537	486	1289	-1	0	-
EGJ1500222_transcript_14484	ENSSTOP00000018374	ENSSTOG00000026277 family:TF_bZIP species:Ictidomys tridecemlineatus	2.00E-10	163	0.21	0.42	603	4059	1479	3191	710	110	681	3	0	+
EGJ1500222_transcript_14487	ENSNLEP00000002962	ENSNLEG00000002452 symbol:ZNF555 family:zf-C2H2 species:Nomascus leucogenys	2.00E-09	155	0.22	0.35	350	4058	3004	3933	627	201	534	1	0	+
EGJ1500222_transcript_569	FBpp0297914	FBgn0031759 symbol:lid family:ARID species:Drosophila melanogaster	9.00E-94	584	0.29	0.49	582	4052	1370	3082	1838	631	1193	2	0	+
EGJ1500222_transcript_14504	ENSGGOP00000003721	ENSGGOG00000003790 symbol:ESX1 family:Homeobox species:Gorilla gorilla	4.00E-22	264	0.39	0.48	163	4050	2030	1548	237	68	213	-2	0	-
EGJ1500222_transcript_549	ENSPVAP00000007150	ENSPVAG00000007574 symbol:SMARCC2 family:MYB species:Pteropus vampyrus	0	2146	0.4	0.53	1279	4050	93	3644	1213	4	1212	3	0	+
EGJ1500222_transcript_577	ENSTNIP00000005184	ENSTNIG00000002630 symbol:ZBTB22 (2 of 2) family:ZBTB species:Tetraodon nigroviridis	1.00E-06	130	0.27	0.36	248	4048	988	1677	531	137	358	1	0	+
EGJ1500222_transcript_14511	FBpp0297914	FBgn0031759 symbol:lid family:ARID species:Drosophila melanogaster	1.00E-135	1240	0.29	0.47	1271	4047	76	3594	1838	147	1370	1	0	+
EGJ1500222_transcript_14519	ENSP00000357330	ENSG00000116539 symbol:ASH1L family:Others species:Homo sapiens	2.00E-19	240	0.34	0.52	182	4045	931	1467	2969	2121	2290	1	0	+
EGJ1500222_transcript_14546	FBpp0088543	FBgn0261885 symbol:osa family:ARID species:Drosophila melanogaster	5.00E-10	160	0.25	0.32	483	4033	2038	3378	2716	59	455	1	0	+
EGJ1500222_transcript_559	F59B10.1	WBGene00004134 symbol:pqn-47 family:NDT80/PhoG species:Caenorhabditis elegans	1.00E-123	1137	0.33	0.49	978	4023	449	3361	931	76	926	2	0	+
EGJ1500222_transcript_599	ENSSTOP00000018374	ENSSTOG00000026277 family:TF_bZIP species:Ictidomys tridecemlineatus	2.00E-62	612	0.29	0.56	549	4004	406	1983	710	15	544	1	0	+
EGJ1500222_transcript_14592	ENSSTOP00000018374	ENSSTOG00000026277 family:TF_bZIP species:Ictidomys tridecemlineatus	1.00E-22	269	0.22	0.43	719	4003	529	2643	710	41	704	1	0	+
EGJ1500222_transcript_14591	FBpp0302588	FBgn0085451 symbol:CG34422 family:ARID species:Drosophila melanogaster	1.00E-28	320	0.21	0.35	1247	4003	435	3950	2486	410	1615	3	0	+
EGJ1500222_transcript_602	ENSDNOP00000030844	ENSDNOG00000034846 symbol:CCDC88A family:TF_bZIP species:Dasypus novemcinctus	3.00E-06	127	0.2	0.43	498	4003	1435	2874	481	10	477	1	0	+
EGJ1500222_transcript_14594	FBpp0302633	FBgn0263772 symbol:CG43689 family:zf-C2HC species:Drosophila melanogaster	9.00E-06	123	0.84	0.92	25	4003	3207	3133	1706	45	69	-2	0	-
EGJ1500222_transcript_596	ENSDNOP00000030844	ENSDNOG00000034846 symbol:CCDC88A family:TF_bZIP species:Dasypus novemcinctus	2.00E-10	163	0.2	0.42	455	4000	2109	3395	481	35	478	3	0	+
EGJ1500222_transcript_14603	ENSMICP00000007620	ENSMICG00000008368 symbol:DNAJC2 family:MYB species:Microcebus murinus	1.00E-06	131	0.27	0.49	154	3995	2	400	568	255	403	2	0	+
EGJ1500222_transcript_14609	ENSPTRP00000038080	ENSPTRG00000022139 symbol:ESX1 family:Homeobox species:Pan troglodytes	6.00E-09	150	0.37	0.43	131	3994	1791	2159	394	250	378	3	0	+
EGJ1500222_transcript_14607	FBpp0303589	FBgn0000179 symbol:bi family:T-box species:Drosophila melanogaster	8.00E-11	149	0.59	0.76	41	3994	2689	2567	1023	103	143	-1	0	-
EGJ1500222_transcript_598	ENSPSIP00000002614	ENSPSIG00000002561 family:zf-C2H2 species:Pelodiscus sinensis	4.00E-06	126	0.33	0.4	236	3991	598	1287	518	243	456	1	0	+
EGJ1500222_transcript_14616	ENSMICP00000007741	ENSMICG00000008489 symbol:RERE family:zf-GATA species:Microcebus murinus	1.00E-82	513	0.39	0.55	309	3989	773	1648	1558	402	689	2	0	+
EGJ1500222_transcript_14621	ENSAMXP00000010304	ENSAMXG00000010030 symbol:setdb1a family:MBD species:Astyanax mexicanus	1.00E-17	225	0.31	0.49	304	3987	11	880	1432	297	582	2	0	+
EGJ1500222_transcript_14622	ENSTNIP00000005184	ENSTNIG00000002630 symbol:ZBTB22 (2 of 2) family:ZBTB species:Tetraodon nigroviridis	2.00E-06	111	0.34	0.4	186	3986	2659	2141	531	221	377	-2	0	-
EGJ1500222_transcript_14626	FBpp0292045	FBgn0261588 symbol:pdm3 family:Pou species:Drosophila melanogaster	7.00E-06	124	0.31	0.47	134	3984	3497	3862	1291	83	211	2	0	+
EGJ1500222_transcript_14625	ENSVPAP00000006742	ENSVPAG00000007247 symbol:AFF4 family:AF-4 species:Vicugna pacos	3.00E-26	299	0.2	0.35	963	3984	279	3137	1163	10	898	3	0	+
EGJ1500222_transcript_14637	ENSAMXP00000013190	ENSAMXG00000012757 symbol:kdm5c family:ARID species:Astyanax mexicanus	4.00E-25	290	0.39	0.58	179	3979	1986	2501	2139	296	470	3	0	+
EGJ1500222_transcript_14639	ENSPCAP00000002404	ENSPCAG00000002580 family:TSC22 species:Procavia capensis	7.00E-14	193	0.22	0.44	450	3978	560	1816	949	310	731	2	0	+
EGJ1500222_transcript_14644	ENSAMXP00000006581	ENSAMXG00000006165 symbol:mta2 family:zf-GATA species:Astyanax mexicanus	5.00E-06	125	0.25	0.39	178	3977	1385	1870	1323	87	262	2	0	+
EGJ1500222_transcript_608	ENSDNOP00000030844	ENSDNOG00000034846 symbol:CCDC88A family:TF_bZIP species:Dasypus novemcinctus	2.00E-10	164	0.2	0.41	465	3976	2115	3401	481	35	478	3	0	+
EGJ1500222_transcript_14650	T14F9.5	WBGene00003018 symbol:lin-32 family:bHLH species:Caenorhabditis elegans	3.00E-16	213	0.56	0.68	81	3972	3605	3847	142	48	128	2	0	+
EGJ1500222_transcript_14652	FBpp0303589	FBgn0000179 symbol:bi family:T-box species:Drosophila melanogaster	2.00E-16	129	0.7	0.87	30	3970	778	689	1023	115	144	-1	0	-
EGJ1500222_transcript_14653	ENSXETP00000051399	ENSXETG00000023840 symbol:nr2c1 family:RXR-like species:Xenopus tropicalis	3.00E-52	433	0.3	0.44	454	3970	1611	2867	637	150	565	3	0	+
EGJ1500222_transcript_14664	ENSCAFP00000017336	ENSCAFG00000011794 symbol:UNCX family:Homeobox species:Canis familiaris	4.00E-07	135	0.34	0.42	163	3966	1541	1059	538	235	375	-2	0	-
EGJ1500222_transcript_539	Y41C4A.11	WBGene00012757 symbol:Y41C4A.11 family:zf-LITAF-like species:Caenorhabditis elegans	2.00E-31	344	0.28	0.48	320	3966	73	1026	386	103	386	1	0	+
EGJ1500222_transcript_623	ENSCPOP00000012245	ENSCPOG00000013601 symbol:SMARCA1 family:MYB species:Cavia porcellus	1.00E-80	769	0.37	0.54	535	3962	1370	2959	986	105	576	2	0	+
EGJ1500222_transcript_637	ENSMUSP00000058037	ENSMUSG00000049577 symbol:Zfpm1 family:zf-C2H2 species:Mus musculus	1.00E-09	157	0.26	0.33	333	3956	1710	853	995	638	928	-3	0	-
EGJ1500222_transcript_14710	FBpp0302588	FBgn0085451 symbol:CG34422 family:ARID species:Drosophila melanogaster	6.00E-25	178	0.2	0.35	741	3945	1569	3632	2486	984	1663	3	0	+
EGJ1500222_transcript_14715	ENSFALP00000006773	ENSFALG00000006492 symbol:ZFPM1 family:zf-C2H2 species:Ficedula albicollis	3.00E-26	299	0.3	0.34	457	3941	2573	1281	1079	607	1040	-1	0	-
EGJ1500222_transcript_14721	FBpp0303470	FBgn0003396 symbol:shn family:zf-C2H2 species:Drosophila melanogaster	1.00E-13	191	0.21	0.43	376	3941	878	1981	2587	4	355	2	0	+
EGJ1500222_transcript_14724	ENSAMXP00000010304	ENSAMXG00000010030 symbol:setdb1a family:MBD species:Astyanax mexicanus	3.00E-16	213	0.31	0.51	226	3938	902	1540	1432	341	560	2	0	+
EGJ1500222_transcript_14725	ENSP00000363792	ENSG00000148513 symbol:ANKRD30A family:Others species:Homo sapiens	1.00E-14	199	0.29	0.45	189	3938	2128	2694	1460	10	193	1	0	+
EGJ1500222_transcript_649	ENSORLP00000011412	ENSORLG00000009097 symbol:si:ch73-196k8.2 family:bHLH species:Oryzias latipes	1.00E-20	252	0.23	0.38	1100	3934	3213	175	2045	170	1176	-2	0	-
EGJ1500222_transcript_14738	ENSTGUP00000013978	ENSTGUG00000013576 symbol:PHOX2A family:Homeobox species:Taeniopygia guttata	2.00E-19	196	0.64	0.77	61	3932	3418	3600	204	5	65	1	0	+
EGJ1500222_transcript_626	ENSPCAP00000002404	ENSPCAG00000002580 family:TSC22 species:Procavia capensis	5.00E-12	177	0.22	0.43	442	3930	570	1814	949	310	731	3	0	+
EGJ1500222_transcript_14740	ENSPSIP00000002614	ENSPSIG00000002561 family:zf-C2H2 species:Pelodiscus sinensis	5.00E-06	125	0.28	0.37	244	3930	551	1270	518	299	506	2	0	+
EGJ1500222_transcript_14744	FBpp0303173	FBgn0259172 symbol:rn family:zf-C2H2 species:Drosophila melanogaster	9.00E-91	856	0.6	0.73	264	3929	871	1650	952	405	664	1	0	+
EGJ1500222_transcript_14751	ENSAMXP00000010304	ENSAMXG00000010030 symbol:setdb1a family:MBD species:Astyanax mexicanus	1.00E-16	216	0.28	0.47	249	3925	16	732	1432	341	582	1	0	+
EGJ1500222_transcript_14757	ENSPSIP00000002614	ENSPSIG00000002561 family:zf-C2H2 species:Pelodiscus sinensis	2.00E-08	145	0.36	0.48	187	3923	1183	1713	518	308	487	1	0	+
EGJ1500222_transcript_14756	ENSSTOP00000018374	ENSSTOG00000026277 family:TF_bZIP species:Ictidomys tridecemlineatus	2.00E-11	171	0.21	0.43	474	3923	457	1764	710	220	684	1	0	+
EGJ1500222_transcript_662	ENSAPLP00000010963	ENSAPLG00000011166 symbol:AFF4 family:AF-4 species:Anas platyrhynchos	2.00E-20	194	0.26	0.44	330	3919	1812	2750	1168	712	1025	3	0	+
EGJ1500222_transcript_639	ENSCAFP00000007261	ENSCAFG00000004858 symbol:CIC family:HMG species:Canis familiaris	2.00E-07	137	0.23	0.33	726	3914	1935	3887	1619	635	1305	3	0	+
EGJ1500222_transcript_14788	ENSAMXP00000010304	ENSAMXG00000010030 symbol:setdb1a family:MBD species:Astyanax mexicanus	5.00E-15	203	0.33	0.49	220	3906	34	660	1432	355	562	1	0	+
EGJ1500222_transcript_14797	ENSORLP00000001413	ENSORLG00000001147 symbol:SETDB2 family:MBD species:Oryzias latipes	7.00E-14	193	0.42	0.52	127	3902	1293	1652	588	246	366	3	0	+
EGJ1500222_transcript_14804	ENSMLUP00000018215	ENSMLUG00000026513 family:Homeobox species:Myotis lucifugus	3.00E-14	196	0.34	0.39	190	3900	2414	1854	309	128	281	-2	0	-
EGJ1500222_transcript_14807	Y41C4A.11	WBGene00012757 symbol:Y41C4A.11 family:zf-LITAF-like species:Caenorhabditis elegans	5.00E-32	349	0.28	0.51	300	3898	64	957	386	103	386	1	0	+
EGJ1500222_transcript_14816	ENSP00000389536	ENSG00000162613 symbol:FUBP1 family:Others species:Homo sapiens	1.00E-70	665	0.4	0.53	436	3895	325	1542	665	142	532	1	0	+
EGJ1500222_transcript_620	ENSCPOP00000012245	ENSCPOG00000013601 symbol:SMARCA1 family:MYB species:Cavia porcellus	4.00E-82	781	0.37	0.54	534	3890	1361	2947	986	105	576	2	0	+
EGJ1500222_transcript_14835	ENSONIP00000009622	ENSONIG00000007636 symbol:AFF1 family:AF-4 species:Oreochromis niloticus	1.00E-07	105	0.25	0.45	174	3888	2115	2585	1185	860	1029	3	0	+
EGJ1500222_transcript_14845	ENSLOCP00000008708	ENSLOCG00000007189 symbol:rerea family:zf-GATA species:Lepisosteus oculatus	1.00E-110	1020	0.44	0.58	498	3883	32	1483	1508	239	693	2	0	+
EGJ1500222_transcript_14847	FBpp0288878	FBgn0259162 symbol:RunxB family:Runt species:Drosophila melanogaster	2.00E-10	163	0.69	0.82	39	3882	1488	1604	663	54	92	3	0	+
EGJ1500222_transcript_14848	ENSPSIP00000000851	ENSPSIG00000000851 family:zf-NF-X1 species:Pelodiscus sinensis	2.00E-12	181	0.25	0.31	748	3881	2452	371	668	6	663	-2	0	-
EGJ1500222_transcript_14854	ENSAMXP00000010304	ENSAMXG00000010030 symbol:setdb1a family:MBD species:Astyanax mexicanus	1.00E-24	286	0.3	0.47	414	3879	308	1492	1432	175	565	2	0	+
EGJ1500222_transcript_677	ENSTTRP00000016174	ENSTTRG00000017060 symbol:KMT2C family:HMG species:Tursiops truncatus	5.00E-94	691	0.38	0.52	432	3874	328	1521	4845	824	1231	1	0	+
EGJ1500222_transcript_14862	ENSDORP00000010475	ENSDORG00000011146 symbol:Nr4a3 family:NGFIB-like species:Dipodomys ordii	5.00E-06	125	0.37	0.47	68	3874	3308	3105	649	107	170	-3	0	-
EGJ1500222_transcript_14868	ENSRNOP00000056967	ENSRNOG00000015701 symbol:Rreb1 family:zf-C2H2 species:Rattus norvegicus	7.00E-06	124	0.23	0.4	230	3871	1741	2358	1697	1286	1494	1	0	+
EGJ1500222_transcript_688	ENSCAFP00000017336	ENSCAFG00000011794 symbol:UNCX family:Homeobox species:Canis familiaris	3.00E-07	135	0.34	0.42	163	3871	1549	1067	538	235	375	-1	0	-
EGJ1500222_transcript_14873	ENSP00000316950	ENSG00000104177 symbol:MYEF2 family:Others species:Homo sapiens	2.00E-39	413	0.34	0.51	348	3869	25	1008	600	54	369	1	0	+
EGJ1500222_transcript_14878	ENSMODP00000031933	ENSMODG00000015487 symbol:EP400 family:MYB species:Monodelphis domestica	2.00E-32	312	0.3	0.51	279	3868	608	1420	6187	4251	4515	2	0	+
EGJ1500222_transcript_7675	ENSAMXP00000000700	ENSAMXG00000000658 symbol:pcca family:zf-C2H2 species:Astyanax mexicanus	2.00E-73	706	0.36	0.57	474	3857	267	1661	912	228	688	3	0	+
EGJ1500222_transcript_7687	ENSGALP00000010110	ENSGALG00000006264 symbol:KMT2C family:HMG species:Gallus gallus	5.00E-27	259	0.53	0.67	106	3852	3296	3613	4938	4805	4908	2	0	+
EGJ1500222_transcript_14909	F59B10.1	WBGene00004134 symbol:pqn-47 family:NDT80/PhoG species:Caenorhabditis elegans	1.00E-121	1121	0.35	0.53	829	3847	721	3186	931	204	926	1	0	+
EGJ1500222_transcript_7680	ENSPMAP00000002311	ENSPMAG00000002099 symbol:kmt2d family:HMG species:Petromyzon marinus	6.00E-33	357	0.4	0.56	219	3847	3048	3695	3922	3718	3922	3	0	+
EGJ1500222_transcript_14914	ENSLACP00000003846	ENSLACG00000003423 symbol:NCOR1 family:MYB species:Latimeria chalumnae	4.00E-06	126	0.26	0.47	123	3845	2262	2630	2480	510	618	3	0	+
EGJ1500222_transcript_14920	ENSDNOP00000031632	ENSDNOG00000047657 symbol:CIC family:HMG species:Dasypus novemcinctus	4.00E-14	195	0.26	0.34	506	3843	1589	231	2275	1517	1993	-2	0	-
EGJ1500222_transcript_14924	ENSMGAP00000012145	ENSMGAG00000011602 family:Homeobox species:Meleagris gallopavo	2.00E-07	137	0.51	0.66	47	3842	634	774	2552	2086	2132	1	0	+
EGJ1500222_transcript_14953	ENSPSIP00000014506	ENSPSIG00000013003 symbol:AFF4 family:AF-4 species:Pelodiscus sinensis	6.00E-29	255	0.23	0.39	685	3830	667	2538	1138	316	956	1	0	+
EGJ1500222_transcript_14959	ENSETEP00000007050	ENSETEG00000008675 symbol:TSC22D1 family:TSC22 species:Echinops telfairi	2.00E-23	275	0.23	0.37	1051	3829	3459	523	1061	23	983	-2	0	-
EGJ1500222_transcript_7740	ENSGALP00000009716	ENSGALG00000006041 symbol:BNC1 family:zf-C2H2 species:Gallus gallus	3.00E-12	124	0.59	0.67	49	3825	1119	1265	974	326	372	3	0	+
EGJ1500222_transcript_7697	ENSAMXP00000025482	ENSAMXG00000024776 symbol:rerea family:zf-GATA species:Astyanax mexicanus	1.00E-06	131	0.27	0.38	252	3823	2175	1444	1572	896	1134	-2	0	-
EGJ1500222_transcript_14974	ENSTSYP00000013377	ENSTSYG00000014542 symbol:KMT2C family:HMG species:Tarsius syrichta	7.00E-06	107	0.38	0.55	78	3818	3397	3621	4846	4749	4823	1	0	+
EGJ1500222_transcript_680	ENSONIP00000004774	ENSONIG00000003797 symbol:cux1a family:CUT species:Oreochromis niloticus	7.00E-11	167	0.25	0.44	287	3814	2070	2885	1396	106	379	3	0	+
EGJ1500222_transcript_14984	ENSAMXP00000014011	ENSAMXG00000013606 symbol:arid1ab family:ARID species:Astyanax mexicanus	8.00E-09	149	0.3	0.4	162	3813	1703	2188	2318	459	603	2	0	+
EGJ1500222_transcript_14988	FBpp0303173	FBgn0259172 symbol:rn family:zf-C2H2 species:Drosophila melanogaster	3.00E-56	558	0.52	0.67	212	3810	735	1358	952	405	612	3	0	+
EGJ1500222_transcript_14996	ENSP00000357330	ENSG00000116539 symbol:ASH1L family:Others species:Homo sapiens	9.00E-13	183	0.42	0.58	85	3806	1174	1425	2969	2551	2633	1	0	+
EGJ1500222_transcript_15000	ENSDARP00000126209	ENSDARG00000074442 symbol:alx4b family:Homeobox species:Danio rerio	2.00E-08	145	0.55	0.79	53	3804	3249	3404	363	152	204	3	0	+
EGJ1500222_transcript_14998	ENSCAFP00000005906	ENSCAFG00000003978 symbol:PGR family:ESR-like species:Canis familiaris	3.00E-07	136	0.26	0.34	382	3804	355	1452	941	13	304	1	0	+
EGJ1500222_transcript_15011	ENSAMXP00000010304	ENSAMXG00000010030 symbol:setdb1a family:MBD species:Astyanax mexicanus	1.00E-24	286	0.3	0.47	414	3794	309	1493	1432	175	565	3	0	+
EGJ1500222_transcript_15019	T14F9.5	WBGene00003018 symbol:lin-32 family:bHLH species:Caenorhabditis elegans	3.00E-16	213	0.56	0.68	81	3791	3424	3666	142	48	128	1	0	+
EGJ1500222_transcript_15023	ENSDNOP00000022923	ENSDNOG00000033472 symbol:SOHLH1 family:bHLH species:Dasypus novemcinctus	6.00E-06	124	0.28	0.36	294	3790	1458	709	398	2	280	-2	0	-
EGJ1500222_transcript_15022	ENSCAFP00000040038	ENSCAFG00000011813 symbol:ZNF217 family:zf-C2H2 species:Canis familiaris	6.00E-06	124	0.32	0.39	225	3790	655	38	1028	775	980	-1	0	-
EGJ1500222_transcript_15021	ENSDNOP00000030844	ENSDNOG00000034846 symbol:CCDC88A family:TF_bZIP species:Dasypus novemcinctus	2.00E-20	250	0.24	0.44	480	3790	1844	3127	481	10	476	2	0	+
EGJ1500222_transcript_7777	ENSAMXP00000000700	ENSAMXG00000000658 symbol:pcca family:zf-C2H2 species:Astyanax mexicanus	1.00E-09	156	0.36	0.58	125	3789	917	1291	912	433	549	2	0	+
EGJ1500222_transcript_15035	FBpp0297914	FBgn0031759 symbol:lid family:ARID species:Drosophila melanogaster	1.00E-131	1205	0.33	0.51	901	3785	28	2544	1838	147	1031	1	0	+
EGJ1500222_transcript_15044	ENSPSIP00000002614	ENSPSIG00000002561 family:zf-C2H2 species:Pelodiscus sinensis	6.00E-06	124	0.28	0.37	340	3781	2543	1530	518	177	477	-3	0	-
EGJ1500222_transcript_15047	FBpp0303173	FBgn0259172 symbol:rn family:zf-C2H2 species:Drosophila melanogaster	4.00E-81	727	0.82	0.92	153	3780	1011	1469	952	494	645	3	0	+
EGJ1500222_transcript_15045	ENSECAP00000009330	ENSECAG00000011342 symbol:CIC family:HMG species:Equus caballus	6.00E-07	133	0.29	0.37	191	3780	2537	2025	1580	1143	1323	-2	0	-
EGJ1500222_transcript_7780	ENSMUSP00000132351	ENSMUSG00000005442 symbol:Cic family:HMG species:Mus musculus	6.00E-22	262	0.24	0.38	878	3778	3302	885	2510	1417	2207	-3	0	-
EGJ1500222_transcript_15050	ENSACAP00000016468	ENSACAG00000016700 symbol:BAZ2A family:MBD species:Anolis carolinensis	3.00E-09	153	0.21	0.39	571	3778	781	2451	1829	582	1075	1	0	+
EGJ1500222_transcript_15075	ENSP00000357330	ENSG00000116539 symbol:ASH1L family:Others species:Homo sapiens	4.00E-31	341	0.37	0.53	218	3767	3125	3757	2969	2073	2285	2	0	+
EGJ1500222_transcript_15079	ENSAMXP00000010304	ENSAMXG00000010030 symbol:setdb1a family:MBD species:Astyanax mexicanus	9.00E-16	209	0.3	0.44	301	3765	191	1075	1432	290	565	2	0	+
EGJ1500222_transcript_7706	ENSETEP00000007050	ENSETEG00000008675 symbol:TSC22D1 family:TSC22 species:Echinops telfairi	1.00E-22	269	0.23	0.37	1071	3764	3394	386	1061	23	983	-2	0	-
EGJ1500222_transcript_15091	ENSMUSP00000132351	ENSMUSG00000005442 symbol:Cic family:HMG species:Mus musculus	1.00E-09	156	0.22	0.33	775	3761	341	2521	2510	1540	2244	2	0	+
EGJ1500222_transcript_15093	ENSAMXP00000010304	ENSAMXG00000010030 symbol:setdb1a family:MBD species:Astyanax mexicanus	3.00E-20	248	0.28	0.45	394	3760	352	1365	1432	191	582	1	0	+
EGJ1500222_transcript_7718	ENSOGAP00000003531	ENSOGAG00000003964 symbol:CIC family:HMG species:Otolemur garnettii	6.00E-06	124	0.26	0.37	248	3757	3073	2366	1609	1071	1307	-1	0	-
EGJ1500222_transcript_15104	ENSAMXP00000010304	ENSAMXG00000010030 symbol:setdb1a family:MBD species:Astyanax mexicanus	2.00E-20	250	0.3	0.45	329	3754	414	1352	1432	254	554	3	0	+
EGJ1500222_transcript_15113	ENSAMXP00000010304	ENSAMXG00000010030 symbol:setdb1a family:MBD species:Astyanax mexicanus	3.00E-23	273	0.29	0.41	489	3750	706	2088	1432	135	567	1	0	+
EGJ1500222_transcript_7786	ENSPSIP00000002614	ENSPSIG00000002561 family:zf-C2H2 species:Pelodiscus sinensis	2.00E-09	155	0.29	0.39	337	3748	1214	2176	518	170	468	2	0	+
EGJ1500222_transcript_15124	ENSSSCP00000010788	ENSSSCG00000010115 symbol:GSC2 family:Homeobox species:Sus scrofa	8.00E-06	123	0.34	0.43	102	3743	2156	1863	217	4	103	-1	0	-
EGJ1500222_transcript_15125	ENSAMXP00000010304	ENSAMXG00000010030 symbol:setdb1a family:MBD species:Astyanax mexicanus	5.00E-24	280	0.31	0.48	389	3742	379	1491	1432	200	565	1	0	+
EGJ1500222_transcript_15131	ENSOANP00000026357	ENSOANG00000020721 family:Pou species:Ornithorhynchus anatinus	5.00E-06	125	0.31	0.38	194	3740	2083	1580	305	45	224	-2	0	-
EGJ1500222_transcript_15134	ENSAMXP00000010304	ENSAMXG00000010030 symbol:setdb1a family:MBD species:Astyanax mexicanus	1.00E-24	286	0.3	0.47	414	3738	305	1489	1432	175	565	2	0	+
EGJ1500222_transcript_15141	ENSECAP00000002945	ENSECAG00000004219 symbol:ZNF831 family:zf-C2H2 species:Equus caballus	1.00E-08	147	0.26	0.36	325	3735	2860	1913	1669	697	1006	-3	0	-
EGJ1500222_transcript_7736	ENSDNOP00000028008	ENSDNOG00000005811 symbol:USF1 family:bHLH species:Dasypus novemcinctus	3.00E-13	187	0.38	0.56	135	3734	1956	2348	1326	17	145	3	0	+
EGJ1500222_transcript_15143	F08C6.7	WBGene00006827 symbol:unc-98 family:zf-C2H2 species:Caenorhabditis elegans	1.00E-37	397	0.45	0.6	173	3734	3252	3695	310	113	285	3	0	+
EGJ1500222_transcript_7758	ENSPSIP00000014506	ENSPSIG00000013003 symbol:AFF4 family:AF-4 species:Pelodiscus sinensis	1.00E-30	337	0.23	0.39	851	3733	784	3096	1138	352	1134	1	0	+
EGJ1500222_transcript_15146	ENSFALP00000003379	ENSFALG00000003242 symbol:BAZ2B family:MBD species:Ficedula albicollis	4.00E-07	134	0.24	0.46	257	3732	164	922	2135	782	1018	2	0	+
EGJ1500222_transcript_15151	ENSOGAP00000003155	ENSOGAG00000003537 symbol:BAZ2A family:MBD species:Otolemur garnettii	1.00E-10	164	0.36	0.52	111	3730	3027	3344	1894	1632	1740	3	0	+
EGJ1500222_transcript_7761	ENSTGUP00000012613	ENSTGUG00000012233 symbol:BAZ2B family:MBD species:Taeniopygia guttata	5.00E-09	151	0.23	0.45	300	3729	2760	3551	2125	1800	2099	3	0	+
EGJ1500222_transcript_15156	ENSMLUP00000018215	ENSMLUG00000026513 family:Homeobox species:Myotis lucifugus	1.00E-17	225	0.38	0.43	166	3728	2853	2374	309	147	309	-3	0	-
EGJ1500222_transcript_15157	ENSPSIP00000008065	ENSPSIG00000007395 family:zf-C2H2 species:Pelodiscus sinensis	8.00E-06	123	0.32	0.39	153	3728	2311	1871	622	173	318	-2	0	-
EGJ1500222_transcript_7809	ENSTNIP00000005184	ENSTNIG00000002630 symbol:ZBTB22 (2 of 2) family:ZBTB species:Tetraodon nigroviridis	8.00E-09	149	0.31	0.37	278	3725	1963	1187	531	128	377	-2	0	-
EGJ1500222_transcript_15166	ENSAMXP00000010304	ENSAMXG00000010030 symbol:setdb1a family:MBD species:Astyanax mexicanus	7.00E-16	210	0.33	0.52	245	3725	27	707	1432	341	582	3	0	+
EGJ1500222_transcript_15170	FBpp0304816	FBgn0264442 symbol:ab family:ZBTB species:Drosophila melanogaster	7.00E-08	116	0.61	0.94	31	3723	2518	2426	904	201	231	-3	0	-
EGJ1500222_transcript_15177	ENSAMXP00000013190	ENSAMXG00000012757 symbol:kdm5c family:ARID species:Astyanax mexicanus	4.00E-25	290	0.39	0.58	179	3719	1800	2315	2139	296	470	3	0	+
EGJ1500222_transcript_15179	ENSDNOP00000030844	ENSDNOG00000034846 symbol:CCDC88A family:TF_bZIP species:Dasypus novemcinctus	8.00E-09	149	0.22	0.43	467	3718	234	1511	481	28	470	3	0	+
EGJ1500222_transcript_15188	ENSTNIP00000021779	ENSTNIG00000018605 symbol:micall2a family:Homeobox species:Tetraodon nigroviridis	1.00E-22	268	0.3	0.45	277	3716	422	1189	602	147	420	2	0	+
EGJ1500222_transcript_15194	FBpp0070648	FBgn0003053 symbol:peb family:zf-C2H2 species:Drosophila melanogaster	5.00E-08	142	0.74	0.85	34	3715	3318	3217	1894	1785	1818	-2	0	-
EGJ1500222_transcript_15200	ENSOGAP00000011515	ENSOGAG00000012840 symbol:NFKB1 family:RHD species:Otolemur garnettii	3.00E-12	179	0.32	0.51	173	3711	2452	2958	964	575	744	1	0	+
EGJ1500222_transcript_15204	ENSACAP00000016233	ENSACAG00000016465 symbol:TIMELESS family:MYB species:Anolis carolinensis	2.00E-25	194	0.43	0.73	84	3709	2154	2399	1204	668	751	3	0	+
EGJ1500222_transcript_15202	ENSPMAP00000002311	ENSPMAG00000002099 symbol:kmt2d family:HMG species:Petromyzon marinus	6.00E-33	357	0.4	0.56	219	3709	2906	3553	3922	3718	3922	2	0	+
EGJ1500222_transcript_15208	ENSPSIP00000002614	ENSPSIG00000002561 family:zf-C2H2 species:Pelodiscus sinensis	7.00E-08	141	0.27	0.34	444	3706	1298	33	518	69	476	-3	0	-
EGJ1500222_transcript_15207	ENSONIP00000012611	ENSONIG00000010029 symbol:nr3c2 family:ESR-like species:Oreochromis niloticus	4.00E-08	143	0.31	0.42	183	3706	1895	2404	994	175	341	2	0	+
EGJ1500222_transcript_15229	FBpp0303470	FBgn0003396 symbol:shn family:zf-C2H2 species:Drosophila melanogaster	8.00E-09	117	0.2	0.4	210	3696	1080	1691	2587	12	218	3	0	+
EGJ1500222_transcript_15231	ENSSTOP00000018374	ENSSTOG00000026277 family:TF_bZIP species:Ictidomys tridecemlineatus	1.00E-17	225	0.22	0.44	580	3695	1725	3197	710	153	709	3	0	+
EGJ1500222_transcript_15232	ENSOANP00000007784	ENSOANG00000004914 symbol:MYT1 family:zf-C2HC species:Ornithorhynchus anatinus	4.00E-11	169	0.35	0.51	113	3694	1851	2189	1178	312	424	3	0	+
EGJ1500222_transcript_15240	ENSPVAP00000007150	ENSPVAG00000007574 symbol:SMARCC2 family:MYB species:Pteropus vampyrus	0	2079	0.45	0.59	1035	3691	6	2843	1213	27	1056	3	0	+
EGJ1500222_transcript_7868	ENSNLEP00000016527	ENSNLEG00000013650 symbol:ESX1 family:Homeobox species:Nomascus leucogenys	5.00E-18	228	0.44	0.5	114	3690	1526	1194	400	246	359	-2	0	-
EGJ1500222_transcript_15249	ENSPSIP00000002614	ENSPSIG00000002561 family:zf-C2H2 species:Pelodiscus sinensis	2.00E-06	129	0.28	0.42	202	3690	2081	1491	518	313	494	-2	0	-
EGJ1500222_transcript_15259	ENSLOCP00000021077	ENSLOCG00000017057 symbol:soga3a family:TF_bZIP species:Lepisosteus oculatus	4.00E-06	126	0.22	0.4	422	3685	1570	2757	824	229	602	1	0	+
EGJ1500222_transcript_15272	ENSNLEP00000016527	ENSNLEG00000013650 symbol:ESX1 family:Homeobox species:Nomascus leucogenys	1.00E-08	147	0.32	0.42	132	3681	2482	2087	400	258	371	-3	0	-
EGJ1500222_transcript_15287	ENSFALP00000005675	ENSFALG00000005449 symbol:PLAGL2 family:zf-C2H2 species:Ficedula albicollis	5.00E-24	280	0.47	0.5	113	3677	358	20	660	521	633	-2	0	-
EGJ1500222_transcript_15285	Y41C4A.11	WBGene00012757 symbol:Y41C4A.11 family:zf-LITAF-like species:Caenorhabditis elegans	2.00E-31	344	0.28	0.48	320	3677	55	1008	386	103	386	1	0	+
EGJ1500222_transcript_15283	ENSMLUP00000004272	ENSMLUG00000004675 symbol:HIVEP3 family:zf-C2H2 species:Myotis lucifugus	1.00E-08	148	0.26	0.38	312	3677	2292	1438	2326	1876	2150	-3	0	-
EGJ1500222_transcript_15292	FBpp0088543	FBgn0261885 symbol:osa family:ARID species:Drosophila melanogaster	3.00E-15	204	0.23	0.32	751	3675	2311	335	2716	118	827	-3	0	-
EGJ1500222_transcript_15291	ENSCAFP00000040604	ENSCAFG00000031558 symbol:ZNF853 family:zf-C2H2 species:Canis familiaris	2.00E-10	118	0.17	0.5	193	3675	1652	2224	733	167	347	2	0	+
EGJ1500222_transcript_15296	ENSPTRP00000038080	ENSPTRG00000022139 symbol:ESX1 family:Homeobox species:Pan troglodytes	4.00E-10	142	0.38	0.48	79	3672	516	280	394	285	363	-1	0	-
EGJ1500222_transcript_15304	Y41C4A.11	WBGene00012757 symbol:Y41C4A.11 family:zf-LITAF-like species:Caenorhabditis elegans	2.00E-08	90	0.25	0.44	120	3669	538	891	386	216	331	1	0	+
EGJ1500222_transcript_15314	FBpp0088543	FBgn0261885 symbol:osa family:ARID species:Drosophila melanogaster	4.00E-27	307	0.28	0.33	675	3666	2688	838	2716	1144	1765	-1	0	-
EGJ1500222_transcript_15320	ENSPPYP00000023052	ENSPPYG00000020596 symbol:ESX1 family:Homeobox species:Pongo abelii	2.00E-08	145	0.33	0.39	161	3664	2035	1595	412	257	402	-1	0	-
EGJ1500222_transcript_15335	ENSDNOP00000030844	ENSDNOG00000034846 symbol:CCDC88A family:TF_bZIP species:Dasypus novemcinctus	2.00E-10	163	0.21	0.43	407	3660	393	1562	481	85	476	3	0	+
EGJ1500222_transcript_15340	ENSCAFP00000004588	ENSCAFG00000003081 symbol:PABPC4 family:bHLH species:Canis familiaris	5.00E-08	142	0.25	0.46	175	3659	1468	1992	700	140	291	1	0	+
EGJ1500222_transcript_15344	ENSSTOP00000018374	ENSSTOG00000026277 family:TF_bZIP species:Ictidomys tridecemlineatus	9.00E-10	157	0.2	0.38	472	3657	584	1960	710	252	690	2	0	+
EGJ1500222_transcript_15369	FBpp0293146	FBgn0004595 symbol:pros family:HPD species:Drosophila melanogaster	3.00E-13	187	0.25	0.45	296	3651	1197	2030	1835	70	362	3	0	+
EGJ1500222_transcript_7850	ENSPSIP00000002614	ENSPSIG00000002561 family:zf-C2H2 species:Pelodiscus sinensis	2.00E-06	128	0.29	0.37	206	3647	2304	1711	518	307	489	-3	0	-
EGJ1500222_transcript_7960	ENSLACP00000007808	ENSLACG00000006915 symbol:SMARCC1 family:MYB species:Latimeria chalumnae	1.00E-31	266	0.47	0.57	160	3646	874	1338	626	21	166	1	0	+
EGJ1500222_transcript_15398	ENSAMXP00000000700	ENSAMXG00000000658 symbol:pcca family:zf-C2H2 species:Astyanax mexicanus	6.00E-12	101	0.41	0.65	51	3641	929	1081	912	443	493	2	0	+
EGJ1500222_transcript_15403	ENSAMXP00000010304	ENSAMXG00000010030 symbol:setdb1a family:MBD species:Astyanax mexicanus	5.00E-13	185	0.33	0.53	206	3640	983	1582	1432	402	597	2	0	+
EGJ1500222_transcript_7865	ENSCAFP00000005906	ENSCAFG00000003978 symbol:PGR family:ESR-like species:Canis familiaris	3.00E-06	127	0.26	0.34	362	3632	374	1411	941	13	284	2	0	+
EGJ1500222_transcript_15427	ENSFALP00000006773	ENSFALG00000006492 symbol:ZFPM1 family:zf-C2H2 species:Ficedula albicollis	4.00E-12	177	0.31	0.36	179	3631	2166	1642	1079	606	781	-2	0	-
EGJ1500222_transcript_7913	ENSPPYP00000023052	ENSPPYG00000020596 symbol:ESX1 family:Homeobox species:Pongo abelii	2.00E-12	112	0.39	0.48	64	3631	1274	1092	412	320	383	-3	0	-
EGJ1500222_transcript_7845	ENSONIP00000004107	ENSONIG00000003272 symbol:baz2ba family:MBD species:Oreochromis niloticus	5.00E-15	202	0.3	0.46	189	3630	1654	2211	2203	2022	2196	1	0	+
EGJ1500222_transcript_15440	ENSP00000357330	ENSG00000116539 symbol:ASH1L family:Others species:Homo sapiens	4.00E-14	165	0.29	0.46	166	3628	1794	2273	2969	2174	2331	3	0	+
EGJ1500222_transcript_7871	ENSSTOP00000018374	ENSSTOG00000026277 family:TF_bZIP species:Ictidomys tridecemlineatus	4.00E-11	169	0.21	0.44	433	3628	347	1513	710	155	571	2	0	+
EGJ1500222_transcript_7816	ENSETEP00000007050	ENSETEG00000008675 symbol:TSC22D1 family:TSC22 species:Echinops telfairi	9.00E-23	269	0.23	0.37	1071	3626	3257	249	1061	23	983	-1	0	-
EGJ1500222_transcript_15460	ENSORLP00000011412	ENSORLG00000009097 symbol:si:ch73-196k8.2 family:bHLH species:Oryzias latipes	6.00E-17	203	0.22	0.38	810	3621	1115	3373	2045	299	1056	2	0	+
EGJ1500222_transcript_15464	ENSAMXP00000006581	ENSAMXG00000006165 symbol:mta2 family:zf-GATA species:Astyanax mexicanus	5.00E-06	125	0.25	0.39	178	3620	824	339	1323	87	262	-1	0	-
EGJ1500222_transcript_15474	ENSGGOP00000003721	ENSGGOG00000003790 symbol:ESX1 family:Homeobox species:Gorilla gorilla	1.00E-13	190	0.4	0.46	114	3615	1775	2098	237	100	208	2	0	+
EGJ1500222_transcript_15481	ENSAMXP00000010304	ENSAMXG00000010030 symbol:setdb1a family:MBD species:Astyanax mexicanus	1.00E-24	286	0.3	0.47	414	3614	299	1483	1432	175	565	2	0	+
EGJ1500222_transcript_7885	ENSSTOP00000018374	ENSSTOG00000026277 family:TF_bZIP species:Ictidomys tridecemlineatus	8.00E-08	140	0.21	0.4	526	3614	1844	3373	710	229	692	2	0	+
EGJ1500222_transcript_15495	ENSLOCP00000015885	ENSLOCG00000012902 symbol:BNC1 family:zf-C2H2 species:Lepisosteus oculatus	6.00E-10	121	0.43	0.55	53	3609	1936	2094	1020	724	776	1	0	+
EGJ1500222_transcript_15501	ENSTRUP00000024789	ENSTRUG00000009872 symbol:NFX1 family:zf-NF-X1 species:Takifugu rubripes	1.00E-06	130	0.24	0.32	324	3608	715	1563	795	302	592	1	0	+
EGJ1500222_transcript_7888	Y41C4A.11	WBGene00012757 symbol:Y41C4A.11 family:zf-LITAF-like species:Caenorhabditis elegans	8.00E-16	209	0.24	0.46	246	3606	722	1450	386	105	344	2	0	+
EGJ1500222_transcript_15515	ENSTRUP00000027944	ENSTRUG00000011070 symbol:osr2 family:zf-C2H2 species:Takifugu rubripes	3.00E-53	532	0.5	0.6	212	3602	2842	3459	306	107	300	1	0	+
EGJ1500222_transcript_7903	ENSGGOP00000024477	ENSGGOG00000015245 symbol:RERE family:zf-GATA species:Gorilla gorilla	5.00E-06	125	0.29	0.42	167	3601	1005	517	1516	728	886	-2	0	-
EGJ1500222_transcript_15522	ENSDNOP00000030844	ENSDNOG00000034846 symbol:CCDC88A family:TF_bZIP species:Dasypus novemcinctus	1.00E-11	174	0.22	0.45	397	3600	1805	2881	481	113	479	2	0	+
EGJ1500222_transcript_15530	ENSAMXP00000010304	ENSAMXG00000010030 symbol:setdb1a family:MBD species:Astyanax mexicanus	4.00E-07	103	0.32	0.52	111	3598	916	1242	1432	385	486	1	0	+
EGJ1500222_transcript_15536	ENSAMXP00000013190	ENSAMXG00000012757 symbol:kdm5c family:ARID species:Astyanax mexicanus	1.00E-27	312	0.34	0.56	215	3596	208	825	2139	296	510	1	0	+
EGJ1500222_transcript_15540	FBpp0288878	FBgn0259162 symbol:RunxB family:Runt species:Drosophila melanogaster	6.00E-12	153	0.74	0.82	34	3594	1088	987	663	55	88	-2	0	-
EGJ1500222_transcript_7877	ENSCAFP00000021171	ENSCAFG00000014350 symbol:MEF2B family:SRF species:Canis familiaris	3.00E-06	127	0.28	0.35	267	3594	2018	2776	369	114	367	2	0	+
EGJ1500222_transcript_15551	ENSCAFP00000017336	ENSCAFG00000011794 symbol:UNCX family:Homeobox species:Canis familiaris	2.00E-06	129	0.33	0.4	163	3590	1574	1092	538	235	375	-1	0	-
EGJ1500222_transcript_15557	ENSFALP00000013092	ENSFALG00000012532 symbol:RCOR3 family:MYB species:Ficedula albicollis	2.00E-16	214	0.35	0.48	180	3587	1402	1935	497	335	474	1	0	+
EGJ1500222_transcript_15564	ENSFALP00000009318	ENSFALG00000008916 symbol:AFF4 family:AF-4 species:Ficedula albicollis	2.00E-08	115	0.5	0.56	48	3586	1664	1807	1170	116	158	2	0	+
EGJ1500222_transcript_15584	ENSFALP00000000401	ENSFALG00000000392 symbol:RARA family:THR-like species:Ficedula albicollis	2.00E-07	137	0.37	0.51	92	3578	231	506	459	373	450	3	0	+
EGJ1500222_transcript_15593	ENSGACP00000000654	ENSGACG00000000508 symbol:kdm5ba family:ARID species:Gasterosteus aculeatus	2.00E-75	572	0.35	0.5	353	3577	412	1434	1503	209	556	1	0	+
EGJ1500222_transcript_15595	FBpp0302633	FBgn0263772 symbol:CG43689 family:zf-C2HC species:Drosophila melanogaster	4.00E-07	134	0.92	1	24	3577	2058	2129	1706	47	70	3	0	+
EGJ1500222_transcript_15594	ENSACAP00000003167	ENSACAG00000003200 symbol:BRD3 family:AF-4 species:Anolis carolinensis	8.00E-40	416	0.48	0.64	194	3577	1739	2296	756	562	747	2	0	+
EGJ1500222_transcript_7899	ENSONIP00000004107	ENSONIG00000003272 symbol:baz2ba family:MBD species:Oreochromis niloticus	5.00E-15	202	0.3	0.46	189	3576	1600	2157	2203	2022	2196	1	0	+
EGJ1500222_transcript_15601	ENSNLEP00000016527	ENSNLEG00000013650 symbol:ESX1 family:Homeobox species:Nomascus leucogenys	4.00E-13	186	0.37	0.44	132	3575	1239	853	400	251	362	-3	0	-
EGJ1500222_transcript_15608	ENSAMXP00000003438	ENSAMXG00000003341 symbol:NFKB1 family:RHD species:Astyanax mexicanus	4.00E-12	177	0.3	0.45	211	3571	77	691	913	547	746	2	0	+
EGJ1500222_transcript_15620	ENSFALP00000002680	ENSFALG00000002572 symbol:SOX9 family:HMG species:Ficedula albicollis	1.00E-08	147	0.51	0.55	55	3569	2269	2105	451	280	334	-2	0	-
EGJ1500222_transcript_15622	ENSAMXP00000010304	ENSAMXG00000010030 symbol:setdb1a family:MBD species:Astyanax mexicanus	3.00E-14	146	0.39	0.49	131	3569	1022	1390	1432	450	567	2	0	+
EGJ1500222_transcript_15632	ENSCAFP00000004588	ENSCAFG00000003081 symbol:PABPC4 family:bHLH species:Canis familiaris	2.00E-08	146	0.25	0.46	175	3566	1322	1846	700	140	291	2	0	+
EGJ1500222_transcript_7926	ENSCAFP00000005906	ENSCAFG00000003978 symbol:PGR family:ESR-like species:Canis familiaris	3.00E-06	127	0.26	0.34	362	3563	371	1408	941	13	284	2	0	+
EGJ1500222_transcript_15649	ENSPSIP00000002614	ENSPSIG00000002561 family:zf-C2H2 species:Pelodiscus sinensis	3.00E-06	126	0.31	0.42	235	3561	704	1375	518	285	496	2	0	+
EGJ1500222_transcript_7940	ENSXETP00000052701	ENSXETG00000013751 symbol:XB-GENE-5823762 family:zf-C2H2 species:Xenopus tropicalis	3.00E-59	235	0.34	0.57	124	3554	736	1107	889	360	481	1	0	+
EGJ1500222_transcript_15668	ENSMPUP00000006347	ENSMPUG00000006403 symbol:RERE family:zf-GATA species:Mustela putorius furo	1.00E-08	112	0.28	0.38	183	3551	422	871	1553	744	923	2	0	+
EGJ1500222_transcript_15680	ENSDNOP00000017507	ENSDNOG00000025543 symbol:SNAPC4 family:MYB species:Dasypus novemcinctus	1.00E-07	139	0.26	0.36	336	3547	904	2	1313	747	1070	-1	0	-
EGJ1500222_transcript_7980	ENSAMXP00000015897	ENSAMXG00000015448 family:zf-C2H2 species:Astyanax mexicanus	8.00E-09	115	0.27	0.38	210	3544	2057	2674	641	327	521	2	0	+
EGJ1500222_transcript_7941	FBpp0088543	FBgn0261885 symbol:osa family:ARID species:Drosophila melanogaster	3.00E-08	121	0.23	0.33	334	3542	561	1430	2716	1279	1594	3	0	+
EGJ1500222_transcript_15696	ENSMODP00000040345	ENSMODG00000029210 family:zf-C2H2 species:Monodelphis domestica	9.00E-12	174	0.28	0.41	302	3540	65	952	831	556	830	2	0	+
EGJ1500222_transcript_7894	ENSTNIP00000021352	ENSTNIG00000005314 symbol:kifc1 (1 of 2) family:ZBTB species:Tetraodon nigroviridis	1.00E-13	191	0.33	0.55	152	3540	836	1273	1322	690	826	2	0	+
EGJ1500222_transcript_15714	ENSDARP00000069169	ENSDARG00000052766 symbol:EVI5L family:zf-C2H2 species:Danio rerio	3.00E-23	273	0.28	0.48	244	3535	1027	1758	996	125	353	1	0	+
EGJ1500222_transcript_7934	ENSETEP00000007050	ENSETEG00000008675 symbol:TSC22D1 family:TSC22 species:Echinops telfairi	9.00E-23	269	0.23	0.37	1071	3532	3164	156	1061	23	983	-3	0	-
EGJ1500222_transcript_15731	ENSSTOP00000018374	ENSSTOG00000026277 family:TF_bZIP species:Ictidomys tridecemlineatus	5.00E-24	280	0.22	0.44	572	3531	1414	3045	710	181	709	1	0	+
EGJ1500222_transcript_15740	ENSAMEP00000005734	ENSAMEG00000005409 symbol:RAB11FIP4 family:TF_bZIP species:Ailuropoda melanoleuca	8.00E-06	123	0.26	0.49	198	3529	1324	1887	584	366	556	1	0	+
Query-Name	Hit-Name	HIt-Description	E-Value	Score	Identical	Similar	Match_Length	Query_Length	Query_start	Query_End	Hit_Length	Hit_start	Hit_End	Query_Frame	Hit_Frame	Flag
EGJ1500222_transcript_15753	ENSLOCP00000005887	ENSLOCG00000004888 symbol:zmiz1a family:zf-MIZ species:Lepisosteus oculatus	4.00E-84	798	0.29	0.41	1000	3524	272	2983	1082	141	1082	2	0	+
EGJ1500222_transcript_15757	ENSGACP00000000471	ENSGACG00000000367 symbol:foxp4 family:Fork head species:Gasterosteus aculeatus	4.00E-06	125	0.25	0.48	153	3522	3039	3494	683	102	253	3	0	+
EGJ1500222_transcript_15781	ENSDARP00000099556	ENSDARG00000075295 symbol:LOC100330754 family:Tub species:Danio rerio	8.00E-08	140	0.24	0.41	235	3516	2657	3301	528	49	271	2	0	+
EGJ1500222_transcript_15785	ENSFALP00000006773	ENSFALG00000006492 symbol:ZFPM1 family:zf-C2H2 species:Ficedula albicollis	2.00E-12	179	0.28	0.34	274	3515	2093	1284	1079	631	879	-1	0	-
EGJ1500222_transcript_15796	ENSVPAP00000009764	ENSVPAG00000010492 family:MYB species:Vicugna pacos	3.00E-76	730	0.41	0.6	367	3510	2098	3156	966	34	383	1	0	+
EGJ1500222_transcript_15799	ENSFALP00000005675	ENSFALG00000005449 symbol:PLAGL2 family:zf-C2H2 species:Ficedula albicollis	1.00E-18	196	0.54	0.54	70	3508	3290	3081	660	529	598	-3	0	-
EGJ1500222_transcript_15803	ENSDNOP00000030844	ENSDNOG00000034846 symbol:CCDC88A family:TF_bZIP species:Dasypus novemcinctus	8.00E-14	192	0.22	0.44	386	3507	1662	2759	481	103	475	3	0	+
EGJ1500222_transcript_7967	ENSETEP00000007050	ENSETEG00000008675 symbol:TSC22D1 family:TSC22 species:Echinops telfairi	2.00E-22	266	0.23	0.37	1056	3506	3136	173	1061	23	968	-2	0	-
EGJ1500222_transcript_7975	ENSPSIP00000002614	ENSPSIG00000002561 family:zf-C2H2 species:Pelodiscus sinensis	1.00E-05	122	0.3	0.44	180	3502	1207	1734	518	307	477	1	0	+
EGJ1500222_transcript_7965	ENSETEP00000007050	ENSETEG00000008675 symbol:TSC22D1 family:TSC22 species:Echinops telfairi	9.00E-23	269	0.23	0.37	1071	3501	3131	123	1061	23	983	-2	0	-
EGJ1500222_transcript_15817	ENSP00000438706	ENSG00000144747 symbol:TMF1 family:Others species:Homo sapiens	1.00E-17	224	0.23	0.43	550	3500	450	1997	1096	372	889	3	0	+
EGJ1500222_transcript_15864	ENSBTAP00000040726	ENSBTAG00000030556 symbol:ZNF217 family:zf-C2H2 species:Bos taurus	9.00E-07	131	0.29	0.36	263	3476	1344	577	1003	750	971	-3	0	-
EGJ1500222_transcript_15896	ENSAMXP00000010304	ENSAMXG00000010030 symbol:setdb1a family:MBD species:Astyanax mexicanus	1.00E-23	276	0.26	0.45	485	3468	230	1600	1432	111	583	2	0	+
EGJ1500222_transcript_15899	ENSP00000473233	ENSG00000142539 symbol:CTD-2545M3.6 family:ETS species:Homo sapiens	7.00E-10	158	0.36	0.51	150	3467	2949	3386	397	4	149	3	0	+
EGJ1500222_transcript_15901	FBpp0076196	FBgn0036004 symbol:Jarid2 family:ARID species:Drosophila melanogaster	7.00E-07	132	0.21	0.36	633	3466	513	2237	2351	257	828	3	0	+
EGJ1500222_transcript_15925	ENSPSIP00000002614	ENSPSIG00000002561 family:zf-C2H2 species:Pelodiscus sinensis	2.00E-10	163	0.29	0.37	335	3458	2312	1371	518	199	500	-1	0	-
EGJ1500222_transcript_15929	ENSACAP00000009482	ENSACAG00000024351 family:zf-C2H2 species:Anolis carolinensis	5.00E-16	211	0.21	0.33	763	3454	1157	3406	1009	5	640	2	0	+
EGJ1500222_transcript_15936	ENSPSIP00000002614	ENSPSIG00000002561 family:zf-C2H2 species:Pelodiscus sinensis	2.00E-06	94	0.26	0.36	244	3452	1315	2025	518	303	516	1	0	+
EGJ1500222_transcript_8034	ENSFALP00000005675	ENSFALG00000005449 symbol:PLAGL2 family:zf-C2H2 species:Ficedula albicollis	4.00E-16	212	0.36	0.39	170	3450	1520	1996	660	378	547	2	0	+
EGJ1500222_transcript_15962	ENSACAP00000007642	ENSACAG00000007786 symbol:GATA6 family:zf-GATA species:Anolis carolinensis	4.00E-09	129	0.95	1	19	3445	1678	1622	562	287	305	-1	0	-
EGJ1500222_transcript_15967	ENSPSIP00000000851	ENSPSIG00000000851 family:zf-NF-X1 species:Pelodiscus sinensis	2.00E-11	171	0.29	0.35	409	3443	2542	1436	668	12	381	-2	0	-
EGJ1500222_transcript_15973	ENSGGOP00000003721	ENSGGOG00000003790 symbol:ESX1 family:Homeobox species:Gorilla gorilla	6.00E-06	124	0.43	0.48	83	3441	439	675	237	130	209	1	0	+
EGJ1500222_transcript_15979	ENSTNIP00000021080	ENSTNIG00000017919 symbol:nr2c2 family:RXR-like species:Tetraodon nigroviridis	7.00E-38	399	0.35	0.55	232	3440	2564	3241	607	370	601	2	0	+
EGJ1500222_transcript_15985	ENSTSYP00000013377	ENSTSYG00000014542 symbol:KMT2C family:HMG species:Tarsius syrichta	8.00E-37	390	0.5	0.68	151	3438	2845	3288	4846	4697	4846	1	0	+
EGJ1500222_transcript_15984	ENSGGOP00000003721	ENSGGOG00000003790 symbol:ESX1 family:Homeobox species:Gorilla gorilla	5.00E-08	95	0.34	0.37	91	3438	1809	1537	237	133	216	-1	0	-
EGJ1500222_transcript_15988	ENSDNOP00000026595	ENSDNOG00000043912 family:zf-C2H2 species:Dasypus novemcinctus	5.00E-58	249	0.34	0.52	127	3437	1719	2099	642	463	589	3	0	+
EGJ1500222_transcript_15995	ENSPMAP00000002311	ENSPMAG00000002099 symbol:kmt2d family:HMG species:Petromyzon marinus	1.00E-137	702	0.63	0.74	219	3435	2559	3215	3922	3710	3922	3	0	+
EGJ1500222_transcript_16002	ENSSSCP00000027812	ENSSSCG00000023349 symbol:ZNF768 family:zf-C2H2 species:Sus scrofa	3.00E-23	273	0.36	0.48	154	3432	2836	3297	561	56	195	1	0	+
EGJ1500222_transcript_16001	C01G8.9c	WBGene00002717 symbol:let-526 family:ARID species:Caenorhabditis elegans	4.00E-07	97	0.28	0.36	166	3432	1824	1363	1768	715	869	-1	0	-
EGJ1500222_transcript_15998	ENSTRUP00000005011	ENSTRUG00000002183 symbol:KDM5A family:ARID species:Takifugu rubripes	1.00E-113	557	0.35	0.51	408	3432	3377	2265	1714	13	413	-2	0	-
EGJ1500222_transcript_16008	ENSAMXP00000000700	ENSAMXG00000000658 symbol:pcca family:zf-C2H2 species:Astyanax mexicanus	4.00E-63	617	0.36	0.57	409	3428	25	1206	912	228	624	1	0	+
EGJ1500222_transcript_16025	FBpp0288878	FBgn0259162 symbol:RunxB family:Runt species:Drosophila melanogaster	8.00E-11	166	0.64	0.77	44	3423	3103	3234	663	46	89	1	0	+
EGJ1500222_transcript_8041	ENSCAFP00000040604	ENSCAFG00000031558 symbol:ZNF853 family:zf-C2H2 species:Canis familiaris	3.00E-19	238	0.24	0.49	411	3422	1763	2947	733	93	492	2	0	+
EGJ1500222_transcript_8077	ENSCPOP00000003962	ENSCPOG00000004391 symbol:CIC family:HMG species:Cavia porcellus	8.00E-07	100	0.26	0.38	121	3422	2926	3288	1602	1220	1336	1	0	+
EGJ1500222_transcript_16032	ENSDNOP00000019229	ENSDNOG00000044865 symbol:EN1 family:Homeobox species:Dasypus novemcinctus	2.00E-08	146	0.34	0.48	128	3419	3188	2817	330	29	145	-1	0	-
EGJ1500222_transcript_7920	ENSPSIP00000002614	ENSPSIG00000002561 family:zf-C2H2 species:Pelodiscus sinensis	7.00E-07	132	0.3	0.42	231	3417	561	1232	518	285	496	3	0	+
EGJ1500222_transcript_16061	ENSONIP00000004107	ENSONIG00000003272 symbol:baz2ba family:MBD species:Oreochromis niloticus	5.00E-15	202	0.3	0.46	189	3411	1436	1993	2203	2022	2196	2	0	+
EGJ1500222_transcript_8049	ENSCSAVP00000009815	ENSCSAVG00000005762 symbol:CSA.1841 family:zf-NF-X1 species:Ciona savignyi	4.00E-10	160	0.23	0.34	342	3401	602	1543	1111	398	698	2	0	+
EGJ1500222_transcript_16091	ENSPCAP00000012086	ENSPCAG00000012951 symbol:ZNF384 family:zf-C2H2 species:Procavia capensis	5.00E-08	142	0.31	0.44	157	3401	1870	2295	581	402	541	1	0	+
EGJ1500222_transcript_16094	ENSPSIP00000000851	ENSPSIG00000000851 family:zf-NF-X1 species:Pelodiscus sinensis	2.00E-17	223	0.27	0.32	575	3400	2112	610	668	131	666	-2	0	-
EGJ1500222_transcript_16123	ENSOANP00000020694	ENSOANG00000013093 symbol:FOXP1 family:Fork head species:Ornithorhynchus anatinus	1.00E-78	750	0.43	0.54	453	3394	1316	2530	578	36	451	2	0	+
EGJ1500222_transcript_8110	ENSMPUP00000006347	ENSMPUG00000006403 symbol:RERE family:zf-GATA species:Mustela putorius furo	3.00E-10	161	0.3	0.39	237	3392	211	825	1553	744	972	1	0	+
EGJ1500222_transcript_16130	ENSACAP00000007642	ENSACAG00000007786 symbol:GATA6 family:zf-GATA species:Anolis carolinensis	4.00E-09	114	0.89	0.94	18	3391	1724	1671	562	287	304	-3	0	-
EGJ1500222_transcript_16137	FBpp0088543	FBgn0261885 symbol:osa family:ARID species:Drosophila melanogaster	4.00E-08	143	0.26	0.37	304	3387	2645	1824	2716	400	691	-2	0	-
EGJ1500222_transcript_16148	Y41C4A.11	WBGene00012757 symbol:Y41C4A.11 family:zf-LITAF-like species:Caenorhabditis elegans	6.00E-06	124	0.26	0.41	270	3383	115	906	386	102	357	1	0	+
EGJ1500222_transcript_8032	ENSCAFP00000017336	ENSCAFG00000011794 symbol:UNCX family:Homeobox species:Canis familiaris	3.00E-07	135	0.34	0.42	163	3382	1552	1070	538	235	375	-1	0	-
EGJ1500222_transcript_16152	ENSAMXP00000010304	ENSAMXG00000010030 symbol:setdb1a family:MBD species:Astyanax mexicanus	2.00E-14	197	0.31	0.47	213	3381	17	568	1432	341	551	2	0	+
EGJ1500222_transcript_16153	ENSGACP00000000471	ENSGACG00000000367 symbol:foxp4 family:Fork head species:Gasterosteus aculeatus	4.00E-06	125	0.25	0.48	153	3381	2898	3353	683	102	253	3	0	+
EGJ1500222_transcript_16169	ENSGACP00000016727	ENSGACG00000012650 symbol:smarcc1a family:MYB species:Gasterosteus aculeatus	2.00E-09	154	0.37	0.5	109	3377	3122	2796	843	29	111	-1	0	-
EGJ1500222_transcript_16170	ENSP00000472672	ENSG00000268259 symbol:ESX1 family:Homeobox species:Homo sapiens	2.00E-08	146	0.34	0.37	185	3377	833	291	406	222	377	-1	0	-
EGJ1500222_transcript_16178	ENSSTOP00000018374	ENSSTOG00000026277 family:TF_bZIP species:Ictidomys tridecemlineatus	5.00E-20	245	0.21	0.46	584	3375	1073	2665	710	167	709	2	0	+
EGJ1500222_transcript_16190	FBpp0297726	FBgn0000568 symbol:Eip75B family:THR-like species:Drosophila melanogaster	6.00E-98	917	0.42	0.6	476	3371	493	1890	1412	377	842	1	0	+
EGJ1500222_transcript_16202	ENSONIP00000004107	ENSONIG00000003272 symbol:baz2ba family:MBD species:Oreochromis niloticus	1.00E-12	182	0.31	0.46	168	3369	1391	1894	2203	2022	2175	2	0	+
EGJ1500222_transcript_16200	ENSCAFP00000040604	ENSCAFG00000031558 symbol:ZNF853 family:zf-C2H2 species:Canis familiaris	2.00E-10	125	0.22	0.49	250	3369	1719	2441	733	23	254	3	0	+
EGJ1500222_transcript_16208	ENSTNIP00000005184	ENSTNIG00000002630 symbol:ZBTB22 (2 of 2) family:ZBTB species:Tetraodon nigroviridis	1.00E-09	156	0.31	0.37	281	3367	1967	1182	531	133	377	-3	0	-
EGJ1500222_transcript_16216	ENSFALP00000005675	ENSFALG00000005449 symbol:PLAGL2 family:zf-C2H2 species:Ficedula albicollis	3.00E-13	172	0.4	0.45	105	3365	3225	2911	660	288	392	-3	0	-
EGJ1500222_transcript_16228	ENSDNOP00000030844	ENSDNOG00000034846 symbol:CCDC88A family:TF_bZIP species:Dasypus novemcinctus	5.00E-21	254	0.24	0.44	480	3360	804	2087	481	10	476	3	0	+
EGJ1500222_transcript_16251	FBpp0303589	FBgn0000179 symbol:bi family:T-box species:Drosophila melanogaster	7.00E-20	244	0.47	0.62	93	3353	2632	2420	1023	50	142	-2	0	-
EGJ1500222_transcript_16257	ENSGACP00000001732	ENSGACG00000001323 symbol:nfkb2 family:RHD species:Gasterosteus aculeatus	3.00E-15	204	0.29	0.5	265	3350	521	1237	841	462	714	2	0	+
EGJ1500222_transcript_8184	ENSPSIP00000002614	ENSPSIG00000002561 family:zf-C2H2 species:Pelodiscus sinensis	9.00E-06	122	0.3	0.44	180	3350	1041	1568	518	307	477	3	0	+
EGJ1500222_transcript_8078	ENSETEP00000007050	ENSETEG00000008675 symbol:TSC22D1 family:TSC22 species:Echinops telfairi	1.00E-22	267	0.23	0.37	1056	3348	2979	13	1061	23	968	-1	0	-
EGJ1500222_transcript_16264	ENSLACP00000007092	ENSLACG00000006293 symbol:TBX3 family:T-box species:Latimeria chalumnae	1.00E-107	998	0.6	0.72	346	3346	1661	2641	713	7	340	2	0	+
EGJ1500222_transcript_8130	ENSDNOP00000030844	ENSDNOG00000034846 symbol:CCDC88A family:TF_bZIP species:Dasypus novemcinctus	9.00E-07	131	0.22	0.45	316	3345	1815	2717	481	165	453	3	0	+
EGJ1500222_transcript_16273	ZK783.4	WBGene00001470 symbol:flt-1 family:MBD species:Caenorhabditis elegans	4.00E-68	347	0.3	0.5	332	3343	291	1277	1390	311	600	3	0	+
EGJ1500222_transcript_16283	ENSFALP00000005507	ENSFALG00000005293 family:zf-C2H2 species:Ficedula albicollis	1.00E-16	216	0.58	0.59	69	3339	318	524	357	119	185	3	0	+
EGJ1500222_transcript_8146	FBpp0071235	FBgn0030093 symbol:dalao family:HMG species:Drosophila melanogaster	9.00E-12	174	0.3	0.38	232	3339	1652	1002	749	520	742	-2	0	-
EGJ1500222_transcript_16285	FBpp0303589	FBgn0000179 symbol:bi family:T-box species:Drosophila melanogaster	3.00E-13	144	0.72	0.91	32	3338	2577	2672	1023	109	140	3	0	+
EGJ1500222_transcript_8153	ENSLOCP00000019579	ENSLOCG00000015899 symbol:tomm20a family:ARID species:Lepisosteus oculatus	1.00E-60	493	0.29	0.45	647	3335	334	2124	1257	62	666	1	0	+
EGJ1500222_transcript_16319	ENSDNOP00000030844	ENSDNOG00000034846 symbol:CCDC88A family:TF_bZIP species:Dasypus novemcinctus	2.00E-11	171	0.21	0.45	457	3326	193	1491	481	15	441	1	0	+
EGJ1500222_transcript_16320	ENSONIP00000004774	ENSONIG00000003797 symbol:cux1a family:CUT species:Oreochromis niloticus	4.00E-06	125	0.22	0.44	276	3326	2355	3131	1396	105	371	3	0	+
EGJ1500222_transcript_16333	ENSLOCP00000010808	ENSLOCG00000008877 symbol:smad1 family:MH1 species:Lepisosteus oculatus	4.00E-92	867	0.73	0.8	230	3323	2461	3138	468	242	468	1	0	+
EGJ1500222_transcript_16337	ENSTNIP00000005184	ENSTNIG00000002630 symbol:ZBTB22 (2 of 2) family:ZBTB species:Tetraodon nigroviridis	7.00E-09	149	0.31	0.37	278	3322	1960	1184	531	128	377	-1	0	-
EGJ1500222_transcript_16358	ENSPSIP00000002092	ENSPSIG00000002096 symbol:ZMIZ1 family:zf-MIZ species:Pelodiscus sinensis	2.00E-06	127	0.28	0.38	214	3316	2192	2791	1037	255	447	2	0	+
EGJ1500222_transcript_16357	F08C6.7	WBGene00006827 symbol:unc-98 family:zf-C2H2 species:Caenorhabditis elegans	2.00E-37	395	0.45	0.59	173	3316	692	1135	310	113	285	2	0	+
EGJ1500222_transcript_8127	ENSONIP00000023534	ENSONIG00000018694 symbol:myt1la family:zf-C2HC species:Oreochromis niloticus	3.00E-10	161	0.28	0.5	173	3315	109	609	1277	95	262	1	0	+
EGJ1500222_transcript_16372	ENSAMXP00000015982	ENSAMXG00000015529 family:CSD species:Astyanax mexicanus	4.00E-09	151	0.33	0.52	141	3311	2210	2617	1966	730	870	2	0	+
EGJ1500222_transcript_8156	ENSTNIP00000005184	ENSTNIG00000002630 symbol:ZBTB22 (2 of 2) family:ZBTB species:Tetraodon nigroviridis	7.00E-09	149	0.31	0.37	278	3309	1947	1171	531	128	377	-1	0	-
EGJ1500222_transcript_16378	ENSMLUP00000022615	ENSMLUG00000029614 symbol:SMARCA1 family:MYB species:Myotis lucifugus	6.00E-50	174	0.26	0.4	323	3309	1368	2258	1068	447	737	3	0	+
EGJ1500222_transcript_16387	ENSDARP00000114082	ENSDARG00000016788 symbol:zeb1a family:zf-C2H2 species:Danio rerio	5.00E-07	133	0.22	0.37	334	3305	586	1536	1190	330	658	1	0	+
EGJ1500222_transcript_16392	ENSPPYP00000002228	ENSPPYG00000001921 symbol:RERE family:zf-GATA species:Pongo abelii	5.00E-12	176	0.27	0.39	292	3303	155	943	1566	768	1025	2	0	+
EGJ1500222_transcript_16396	ENSMMUP00000010208	ENSMMUG00000002609 symbol:EN1 family:Homeobox species:Macaca mulatta	1.00E-06	88	0.27	0.39	132	3302	1455	1832	393	123	253	3	0	+
EGJ1500222_transcript_16401	ENSORLP00000004958	ENSORLG00000003968 symbol:sp4 family:zf-C2H2 species:Oryzias latipes	8.00E-07	131	0.22	0.38	516	3302	541	1962	731	43	490	1	0	+
EGJ1500222_transcript_16408	ENSOANP00000020694	ENSOANG00000013093 symbol:FOXP1 family:Fork head species:Ornithorhynchus anatinus	1.00E-75	662	0.42	0.52	442	3300	1165	2349	578	21	423	1	0	+
EGJ1500222_transcript_8042	ENSPSIP00000002614	ENSPSIG00000002561 family:zf-C2H2 species:Pelodiscus sinensis	9.00E-06	122	0.3	0.44	180	3300	1005	1532	518	307	477	3	0	+
EGJ1500222_transcript_16409	ENSSTOP00000018374	ENSSTOG00000026277 family:TF_bZIP species:Ictidomys tridecemlineatus	7.00E-16	106	0.22	0.48	219	3299	1879	1283	710	309	505	-2	0	-
EGJ1500222_transcript_16417	ENSGGOP00000003721	ENSGGOG00000003790 symbol:ESX1 family:Homeobox species:Gorilla gorilla	2.00E-23	275	0.41	0.48	149	3296	1584	1138	237	70	213	-3	0	-
EGJ1500222_transcript_16419	ENSAMXP00000000700	ENSAMXG00000000658 symbol:pcca family:zf-C2H2 species:Astyanax mexicanus	2.00E-45	465	0.41	0.6	263	3296	411	1190	912	430	688	3	0	+
EGJ1500222_transcript_8196	ENSTTRP00000010297	ENSTTRG00000010852 symbol:NFKB1 family:RHD species:Tursiops truncatus	2.00E-06	127	0.3	0.46	177	3295	1400	1927	964	572	741	2	0	+
EGJ1500222_transcript_8190	ENSETEP00000007050	ENSETEG00000008675 symbol:TSC22D1 family:TSC22 species:Echinops telfairi	2.00E-21	257	0.24	0.37	1020	3295	2925	277	1061	23	967	-2	0	-
EGJ1500222_transcript_8193	ENSPCAP00000012086	ENSPCAG00000012951 symbol:ZNF384 family:zf-C2H2 species:Procavia capensis	4.00E-08	142	0.31	0.44	157	3294	1865	2290	581	402	541	2	0	+
EGJ1500222_transcript_16439	ENSCAFP00000005906	ENSCAFG00000003978 symbol:PGR family:ESR-like species:Canis familiaris	2.00E-06	127	0.26	0.33	362	3291	373	1410	941	13	284	1	0	+
EGJ1500222_transcript_8176	ENSFALP00000013815	ENSFALG00000013240 symbol:HMGXB4 family:HMG species:Ficedula albicollis	4.00E-13	186	0.22	0.41	429	3290	200	1423	656	186	558	2	0	+
EGJ1500222_transcript_16454	ENSONIP00000023534	ENSONIG00000018694 symbol:myt1la family:zf-C2HC species:Oreochromis niloticus	1.00E-09	155	0.28	0.49	173	3287	113	613	1277	95	262	2	0	+
EGJ1500222_transcript_16459	ENSONIP00000005672	ENSONIG00000004505 symbol:CAMTA2 family:CG-1 species:Oreochromis niloticus	9.00E-12	174	0.28	0.44	305	3286	2737	1853	1563	237	530	-1	0	-
EGJ1500222_transcript_16461	ENSPSIP00000002614	ENSPSIG00000002561 family:zf-C2H2 species:Pelodiscus sinensis	1.00E-06	129	0.3	0.42	231	3284	572	1243	518	285	496	2	0	+
EGJ1500222_transcript_16465	ENSAMXP00000000700	ENSAMXG00000000658 symbol:pcca family:zf-C2H2 species:Astyanax mexicanus	2.00E-08	134	0.3	0.43	144	3282	452	880	912	443	583	2	0	+
EGJ1500222_transcript_8247	ENSSHAP00000018055	ENSSHAG00000015330 symbol:ZNF384 family:zf-C2H2 species:Sarcophilus harrisii	5.00E-07	133	0.3	0.45	141	3281	1866	2279	576	411	536	3	0	+
EGJ1500222_transcript_16472	ENSPCAP00000002404	ENSPCAG00000002580 family:TSC22 species:Procavia capensis	5.00E-14	193	0.22	0.44	450	3281	569	1825	949	310	731	2	0	+
EGJ1500222_transcript_16477	ENSAMXP00000010304	ENSAMXG00000010030 symbol:setdb1a family:MBD species:Astyanax mexicanus	9.00E-25	286	0.3	0.47	414	3279	305	1489	1432	175	565	2	0	+
EGJ1500222_transcript_16484	ENSOANP00000020694	ENSOANG00000013093 symbol:FOXP1 family:Fork head species:Ornithorhynchus anatinus	5.00E-82	780	0.44	0.55	469	3277	1153	2418	578	21	451	1	0	+
EGJ1500222_transcript_16483	ENSCAFP00000005906	ENSCAFG00000003978 symbol:PGR family:ESR-like species:Canis familiaris	2.00E-06	127	0.26	0.33	362	3277	125	1162	941	13	284	2	0	+
EGJ1500222_transcript_16496	FBpp0303589	FBgn0000179 symbol:bi family:T-box species:Drosophila melanogaster	1.00E-20	251	0.36	0.5	149	3274	2259	1861	1023	45	176	-2	0	-
EGJ1500222_transcript_16502	ENSDNOP00000012559	ENSDNOG00000016194 symbol:RERE family:zf-GATA species:Dasypus novemcinctus	2.00E-28	317	0.29	0.43	341	3273	27	1010	1563	505	816	3	0	+
EGJ1500222_transcript_16501	ENSOANP00000020694	ENSOANG00000013093 symbol:FOXP1 family:Fork head species:Ornithorhynchus anatinus	2.00E-76	629	0.41	0.51	435	3273	1150	2313	578	21	417	1	0	+
EGJ1500222_transcript_8207	FBpp0088543	FBgn0261885 symbol:osa family:ARID species:Drosophila melanogaster	2.00E-11	171	0.24	0.34	583	3270	1394	3010	2716	205	737	2	0	+
EGJ1500222_transcript_16519	ENSBTAP00000025453	ENSBTAG00000019120 symbol:WDHD1 family:HMG species:Bos taurus	1.00E-104	800	0.3	0.51	596	3267	19	1656	1127	1	591	1	0	+
EGJ1500222_transcript_16523	ENSTBEP00000003013	ENSTBEG00000003471 symbol:RAB11FIP4 family:TF_bZIP species:Tupaia belangeri	3.00E-06	126	0.24	0.43	261	3265	2085	2780	584	275	517	3	0	+
EGJ1500222_transcript_16524	ENSAMXP00000010304	ENSAMXG00000010030 symbol:setdb1a family:MBD species:Astyanax mexicanus	8.00E-10	157	0.27	0.42	283	3264	835	1659	1432	348	587	1	0	+
EGJ1500222_transcript_16530	ENSTRUP00000012797	ENSTRUG00000005335 symbol:pbrm1l family:HMG species:Takifugu rubripes	8.00E-07	131	0.35	0.58	77	3262	2142	2372	1657	402	478	3	0	+
EGJ1500222_transcript_16540	ENSAPLP00000013769	ENSAPLG00000013878 symbol:NFKB1 family:RHD species:Anas platyrhynchos	2.00E-09	154	0.28	0.44	206	3259	750	1295	986	587	789	3	0	+
EGJ1500222_transcript_16552	FBpp0111979	FBgn0033636 symbol:tou family:MBD species:Drosophila melanogaster	2.00E-06	127	0.29	0.44	153	3257	1372	1830	3131	335	474	1	0	+
EGJ1500222_transcript_16555	ENSCSAVP00000009815	ENSCSAVG00000005762 symbol:CSA.1841 family:zf-NF-X1 species:Ciona savignyi	4.00E-10	160	0.23	0.34	342	3256	520	1461	1111	398	698	1	0	+
EGJ1500222_transcript_16570	ENSP00000438706	ENSG00000144747 symbol:TMF1 family:Others species:Homo sapiens	5.00E-06	124	0.24	0.49	190	3252	441	983	1096	700	879	3	0	+
EGJ1500222_transcript_16571	ENSAMXP00000010304	ENSAMXG00000010030 symbol:setdb1a family:MBD species:Astyanax mexicanus	4.00E-24	280	0.31	0.49	376	3252	409	1482	1432	210	564	1	0	+
EGJ1500222_transcript_16574	FBpp0071235	FBgn0030093 symbol:dalao family:HMG species:Drosophila melanogaster	9.00E-12	174	0.3	0.38	232	3251	1567	917	749	520	742	-2	0	-
EGJ1500222_transcript_16579	ENSPPYP00000023052	ENSPPYG00000020596 symbol:ESX1 family:Homeobox species:Pongo abelii	1.00E-06	129	0.4	0.48	95	3250	1025	1279	412	307	401	2	0	+
EGJ1500222_transcript_16586	ENSMODP00000014661	ENSMODG00000023052 family:zf-C2H2 species:Monodelphis domestica	2.00E-94	801	0.37	0.51	463	3249	1103	2413	1137	601	1048	2	0	+
EGJ1500222_transcript_16590	ENSFALP00000003134	ENSFALG00000002997 family:TF_bZIP species:Ficedula albicollis	8.00E-13	183	0.45	0.52	82	3248	1324	1569	476	92	168	1	0	+
EGJ1500222_transcript_16589	ENSDARP00000118392	ENSDARG00000060073 symbol:arid1ab family:ARID species:Danio rerio	1.00E-07	138	0.26	0.36	274	3248	1074	1811	2101	404	650	3	0	+
EGJ1500222_transcript_16593	ENSPSIP00000002614	ENSPSIG00000002561 family:zf-C2H2 species:Pelodiscus sinensis	6.00E-07	132	0.31	0.4	205	3247	1147	1725	518	268	458	1	0	+
EGJ1500222_transcript_16595	FBpp0111979	FBgn0033636 symbol:tou family:MBD species:Drosophila melanogaster	2.00E-09	153	0.26	0.43	243	3245	1001	1729	3131	266	485	2	0	+
EGJ1500222_transcript_8251	ENSTNIP00000005184	ENSTNIG00000002630 symbol:ZBTB22 (2 of 2) family:ZBTB species:Tetraodon nigroviridis	7.00E-09	149	0.31	0.37	278	3244	1882	1106	531	128	377	-1	0	-
EGJ1500222_transcript_16608	ENSOARP00000011731	ENSOARG00000010939 symbol:NR4A3 family:NGFIB-like species:Ovis aries	5.00E-12	176	0.32	0.38	218	3242	2881	2228	602	113	279	-2	0	-
EGJ1500222_transcript_16620	ENSCSAVP00000009815	ENSCSAVG00000005762 symbol:CSA.1841 family:zf-NF-X1 species:Ciona savignyi	4.00E-10	160	0.23	0.34	342	3239	602	1543	1111	398	698	2	0	+
EGJ1500222_transcript_16627	ENSOCUP00000003414	ENSOCUG00000015389 symbol:TEAD4 family:TEA species:Oryctolagus cuniculus	2.00E-12	179	0.26	0.42	256	3236	488	1180	541	309	532	2	0	+
EGJ1500222_transcript_16636	ENSTNIP00000016350	ENSTNIG00000013359 symbol:nfkb2 family:RHD species:Tetraodon nigroviridis	1.00E-20	250	0.28	0.46	296	3234	282	1133	848	462	748	3	0	+
EGJ1500222_transcript_16633	ENSAMXP00000010304	ENSAMXG00000010030 symbol:setdb1a family:MBD species:Astyanax mexicanus	3.00E-18	230	0.32	0.47	301	3234	191	1078	1432	290	565	2	0	+
EGJ1500222_transcript_16642	ENSPSIP00000000851	ENSPSIG00000000851 family:zf-NF-X1 species:Pelodiscus sinensis	1.00E-12	181	0.29	0.34	497	3233	2423	1083	668	12	469	-1	0	-
EGJ1500222_transcript_16650	ENSLACP00000011819	ENSLACG00000010404 symbol:ZBTB7A family:ZBTB species:Latimeria chalumnae	7.00E-17	218	0.4	0.59	111	3230	1449	1781	518	21	131	3	0	+
EGJ1500222_transcript_16647	ENSAMXP00000015154	ENSAMXG00000014722 symbol:si:ch73-196k8.2 family:bHLH species:Astyanax mexicanus	1.00E-06	129	0.22	0.38	435	3230	1537	2658	2395	897	1322	1	0	+
EGJ1500222_transcript_16653	ENSFALP00000006773	ENSFALG00000006492 symbol:ZFPM1 family:zf-C2H2 species:Ficedula albicollis	6.00E-28	313	0.29	0.33	461	3229	1833	529	1079	596	1039	-2	0	-
EGJ1500222_transcript_16664	ENSPSIP00000002614	ENSPSIG00000002561 family:zf-C2H2 species:Pelodiscus sinensis	4.00E-07	134	0.32	0.42	183	3227	1825	1307	518	307	476	-2	0	-
EGJ1500222_transcript_8262	ENSCPOP00000012245	ENSCPOG00000013601 symbol:SMARCA1 family:MYB species:Cavia porcellus	0	3471	0.67	0.81	986	3222	236	3157	986	9	984	2	0	+
EGJ1500222_transcript_8278	ENSFALP00000007609	ENSFALG00000007271 symbol:NFKB2 family:RHD species:Ficedula albicollis	2.00E-18	232	0.3	0.51	218	3222	1596	2219	907	445	661	3	0	+
EGJ1500222_transcript_16674	ENSSTOP00000018374	ENSSTOG00000026277 family:TF_bZIP species:Ictidomys tridecemlineatus	5.00E-75	719	0.28	0.51	757	3222	405	2618	710	15	699	3	0	+
EGJ1500222_transcript_16679	ENSAMXP00000010304	ENSAMXG00000010030 symbol:setdb1a family:MBD species:Astyanax mexicanus	2.00E-13	188	0.23	0.39	415	3221	8	1231	1432	188	581	2	0	+
EGJ1500222_transcript_16683	ENSLACP00000000855	ENSLACG00000000769 symbol:NFX1 family:zf-NF-X1 species:Latimeria chalumnae	2.00E-13	188	0.22	0.34	535	3219	915	2345	1131	406	891	3	0	+
EGJ1500222_transcript_8291	Y41C4A.11	WBGene00012757 symbol:Y41C4A.11 family:zf-LITAF-like species:Caenorhabditis elegans	6.00E-77	736	0.46	0.68	289	3219	96	959	386	104	386	3	0	+
EGJ1500222_transcript_16686	ENSTGUP00000004751	ENSTGUG00000004599 symbol:GLI2 family:zf-C2H2 species:Taeniopygia guttata	7.00E-73	498	0.47	0.63	198	3218	893	1444	1517	329	526	2	0	+
EGJ1500222_transcript_16693	ENSSSCP00000004196	ENSSSCG00000003884 symbol:FOXE3 family:Fork head species:Sus scrofa	7.00E-06	123	0.34	0.41	134	3216	945	583	324	179	287	-1	0	-
EGJ1500222_transcript_8294	ENSPMAP00000006625	ENSPMAG00000005967 symbol:tomm20a family:ARID species:Petromyzon marinus	3.00E-66	643	0.26	0.42	1019	3216	44	2611	1303	2	962	2	0	+
EGJ1500222_transcript_16691	FBpp0288984	FBgn0259211 symbol:grh family:CP2 species:Drosophila melanogaster	9.00E-97	375	0.63	0.84	106	3216	1490	1807	1333	887	992	2	0	+
EGJ1500222_transcript_16697	ENSNLEP00000005448	ENSNLEG00000004506 symbol:ZNF384 family:zf-C2H2 species:Nomascus leucogenys	4.00E-06	125	0.36	0.49	90	3215	1946	2209	581	455	541	2	0	+
EGJ1500222_transcript_16708	ENSDORP00000008716	ENSDORG00000009270 symbol:Smarca1 family:MYB species:Dipodomys ordii	3.00E-19	174	0.42	0.55	99	3212	694	987	985	436	534	1	0	+
EGJ1500222_transcript_16711	ENSAMXP00000019956	ENSAMXG00000019379 symbol:zmiz2 family:zf-MIZ species:Astyanax mexicanus	5.00E-74	694	0.34	0.48	574	3211	493	2088	912	181	728	1	0	+
EGJ1500222_transcript_16724	ENSFCAP00000022579	ENSFCAG00000025791 symbol:NCOA1 family:bHLH species:Felis catus	1.00E-14	198	0.25	0.42	284	3207	568	1389	1444	6	253	1	0	+
EGJ1500222_transcript_16730	ENSAMXP00000010304	ENSAMXG00000010030 symbol:setdb1a family:MBD species:Astyanax mexicanus	2.00E-10	162	0.27	0.43	325	3206	458	1369	1432	227	527	2	0	+
EGJ1500222_transcript_16735	ENSACAP00000016498	ENSACAG00000016740 symbol:ZNF775 family:zf-C2H2 species:Anolis carolinensis	5.00E-25	288	0.36	0.48	200	3204	160	753	528	61	237	1	0	+
EGJ1500222_transcript_16738	FBpp0302633	FBgn0263772 symbol:CG43689 family:zf-C2HC species:Drosophila melanogaster	3.00E-08	104	0.89	1	19	3203	699	755	1706	51	69	3	0	+
EGJ1500222_transcript_8320	ENSPPYP00000023052	ENSPPYG00000020596 symbol:ESX1 family:Homeobox species:Pongo abelii	1.00E-06	130	0.4	0.48	95	3200	1025	1279	412	307	401	2	0	+
EGJ1500222_transcript_16747	ENSEEUP00000011387	ENSEEUG00000012468 symbol:POU2F1 family:Pou species:Erinaceus europaeus	3.00E-10	161	0.25	0.43	343	3200	1076	2059	756	454	753	2	0	+
EGJ1500222_transcript_16751	ENSCPOP00000012245	ENSCPOG00000013601 symbol:SMARCA1 family:MYB species:Cavia porcellus	1.00E-39	415	0.26	0.44	558	3200	1372	2994	986	113	565	1	0	+
EGJ1500222_transcript_8323	ENSCPOP00000012245	ENSCPOG00000013601 symbol:SMARCA1 family:MYB species:Cavia porcellus	1.00E-129	1187	0.41	0.6	616	3199	379	2202	986	105	680	1	0	+
EGJ1500222_transcript_16758	FBpp0070648	FBgn0003053 symbol:peb family:zf-C2H2 species:Drosophila melanogaster	7.00E-07	119	0.72	0.76	29	3199	2593	2679	1894	1787	1815	1	0	+
EGJ1500222_transcript_16773	FBpp0070648	FBgn0003053 symbol:peb family:zf-C2H2 species:Drosophila melanogaster	9.00E-08	94	0.67	0.79	24	3194	2002	1931	1894	1788	1811	-2	0	-
EGJ1500222_transcript_16778	ENSTGUP00000006428	ENSTGUG00000006268 symbol:SOX3 family:HMG species:Taeniopygia guttata	4.00E-44	251	0.33	0.44	263	3192	2307	3032	318	95	318	3	0	+
EGJ1500222_transcript_16779	FBpp0293146	FBgn0004595 symbol:pros family:HPD species:Drosophila melanogaster	1.00E-14	198	0.21	0.4	466	3192	179	1528	1835	81	515	2	0	+
EGJ1500222_transcript_16785	ENSECAP00000006128	ENSECAG00000008016 symbol:GLI2 family:zf-C2H2 species:Equus caballus	4.00E-76	492	0.81	0.9	104	3190	1225	1536	873	473	576	1	0	+
EGJ1500222_transcript_8315	Y41C4A.11	WBGene00012757 symbol:Y41C4A.11 family:zf-LITAF-like species:Caenorhabditis elegans	6.00E-77	736	0.46	0.68	289	3190	121	984	386	104	386	1	0	+
EGJ1500222_transcript_16788	ENSP00000472672	ENSG00000268259 symbol:ESX1 family:Homeobox species:Homo sapiens	3.00E-09	152	0.29	0.36	189	3190	1422	856	406	239	374	-2	0	-
EGJ1500222_transcript_16795	ENSCAFP00000040604	ENSCAFG00000031558 symbol:ZNF853 family:zf-C2H2 species:Canis familiaris	8.00E-13	183	0.23	0.44	421	3189	1652	2761	733	62	468	2	0	+
EGJ1500222_transcript_16796	ENSGGOP00000023223	ENSGGOG00000022272 symbol:ZNF469 family:zf-C2H2 species:Gorilla gorilla	2.00E-07	136	0.25	0.38	387	3189	1253	2347	3932	873	1210	2	0	+
EGJ1500222_transcript_16801	ENSCAFP00000021171	ENSCAFG00000014350 symbol:MEF2B family:SRF species:Canis familiaris	4.00E-06	120	0.29	0.37	218	3187	1899	2510	369	114	322	3	0	+
EGJ1500222_transcript_16807	ENSGACP00000002018	ENSGACG00000001547 symbol:gli2a family:zf-C2H2 species:Gasterosteus aculeatus	1.00E-60	329	0.35	0.48	314	3185	558	1388	1460	173	453	3	0	+
EGJ1500222_transcript_11148	ENSCPOP00000012245	ENSCPOG00000013601 symbol:SMARCA1 family:MYB species:Cavia porcellus	2.00E-32	351	0.57	0.71	129	3182	2491	2874	986	412	540	1	0	+
EGJ1500222_transcript_16822	ENSMUSP00000058037	ENSMUSG00000049577 symbol:Zfpm1 family:zf-C2H2 species:Mus musculus	6.00E-07	132	0.29	0.35	186	3180	845	360	995	638	805	-2	0	-
EGJ1500222_transcript_8338	ENSDARP00000125884	ENSDARG00000001857 symbol:aff4 family:AF-4 species:Danio rerio	8.00E-07	131	0.2	0.36	406	3178	1619	2752	1083	453	824	2	0	+
EGJ1500222_transcript_16832	ENSFALP00000014108	ENSFALG00000013518 symbol:SOX4 family:HMG species:Ficedula albicollis	4.00E-09	134	0.41	0.44	75	3178	1277	1501	383	146	220	2	0	+
EGJ1500222_transcript_16842	ENSP00000438706	ENSG00000144747 symbol:TMF1 family:Others species:Homo sapiens	2.00E-11	133	0.25	0.46	246	3176	502	1203	1096	587	809	1	0	+
EGJ1500222_transcript_16845	ENSPSIP00000005577	ENSPSIG00000005126 symbol:MYT1L family:zf-C2HC species:Pelodiscus sinensis	1.00E-07	139	0.3	0.54	97	3175	2710	3000	1190	77	173	1	0	+
EGJ1500222_transcript_8306	ENSFALP00000006773	ENSFALG00000006492 symbol:ZFPM1 family:zf-C2H2 species:Ficedula albicollis	3.00E-09	152	0.32	0.34	157	3174	1842	1381	1079	605	760	-1	0	-
EGJ1500222_transcript_16854	ENSP00000363792	ENSG00000148513 symbol:ANKRD30A family:Others species:Homo sapiens	4.00E-07	134	0.26	0.56	141	3173	1979	2401	1460	32	169	2	0	+
EGJ1500222_transcript_16857	ENSCINP00000009826	ENSCING00000004746 symbol:nf-x-like family:zf-NF-X1 species:Ciona intestinalis	2.00E-14	196	0.23	0.36	454	3173	484	1731	1123	411	817	1	0	+
EGJ1500222_transcript_16866	ENSCSAVP00000009815	ENSCSAVG00000005762 symbol:CSA.1841 family:zf-NF-X1 species:Ciona savignyi	3.00E-10	160	0.23	0.34	342	3170	576	1517	1111	398	698	3	0	+
EGJ1500222_transcript_16869	ENSTNIP00000021779	ENSTNIG00000018605 symbol:micall2a family:Homeobox species:Tetraodon nigroviridis	1.00E-22	268	0.3	0.45	277	3169	1073	1840	602	147	420	2	0	+
EGJ1500222_transcript_16868	ENSSSCP00000008096	ENSSSCG00000007576 symbol:FOXK1 family:Fork head species:Sus scrofa	2.00E-38	404	0.45	0.6	210	3169	1010	1597	625	160	358	2	0	+
EGJ1500222_transcript_8317	ENSETEP00000007050	ENSETEG00000008675 symbol:TSC22D1 family:TSC22 species:Echinops telfairi	2.00E-21	257	0.24	0.37	1020	3164	2794	146	1061	23	967	-2	0	-
EGJ1500222_transcript_16890	ENSDNOP00000030844	ENSDNOG00000034846 symbol:CCDC88A family:TF_bZIP species:Dasypus novemcinctus	2.00E-10	162	0.19	0.42	521	3164	600	2102	481	4	477	3	0	+
EGJ1500222_transcript_16896	ENSLACP00000019749	ENSLACG00000017364 symbol:GLI2 family:zf-C2H2 species:Latimeria chalumnae	3.00E-84	799	0.41	0.53	474	3162	493	1821	1366	127	590	1	0	+
EGJ1500222_transcript_16898	ENSCAFP00000004588	ENSCAFG00000003081 symbol:PABPC4 family:bHLH species:Canis familiaris	4.00E-08	142	0.24	0.46	175	3161	385	909	700	140	291	1	0	+
EGJ1500222_transcript_16907	ENSMLUP00000018215	ENSMLUG00000026513 family:Homeobox species:Myotis lucifugus	8.00E-07	104	0.4	0.42	62	3159	2174	1989	309	164	225	-2	0	-
EGJ1500222_transcript_16928	ENSAMXP00000010304	ENSAMXG00000010030 symbol:setdb1a family:MBD species:Astyanax mexicanus	3.00E-16	168	0.31	0.48	207	3154	489	1085	1432	317	499	3	0	+
EGJ1500222_transcript_16932	ENSAMXP00000000700	ENSAMXG00000000658 symbol:pcca family:zf-C2H2 species:Astyanax mexicanus	4.00E-45	461	0.41	0.6	263	3153	269	1048	912	430	688	2	0	+
EGJ1500222_transcript_11140	Y41C4A.11	WBGene00012757 symbol:Y41C4A.11 family:zf-LITAF-like species:Caenorhabditis elegans	6.00E-77	736	0.46	0.68	289	3153	105	968	386	104	386	3	0	+
EGJ1500222_transcript_11133	ENSEEUP00000003397	ENSEEUG00000003714 symbol:NFXL1 family:zf-NF-X1 species:Erinaceus europaeus	5.00E-06	124	0.22	0.31	436	3152	710	1954	775	118	470	2	0	+
EGJ1500222_transcript_16949	ENSTNIP00000021779	ENSTNIG00000018605 symbol:micall2a family:Homeobox species:Tetraodon nigroviridis	1.00E-13	154	0.55	0.73	51	3149	703	855	602	141	191	1	0	+
EGJ1500222_transcript_8296	ENSP00000307411	ENSG00000078403 symbol:MLLT10 family:Others species:Homo sapiens	5.00E-35	374	0.34	0.5	258	3148	913	1617	1068	25	277	1	0	+
EGJ1500222_transcript_8223	ENSSTOP00000018374	ENSSTOG00000026277 family:TF_bZIP species:Ictidomys tridecemlineatus	4.00E-07	134	0.21	0.41	457	3148	348	1592	710	178	607	3	0	+
EGJ1500222_transcript_8364	ENSFALP00000014108	ENSFALG00000013518 symbol:SOX4 family:HMG species:Ficedula albicollis	1.00E-14	198	0.51	0.52	83	3147	1213	1461	383	189	270	1	0	+
EGJ1500222_transcript_11178	ENSTRUP00000043663	ENSTRUG00000017044 symbol:l3mbtl2 family:THAP species:Takifugu rubripes	2.00E-07	136	0.22	0.38	269	3139	657	1415	754	402	652	3	0	+
EGJ1500222_transcript_16986	ENSEEUP00000007681	ENSEEUG00000008458 symbol:TSC22D1 family:TSC22 species:Erinaceus europaeus	6.00E-17	218	0.24	0.39	692	3139	2828	837	1055	229	844	-3	0	-
EGJ1500222_transcript_11165	ENSCAFP00000003276	ENSCAFG00000002254 symbol:REST family:zf-C2H2 species:Canis familiaris	1.00E-08	147	0.22	0.41	424	3138	1049	2293	996	464	839	2	0	+
EGJ1500222_transcript_16990	ENSPSIP00000013089	ENSPSIG00000011635 symbol:WDHD1 family:HMG species:Pelodiscus sinensis	3.00E-65	635	0.25	0.45	893	3138	5	2359	1129	194	1056	2	0	+
EGJ1500222_transcript_16997	ENSPSIP00000002614	ENSPSIG00000002561 family:zf-C2H2 species:Pelodiscus sinensis	4.00E-07	134	0.28	0.35	324	3137	476	1402	518	163	456	2	0	+
EGJ1500222_transcript_11180	ENSMODP00000040345	ENSMODG00000029210 family:zf-C2H2 species:Monodelphis domestica	1.00E-09	156	0.27	0.45	266	3136	689	1447	831	553	814	2	0	+
EGJ1500222_transcript_17003	ENSMODP00000029006	ENSMODG00000015907 symbol:NCOA1 family:bHLH species:Monodelphis domestica	2.00E-16	213	0.26	0.46	247	3135	585	1313	1433	22	249	3	0	+
EGJ1500222_transcript_17004	ENSGMOP00000008319	ENSGMOG00000007781 symbol:foxk1 family:Fork head species:Gadus morhua	2.00E-57	567	0.39	0.51	409	3134	416	1558	656	63	457	2	0	+
EGJ1500222_transcript_11182	ENSOCUP00000001043	ENSOCUG00000001203 symbol:HIVEP3 family:zf-C2H2 species:Oryctolagus cuniculus	1.00E-08	146	0.3	0.35	278	3134	1637	876	2349	1840	2092	-1	0	-
EGJ1500222_transcript_11159	ENSPCAP00000002404	ENSPCAG00000002580 family:TSC22 species:Procavia capensis	5.00E-14	193	0.22	0.44	450	3133	571	1827	949	310	731	1	0	+
EGJ1500222_transcript_17027	ENSPSIP00000013089	ENSPSIG00000011635 symbol:WDHD1 family:HMG species:Pelodiscus sinensis	8.00E-07	131	0.21	0.39	347	3129	269	1216	1129	4	314	2	0	+
EGJ1500222_transcript_8287	ENSTNIP00000021779	ENSTNIG00000018605 symbol:micall2a family:Homeobox species:Tetraodon nigroviridis	4.00E-22	263	0.3	0.45	275	3128	1086	1853	602	147	420	3	0	+
EGJ1500222_transcript_17039	ENSP00000472672	ENSG00000268259 symbol:ESX1 family:Homeobox species:Homo sapiens	7.00E-08	100	0.36	0.42	92	3127	1588	1322	406	209	294	-1	0	-
EGJ1500222_transcript_17036	ENSDNOP00000030844	ENSDNOG00000034846 symbol:CCDC88A family:TF_bZIP species:Dasypus novemcinctus	4.00E-21	254	0.24	0.44	480	3127	1436	2719	481	10	476	2	0	+
EGJ1500222_transcript_17044	ENSP00000455585	ENSG00000236609 symbol:ZNF853 family:zf-C2H2 species:Homo sapiens	5.00E-09	150	0.22	0.49	293	3125	622	1470	659	128	400	1	0	+
EGJ1500222_transcript_17052	ENSP00000259806	ENSG00000137273 symbol:FOXF2 family:Fork head species:Homo sapiens	5.00E-06	124	0.37	0.49	102	3124	1784	1512	444	1	102	-3	0	-
EGJ1500222_transcript_11225	ENSAMXP00000025482	ENSAMXG00000024776 symbol:rerea family:zf-GATA species:Astyanax mexicanus	2.00E-07	136	0.23	0.33	377	3122	1941	958	1572	784	1136	-3	0	-
EGJ1500222_transcript_17059	ENSOCUP00000008278	ENSOCUG00000009605 symbol:PRDM2 family:zf-C2H2 species:Oryctolagus cuniculus	2.00E-06	117	0.31	0.4	258	3122	2227	1559	1507	642	890	-2	0	-
EGJ1500222_transcript_17062	ENSOGAP00000011069	ENSOGAG00000012363 symbol:RERE family:zf-GATA species:Otolemur garnettii	9.00E-08	139	0.25	0.33	341	3121	1230	277	1557	751	1055	-2	0	-
EGJ1500222_transcript_17076	ENSECAP00000009330	ENSECAG00000011342 symbol:CIC family:HMG species:Equus caballus	5.00E-07	133	0.29	0.37	191	3118	2525	2013	1580	1143	1323	-3	0	-
EGJ1500222_transcript_17086	ENSTGUP00000008431	ENSTGUG00000008171 symbol:NFXL1 family:zf-NF-X1 species:Taeniopygia guttata	8.00E-11	119	0.28	0.35	279	3115	847	1563	827	269	520	1	0	+
EGJ1500222_transcript_17099	ENSDARP00000120014	ENSDARG00000005453 symbol:foxp2 family:Fork head species:Danio rerio	6.00E-63	409	0.33	0.45	423	3111	1003	2100	697	113	500	1	0	+
EGJ1500222_transcript_17102	ENSCAFP00000003747	ENSCAFG00000002576 symbol:HIVEP3 family:zf-C2H2 species:Canis familiaris	6.00E-09	149	0.29	0.34	287	3110	2238	1453	2364	1887	2142	-3	0	-
EGJ1500222_transcript_17117	ENSXETP00000028658	ENSXETG00000024651 symbol:arid4b family:ARID species:Xenopus tropicalis	1.00E-56	560	0.34	0.55	432	3108	117	1382	1271	2	390	3	0	+
EGJ1500222_transcript_11181	ENSTNIP00000021779	ENSTNIG00000018605 symbol:micall2a family:Homeobox species:Tetraodon nigroviridis	1.00E-25	294	0.52	0.69	108	3107	621	944	602	141	248	3	0	+
EGJ1500222_transcript_17119	ENSONIP00000004107	ENSONIG00000003272 symbol:baz2ba family:MBD species:Oreochromis niloticus	5.00E-15	202	0.3	0.46	189	3107	1134	1691	2203	2022	2196	3	0	+
EGJ1500222_transcript_17123	ENSP00000219611	ENSG00000103326 symbol:CAPN15 family:Others species:Homo sapiens	1.00E-29	328	0.29	0.45	335	3106	264	1220	1086	488	790	3	0	+
EGJ1500222_transcript_17124	FBpp0293146	FBgn0004595 symbol:pros family:HPD species:Drosophila melanogaster	2.00E-15	206	0.18	0.38	669	3106	9	1919	1835	81	717	3	0	+
EGJ1500222_transcript_11196	ENSTNIP00000021779	ENSTNIG00000018605 symbol:micall2a family:Homeobox species:Tetraodon nigroviridis	1.00E-22	268	0.3	0.45	277	3105	1069	1836	602	147	420	1	0	+
EGJ1500222_transcript_11265	ENSOANP00000020694	ENSOANG00000013093 symbol:FOXP1 family:Fork head species:Ornithorhynchus anatinus	1.00E-69	258	0.65	0.81	77	3105	1078	851	578	335	411	-3	0	-
EGJ1500222_transcript_17129	ENSCSAVP00000009815	ENSCSAVG00000005762 symbol:CSA.1841 family:zf-NF-X1 species:Ciona savignyi	2.00E-10	162	0.23	0.34	386	3105	602	1657	1111	398	741	2	0	+
EGJ1500222_transcript_17131	ENSFALP00000006773	ENSFALG00000006492 symbol:ZFPM1 family:zf-C2H2 species:Ficedula albicollis	7.00E-24	278	0.3	0.34	454	3104	1858	545	1079	607	1040	-2	0	-
EGJ1500222_transcript_11227	ENSMUSP00000132351	ENSMUSG00000005442 symbol:Cic family:HMG species:Mus musculus	3.00E-18	230	0.24	0.38	845	3104	2629	425	2510	1417	2207	-2	0	-
EGJ1500222_transcript_17136	ENSDNOP00000031632	ENSDNOG00000047657 symbol:CIC family:HMG species:Dasypus novemcinctus	5.00E-07	133	0.31	0.41	186	3104	1492	962	2275	1764	1923	-2	0	-
EGJ1500222_transcript_17140	ENSMLUP00000018215	ENSMLUG00000026513 family:Homeobox species:Myotis lucifugus	2.00E-09	153	0.36	0.44	137	3103	1890	1489	309	135	264	-2	0	-
EGJ1500222_transcript_17138	ENSMUSP00000136559	ENSMUSG00000091020 symbol:Gm5828 family:HMG species:Mus musculus	6.00E-08	93	0.36	0.53	77	3103	928	1155	623	160	227	1	0	+
EGJ1500222_transcript_17143	ENSMPUP00000001155	ENSMPUG00000001166 symbol:FOXA2 family:Fork head species:Mustela putorius furo	5.00E-71	685	0.48	0.55	361	3102	1021	2055	457	17	342	1	0	+
EGJ1500222_transcript_17147	ENSAMXP00000015982	ENSAMXG00000015529 family:CSD species:Astyanax mexicanus	4.00E-09	151	0.33	0.52	141	3102	2230	2637	1966	730	870	1	0	+
EGJ1500222_transcript_17149	B0310.2	WBGene00015138 symbol:B0310.2 family:zf-C2H2 species:Caenorhabditis elegans	6.00E-18	178	0.71	0.8	41	3101	2064	2186	413	304	344	3	0	+
EGJ1500222_transcript_17152	ENSP00000438706	ENSG00000144747 symbol:TMF1 family:Others species:Homo sapiens	4.00E-07	134	0.22	0.43	323	3101	755	1651	1096	584	879	2	0	+
EGJ1500222_transcript_17151	ENSBTAP00000007904	ENSBTAG00000006017 symbol:NFKB2 family:RHD species:Bos taurus	5.00E-15	163	0.3	0.44	228	3101	25	642	901	441	664	1	0	+
EGJ1500222_transcript_8360	ENSRNOP00000015100	ENSRNOG00000011167 symbol:Wdhd1 family:HMG species:Rattus norvegicus	4.00E-06	125	0.35	0.47	129	3099	463	819	1117	131	251	1	0	+
EGJ1500222_transcript_17163	ENSTNIP00000021779	ENSTNIG00000018605 symbol:micall2a family:Homeobox species:Tetraodon nigroviridis	4.00E-08	116	0.46	0.59	54	3098	1176	1334	602	171	224	3	0	+
EGJ1500222_transcript_17182	ENSFALP00000013815	ENSFALG00000013240 symbol:HMGXB4 family:HMG species:Ficedula albicollis	4.00E-06	125	0.22	0.48	130	3095	2176	2565	656	365	485	1	0	+
EGJ1500222_transcript_17198	ENSAMXP00000010304	ENSAMXG00000010030 symbol:setdb1a family:MBD species:Astyanax mexicanus	2.00E-19	240	0.28	0.46	337	3092	312	1244	1432	260	569	3	0	+
EGJ1500222_transcript_17213	ENSCPOP00000012245	ENSCPOG00000013601 symbol:SMARCA1 family:MYB species:Cavia porcellus	0	2244	0.71	0.85	585	3090	416	2158	986	119	701	2	0	+
EGJ1500222_transcript_11188	Y41C4A.11	WBGene00012757 symbol:Y41C4A.11 family:zf-LITAF-like species:Caenorhabditis elegans	5.00E-77	736	0.46	0.68	289	3087	93	956	386	104	386	3	0	+
EGJ1500222_transcript_17240	ENSOGAP00000021943	ENSOGAG00000029236 symbol:IRX3 family:Homeobox species:Otolemur garnettii	5.00E-06	124	0.42	0.5	96	3085	1048	782	454	259	348	-1	0	-
EGJ1500222_transcript_11256	ENSETEP00000007050	ENSETEG00000008675 symbol:TSC22D1 family:TSC22 species:Echinops telfairi	2.00E-21	257	0.24	0.37	1020	3085	2712	64	1061	23	967	-2	0	-
EGJ1500222_transcript_17238	ENSAMXP00000010304	ENSAMXG00000010030 symbol:setdb1a family:MBD species:Astyanax mexicanus	5.00E-14	193	0.23	0.42	412	3085	311	1522	1432	177	567	2	0	+
Query-Name	Hit-Name	HIt-Description	E-Value	Score	Identical	Similar	Match_Length	Query_Length	Query_start	Query_End	Hit_Length	Hit_start	Hit_End	Query_Frame	Hit_Frame	Flag
EGJ1500222_transcript_17241	ENSDARP00000104544	ENSDARG00000005883 symbol:rfx1a family:RFX species:Danio rerio	5.00E-11	167	0.25	0.39	343	3084	1019	1948	908	20	355	2	0	+
EGJ1500222_transcript_17249	ENSTNIP00000021779	ENSTNIG00000018605 symbol:micall2a family:Homeobox species:Tetraodon nigroviridis	1.00E-22	268	0.32	0.46	250	3083	1069	1764	602	147	393	1	0	+
EGJ1500222_transcript_11253	ENSETEP00000007050	ENSETEG00000008675 symbol:TSC22D1 family:TSC22 species:Echinops telfairi	7.00E-22	261	0.24	0.36	1028	3082	2712	25	1061	23	968	-2	0	-
EGJ1500222_transcript_17258	ENSFALP00000014108	ENSFALG00000013518 symbol:SOX4 family:HMG species:Ficedula albicollis	4.00E-13	185	0.54	0.56	70	3082	1197	1406	383	202	270	3	0	+
EGJ1500222_transcript_11252	ENSETEP00000007050	ENSETEG00000008675 symbol:TSC22D1 family:TSC22 species:Echinops telfairi	2.00E-21	257	0.24	0.37	1020	3082	2712	64	1061	23	967	-2	0	-
EGJ1500222_transcript_17271	Y41C4A.11	WBGene00012757 symbol:Y41C4A.11 family:zf-LITAF-like species:Caenorhabditis elegans	2.00E-22	265	0.42	0.61	121	3078	94	453	386	111	231	1	0	+
EGJ1500222_transcript_11356	ENSMPUP00000006347	ENSMPUG00000006403 symbol:RERE family:zf-GATA species:Mustela putorius furo	2.00E-09	154	0.32	0.4	194	3078	2730	2221	1553	871	1054	-1	0	-
EGJ1500222_transcript_11208	ENSMUSP00000132351	ENSMUSG00000005442 symbol:Cic family:HMG species:Mus musculus	3.00E-20	247	0.25	0.39	886	3078	2603	186	2510	1417	2207	-2	0	-
EGJ1500222_transcript_17282	B0310.2	WBGene00015138 symbol:B0310.2 family:zf-C2H2 species:Caenorhabditis elegans	4.00E-22	263	0.6	0.67	78	3076	2106	2339	413	304	381	3	0	+
EGJ1500222_transcript_11238	ENSGMOP00000008319	ENSGMOG00000007781 symbol:foxk1 family:Fork head species:Gadus morhua	6.00E-57	563	0.38	0.5	416	3075	407	1552	656	63	457	2	0	+
EGJ1500222_transcript_11262	ENSCPOP00000014811	ENSCPOG00000020189 symbol:ZNF469 family:zf-C2H2 species:Cavia porcellus	1.00E-07	138	0.24	0.33	505	3075	2446	1058	552	31	483	-3	0	-
EGJ1500222_transcript_17285	FBpp0293146	FBgn0004595 symbol:pros family:HPD species:Drosophila melanogaster	4.00E-14	194	0.2	0.4	459	3074	56	1372	1835	81	519	2	0	+
EGJ1500222_transcript_17287	ENSMODP00000015420	ENSMODG00000022793 family:zf-C2H2 species:Monodelphis domestica	4.00E-65	634	0.27	0.41	715	3074	58	2175	832	198	819	1	0	+
EGJ1500222_transcript_11274	ENSCAFP00000021171	ENSCAFG00000014350 symbol:MEF2B family:SRF species:Canis familiaris	2.00E-06	127	0.28	0.35	267	3073	2018	2776	369	114	367	2	0	+
EGJ1500222_transcript_11321	ENSPSIP00000002614	ENSPSIG00000002561 family:zf-C2H2 species:Pelodiscus sinensis	4.00E-10	159	0.3	0.38	325	3073	490	1401	518	169	462	1	0	+
EGJ1500222_transcript_17289	T28F12.2a	WBGene00006796 symbol:unc-62 family:Homeobox species:Caenorhabditis elegans	8.00E-47	358	0.32	0.45	399	3073	1271	2422	564	164	490	2	0	+
EGJ1500222_transcript_17302	ENSDARP00000099582	ENSDARG00000079812 symbol:zmiz2 family:zf-MIZ species:Danio rerio	2.00E-40	191	0.27	0.37	358	3071	236	1237	888	132	464	2	0	+
EGJ1500222_transcript_17306	ENSMODP00000022552	ENSMODG00000018089 symbol:PRDM13 family:zf-C2H2 species:Monodelphis domestica	4.00E-36	376	0.66	0.76	106	3069	2686	2988	710	574	676	1	0	+
EGJ1500222_transcript_17312	ENSLACP00000019749	ENSLACG00000017364 symbol:GLI2 family:zf-C2H2 species:Latimeria chalumnae	7.00E-85	804	0.39	0.53	495	3068	561	1952	1366	145	626	3	0	+
EGJ1500222_transcript_17317	ENSPSIP00000002092	ENSPSIG00000002096 symbol:ZMIZ1 family:zf-MIZ species:Pelodiscus sinensis	4.00E-06	125	0.28	0.38	214	3067	1959	2558	1037	255	447	3	0	+
EGJ1500222_transcript_17318	ENSP00000389536	ENSG00000162613 symbol:FUBP1 family:Others species:Homo sapiens	4.00E-84	669	0.44	0.6	342	3066	266	1216	665	124	440	2	0	+
EGJ1500222_transcript_17319	ENSAMXP00000010304	ENSAMXG00000010030 symbol:setdb1a family:MBD species:Astyanax mexicanus	2.00E-15	205	0.25	0.43	425	3066	14	1249	1432	177	565	2	0	+
EGJ1500222_transcript_11135	ENSDNOP00000028008	ENSDNOG00000005811 symbol:USF1 family:bHLH species:Dasypus novemcinctus	2.00E-13	187	0.38	0.56	135	3065	1290	1682	1326	17	145	3	0	+
EGJ1500222_transcript_11246	ENSPSIP00000002614	ENSPSIG00000002561 family:zf-C2H2 species:Pelodiscus sinensis	7.00E-06	123	0.34	0.44	141	3061	499	86	518	251	387	-1	0	-
EGJ1500222_transcript_17345	ENSAMXP00000010304	ENSAMXG00000010030 symbol:setdb1a family:MBD species:Astyanax mexicanus	1.00E-13	190	0.36	0.52	179	3060	1502	1996	1432	389	565	2	0	+
EGJ1500222_transcript_17347	ENSAMXP00000000700	ENSAMXG00000000658 symbol:pcca family:zf-C2H2 species:Astyanax mexicanus	5.00E-46	469	0.34	0.51	363	3059	8	1033	912	228	562	2	0	+
EGJ1500222_transcript_17358	ENSFCAP00000019029	ENSFCAG00000028985 symbol:POU2F1 family:Pou species:Felis catus	7.00E-10	157	0.25	0.42	295	3057	1093	1917	754	468	753	1	0	+
EGJ1500222_transcript_17368	ENSPSIP00000008771	ENSPSIG00000007941 symbol:SOX13 family:HMG species:Pelodiscus sinensis	1.00E-27	252	0.55	0.76	84	3055	2234	2482	614	430	513	2	0	+
EGJ1500222_transcript_11287	ENSLOCP00000003133	ENSLOCG00000002658 family:TSC22 species:Lepisosteus oculatus	2.00E-38	404	0.22	0.41	1045	3055	190	3036	1675	18	979	1	0	+
EGJ1500222_transcript_17374	ENSMGAP00000012500	ENSMGAG00000011896 symbol:ARID4B family:ARID species:Meleagris gallopavo	4.00E-10	159	0.21	0.38	634	3053	245	1888	1311	424	1013	2	0	+
EGJ1500222_transcript_17382	ENSCAFP00000006542	ENSCAFG00000004394 symbol:SIX5 family:Homeobox species:Canis familiaris	5.00E-06	124	0.31	0.35	177	3052	1437	922	739	560	701	-2	0	-
EGJ1500222_transcript_17388	FBpp0288878	FBgn0259162 symbol:RunxB family:Runt species:Drosophila melanogaster	2.00E-10	162	0.68	0.78	40	3050	2656	2537	663	54	93	-2	0	-
EGJ1500222_transcript_17405	Y41C4A.11	WBGene00012757 symbol:Y41C4A.11 family:zf-LITAF-like species:Caenorhabditis elegans	4.00E-20	246	0.28	0.47	273	3047	226	1005	386	115	382	1	0	+
EGJ1500222_transcript_17402	ENSDNOP00000000802	ENSDNOG00000001048 symbol:FOXK1 family:Fork head species:Dasypus novemcinctus	8.00E-17	198	0.57	0.63	79	3047	996	1223	616	170	248	3	0	+
EGJ1500222_transcript_17408	ENSGACP00000009800	ENSGACG00000007386 symbol:rerea family:zf-GATA species:Gasterosteus aculeatus	3.00E-07	134	0.28	0.4	179	3046	2740	2219	1572	815	983	-1	0	-
EGJ1500222_transcript_11345	ENSGACP00000001732	ENSGACG00000001323 symbol:nfkb2 family:RHD species:Gasterosteus aculeatus	3.00E-15	204	0.29	0.5	265	3044	131	847	841	462	714	2	0	+
EGJ1500222_transcript_11192	ENSTGUP00000008431	ENSTGUG00000008171 symbol:NFXL1 family:zf-NF-X1 species:Taeniopygia guttata	3.00E-15	204	0.24	0.32	675	3044	329	2188	827	177	751	2	0	+
EGJ1500222_transcript_11375	ENSTRUP00000003352	ENSTRUG00000001458 symbol:foxo3b family:Fork head species:Takifugu rubripes	3.00E-51	479	0.53	0.64	216	3043	969	1598	659	112	302	3	0	+
EGJ1500222_transcript_11310	ENSSTOP00000018374	ENSSTOG00000026277 family:TF_bZIP species:Ictidomys tridecemlineatus	3.00E-15	204	0.21	0.42	586	3042	965	2569	710	167	710	2	0	+
EGJ1500222_transcript_17430	ENSMODP00000001710	ENSMODG00000001413 symbol:FOXD2 family:Fork head species:Monodelphis domestica	4.00E-06	125	0.31	0.38	202	3041	870	1445	514	276	468	3	0	+
EGJ1500222_transcript_17431	ENSTNIP00000021779	ENSTNIG00000018605 symbol:micall2a family:Homeobox species:Tetraodon nigroviridis	2.00E-14	197	0.49	0.67	88	3041	1091	1345	602	152	239	2	0	+
EGJ1500222_transcript_17436	ENSAMXP00000010304	ENSAMXG00000010030 symbol:setdb1a family:MBD species:Astyanax mexicanus	2.00E-11	170	0.28	0.41	276	3040	195	935	1432	290	554	3	0	+
EGJ1500222_transcript_17455	ENSTRUP00000043663	ENSTRUG00000017044 symbol:l3mbtl2 family:THAP species:Takifugu rubripes	2.00E-07	136	0.22	0.38	269	3034	548	1306	754	402	652	2	0	+
EGJ1500222_transcript_17453	ENSSSCP00000008096	ENSSSCG00000007576 symbol:FOXK1 family:Fork head species:Sus scrofa	2.00E-51	516	0.39	0.54	344	3034	529	1515	625	43	358	1	0	+
EGJ1500222_transcript_17473	ENSSTOP00000018374	ENSSTOG00000026277 family:TF_bZIP species:Ictidomys tridecemlineatus	2.00E-24	283	0.4	0.71	127	3028	32	412	710	183	309	2	0	+
EGJ1500222_transcript_17482	ENSPSIP00000015224	ENSPSIG00000013338 symbol:FOXP2 family:Fork head species:Pelodiscus sinensis	2.00E-36	268	0.53	0.65	109	3024	1967	2293	705	518	618	2	0	+
EGJ1500222_transcript_11357	ENSTRUP00000039340	ENSTRUG00000015390 symbol:wdhd1 family:HMG species:Takifugu rubripes	1.00E-119	1101	0.29	0.47	1074	3024	32	2956	1128	1	1055	2	0	+
EGJ1500222_transcript_17485	ENSP00000438706	ENSG00000144747 symbol:TMF1 family:Others species:Homo sapiens	1.00E-09	156	0.21	0.4	615	3023	226	1929	1096	220	781	1	0	+
EGJ1500222_transcript_17491	ENSPSIP00000002614	ENSPSIG00000002561 family:zf-C2H2 species:Pelodiscus sinensis	8.00E-06	122	0.3	0.44	180	3022	786	1313	518	307	477	3	0	+
EGJ1500222_transcript_17506	Y41C4A.11	WBGene00012757 symbol:Y41C4A.11 family:zf-LITAF-like species:Caenorhabditis elegans	5.00E-77	736	0.46	0.68	289	3019	101	964	386	104	386	2	0	+
EGJ1500222_transcript_17535	ENSMLUP00000006601	ENSMLUG00000007219 symbol:FOXP1 family:Fork head species:Myotis lucifugus	7.00E-73	451	0.42	0.56	243	3010	1609	2325	665	272	490	1	0	+
EGJ1500222_transcript_17542	FBpp0305280	FBgn0040765 symbol:luna family:zf-C2H2 species:Drosophila melanogaster	2.00E-06	127	0.24	0.36	403	3008	1248	2360	570	169	541	3	0	+
EGJ1500222_transcript_11371	ENSPSIP00000002614	ENSPSIG00000002561 family:zf-C2H2 species:Pelodiscus sinensis	3.00E-08	143	0.27	0.34	448	3007	2676	1429	518	68	475	-2	0	-
EGJ1500222_transcript_11428	ENSTNIP00000015534	ENSTNIG00000012565 symbol:foxp1a family:Fork head species:Tetraodon nigroviridis	4.00E-61	293	0.33	0.46	282	3005	1160	1963	521	43	317	2	0	+
EGJ1500222_transcript_17558	FBpp0298300	FBgn0263115 symbol:mamo family:ZBTB species:Drosophila melanogaster	8.00E-09	148	0.25	0.39	240	3004	283	1002	1109	115	334	1	0	+
EGJ1500222_transcript_17570	FBpp0288878	FBgn0259162 symbol:RunxB family:Runt species:Drosophila melanogaster	1.00E-10	164	0.68	0.78	40	3001	2031	1912	663	52	91	-2	0	-
EGJ1500222_transcript_17574	Y41C4A.11	WBGene00012757 symbol:Y41C4A.11 family:zf-LITAF-like species:Caenorhabditis elegans	2.00E-55	551	0.45	0.66	229	3000	181	864	386	164	386	1	0	+
EGJ1500222_transcript_17595	ENSOARP00000011731	ENSOARG00000010939 symbol:NR4A3 family:NGFIB-like species:Ovis aries	2.00E-08	145	0.28	0.38	201	2995	2606	2004	602	81	262	-3	0	-
EGJ1500222_transcript_11363	ENSDNOP00000028008	ENSDNOG00000005811 symbol:USF1 family:bHLH species:Dasypus novemcinctus	2.00E-13	187	0.38	0.56	135	2991	1217	1609	1326	17	145	2	0	+
EGJ1500222_transcript_17606	ENSP00000215739	ENSG00000099949 symbol:LZTR1 family:Others species:Homo sapiens	6.00E-09	149	0.25	0.4	245	2991	446	1153	840	114	332	2	0	+
EGJ1500222_transcript_11517	ENSOARP00000005437	ENSOARG00000005070 symbol:FOXA2 family:Fork head species:Ovis aries	4.00E-23	271	0.53	0.62	107	2989	1422	1739	401	132	237	3	0	+
EGJ1500222_transcript_17615	ENSDARP00000069169	ENSDARG00000052766 symbol:EVI5L family:zf-C2H2 species:Danio rerio	9.00E-19	234	0.26	0.45	288	2988	1448	2278	996	184	458	2	0	+
EGJ1500222_transcript_17626	ENSLAFP00000022375	ENSLAFG00000026252 symbol:FAM186A family:PC4 species:Loxodonta africana	3.00E-10	160	0.29	0.55	178	2985	1624	2136	1286	228	400	1	0	+
EGJ1500222_transcript_17644	ENSMICP00000010802	ENSMICG00000011856 symbol:NFKB2 family:RHD species:Microcebus murinus	5.00E-19	236	0.29	0.43	332	2979	143	1114	932	406	712	2	0	+
EGJ1500222_transcript_17655	ENSOARP00000011731	ENSOARG00000010939 symbol:NR4A3 family:NGFIB-like species:Ovis aries	1.00E-08	105	0.36	0.41	131	2977	2516	2130	602	166	279	-3	0	-
EGJ1500222_transcript_17652	FBpp0293146	FBgn0004595 symbol:pros family:HPD species:Drosophila melanogaster	2.00E-13	187	0.25	0.45	296	2977	561	1394	1835	70	362	3	0	+
EGJ1500222_transcript_17660	ENSGMOP00000008319	ENSGMOG00000007781 symbol:foxk1 family:Fork head species:Gadus morhua	2.00E-56	558	0.41	0.54	335	2976	411	1349	656	63	385	3	0	+
EGJ1500222_transcript_17658	ENSDORP00000002296	ENSDORG00000002442 symbol:Arid1a family:ARID species:Dipodomys ordii	2.00E-08	102	0.25	0.38	157	2976	1619	2047	2275	497	651	2	0	+
[truncated: 1,079 more rows]
