# Supplementary material for: Characterization of the full-length transcriptome of female Eucoleus annulatus and comparative transcriptomic analysis of its head, middle, and tail body sections
Source: Parasit Vectors. 2026 Apr 6;19:209. doi: 10.1186/s13071-026-07388-z (PMC13170309; doi:10.1186/s13071-026-07388-z)
Supplement: Supplementary file 6 — Additional file 6: Table S5. LncRNA prediction results. [file 13071_2026_7388_MOESM6_ESM.xlsx]

## Sheet: Sheet1
gene_id	CNCI	CPC	PLEK	Pfam
EGJ1500222_transcript_5555	0	0	1	1
EGJ1500222_transcript_6022	1	1	1	1
EGJ1500222_transcript_19676	1	0	1	0
EGJ1500222_transcript_22758	0	0	1	1
EGJ1500222_transcript_9566	1	1	1	1
EGJ1500222_transcript_34387	1	1	1	1
EGJ1500222_transcript_14786	1	1	1	1
EGJ1500222_transcript_22328	1	0	1	1
EGJ1500222_transcript_4514	1	1	1	1
EGJ1500222_transcript_34276	0	1	1	1
EGJ1500222_transcript_6077	1	1	1	1
EGJ1500222_transcript_20520	0	0	1	0
EGJ1500222_transcript_4788	1	1	1	0
EGJ1500222_transcript_5173	0	0	1	1
EGJ1500222_transcript_41361	1	1	1	1
EGJ1500222_transcript_13046	0	0	0	1
EGJ1500222_transcript_31857	1	1	1	1
EGJ1500222_transcript_20272	0	0	0	1
EGJ1500222_transcript_37414	0	0	1	1
EGJ1500222_transcript_34570	0	0	1	1
EGJ1500222_transcript_41824	1	1	1	1
EGJ1500222_transcript_3860	0	0	0	1
EGJ1500222_transcript_41189	0	1	1	0
EGJ1500222_transcript_32580	0	1	1	1
EGJ1500222_transcript_3060	0	0	1	1
EGJ1500222_transcript_18055	1	1	1	1
EGJ1500222_transcript_11374	0	0	0	1
EGJ1500222_transcript_4690	0	0	1	1
EGJ1500222_transcript_25857	0	0	0	1
EGJ1500222_transcript_21291	0	1	0	1
EGJ1500222_transcript_23723	0	1	1	1
EGJ1500222_transcript_38611	1	1	1	1
EGJ1500222_transcript_43303	1	1	1	1
EGJ1500222_transcript_34178	0	0	1	1
EGJ1500222_transcript_23661	0	1	1	0
EGJ1500222_transcript_11809	0	0	0	1
EGJ1500222_transcript_42196	1	1	1	1
EGJ1500222_transcript_15429	0	0	0	1
EGJ1500222_transcript_18889	0	0	0	1
EGJ1500222_transcript_30969	0	1	1	1
EGJ1500222_transcript_34914	0	1	1	1
EGJ1500222_transcript_34404	1	0	1	0
EGJ1500222_transcript_25049	1	0	0	1
EGJ1500222_transcript_17735	1	1	0	1
EGJ1500222_transcript_37198	1	1	1	1
EGJ1500222_transcript_40794	1	1	1	0
EGJ1500222_transcript_7947	1	1	1	1
EGJ1500222_transcript_6632	0	0	1	1
EGJ1500222_transcript_32238	1	0	1	1
EGJ1500222_transcript_33562	0	1	1	0
EGJ1500222_transcript_9853	1	1	1	1
EGJ1500222_transcript_27016	0	1	1	1
EGJ1500222_transcript_24634	1	1	1	1
EGJ1500222_transcript_5082	1	1	1	1
EGJ1500222_transcript_24956	0	0	1	0
EGJ1500222_transcript_32670	1	1	1	1
EGJ1500222_transcript_5891	0	0	1	1
EGJ1500222_transcript_8414	1	1	1	1
EGJ1500222_transcript_2958	0	0	1	1
EGJ1500222_transcript_31024	0	1	1	0
EGJ1500222_transcript_16237	0	0	0	1
EGJ1500222_transcript_22656	1	1	1	1
EGJ1500222_transcript_17118	1	1	1	1
EGJ1500222_transcript_19014	0	0	0	1
EGJ1500222_transcript_23685	0	1	0	0
EGJ1500222_transcript_29781	0	0	1	0
EGJ1500222_transcript_39022	0	0	1	0
EGJ1500222_transcript_28620	0	0	1	1
EGJ1500222_transcript_19370	0	0	0	1
EGJ1500222_transcript_40648	1	1	1	1
EGJ1500222_transcript_7664	0	1	1	1
EGJ1500222_transcript_31368	1	1	1	0
EGJ1500222_transcript_3758	0	0	1	0
EGJ1500222_transcript_36625	1	1	1	1
EGJ1500222_transcript_39136	1	1	1	1
EGJ1500222_transcript_26639	0	1	1	0
EGJ1500222_transcript_34948	0	0	1	0
EGJ1500222_transcript_4211	0	0	1	0
EGJ1500222_transcript_23365	0	0	1	0
EGJ1500222_transcript_4579	0	0	1	1
EGJ1500222_transcript_13469	0	0	0	1
EGJ1500222_transcript_34735	1	1	1	1
EGJ1500222_transcript_19912	0	0	0	1
EGJ1500222_transcript_3114	1	0	1	1
EGJ1500222_transcript_121	0	0	0	1
EGJ1500222_transcript_24450	0	0	1	1
EGJ1500222_transcript_2613	0	0	1	1
EGJ1500222_transcript_33374	0	0	1	1
EGJ1500222_transcript_42223	1	1	1	1
EGJ1500222_transcript_1638	0	0	1	1
EGJ1500222_transcript_944	1	0	1	0
EGJ1500222_transcript_31006	0	0	1	1
EGJ1500222_transcript_44144	1	1	0	1
EGJ1500222_transcript_19284	1	1	0	1
EGJ1500222_transcript_31559	0	0	1	1
EGJ1500222_transcript_1712	0	0	1	1
EGJ1500222_transcript_66	0	0	1	1
EGJ1500222_transcript_24822	0	0	0	1
EGJ1500222_transcript_5731	1	0	1	1
EGJ1500222_transcript_11597	0	0	1	1
EGJ1500222_transcript_41812	1	1	1	1
EGJ1500222_transcript_34496	1	1	1	0
EGJ1500222_transcript_34310	0	0	1	1
EGJ1500222_transcript_13837	0	0	0	1
EGJ1500222_transcript_18697	0	0	0	1
EGJ1500222_transcript_12339	0	0	0	1
EGJ1500222_transcript_8764	1	1	1	1
EGJ1500222_transcript_18551	0	0	1	1
EGJ1500222_transcript_887	0	0	0	1
EGJ1500222_transcript_40627	1	1	1	1
EGJ1500222_transcript_24499	0	0	1	1
EGJ1500222_transcript_37824	1	1	1	1
EGJ1500222_transcript_26410	0	0	1	1
EGJ1500222_transcript_15176	1	1	1	1
EGJ1500222_transcript_9068	1	1	1	1
EGJ1500222_transcript_35183	0	0	1	1
EGJ1500222_transcript_39950	0	1	1	1
EGJ1500222_transcript_23527	0	0	0	1
EGJ1500222_transcript_36447	1	0	1	1
EGJ1500222_transcript_5065	0	1	1	1
EGJ1500222_transcript_32986	0	1	1	1
EGJ1500222_transcript_29604	0	0	1	1
EGJ1500222_transcript_32595	1	1	1	0
EGJ1500222_transcript_23349	0	0	0	1
EGJ1500222_transcript_27499	1	1	0	1
EGJ1500222_transcript_28403	0	0	1	1
EGJ1500222_transcript_34741	0	1	1	0
EGJ1500222_transcript_42804	1	1	1	1
EGJ1500222_transcript_7129	0	0	1	1
EGJ1500222_transcript_30206	0	0	1	1
EGJ1500222_transcript_5727	0	0	1	1
EGJ1500222_transcript_16518	0	1	0	1
EGJ1500222_transcript_35713	1	1	0	1
EGJ1500222_transcript_43930	1	1	0	1
EGJ1500222_transcript_22221	1	1	1	1
EGJ1500222_transcript_13758	0	0	1	0
EGJ1500222_transcript_36455	1	0	1	1
EGJ1500222_transcript_12221	0	0	0	1
EGJ1500222_transcript_43901	1	1	0	1
EGJ1500222_transcript_12800	1	0	0	1
EGJ1500222_transcript_35706	1	1	1	1
EGJ1500222_transcript_16170	1	0	1	0
EGJ1500222_transcript_6618	0	0	1	1
EGJ1500222_transcript_9060	0	1	1	0
EGJ1500222_transcript_2550	0	0	1	1
EGJ1500222_transcript_35957	0	1	1	1
EGJ1500222_transcript_2998	1	1	1	1
EGJ1500222_transcript_23008	0	1	1	1
EGJ1500222_transcript_28649	0	0	1	1
EGJ1500222_transcript_5538	1	1	1	1
EGJ1500222_transcript_26620	0	0	0	1
EGJ1500222_transcript_30938	0	0	1	1
EGJ1500222_transcript_41102	0	1	1	0
EGJ1500222_transcript_8863	1	0	1	1
EGJ1500222_transcript_1570	0	0	1	1
EGJ1500222_transcript_33992	0	0	1	1
EGJ1500222_transcript_6273	1	0	1	1
EGJ1500222_transcript_36844	0	0	1	0
EGJ1500222_transcript_25434	0	0	0	1
EGJ1500222_transcript_26621	0	0	1	0
EGJ1500222_transcript_34168	1	1	0	1
EGJ1500222_transcript_26104	1	1	1	1
EGJ1500222_transcript_30014	0	1	1	1
EGJ1500222_transcript_10439	1	1	1	1
EGJ1500222_transcript_33216	1	1	0	1
EGJ1500222_transcript_10	0	0	0	1
EGJ1500222_transcript_18336	1	1	0	1
EGJ1500222_transcript_26547	0	0	1	1
EGJ1500222_transcript_31542	1	1	1	1
EGJ1500222_transcript_1398	0	0	1	1
EGJ1500222_transcript_41530	1	1	1	1
EGJ1500222_transcript_26444	0	0	1	1
EGJ1500222_transcript_7380	1	1	1	1
EGJ1500222_transcript_21857	1	0	0	1
EGJ1500222_transcript_10409	1	1	1	1
EGJ1500222_transcript_41315	1	1	1	1
EGJ1500222_transcript_2065	0	0	1	1
EGJ1500222_transcript_21535	0	0	1	1
EGJ1500222_transcript_36000	1	1	1	1
EGJ1500222_transcript_16554	0	0	1	0
EGJ1500222_transcript_4777	0	0	1	1
EGJ1500222_transcript_38584	0	1	1	1
EGJ1500222_transcript_34863	1	1	1	1
EGJ1500222_transcript_34087	1	1	1	0
EGJ1500222_transcript_19138	0	0	0	1
EGJ1500222_transcript_25439	0	0	1	1
EGJ1500222_transcript_34823	1	1	0	1
EGJ1500222_transcript_24236	0	0	1	0
EGJ1500222_transcript_2793	0	0	1	0
EGJ1500222_transcript_27455	0	0	1	1
EGJ1500222_transcript_6191	1	1	1	1
EGJ1500222_transcript_24507	0	1	1	0
EGJ1500222_transcript_34526	0	0	1	1
EGJ1500222_transcript_38675	1	1	1	1
EGJ1500222_transcript_38996	1	1	1	1
EGJ1500222_transcript_28204	0	0	1	1
EGJ1500222_transcript_28816	0	0	0	1
EGJ1500222_transcript_16485	1	1	0	1
EGJ1500222_transcript_27280	0	0	1	1
EGJ1500222_transcript_38907	0	1	1	1
EGJ1500222_transcript_27067	1	1	1	1
EGJ1500222_transcript_28894	1	1	1	1
EGJ1500222_transcript_5662	0	0	1	1
EGJ1500222_transcript_5249	1	1	1	1
EGJ1500222_transcript_24939	0	0	0	1
EGJ1500222_transcript_12705	1	1	0	1
EGJ1500222_transcript_22993	0	0	1	0
EGJ1500222_transcript_21163	0	0	1	0
EGJ1500222_transcript_21565	0	0	1	0
EGJ1500222_transcript_42649	1	1	1	1
EGJ1500222_transcript_31371	1	1	0	1
EGJ1500222_transcript_43552	1	1	0	1
EGJ1500222_transcript_25140	0	0	0	1
EGJ1500222_transcript_15360	1	0	1	1
EGJ1500222_transcript_34946	1	1	1	1
EGJ1500222_transcript_23823	0	0	1	0
EGJ1500222_transcript_12135	0	0	1	1
EGJ1500222_transcript_12023	0	0	1	1
EGJ1500222_transcript_13493	0	0	1	1
EGJ1500222_transcript_32099	0	0	1	1
EGJ1500222_transcript_16298	0	0	0	1
EGJ1500222_transcript_445	0	0	1	1
EGJ1500222_transcript_22519	0	1	1	0
EGJ1500222_transcript_5447	0	0	1	1
EGJ1500222_transcript_2279	0	0	1	1
EGJ1500222_transcript_37561	0	0	1	1
EGJ1500222_transcript_24401	0	0	1	0
EGJ1500222_transcript_859	0	0	1	0
EGJ1500222_transcript_28748	0	0	1	1
EGJ1500222_transcript_1311	0	0	1	1
EGJ1500222_transcript_42039	1	1	1	1
EGJ1500222_transcript_27852	0	1	0	0
EGJ1500222_transcript_34473	0	1	1	1
EGJ1500222_transcript_38176	1	0	1	1
EGJ1500222_transcript_19085	0	0	0	1
EGJ1500222_transcript_22619	0	0	1	1
EGJ1500222_transcript_30636	0	0	1	0
EGJ1500222_transcript_22780	1	1	0	1
EGJ1500222_transcript_4232	0	0	0	1
EGJ1500222_transcript_35128	1	1	1	1
EGJ1500222_transcript_42898	1	1	1	1
EGJ1500222_transcript_29533	0	0	1	0
EGJ1500222_transcript_24681	0	0	0	1
EGJ1500222_transcript_42319	1	1	1	1
EGJ1500222_transcript_31966	0	0	1	0
EGJ1500222_transcript_40919	1	1	1	1
EGJ1500222_transcript_15155	0	0	0	1
EGJ1500222_transcript_29962	0	0	1	0
EGJ1500222_transcript_43653	1	1	0	1
EGJ1500222_transcript_43903	1	1	0	1
EGJ1500222_transcript_21670	0	0	1	0
EGJ1500222_transcript_2059	0	0	1	0
EGJ1500222_transcript_21847	1	0	1	1
EGJ1500222_transcript_10427	1	1	1	1
EGJ1500222_transcript_8791	0	1	1	1
EGJ1500222_transcript_6771	0	0	1	1
EGJ1500222_transcript_16368	1	1	1	1
EGJ1500222_transcript_717	0	0	0	1
EGJ1500222_transcript_12596	1	1	1	1
EGJ1500222_transcript_2194	1	1	1	0
EGJ1500222_transcript_4908	0	0	1	1
EGJ1500222_transcript_4748	1	1	1	1
EGJ1500222_transcript_23831	0	1	1	1
EGJ1500222_transcript_7592	1	1	1	1
EGJ1500222_transcript_15787	0	1	0	1
EGJ1500222_transcript_2025	0	0	1	1
EGJ1500222_transcript_43795	1	1	0	1
EGJ1500222_transcript_33459	0	0	1	1
EGJ1500222_transcript_32653	1	1	1	1
EGJ1500222_transcript_23416	0	0	1	1
EGJ1500222_transcript_38712	0	0	1	1
EGJ1500222_transcript_6291	1	0	1	1
EGJ1500222_transcript_19191	0	0	0	1
EGJ1500222_transcript_5856	1	1	1	1
EGJ1500222_transcript_29530	1	1	1	1
EGJ1500222_transcript_7536	1	1	1	1
EGJ1500222_transcript_19017	0	0	1	0
EGJ1500222_transcript_19501	0	0	1	1
EGJ1500222_transcript_24047	0	0	1	1
EGJ1500222_transcript_2808	0	0	1	0
EGJ1500222_transcript_37109	0	0	1	0
EGJ1500222_transcript_31438	0	0	1	1
EGJ1500222_transcript_32395	0	0	0	1
EGJ1500222_transcript_41089	0	1	1	1
EGJ1500222_transcript_1675	0	0	1	1
EGJ1500222_transcript_9351	1	1	1	1
EGJ1500222_transcript_25541	0	0	0	1
EGJ1500222_transcript_850	0	0	1	1
EGJ1500222_transcript_43823	1	1	0	1
EGJ1500222_transcript_35538	1	1	1	1
EGJ1500222_transcript_1324	0	0	1	0
EGJ1500222_transcript_4977	0	0	1	1
EGJ1500222_transcript_42272	1	1	1	1
EGJ1500222_transcript_3208	0	0	1	0
EGJ1500222_transcript_362	0	0	0	1
EGJ1500222_transcript_1254	0	0	1	0
EGJ1500222_transcript_42246	1	1	1	1
EGJ1500222_transcript_42269	1	1	1	1
EGJ1500222_transcript_26623	0	0	1	0
EGJ1500222_transcript_23972	0	0	0	1
EGJ1500222_transcript_19794	1	1	0	1
EGJ1500222_transcript_2342	0	0	0	1
EGJ1500222_transcript_36508	1	0	1	0
EGJ1500222_transcript_40078	0	1	1	1
EGJ1500222_transcript_42148	1	1	1	1
EGJ1500222_transcript_39039	0	0	1	1
EGJ1500222_transcript_41059	1	1	1	1
EGJ1500222_transcript_31772	1	0	1	0
EGJ1500222_transcript_39242	1	1	1	1
EGJ1500222_transcript_22710	1	1	0	1
EGJ1500222_transcript_40674	1	1	1	1
EGJ1500222_transcript_5980	1	1	1	1
EGJ1500222_transcript_37304	0	0	1	1
EGJ1500222_transcript_20690	0	0	0	1
EGJ1500222_transcript_38781	0	1	1	0
EGJ1500222_transcript_42136	1	0	1	1
EGJ1500222_transcript_34929	1	1	1	1
EGJ1500222_transcript_26679	1	1	1	1
EGJ1500222_transcript_37075	1	1	1	0
EGJ1500222_transcript_20822	0	0	1	0
EGJ1500222_transcript_33554	0	0	1	1
EGJ1500222_transcript_21397	1	1	0	1
EGJ1500222_transcript_43508	1	1	0	0
EGJ1500222_transcript_43972	1	1	0	1
EGJ1500222_transcript_4703	0	1	1	0
EGJ1500222_transcript_39424	0	1	1	1
EGJ1500222_transcript_23066	0	0	0	1
EGJ1500222_transcript_15506	0	0	1	0
EGJ1500222_transcript_13922	0	0	0	1
EGJ1500222_transcript_6698	0	0	1	1
EGJ1500222_transcript_21315	0	0	1	1
EGJ1500222_transcript_37619	0	0	1	0
EGJ1500222_transcript_8286	0	0	0	1
EGJ1500222_transcript_2212	0	0	0	1
EGJ1500222_transcript_10918	1	1	0	1
EGJ1500222_transcript_26561	0	1	1	1
EGJ1500222_transcript_36762	0	1	1	1
EGJ1500222_transcript_25624	0	0	0	1
EGJ1500222_transcript_18315	1	1	0	1
EGJ1500222_transcript_39560	1	1	1	1
EGJ1500222_transcript_40554	1	1	1	1
EGJ1500222_transcript_2261	0	0	0	1
EGJ1500222_transcript_20902	1	1	0	1
EGJ1500222_transcript_10290	1	1	1	0
EGJ1500222_transcript_21717	1	1	1	0
EGJ1500222_transcript_34002	0	0	1	0
EGJ1500222_transcript_32123	0	0	0	1
EGJ1500222_transcript_12976	1	0	0	1
EGJ1500222_transcript_32616	1	1	1	1
EGJ1500222_transcript_39479	0	0	1	1
EGJ1500222_transcript_40584	1	1	1	1
EGJ1500222_transcript_820	0	0	1	0
EGJ1500222_transcript_17430	0	0	0	1
EGJ1500222_transcript_37341	0	0	1	0
EGJ1500222_transcript_24625	0	0	0	1
EGJ1500222_transcript_34876	0	1	1	1
EGJ1500222_transcript_17886	0	0	0	1
EGJ1500222_transcript_16941	0	0	1	0
EGJ1500222_transcript_38295	1	1	1	1
EGJ1500222_transcript_28339	0	0	1	1
EGJ1500222_transcript_24688	0	0	1	1
EGJ1500222_transcript_21272	1	0	1	0
EGJ1500222_transcript_5441	1	1	1	1
EGJ1500222_transcript_8361	0	0	0	1
EGJ1500222_transcript_17304	0	0	1	1
EGJ1500222_transcript_1066	0	0	1	0
EGJ1500222_transcript_21879	0	1	0	1
EGJ1500222_transcript_39895	1	1	1	1
EGJ1500222_transcript_41704	1	1	1	1
EGJ1500222_transcript_17076	0	0	1	1
EGJ1500222_transcript_27550	0	0	0	1
EGJ1500222_transcript_34288	0	1	1	0
EGJ1500222_transcript_30953	1	1	1	1
EGJ1500222_transcript_9973	0	1	1	0
EGJ1500222_transcript_22700	1	1	0	1
EGJ1500222_transcript_4916	0	0	1	0
EGJ1500222_transcript_19996	0	0	1	0
EGJ1500222_transcript_11776	0	0	0	1
EGJ1500222_transcript_33234	1	0	1	1
EGJ1500222_transcript_19339	0	0	0	1
EGJ1500222_transcript_39433	0	0	1	1
EGJ1500222_transcript_25593	0	0	1	1
EGJ1500222_transcript_1385	0	0	0	1
EGJ1500222_transcript_30776	0	0	1	1
EGJ1500222_transcript_7913	0	0	1	0
EGJ1500222_transcript_32939	0	0	0	1
EGJ1500222_transcript_41411	0	0	1	1
EGJ1500222_transcript_29284	1	1	1	1
EGJ1500222_transcript_23845	0	0	1	0
EGJ1500222_transcript_39700	1	0	1	1
EGJ1500222_transcript_36394	0	1	1	1
EGJ1500222_transcript_5472	0	0	1	1
EGJ1500222_transcript_31416	0	0	1	0
EGJ1500222_transcript_23939	0	0	0	1
EGJ1500222_transcript_34277	0	0	1	0
EGJ1500222_transcript_25103	0	0	1	1
EGJ1500222_transcript_20711	0	1	0	1
EGJ1500222_transcript_25095	0	0	1	0
EGJ1500222_transcript_3581	0	0	0	1
EGJ1500222_transcript_25567	0	1	1	1
EGJ1500222_transcript_14433	1	1	0	1
EGJ1500222_transcript_32370	0	0	1	1
EGJ1500222_transcript_33003	1	1	0	1
EGJ1500222_transcript_19204	0	0	1	1
EGJ1500222_transcript_34566	0	0	0	1
EGJ1500222_transcript_34506	1	1	1	1
EGJ1500222_transcript_2201	0	0	1	1
EGJ1500222_transcript_626	0	0	0	1
EGJ1500222_transcript_4559	1	1	1	1
EGJ1500222_transcript_36994	1	0	1	0
EGJ1500222_transcript_23881	0	0	1	1
EGJ1500222_transcript_36174	0	1	1	1
EGJ1500222_transcript_26523	0	0	0	1
EGJ1500222_transcript_8584	1	1	1	1
EGJ1500222_transcript_33787	0	0	1	0
EGJ1500222_transcript_7235	1	0	1	1
EGJ1500222_transcript_29287	1	0	1	1
EGJ1500222_transcript_15031	0	0	1	0
EGJ1500222_transcript_27198	0	0	0	1
EGJ1500222_transcript_40717	1	1	1	0
EGJ1500222_transcript_23517	0	0	1	0
EGJ1500222_transcript_35743	0	0	1	1
EGJ1500222_transcript_26465	1	1	0	1
EGJ1500222_transcript_34593	1	1	1	1
EGJ1500222_transcript_42503	1	1	1	1
EGJ1500222_transcript_15763	0	0	0	1
EGJ1500222_transcript_34399	0	1	1	0
EGJ1500222_transcript_15187	0	0	0	1
EGJ1500222_transcript_35678	0	1	0	1
EGJ1500222_transcript_29016	1	1	1	1
EGJ1500222_transcript_31862	0	0	1	1
EGJ1500222_transcript_40289	1	1	1	1
EGJ1500222_transcript_39677	0	0	1	0
EGJ1500222_transcript_11182	0	0	1	0
EGJ1500222_transcript_41476	1	1	1	1
EGJ1500222_transcript_41724	1	1	1	1
EGJ1500222_transcript_12569	0	1	0	1
EGJ1500222_transcript_26538	1	1	1	1
EGJ1500222_transcript_26027	0	0	0	1
EGJ1500222_transcript_39046	1	1	1	1
EGJ1500222_transcript_1322	0	0	0	1
EGJ1500222_transcript_42601	0	1	1	1
EGJ1500222_transcript_25444	0	0	1	1
EGJ1500222_transcript_39540	0	0	1	1
EGJ1500222_transcript_37781	1	1	1	1
EGJ1500222_transcript_3435	0	0	1	1
EGJ1500222_transcript_23567	0	0	1	1
EGJ1500222_transcript_6639	0	0	1	0
EGJ1500222_transcript_40398	1	1	1	1
EGJ1500222_transcript_5942	1	0	1	1
EGJ1500222_transcript_30182	1	1	0	0
EGJ1500222_transcript_1860	0	0	1	1
EGJ1500222_transcript_25146	0	0	1	1
EGJ1500222_transcript_81	0	0	1	1
EGJ1500222_transcript_25652	0	0	0	1
EGJ1500222_transcript_40122	1	1	1	1
EGJ1500222_transcript_24641	0	0	1	0
EGJ1500222_transcript_24061	0	0	0	1
EGJ1500222_transcript_11395	0	0	1	0
EGJ1500222_transcript_31888	0	0	1	0
EGJ1500222_transcript_12834	0	0	0	1
EGJ1500222_transcript_26539	1	1	0	1
EGJ1500222_transcript_21469	0	0	0	1
EGJ1500222_transcript_44016	1	1	0	1
EGJ1500222_transcript_23485	0	0	1	0
EGJ1500222_transcript_29918	0	0	1	1
EGJ1500222_transcript_19572	0	0	1	0
EGJ1500222_transcript_14619	1	1	1	1
EGJ1500222_transcript_7967	0	0	1	1
EGJ1500222_transcript_13058	1	0	1	1
EGJ1500222_transcript_28725	0	0	1	0
EGJ1500222_transcript_38299	1	1	1	0
EGJ1500222_transcript_25941	0	0	0	1
EGJ1500222_transcript_40967	0	1	1	0
EGJ1500222_transcript_1872	0	0	1	1
EGJ1500222_transcript_29092	1	0	0	0
EGJ1500222_transcript_6720	1	1	1	1
EGJ1500222_transcript_783	1	1	0	1
EGJ1500222_transcript_1502	0	0	1	1
EGJ1500222_transcript_33813	1	1	1	1
EGJ1500222_transcript_35935	1	1	1	1
EGJ1500222_transcript_21667	0	0	1	1
EGJ1500222_transcript_27106	0	0	1	1
EGJ1500222_transcript_39968	1	1	1	1
EGJ1500222_transcript_25920	0	0	0	1
EGJ1500222_transcript_43480	1	1	0	1
EGJ1500222_transcript_23864	0	0	0	1
EGJ1500222_transcript_40743	1	1	1	1
EGJ1500222_transcript_11924	0	0	0	1
EGJ1500222_transcript_15011	1	0	1	1
EGJ1500222_transcript_26910	0	0	1	1
EGJ1500222_transcript_42628	1	1	1	0
EGJ1500222_transcript_5111	0	0	0	1
EGJ1500222_transcript_7152	1	1	1	1
EGJ1500222_transcript_4664	0	1	1	0
EGJ1500222_transcript_910	0	0	1	1
EGJ1500222_transcript_10256	1	1	1	1
EGJ1500222_transcript_31981	1	1	1	1
EGJ1500222_transcript_19060	1	0	1	0
EGJ1500222_transcript_16819	1	1	0	1
EGJ1500222_transcript_32672	1	1	0	1
EGJ1500222_transcript_31402	1	1	1	1
EGJ1500222_transcript_40921	1	1	1	1
EGJ1500222_transcript_18777	0	0	0	1
EGJ1500222_transcript_16989	0	0	0	1
EGJ1500222_transcript_33683	1	1	1	1
EGJ1500222_transcript_11693	1	1	0	1
EGJ1500222_transcript_25150	1	1	0	1
EGJ1500222_transcript_1434	0	0	0	1
EGJ1500222_transcript_7262	1	0	1	1
EGJ1500222_transcript_20549	1	0	1	1
EGJ1500222_transcript_19240	1	1	1	1
EGJ1500222_transcript_34841	0	0	1	1
EGJ1500222_transcript_21510	1	0	0	1
EGJ1500222_transcript_24579	0	0	1	1
EGJ1500222_transcript_38496	0	1	1	1
EGJ1500222_transcript_19893	1	0	1	1
EGJ1500222_transcript_32057	0	1	1	1
EGJ1500222_transcript_27559	0	0	0	1
EGJ1500222_transcript_1440	0	0	1	0
EGJ1500222_transcript_43558	1	1	0	1
EGJ1500222_transcript_17038	0	1	0	1
EGJ1500222_transcript_8601	0	1	1	1
EGJ1500222_transcript_13187	1	0	1	1
EGJ1500222_transcript_38841	1	1	1	1
EGJ1500222_transcript_8834	1	1	1	1
EGJ1500222_transcript_39860	1	0	1	1
EGJ1500222_transcript_25698	0	0	0	1
EGJ1500222_transcript_33157	1	1	1	1
EGJ1500222_transcript_38882	0	0	1	1
EGJ1500222_transcript_26420	0	0	0	1
EGJ1500222_transcript_5329	1	1	1	1
EGJ1500222_transcript_9703	0	1	1	1
EGJ1500222_transcript_758	0	1	1	1
EGJ1500222_transcript_3856	1	1	1	1
EGJ1500222_transcript_22331	0	0	1	1
EGJ1500222_transcript_1899	0	0	1	1
EGJ1500222_transcript_22327	0	0	0	1
EGJ1500222_transcript_25701	0	0	0	1
EGJ1500222_transcript_6208	0	0	1	0
EGJ1500222_transcript_28848	0	0	0	1
EGJ1500222_transcript_24857	1	0	0	0
EGJ1500222_transcript_43150	1	1	1	1
EGJ1500222_transcript_26225	1	1	1	1
EGJ1500222_transcript_19355	1	0	1	1
EGJ1500222_transcript_19259	1	1	1	0
EGJ1500222_transcript_16197	0	1	0	1
EGJ1500222_transcript_36102	0	0	1	0
EGJ1500222_transcript_5172	0	0	1	0
EGJ1500222_transcript_23442	0	0	0	1
EGJ1500222_transcript_24577	0	0	1	0
EGJ1500222_transcript_36117	0	1	1	1
EGJ1500222_transcript_27274	0	0	1	0
EGJ1500222_transcript_1498	0	0	1	0
EGJ1500222_transcript_22407	0	0	1	1
EGJ1500222_transcript_33757	1	1	1	0
EGJ1500222_transcript_40291	1	1	1	1
EGJ1500222_transcript_24004	0	0	1	1
EGJ1500222_transcript_33997	1	0	1	1
EGJ1500222_transcript_24375	0	0	0	1
EGJ1500222_transcript_12055	0	0	1	0
EGJ1500222_transcript_9680	1	1	1	1
EGJ1500222_transcript_3967	0	1	1	1
EGJ1500222_transcript_21152	0	0	1	1
EGJ1500222_transcript_33928	1	1	0	1
EGJ1500222_transcript_950	0	0	0	1
EGJ1500222_transcript_25218	1	0	1	1
EGJ1500222_transcript_31502	0	0	1	0
EGJ1500222_transcript_28610	1	1	1	1
EGJ1500222_transcript_19702	1	1	0	0
EGJ1500222_transcript_33546	1	1	1	1
EGJ1500222_transcript_35445	1	1	1	1
EGJ1500222_transcript_27812	0	0	1	0
EGJ1500222_transcript_14779	0	0	0	1
EGJ1500222_transcript_28875	0	0	1	1
EGJ1500222_transcript_37593	0	0	1	1
EGJ1500222_transcript_37712	0	1	1	1
EGJ1500222_transcript_42943	1	1	1	1
EGJ1500222_transcript_33286	1	1	1	1
EGJ1500222_transcript_14103	0	0	1	0
EGJ1500222_transcript_5221	0	1	1	1
EGJ1500222_transcript_34640	0	0	1	0
EGJ1500222_transcript_41266	1	1	1	1
EGJ1500222_transcript_2637	0	0	1	0
EGJ1500222_transcript_14034	0	0	0	1
EGJ1500222_transcript_34359	1	1	1	0
EGJ1500222_transcript_5505	0	0	1	1
EGJ1500222_transcript_10598	1	1	0	1
EGJ1500222_transcript_10091	1	1	1	1
EGJ1500222_transcript_3339	0	1	1	1
EGJ1500222_transcript_895	0	0	1	0
EGJ1500222_transcript_31048	0	0	1	1
EGJ1500222_transcript_23623	0	0	0	1
EGJ1500222_transcript_43604	1	1	0	1
EGJ1500222_transcript_37747	0	0	1	1
EGJ1500222_transcript_41695	1	1	1	1
EGJ1500222_transcript_34156	1	1	0	1
EGJ1500222_transcript_35027	0	0	1	1
EGJ1500222_transcript_28960	1	0	1	0
EGJ1500222_transcript_9960	1	1	1	1
EGJ1500222_transcript_43738	1	1	0	1
EGJ1500222_transcript_20462	0	0	1	1
EGJ1500222_transcript_26600	0	0	0	1
EGJ1500222_transcript_13820	1	1	1	1
EGJ1500222_transcript_13960	0	0	1	0
EGJ1500222_transcript_18120	0	0	1	1
EGJ1500222_transcript_16452	0	0	0	1
EGJ1500222_transcript_26965	0	0	0	1
EGJ1500222_transcript_6878	0	0	1	1
EGJ1500222_transcript_29211	0	0	1	1
EGJ1500222_transcript_29430	1	1	1	1
EGJ1500222_transcript_30118	0	0	1	1
EGJ1500222_transcript_19623	0	0	0	1
EGJ1500222_transcript_43896	1	1	0	1
EGJ1500222_transcript_38743	0	1	1	1
EGJ1500222_transcript_12979	0	0	1	1
EGJ1500222_transcript_41498	1	1	1	1
EGJ1500222_transcript_22179	0	0	0	1
EGJ1500222_transcript_15529	0	0	0	1
EGJ1500222_transcript_12836	0	0	0	1
EGJ1500222_transcript_5657	0	0	1	1
EGJ1500222_transcript_43921	1	1	0	1
EGJ1500222_transcript_43268	1	1	1	1
EGJ1500222_transcript_34318	1	1	0	1
EGJ1500222_transcript_41191	1	1	1	0
EGJ1500222_transcript_41458	1	1	1	1
EGJ1500222_transcript_12008	0	0	0	1
EGJ1500222_transcript_17840	0	1	0	1
EGJ1500222_transcript_19171	0	0	0	1
EGJ1500222_transcript_30256	1	0	0	0
EGJ1500222_transcript_1305	1	1	1	0
EGJ1500222_transcript_32130	1	0	1	1
EGJ1500222_transcript_26278	1	0	1	1
EGJ1500222_transcript_16730	1	0	1	1
EGJ1500222_transcript_30141	0	0	1	0
EGJ1500222_transcript_12464	0	0	0	1
EGJ1500222_transcript_23261	0	0	1	0
EGJ1500222_transcript_28500	1	1	1	1
EGJ1500222_transcript_23710	0	0	1	1
EGJ1500222_transcript_42941	1	1	1	1
EGJ1500222_transcript_22147	1	1	0	1
EGJ1500222_transcript_9582	1	1	1	1
EGJ1500222_transcript_17852	1	1	0	1
EGJ1500222_transcript_35677	1	1	1	1
EGJ1500222_transcript_9461	1	1	1	1
EGJ1500222_transcript_12186	0	0	0	1
EGJ1500222_transcript_32763	0	1	1	0
EGJ1500222_transcript_30425	1	1	0	1
EGJ1500222_transcript_1334	0	0	1	1
EGJ1500222_transcript_35932	1	0	1	1
EGJ1500222_transcript_1147	0	0	1	1
EGJ1500222_transcript_10944	1	1	0	1
EGJ1500222_transcript_24491	0	0	1	0
EGJ1500222_transcript_3733	0	1	1	1
EGJ1500222_transcript_30012	0	0	1	0
EGJ1500222_transcript_28042	1	0	0	1
EGJ1500222_transcript_22680	0	0	1	0
EGJ1500222_transcript_32291	1	0	1	1
EGJ1500222_transcript_35335	0	0	1	1
EGJ1500222_transcript_11462	0	0	0	1
EGJ1500222_transcript_9030	1	1	1	1
EGJ1500222_transcript_3263	1	1	1	1
EGJ1500222_transcript_34460	1	1	1	1
EGJ1500222_transcript_4771	0	1	1	0
EGJ1500222_transcript_26005	1	1	1	1
EGJ1500222_transcript_21591	1	1	1	1
EGJ1500222_transcript_29825	1	0	0	1
EGJ1500222_transcript_30230	1	0	0	1
EGJ1500222_transcript_11832	0	0	0	1
EGJ1500222_transcript_7230	1	1	1	1
EGJ1500222_transcript_39975	0	0	1	1
EGJ1500222_transcript_22218	1	1	0	1
EGJ1500222_transcript_42636	1	1	1	1
EGJ1500222_transcript_35399	0	0	1	0
EGJ1500222_transcript_5325	0	0	0	1
EGJ1500222_transcript_29624	0	0	0	1
EGJ1500222_transcript_22925	0	0	1	1
EGJ1500222_transcript_1467	0	0	1	1
EGJ1500222_transcript_12523	0	0	1	0
EGJ1500222_transcript_28456	0	0	1	1
EGJ1500222_transcript_11624	0	0	1	1
EGJ1500222_transcript_2518	0	0	1	1
EGJ1500222_transcript_17104	0	0	1	1
EGJ1500222_transcript_35640	1	1	1	0
EGJ1500222_transcript_2984	0	1	1	1
EGJ1500222_transcript_28074	0	0	0	1
EGJ1500222_transcript_21266	0	1	0	0
EGJ1500222_transcript_4493	0	0	1	1
EGJ1500222_transcript_12593	0	0	0	1
EGJ1500222_transcript_18253	1	1	0	1
EGJ1500222_transcript_30462	0	0	1	1
EGJ1500222_transcript_28929	0	0	0	1
EGJ1500222_transcript_652	1	1	1	1
EGJ1500222_transcript_4900	1	1	1	1
EGJ1500222_transcript_42972	1	1	1	1
EGJ1500222_transcript_37364	0	1	1	1
EGJ1500222_transcript_16124	0	0	0	1
EGJ1500222_transcript_23114	0	0	0	1
EGJ1500222_transcript_17514	0	0	1	1
EGJ1500222_transcript_579	0	0	0	1
EGJ1500222_transcript_9299	0	1	1	1
EGJ1500222_transcript_35809	0	1	1	1
EGJ1500222_transcript_37649	1	1	1	1
EGJ1500222_transcript_16244	0	0	1	0
EGJ1500222_transcript_19132	0	0	1	1
EGJ1500222_transcript_4912	1	1	1	1
EGJ1500222_transcript_14708	0	0	0	1
EGJ1500222_transcript_19776	0	0	0	1
EGJ1500222_transcript_30548	0	0	0	1
EGJ1500222_transcript_37155	0	0	1	1
EGJ1500222_transcript_8635	0	1	1	1
EGJ1500222_transcript_24416	1	0	1	1
EGJ1500222_transcript_28377	0	0	1	0
EGJ1500222_transcript_9618	1	1	1	1
EGJ1500222_transcript_6844	0	0	1	0
EGJ1500222_transcript_7767	0	0	1	1
EGJ1500222_transcript_22262	0	0	0	1
EGJ1500222_transcript_35461	1	0	1	1
EGJ1500222_transcript_39713	0	1	1	0
EGJ1500222_transcript_18062	1	1	1	0
EGJ1500222_transcript_41050	0	1	1	1
EGJ1500222_transcript_18017	0	0	0	1
EGJ1500222_transcript_4450	0	0	1	0
EGJ1500222_transcript_38387	0	1	1	1
EGJ1500222_transcript_25257	0	0	1	0
EGJ1500222_transcript_29537	0	0	0	1
EGJ1500222_transcript_42278	1	1	1	1
EGJ1500222_transcript_22419	0	0	1	1
EGJ1500222_transcript_41904	0	1	1	1
EGJ1500222_transcript_27329	0	0	1	0
EGJ1500222_transcript_6292	1	1	1	1
EGJ1500222_transcript_38834	0	0	1	1
EGJ1500222_transcript_13436	1	0	1	1
EGJ1500222_transcript_31635	1	1	1	1
EGJ1500222_transcript_13095	1	0	1	1
EGJ1500222_transcript_7137	1	1	1	1
EGJ1500222_transcript_32817	0	1	1	1
EGJ1500222_transcript_8044	0	0	0	1
EGJ1500222_transcript_22153	0	0	1	1
EGJ1500222_transcript_8169	0	0	0	1
EGJ1500222_transcript_22400	0	0	1	0
EGJ1500222_transcript_1823	0	0	1	0
EGJ1500222_transcript_29250	0	0	1	1
EGJ1500222_transcript_17649	0	1	0	1
EGJ1500222_transcript_22648	1	1	0	1
EGJ1500222_transcript_2095	0	0	1	1
EGJ1500222_transcript_19577	0	0	1	1
EGJ1500222_transcript_25092	1	0	0	1
EGJ1500222_transcript_25967	0	0	0	1
EGJ1500222_transcript_31510	1	0	0	1
EGJ1500222_transcript_28475	0	0	0	1
EGJ1500222_transcript_20313	0	0	1	1
EGJ1500222_transcript_17559	0	0	0	1
EGJ1500222_transcript_31821	0	0	1	1
EGJ1500222_transcript_3046	1	0	1	1
EGJ1500222_transcript_25450	0	1	1	1
EGJ1500222_transcript_1961	0	0	1	1
EGJ1500222_transcript_23990	0	0	0	1
EGJ1500222_transcript_4955	1	1	1	0
EGJ1500222_transcript_8565	1	0	1	1
EGJ1500222_transcript_33691	0	0	1	1
EGJ1500222_transcript_26113	0	0	1	0
EGJ1500222_transcript_34911	1	1	1	1
EGJ1500222_transcript_15220	0	0	0	1
EGJ1500222_transcript_5917	0	0	1	1
EGJ1500222_transcript_14864	0	0	0	1
EGJ1500222_transcript_34140	0	1	1	1
EGJ1500222_transcript_9634	0	1	1	1
EGJ1500222_transcript_19887	0	0	0	1
EGJ1500222_transcript_31387	0	0	1	0
EGJ1500222_transcript_35091	0	1	1	0
EGJ1500222_transcript_33681	0	0	1	0
EGJ1500222_transcript_42987	1	1	1	1
EGJ1500222_transcript_39880	1	1	1	1
EGJ1500222_transcript_33408	0	0	1	1
EGJ1500222_transcript_11068	1	1	0	1
EGJ1500222_transcript_20460	0	0	0	1
EGJ1500222_transcript_38739	1	1	1	1
EGJ1500222_transcript_26768	1	1	1	1
EGJ1500222_transcript_9625	1	1	1	1
EGJ1500222_transcript_23003	0	0	1	0
EGJ1500222_transcript_28415	1	0	1	1
EGJ1500222_transcript_2695	0	0	1	1
EGJ1500222_transcript_19212	0	0	0	1
EGJ1500222_transcript_8480	0	0	1	1
EGJ1500222_transcript_32115	1	1	0	1
EGJ1500222_transcript_16374	0	0	0	1
EGJ1500222_transcript_40299	1	1	1	1
EGJ1500222_transcript_39814	1	1	1	1
EGJ1500222_transcript_43024	1	1	1	1
EGJ1500222_transcript_36725	0	0	1	1
EGJ1500222_transcript_32478	1	1	1	1
EGJ1500222_transcript_15422	0	0	0	1
EGJ1500222_transcript_27747	1	1	0	1
EGJ1500222_transcript_37254	1	1	1	1
EGJ1500222_transcript_40415	0	1	1	1
EGJ1500222_transcript_28527	0	0	1	1
EGJ1500222_transcript_42812	1	1	1	1
EGJ1500222_transcript_29795	0	0	1	0
EGJ1500222_transcript_35855	1	1	1	1
EGJ1500222_transcript_31812	1	1	1	1
EGJ1500222_transcript_33818	0	0	1	1
EGJ1500222_transcript_2060	0	0	1	0
EGJ1500222_transcript_11754	0	0	1	1
EGJ1500222_transcript_35185	0	0	1	0
EGJ1500222_transcript_17388	0	1	0	1
EGJ1500222_transcript_32842	0	0	0	1
EGJ1500222_transcript_33271	0	1	1	1
EGJ1500222_transcript_40041	1	1	1	1
EGJ1500222_transcript_30799	1	0	1	0
EGJ1500222_transcript_23717	1	1	0	1
EGJ1500222_transcript_13788	0	0	0	1
EGJ1500222_transcript_24486	1	1	1	1
EGJ1500222_transcript_34697	0	1	1	1
EGJ1500222_transcript_40282	1	1	1	1
EGJ1500222_transcript_17383	1	1	1	1
EGJ1500222_transcript_34131	0	1	1	0
EGJ1500222_transcript_18404	1	0	1	1
EGJ1500222_transcript_32703	0	0	1	1
EGJ1500222_transcript_25047	0	0	1	0
EGJ1500222_transcript_2698	0	0	1	1
EGJ1500222_transcript_25003	1	1	0	1
EGJ1500222_transcript_29554	0	1	1	1
EGJ1500222_transcript_30047	0	1	1	1
EGJ1500222_transcript_30789	1	1	1	1
EGJ1500222_transcript_9989	1	1	1	1
EGJ1500222_transcript_23608	0	0	0	1
EGJ1500222_transcript_23193	1	0	0	0
EGJ1500222_transcript_14340	1	0	0	0
EGJ1500222_transcript_2605	0	0	1	1
EGJ1500222_transcript_10179	1	1	0	1
EGJ1500222_transcript_13660	1	1	1	1
EGJ1500222_transcript_34290	0	0	0	1
EGJ1500222_transcript_32851	1	1	1	0
EGJ1500222_transcript_23324	0	0	1	1
EGJ1500222_transcript_37587	1	1	1	1
EGJ1500222_transcript_13368	0	0	0	1
EGJ1500222_transcript_26760	0	1	1	1
EGJ1500222_transcript_18602	0	0	1	0
EGJ1500222_transcript_27853	0	0	1	1
EGJ1500222_transcript_33048	1	1	0	0
EGJ1500222_transcript_41485	1	1	1	1
EGJ1500222_transcript_21018	0	0	0	1
EGJ1500222_transcript_30792	1	0	1	1
EGJ1500222_transcript_23176	1	0	0	0
EGJ1500222_transcript_20568	0	1	1	1
EGJ1500222_transcript_31008	0	1	1	1
EGJ1500222_transcript_24836	0	0	0	1
EGJ1500222_transcript_26015	0	0	0	1
EGJ1500222_transcript_25382	0	0	0	1
EGJ1500222_transcript_42472	1	1	1	1
EGJ1500222_transcript_7652	1	1	1	1
EGJ1500222_transcript_29747	0	0	0	1
EGJ1500222_transcript_23782	0	0	0	1
EGJ1500222_transcript_23237	0	0	1	1
EGJ1500222_transcript_26572	0	0	0	1
EGJ1500222_transcript_14416	0	0	0	1
EGJ1500222_transcript_25174	1	0	0	1
EGJ1500222_transcript_20411	0	0	1	0
EGJ1500222_transcript_21943	0	0	1	1
EGJ1500222_transcript_40308	1	1	1	1
EGJ1500222_transcript_15599	0	0	1	0
EGJ1500222_transcript_19398	0	0	0	1
EGJ1500222_transcript_8454	0	1	1	1
EGJ1500222_transcript_23303	0	0	0	1
EGJ1500222_transcript_15000	0	0	0	1
EGJ1500222_transcript_39931	1	1	1	1
EGJ1500222_transcript_15191	0	0	0	1
EGJ1500222_transcript_20074	1	1	1	1
EGJ1500222_transcript_2023	0	0	1	1
EGJ1500222_transcript_24175	0	0	0	1
EGJ1500222_transcript_1798	0	1	1	1
EGJ1500222_transcript_13437	0	0	0	1
EGJ1500222_transcript_26270	1	1	0	1
EGJ1500222_transcript_7606	1	1	1	1
EGJ1500222_transcript_40514	1	1	1	1
EGJ1500222_transcript_11433	0	0	0	1
EGJ1500222_transcript_1646	0	0	1	1
EGJ1500222_transcript_36410	0	0	1	1
EGJ1500222_transcript_30750	0	0	1	1
EGJ1500222_transcript_28849	0	1	1	1
EGJ1500222_transcript_18956	0	1	0	1
EGJ1500222_transcript_33687	0	1	1	0
EGJ1500222_transcript_42583	1	1	1	1
EGJ1500222_transcript_35238	1	1	1	1
EGJ1500222_transcript_12966	1	0	0	1
EGJ1500222_transcript_26473	0	0	1	1
EGJ1500222_transcript_14217	0	0	1	1
EGJ1500222_transcript_36662	1	0	1	1
EGJ1500222_transcript_35123	1	0	1	1
EGJ1500222_transcript_23726	0	0	1	1
EGJ1500222_transcript_25888	0	0	0	1
EGJ1500222_transcript_24249	0	0	0	1
EGJ1500222_transcript_6721	0	0	1	1
EGJ1500222_transcript_29383	0	0	1	0
EGJ1500222_transcript_34549	0	0	1	1
EGJ1500222_transcript_15410	1	0	0	1
EGJ1500222_transcript_34968	0	0	1	1
EGJ1500222_transcript_43968	1	1	0	1
EGJ1500222_transcript_28444	0	0	0	1
EGJ1500222_transcript_10919	1	1	0	1
EGJ1500222_transcript_30857	0	0	1	0
EGJ1500222_transcript_37970	0	0	1	1
EGJ1500222_transcript_43638	1	1	0	1
EGJ1500222_transcript_1168	1	0	0	1
EGJ1500222_transcript_32587	1	0	1	1
EGJ1500222_transcript_21746	0	0	0	1
EGJ1500222_transcript_1000	0	0	0	1
EGJ1500222_transcript_31840	0	0	1	0
EGJ1500222_transcript_22732	0	0	1	0
EGJ1500222_transcript_389	0	0	0	1
EGJ1500222_transcript_37919	1	1	1	1
EGJ1500222_transcript_33272	0	1	1	1
EGJ1500222_transcript_35613	0	1	1	1
EGJ1500222_transcript_32205	0	0	1	1
EGJ1500222_transcript_6041	0	0	1	1
EGJ1500222_transcript_33405	1	1	0	1
EGJ1500222_transcript_33906	0	1	1	1
EGJ1500222_transcript_29598	0	0	0	1
EGJ1500222_transcript_41686	1	1	1	1
EGJ1500222_transcript_25298	0	0	0	1
EGJ1500222_transcript_12346	0	1	0	0
EGJ1500222_transcript_6694	1	1	1	1
EGJ1500222_transcript_6840	1	1	1	0
EGJ1500222_transcript_3176	0	0	1	0
EGJ1500222_transcript_12160	0	0	0	1
EGJ1500222_transcript_33299	1	1	1	0
EGJ1500222_transcript_26373	0	0	1	1
EGJ1500222_transcript_301	0	0	1	0
EGJ1500222_transcript_22077	1	1	0	1
EGJ1500222_transcript_34354	1	1	0	1
EGJ1500222_transcript_40179	1	1	1	1
EGJ1500222_transcript_3381	0	0	0	1
EGJ1500222_transcript_15738	0	1	0	1
EGJ1500222_transcript_29746	0	0	1	1
EGJ1500222_transcript_8867	1	1	1	1
EGJ1500222_transcript_31161	0	1	1	1
EGJ1500222_transcript_38427	1	1	1	1
EGJ1500222_transcript_18972	0	0	0	1
EGJ1500222_transcript_42327	1	1	1	1
EGJ1500222_transcript_17276	1	1	1	1
EGJ1500222_transcript_23425	0	0	1	1
EGJ1500222_transcript_37631	1	1	1	1
EGJ1500222_transcript_28213	0	0	1	1
EGJ1500222_transcript_2286	0	1	1	1
EGJ1500222_transcript_37510	0	1	1	1
EGJ1500222_transcript_22399	0	0	1	0
EGJ1500222_transcript_33721	0	0	1	0
EGJ1500222_transcript_18133	1	1	0	1
EGJ1500222_transcript_36789	1	0	1	1
EGJ1500222_transcript_33141	1	0	1	0
EGJ1500222_transcript_16972	0	0	0	1
EGJ1500222_transcript_17835	0	0	0	1
EGJ1500222_transcript_26555	1	1	0	0
EGJ1500222_transcript_35717	0	1	1	1
EGJ1500222_transcript_43535	1	1	0	1
EGJ1500222_transcript_32773	0	0	1	1
EGJ1500222_transcript_43975	1	1	0	1
EGJ1500222_transcript_32319	0	0	1	1
EGJ1500222_transcript_7721	0	0	0	1
EGJ1500222_transcript_43250	1	1	1	1
EGJ1500222_transcript_11319	0	0	0	1
EGJ1500222_transcript_34108	0	1	1	1
EGJ1500222_transcript_25930	1	1	0	0
EGJ1500222_transcript_32555	0	0	0	1
EGJ1500222_transcript_13296	1	1	1	1
EGJ1500222_transcript_1415	0	0	1	1
EGJ1500222_transcript_16683	0	0	1	1
EGJ1500222_transcript_12456	0	0	1	1
EGJ1500222_transcript_17588	0	0	1	0
EGJ1500222_transcript_25917	0	0	0	1
EGJ1500222_transcript_8941	1	1	1	1
EGJ1500222_transcript_34940	0	0	0	1
EGJ1500222_transcript_27524	0	1	1	1
EGJ1500222_transcript_38730	1	1	1	1
EGJ1500222_transcript_29652	1	1	1	1
EGJ1500222_transcript_32916	0	0	1	1
EGJ1500222_transcript_28186	0	0	1	1
EGJ1500222_transcript_30887	0	0	0	1
EGJ1500222_transcript_19859	1	1	1	1
EGJ1500222_transcript_9748	1	1	1	1
EGJ1500222_transcript_26895	0	0	1	1
EGJ1500222_transcript_36452	0	0	0	1
EGJ1500222_transcript_42754	1	1	1	1
EGJ1500222_transcript_1738	0	0	1	1
EGJ1500222_transcript_7177	1	1	1	1
EGJ1500222_transcript_13729	0	0	1	0
EGJ1500222_transcript_29937	0	0	0	1
EGJ1500222_transcript_38435	1	1	1	1
EGJ1500222_transcript_3025	0	0	1	1
EGJ1500222_transcript_30794	0	1	1	1
EGJ1500222_transcript_13172	1	1	0	1
EGJ1500222_transcript_11456	0	0	0	1
EGJ1500222_transcript_1512	0	0	1	1
EGJ1500222_transcript_3932	0	1	1	1
EGJ1500222_transcript_13593	1	1	1	1
EGJ1500222_transcript_38059	0	1	1	1
EGJ1500222_transcript_17066	0	0	1	1
EGJ1500222_transcript_33172	0	1	1	1
EGJ1500222_transcript_31732	0	0	1	1
EGJ1500222_transcript_21663	0	0	0	1
EGJ1500222_transcript_18418	1	1	0	1
EGJ1500222_transcript_29409	0	0	1	0
EGJ1500222_transcript_23730	0	0	1	0
EGJ1500222_transcript_21137	1	1	0	1
EGJ1500222_transcript_6619	1	1	1	1
EGJ1500222_transcript_1896	0	0	1	1
EGJ1500222_transcript_27685	0	0	0	1
EGJ1500222_transcript_40063	0	0	1	1
EGJ1500222_transcript_5851	1	0	1	1
EGJ1500222_transcript_44044	1	1	0	1
EGJ1500222_transcript_38960	1	1	1	1
EGJ1500222_transcript_17671	1	0	0	1
EGJ1500222_transcript_6018	0	0	1	0
EGJ1500222_transcript_39207	0	0	1	1
EGJ1500222_transcript_12933	1	0	1	1
EGJ1500222_transcript_23344	0	0	1	1
EGJ1500222_transcript_16439	0	0	0	1
EGJ1500222_transcript_42288	1	1	1	1
EGJ1500222_transcript_32875	0	1	1	1
EGJ1500222_transcript_981	0	1	0	1
EGJ1500222_transcript_33734	0	0	1	1
EGJ1500222_transcript_3271	1	1	1	0
EGJ1500222_transcript_36840	0	0	0	1
EGJ1500222_transcript_25185	0	0	0	1
EGJ1500222_transcript_8526	1	0	1	1
EGJ1500222_transcript_32528	1	1	1	1
EGJ1500222_transcript_15070	0	1	1	1
EGJ1500222_transcript_1518	0	0	1	1
EGJ1500222_transcript_40951	1	1	1	1
EGJ1500222_transcript_20034	1	0	0	1
EGJ1500222_transcript_25691	0	0	0	1
EGJ1500222_transcript_24648	0	0	1	1
EGJ1500222_transcript_32800	0	0	1	1
EGJ1500222_transcript_17689	0	0	1	1
EGJ1500222_transcript_19886	0	1	1	1
EGJ1500222_transcript_15981	0	0	0	1
EGJ1500222_transcript_21044	1	1	0	1
EGJ1500222_transcript_7332	1	0	1	0
EGJ1500222_transcript_23175	0	0	0	1
EGJ1500222_transcript_8208	0	0	0	1
EGJ1500222_transcript_19041	0	0	0	1
EGJ1500222_transcript_21083	0	0	1	1
EGJ1500222_transcript_6736	1	1	1	1
EGJ1500222_transcript_15309	1	1	1	1
EGJ1500222_transcript_32723	0	0	1	1
EGJ1500222_transcript_16986	0	1	1	1
EGJ1500222_transcript_37424	1	0	1	1
EGJ1500222_transcript_24685	1	1	0	1
EGJ1500222_transcript_36598	0	1	1	0
EGJ1500222_transcript_39282	1	1	1	1
EGJ1500222_transcript_31733	0	1	1	1
EGJ1500222_transcript_7189	1	1	1	1
EGJ1500222_transcript_14660	0	0	0	1
EGJ1500222_transcript_3573	0	0	1	1
EGJ1500222_transcript_21742	0	0	1	1
EGJ1500222_transcript_11256	0	0	1	1
EGJ1500222_transcript_28572	0	0	1	1
EGJ1500222_transcript_26418	1	1	0	1
EGJ1500222_transcript_17151	0	0	1	0
EGJ1500222_transcript_43687	1	1	0	1
EGJ1500222_transcript_14257	0	1	0	1
EGJ1500222_transcript_32453	0	1	1	1
EGJ1500222_transcript_15122	0	0	0	1
EGJ1500222_transcript_41226	1	1	1	1
EGJ1500222_transcript_5493	1	0	1	0
EGJ1500222_transcript_40092	0	0	1	1
EGJ1500222_transcript_42516	1	1	1	1
EGJ1500222_transcript_43566	1	1	0	1
EGJ1500222_transcript_33329	0	0	0	1
EGJ1500222_transcript_34707	0	1	1	0
EGJ1500222_transcript_3915	0	0	1	1
EGJ1500222_transcript_31119	0	0	1	0
EGJ1500222_transcript_16422	0	0	0	1
EGJ1500222_transcript_31220	0	0	1	1
EGJ1500222_transcript_952	0	0	0	1
EGJ1500222_transcript_23546	1	0	1	1
EGJ1500222_transcript_20300	0	0	0	1
EGJ1500222_transcript_32315	0	1	1	1
EGJ1500222_transcript_27797	0	1	0	1
EGJ1500222_transcript_7863	0	0	0	1
EGJ1500222_transcript_4711	1	0	1	1
EGJ1500222_transcript_19482	0	1	0	1
EGJ1500222_transcript_43776	1	1	0	1
EGJ1500222_transcript_43818	1	1	0	1
EGJ1500222_transcript_27613	0	1	1	0
EGJ1500222_transcript_17821	0	0	0	1
EGJ1500222_transcript_30227	0	0	1	0
EGJ1500222_transcript_8288	0	0	0	1
EGJ1500222_transcript_26391	0	1	0	0
EGJ1500222_transcript_24573	0	0	1	0
EGJ1500222_transcript_23728	1	0	0	0
EGJ1500222_transcript_33206	1	1	1	1
EGJ1500222_transcript_37229	1	1	1	1
EGJ1500222_transcript_25775	1	0	0	1
EGJ1500222_transcript_34744	1	1	1	1
EGJ1500222_transcript_39328	0	0	1	0
EGJ1500222_transcript_9826	1	1	1	1
EGJ1500222_transcript_4821	0	0	1	1
EGJ1500222_transcript_21958	0	1	0	1
EGJ1500222_transcript_22942	0	0	1	0
EGJ1500222_transcript_27284	1	1	1	1
EGJ1500222_transcript_39651	0	1	1	1
EGJ1500222_transcript_12666	1	0	0	1
EGJ1500222_transcript_19419	0	0	0	1
EGJ1500222_transcript_24898	0	0	1	0
EGJ1500222_transcript_15733	0	0	0	1
EGJ1500222_transcript_1591	0	0	0	1
EGJ1500222_transcript_22894	0	0	1	1
EGJ1500222_transcript_36213	0	0	1	0
EGJ1500222_transcript_11227	0	0	1	1
EGJ1500222_transcript_25435	1	1	1	0
EGJ1500222_transcript_21863	0	0	1	1
EGJ1500222_transcript_39882	1	1	1	1
EGJ1500222_transcript_43331	1	1	1	1
EGJ1500222_transcript_16283	1	1	0	1
EGJ1500222_transcript_22868	0	0	1	1
EGJ1500222_transcript_40261	1	1	1	1
EGJ1500222_transcript_41115	1	1	1	1
EGJ1500222_transcript_10151	1	1	1	1
EGJ1500222_transcript_924	0	0	1	1
EGJ1500222_transcript_3487	0	0	0	1
EGJ1500222_transcript_24488	1	1	1	1
EGJ1500222_transcript_16238	1	1	1	1
EGJ1500222_transcript_13384	0	0	0	1
EGJ1500222_transcript_41182	1	1	1	1
EGJ1500222_transcript_41448	1	1	1	0
EGJ1500222_transcript_1552	0	0	1	1
EGJ1500222_transcript_12709	1	1	1	1
EGJ1500222_transcript_29807	1	1	1	1
EGJ1500222_transcript_9862	1	1	1	0
EGJ1500222_transcript_27927	1	0	0	1
EGJ1500222_transcript_15613	0	1	0	1
EGJ1500222_transcript_1056	0	0	1	1
EGJ1500222_transcript_19650	0	0	0	1
EGJ1500222_transcript_13957	0	0	1	1
EGJ1500222_transcript_17949	0	0	1	1
EGJ1500222_transcript_20273	0	1	1	1
EGJ1500222_transcript_28701	0	0	1	0
EGJ1500222_transcript_1793	0	0	1	1
EGJ1500222_transcript_30521	1	1	1	0
EGJ1500222_transcript_4547	1	1	1	1
EGJ1500222_transcript_44032	0	1	0	1
EGJ1500222_transcript_27616	0	0	1	1
EGJ1500222_transcript_44037	1	1	0	1
EGJ1500222_transcript_38102	1	1	1	1
EGJ1500222_transcript_44064	1	1	0	1
EGJ1500222_transcript_5032	0	0	1	1
EGJ1500222_transcript_7453	0	0	1	0
EGJ1500222_transcript_38210	0	0	1	1
EGJ1500222_transcript_13006	0	0	1	0
EGJ1500222_transcript_22183	0	0	0	1
EGJ1500222_transcript_25685	0	0	0	1
EGJ1500222_transcript_15984	1	0	0	1
EGJ1500222_transcript_10331	0	1	1	0
EGJ1500222_transcript_26811	0	0	0	1
EGJ1500222_transcript_36430	1	1	1	1
EGJ1500222_transcript_23310	0	0	1	1
EGJ1500222_transcript_17648	0	0	0	1
EGJ1500222_transcript_9907	1	1	1	1
EGJ1500222_transcript_12876	1	0	1	1
EGJ1500222_transcript_43671	1	1	0	1
EGJ1500222_transcript_18167	0	1	0	0
EGJ1500222_transcript_32743	0	1	1	1
EGJ1500222_transcript_36949	1	1	0	1
EGJ1500222_transcript_24307	0	0	1	1
EGJ1500222_transcript_31960	0	0	1	1
EGJ1500222_transcript_7069	0	0	1	1
EGJ1500222_transcript_22148	0	1	0	0
EGJ1500222_transcript_13850	0	0	0	1
EGJ1500222_transcript_32602	0	0	1	0
EGJ1500222_transcript_10536	1	1	1	1
EGJ1500222_transcript_21584	1	1	0	1
EGJ1500222_transcript_36009	1	0	1	0
EGJ1500222_transcript_28090	0	0	1	1
EGJ1500222_transcript_29411	1	1	1	1
EGJ1500222_transcript_31740	1	1	1	1
EGJ1500222_transcript_8804	1	0	1	1
EGJ1500222_transcript_27289	1	0	1	1
EGJ1500222_transcript_3177	1	0	1	1
EGJ1500222_transcript_42523	1	1	1	1
EGJ1500222_transcript_12007	0	0	1	1
EGJ1500222_transcript_36494	1	1	1	1
EGJ1500222_transcript_40001	1	1	1	0
EGJ1500222_transcript_43993	0	1	0	1
EGJ1500222_transcript_2153	0	0	1	1
EGJ1500222_transcript_6877	0	0	1	1
EGJ1500222_transcript_21154	0	0	1	0
EGJ1500222_transcript_26511	0	1	1	0
EGJ1500222_transcript_29680	1	1	1	1
EGJ1500222_transcript_14161	0	1	1	1
EGJ1500222_transcript_2671	0	0	1	0
EGJ1500222_transcript_41961	1	1	1	1
EGJ1500222_transcript_4562	0	0	1	1
EGJ1500222_transcript_16177	0	0	0	1
EGJ1500222_transcript_2372	0	0	1	0
EGJ1500222_transcript_23919	0	1	0	0
EGJ1500222_transcript_14485	1	1	1	1
EGJ1500222_transcript_36978	1	1	1	1
EGJ1500222_transcript_43140	1	1	1	1
EGJ1500222_transcript_5648	1	1	1	1
EGJ1500222_transcript_37533	1	1	1	1
EGJ1500222_transcript_27353	0	0	1	0
EGJ1500222_transcript_30575	0	0	1	1
EGJ1500222_transcript_23798	0	0	1	1
EGJ1500222_transcript_40949	1	1	1	1
EGJ1500222_transcript_16499	0	0	0	1
EGJ1500222_transcript_43545	1	1	0	1
EGJ1500222_transcript_37882	1	1	1	1
EGJ1500222_transcript_17306	0	0	1	0
EGJ1500222_transcript_44029	1	1	0	1
EGJ1500222_transcript_15485	0	0	0	1
EGJ1500222_transcript_2990	0	0	1	1
EGJ1500222_transcript_18670	1	1	0	1
EGJ1500222_transcript_14252	0	0	1	1
EGJ1500222_transcript_25476	0	0	1	1
EGJ1500222_transcript_28866	0	0	1	1
EGJ1500222_transcript_28804	1	1	0	1
EGJ1500222_transcript_34270	0	0	1	1
EGJ1500222_transcript_18265	0	0	1	0
EGJ1500222_transcript_32689	0	0	0	1
EGJ1500222_transcript_16571	0	0	1	1
EGJ1500222_transcript_41374	0	1	1	1
EGJ1500222_transcript_22666	0	0	0	1
EGJ1500222_transcript_17688	0	0	1	1
EGJ1500222_transcript_24574	0	0	1	0
EGJ1500222_transcript_36336	0	0	1	0
EGJ1500222_transcript_15308	0	0	0	1
EGJ1500222_transcript_33082	0	0	1	1
EGJ1500222_transcript_40362	0	1	1	1
EGJ1500222_transcript_36067	0	0	1	1
EGJ1500222_transcript_28729	0	0	1	0
EGJ1500222_transcript_39064	1	1	1	1
EGJ1500222_transcript_25768	1	0	1	0
EGJ1500222_transcript_31107	0	0	0	1
EGJ1500222_transcript_38303	0	0	1	1
EGJ1500222_transcript_14881	1	1	0	1
EGJ1500222_transcript_26599	1	1	0	1
EGJ1500222_transcript_23197	1	1	0	1
EGJ1500222_transcript_31643	0	0	1	1
EGJ1500222_transcript_41791	1	1	1	1
EGJ1500222_transcript_19347	1	0	1	1
EGJ1500222_transcript_15749	0	0	0	1
EGJ1500222_transcript_16771	0	0	0	1
EGJ1500222_transcript_3985	0	0	1	1
EGJ1500222_transcript_35054	1	1	1	1
EGJ1500222_transcript_7604	0	1	1	1
EGJ1500222_transcript_30214	0	0	0	1
EGJ1500222_transcript_17476	0	0	0	1
EGJ1500222_transcript_499	0	0	1	1
EGJ1500222_transcript_13410	0	0	0	1
EGJ1500222_transcript_28115	0	0	1	1
EGJ1500222_transcript_2351	0	0	1	1
EGJ1500222_transcript_30972	0	0	0	1
EGJ1500222_transcript_36966	0	1	1	1
EGJ1500222_transcript_40673	1	1	1	1
EGJ1500222_transcript_9359	1	1	1	1
EGJ1500222_transcript_17190	0	0	1	0
EGJ1500222_transcript_14349	0	0	0	1
EGJ1500222_transcript_36151	1	1	1	1
EGJ1500222_transcript_28558	0	0	1	0
EGJ1500222_transcript_14228	0	0	0	1
EGJ1500222_transcript_40212	1	1	1	1
EGJ1500222_transcript_12914	0	0	0	1
EGJ1500222_transcript_14325	0	0	1	1
EGJ1500222_transcript_12128	1	0	0	1
EGJ1500222_transcript_30380	0	0	1	1
EGJ1500222_transcript_26913	1	1	1	0
EGJ1500222_transcript_12082	0	1	0	0
EGJ1500222_transcript_18287	0	0	0	1
EGJ1500222_transcript_38369	1	1	1	1
EGJ1500222_transcript_40098	1	1	1	1
EGJ1500222_transcript_34835	1	1	1	1
EGJ1500222_transcript_4902	0	0	1	1
EGJ1500222_transcript_34872	0	0	1	0
EGJ1500222_transcript_32808	0	1	0	1
EGJ1500222_transcript_42539	1	1	1	1
EGJ1500222_transcript_35382	0	0	1	1
EGJ1500222_transcript_22719	0	1	1	0
EGJ1500222_transcript_3231	0	0	0	1
EGJ1500222_transcript_4881	0	0	1	0
EGJ1500222_transcript_3421	0	0	1	1
EGJ1500222_transcript_38619	0	0	1	1
EGJ1500222_transcript_26479	0	0	1	1
EGJ1500222_transcript_31467	0	1	1	1
EGJ1500222_transcript_1879	0	0	1	1
EGJ1500222_transcript_41675	1	1	1	1
EGJ1500222_transcript_8053	0	0	0	1
EGJ1500222_transcript_17455	0	0	0	1
EGJ1500222_transcript_27987	0	0	0	1
EGJ1500222_transcript_22251	0	0	1	1
EGJ1500222_transcript_26140	0	0	1	0
EGJ1500222_transcript_42785	1	1	1	1
EGJ1500222_transcript_41134	1	1	1	1
EGJ1500222_transcript_32313	0	0	1	1
EGJ1500222_transcript_2084	0	0	0	1
EGJ1500222_transcript_29257	0	0	0	1
EGJ1500222_transcript_6266	0	0	1	1
EGJ1500222_transcript_14427	0	0	0	1
EGJ1500222_transcript_34868	0	0	1	1
EGJ1500222_transcript_2456	0	0	1	1
EGJ1500222_transcript_23809	0	0	0	1
EGJ1500222_transcript_40449	1	1	1	1
EGJ1500222_transcript_25199	1	1	0	1
EGJ1500222_transcript_35919	0	0	1	0
EGJ1500222_transcript_37689	0	0	1	1
EGJ1500222_transcript_39588	1	1	1	1
EGJ1500222_transcript_16601	0	0	0	1
EGJ1500222_transcript_42032	1	1	1	1
EGJ1500222_transcript_32724	1	1	1	1
EGJ1500222_transcript_2221	0	0	0	1
EGJ1500222_transcript_35829	1	1	1	1
EGJ1500222_transcript_31650	0	0	1	1
EGJ1500222_transcript_37586	1	1	1	1
EGJ1500222_transcript_44203	1	1	0	1
EGJ1500222_transcript_38313	0	0	1	0
EGJ1500222_transcript_34269	0	0	1	1
EGJ1500222_transcript_16556	0	0	0	1
EGJ1500222_transcript_22915	0	0	0	1
EGJ1500222_transcript_24386	0	0	1	1
EGJ1500222_transcript_28410	1	1	1	1
EGJ1500222_transcript_31001	0	0	1	1
EGJ1500222_transcript_38604	0	0	1	1
EGJ1500222_transcript_7872	1	1	1	1
EGJ1500222_transcript_15967	0	0	0	1
EGJ1500222_transcript_1086	0	0	1	1
EGJ1500222_transcript_21864	0	0	1	1
EGJ1500222_transcript_43336	1	1	1	1
EGJ1500222_transcript_31530	1	1	1	1
EGJ1500222_transcript_39179	1	1	1	1
EGJ1500222_transcript_23510	0	0	1	0
EGJ1500222_transcript_42843	1	1	1	1
EGJ1500222_transcript_36464	0	0	0	1
EGJ1500222_transcript_15314	0	0	1	0
EGJ1500222_transcript_9542	0	1	1	1
EGJ1500222_transcript_42341	0	1	1	0
EGJ1500222_transcript_26091	1	1	1	1
EGJ1500222_transcript_11083	1	1	0	1
EGJ1500222_transcript_43044	1	1	1	1
EGJ1500222_transcript_11375	0	0	0	1
EGJ1500222_transcript_9979	1	1	1	1
EGJ1500222_transcript_35890	0	0	1	0
EGJ1500222_transcript_43448	1	1	1	1
EGJ1500222_transcript_6800	1	1	1	1
EGJ1500222_transcript_39670	1	1	1	1
EGJ1500222_transcript_26570	0	0	1	1
EGJ1500222_transcript_33423	0	0	1	0
EGJ1500222_transcript_38943	1	1	1	1
EGJ1500222_transcript_30840	0	0	1	1
EGJ1500222_transcript_6468	0	0	1	0
EGJ1500222_transcript_13558	0	1	1	1
EGJ1500222_transcript_20179	0	1	1	0
EGJ1500222_transcript_17816	1	1	1	1
EGJ1500222_transcript_38075	1	1	1	0
EGJ1500222_transcript_35034	0	0	1	1
EGJ1500222_transcript_18391	1	1	1	0
EGJ1500222_transcript_17738	0	0	1	1
EGJ1500222_transcript_3616	0	0	1	1
EGJ1500222_transcript_7696	0	0	1	1
EGJ1500222_transcript_4538	1	0	1	1
EGJ1500222_transcript_41506	1	1	1	1
EGJ1500222_transcript_32984	0	0	1	1
EGJ1500222_transcript_43756	1	1	0	1
EGJ1500222_transcript_13935	1	0	1	0
EGJ1500222_transcript_21441	0	1	1	1
EGJ1500222_transcript_30246	1	1	1	1
EGJ1500222_transcript_10617	1	1	0	1
EGJ1500222_transcript_4715	0	0	1	1
EGJ1500222_transcript_3499	1	1	1	1
EGJ1500222_transcript_24982	0	0	0	1
EGJ1500222_transcript_14919	0	1	0	1
EGJ1500222_transcript_6677	1	1	1	1
EGJ1500222_transcript_28907	0	0	1	1
EGJ1500222_transcript_32028	0	0	1	0
EGJ1500222_transcript_5932	1	1	1	1
EGJ1500222_transcript_22263	0	0	1	1
EGJ1500222_transcript_11143	0	0	0	1
EGJ1500222_transcript_28630	0	0	0	1
EGJ1500222_transcript_6008	0	1	1	0
EGJ1500222_transcript_35768	1	1	1	1
EGJ1500222_transcript_27782	0	0	1	1
EGJ1500222_transcript_33030	0	0	1	1
EGJ1500222_transcript_10838	1	1	0	1
EGJ1500222_transcript_1019	0	0	1	1
EGJ1500222_transcript_27373	1	1	1	1
EGJ1500222_transcript_11878	0	0	0	1
EGJ1500222_transcript_906	0	0	1	1
EGJ1500222_transcript_23270	0	0	0	1
EGJ1500222_transcript_24419	0	0	1	1
EGJ1500222_transcript_23389	0	0	1	1
EGJ1500222_transcript_26080	0	0	1	1
EGJ1500222_transcript_17002	0	0	0	1
EGJ1500222_transcript_24190	0	0	1	1
EGJ1500222_transcript_19209	0	0	0	1
EGJ1500222_transcript_31430	1	1	0	0
EGJ1500222_transcript_30785	0	0	1	0
EGJ1500222_transcript_30113	1	1	1	1
EGJ1500222_transcript_41962	1	1	1	1
EGJ1500222_transcript_38405	1	1	1	1
EGJ1500222_transcript_5699	0	1	1	1
EGJ1500222_transcript_13065	1	0	1	1
EGJ1500222_transcript_9054	1	1	1	0
EGJ1500222_transcript_36405	0	1	1	1
EGJ1500222_transcript_11671	1	0	0	0
EGJ1500222_transcript_34523	0	0	1	0
EGJ1500222_transcript_1551	0	0	1	1
EGJ1500222_transcript_9382	1	1	1	1
EGJ1500222_transcript_32925	0	1	1	0
EGJ1500222_transcript_26798	0	0	1	1
EGJ1500222_transcript_40591	1	1	1	1
EGJ1500222_transcript_25007	0	1	0	1
EGJ1500222_transcript_29427	0	0	1	0
EGJ1500222_transcript_32856	0	0	1	1
EGJ1500222_transcript_29239	0	0	1	0
EGJ1500222_transcript_4166	0	1	1	0
EGJ1500222_transcript_9025	1	1	1	1
EGJ1500222_transcript_30319	0	1	1	1
EGJ1500222_transcript_28447	0	0	1	0
EGJ1500222_transcript_31967	1	1	1	1
EGJ1500222_transcript_38123	1	1	1	1
EGJ1500222_transcript_43680	1	1	0	1
EGJ1500222_transcript_22159	0	1	0	0
EGJ1500222_transcript_7390	0	0	1	1
EGJ1500222_transcript_39104	1	0	1	1
EGJ1500222_transcript_5963	0	1	1	1
EGJ1500222_transcript_39189	0	1	1	1
EGJ1500222_transcript_27913	0	0	0	1
EGJ1500222_transcript_43132	1	1	1	1
EGJ1500222_transcript_43497	1	1	0	1
EGJ1500222_transcript_26635	0	0	1	1
EGJ1500222_transcript_33064	0	0	1	1
EGJ1500222_transcript_22356	0	0	0	1
EGJ1500222_transcript_21748	0	0	0	1
EGJ1500222_transcript_680	0	0	0	1
EGJ1500222_transcript_6753	1	1	1	1
EGJ1500222_transcript_29634	1	1	1	1
EGJ1500222_transcript_3577	0	0	1	1
EGJ1500222_transcript_25714	0	1	1	1
EGJ1500222_transcript_31485	0	1	0	0
EGJ1500222_transcript_35157	0	0	1	1
EGJ1500222_transcript_19555	0	1	1	1
EGJ1500222_transcript_43399	1	1	1	1
EGJ1500222_transcript_5347	1	1	1	1
EGJ1500222_transcript_34079	0	1	1	0
EGJ1500222_transcript_25804	1	0	0	1
EGJ1500222_transcript_37873	1	1	1	1
EGJ1500222_transcript_30211	0	0	0	1
EGJ1500222_transcript_20971	0	0	0	1
EGJ1500222_transcript_37048	1	1	1	1
EGJ1500222_transcript_5697	0	1	1	1
EGJ1500222_transcript_42696	1	1	1	0
EGJ1500222_transcript_3496	0	0	1	0
EGJ1500222_transcript_29128	0	0	1	0
EGJ1500222_transcript_36757	0	1	1	1
EGJ1500222_transcript_17806	0	1	0	1
EGJ1500222_transcript_195	1	0	1	1
EGJ1500222_transcript_33981	0	0	1	0
EGJ1500222_transcript_38615	1	1	1	1
EGJ1500222_transcript_37908	1	1	1	1
EGJ1500222_transcript_18664	0	0	0	1
EGJ1500222_transcript_18696	0	0	0	1
EGJ1500222_transcript_40450	1	1	1	1
EGJ1500222_transcript_5726	0	0	1	1
EGJ1500222_transcript_44258	1	1	0	1
EGJ1500222_transcript_9210	1	1	1	0
EGJ1500222_transcript_33414	0	0	1	1
EGJ1500222_transcript_41111	0	1	1	1
EGJ1500222_transcript_41779	0	1	1	0
EGJ1500222_transcript_16719	1	0	0	0
EGJ1500222_transcript_42389	1	1	1	0
EGJ1500222_transcript_34180	1	1	1	1
EGJ1500222_transcript_33047	0	1	0	1
EGJ1500222_transcript_42772	1	1	1	1
EGJ1500222_transcript_3071	0	0	1	1
EGJ1500222_transcript_13376	0	0	0	1
EGJ1500222_transcript_7056	0	1	1	0
EGJ1500222_transcript_16865	1	0	1	0
EGJ1500222_transcript_5451	0	0	1	1
EGJ1500222_transcript_4577	0	0	1	1
EGJ1500222_transcript_20247	0	0	1	0
EGJ1500222_transcript_6562	0	0	1	1
EGJ1500222_transcript_3202	0	1	1	1
EGJ1500222_transcript_7157	1	1	1	1
EGJ1500222_transcript_34602	1	1	1	1
EGJ1500222_transcript_16892	1	0	1	1
EGJ1500222_transcript_30757	0	0	1	1
EGJ1500222_transcript_38728	1	1	1	1
EGJ1500222_transcript_12438	0	0	0	1
EGJ1500222_transcript_39717	1	1	1	1
EGJ1500222_transcript_26871	0	0	1	0
EGJ1500222_transcript_34122	1	1	1	1
EGJ1500222_transcript_31640	0	0	0	1
EGJ1500222_transcript_39391	0	0	1	1
EGJ1500222_transcript_22916	0	0	1	0
EGJ1500222_transcript_37658	1	1	1	1
EGJ1500222_transcript_25628	0	0	0	1
EGJ1500222_transcript_18723	1	1	0	1
EGJ1500222_transcript_24279	0	1	0	1
EGJ1500222_transcript_44182	1	1	0	1
EGJ1500222_transcript_15622	1	0	1	1
EGJ1500222_transcript_36667	0	1	1	1
EGJ1500222_transcript_26294	0	0	1	0
EGJ1500222_transcript_26033	0	0	1	1
EGJ1500222_transcript_23560	0	0	0	1
EGJ1500222_transcript_5459	1	0	1	1
EGJ1500222_transcript_37652	1	1	1	1
EGJ1500222_transcript_28552	0	0	1	1
EGJ1500222_transcript_27365	0	1	1	0
EGJ1500222_transcript_5633	0	1	1	1
EGJ1500222_transcript_37006	1	1	1	1
EGJ1500222_transcript_23242	0	0	1	1
EGJ1500222_transcript_41701	1	1	1	1
EGJ1500222_transcript_23420	0	0	1	0
EGJ1500222_transcript_33016	0	0	1	1
EGJ1500222_transcript_14761	0	1	0	1
EGJ1500222_transcript_5829	0	0	1	1
EGJ1500222_transcript_25710	0	0	0	1
EGJ1500222_transcript_16751	0	0	1	0
EGJ1500222_transcript_10785	1	1	0	1
EGJ1500222_transcript_29911	1	1	1	1
EGJ1500222_transcript_569	0	0	1	1
EGJ1500222_transcript_36614	1	1	1	1
EGJ1500222_transcript_18394	1	1	0	1
EGJ1500222_transcript_41967	1	1	1	1
EGJ1500222_transcript_36235	1	1	1	1
EGJ1500222_transcript_4736	0	0	1	1
EGJ1500222_transcript_19741	0	0	0	1
EGJ1500222_transcript_31637	0	1	1	0
EGJ1500222_transcript_341	0	0	0	1
EGJ1500222_transcript_39804	1	1	1	1
EGJ1500222_transcript_7621	0	0	1	0
EGJ1500222_transcript_13514	0	0	0	1
EGJ1500222_transcript_28299	1	1	0	1
EGJ1500222_transcript_25751	0	1	0	0
EGJ1500222_transcript_18711	0	0	1	0
EGJ1500222_transcript_25017	1	1	0	0
EGJ1500222_transcript_36926	1	1	1	1
EGJ1500222_transcript_41971	0	1	1	0
EGJ1500222_transcript_27350	1	1	1	1
EGJ1500222_transcript_37102	1	0	0	1
EGJ1500222_transcript_21906	0	0	0	1
EGJ1500222_transcript_20363	0	0	0	1
EGJ1500222_transcript_35346	0	0	1	0
EGJ1500222_transcript_26870	0	0	1	0
EGJ1500222_transcript_37173	1	1	1	0
EGJ1500222_transcript_14562	0	0	0	1
EGJ1500222_transcript_21237	0	0	0	1
EGJ1500222_transcript_24834	1	0	0	1
EGJ1500222_transcript_12773	1	0	1	1
EGJ1500222_transcript_28685	0	0	1	1
EGJ1500222_transcript_12645	0	0	0	1
EGJ1500222_transcript_13126	1	0	1	0
EGJ1500222_transcript_5900	1	1	1	1
EGJ1500222_transcript_1386	0	0	1	1
EGJ1500222_transcript_18453	1	1	1	0
EGJ1500222_transcript_28808	0	0	0	1
EGJ1500222_transcript_19766	0	1	0	1
EGJ1500222_transcript_25726	0	0	0	1
EGJ1500222_transcript_36823	1	1	1	0
EGJ1500222_transcript_3679	0	0	1	1
EGJ1500222_transcript_31285	0	0	1	1
EGJ1500222_transcript_28739	0	0	1	1
EGJ1500222_transcript_13509	0	0	1	0
EGJ1500222_transcript_18308	0	0	1	1
EGJ1500222_transcript_42830	1	1	1	1
EGJ1500222_transcript_7302	1	1	1	1
EGJ1500222_transcript_27096	1	1	0	1
EGJ1500222_transcript_38253	0	0	1	1
EGJ1500222_transcript_40972	1	1	1	1
EGJ1500222_transcript_26612	0	1	1	1
EGJ1500222_transcript_16349	0	0	0	1
EGJ1500222_transcript_40441	1	1	1	1
EGJ1500222_transcript_44127	1	1	0	1
EGJ1500222_transcript_2835	0	1	1	1
EGJ1500222_transcript_19193	0	0	1	1
EGJ1500222_transcript_34801	0	0	1	1
EGJ1500222_transcript_31974	0	0	1	1
EGJ1500222_transcript_32009	0	0	1	1
EGJ1500222_transcript_2964	1	0	1	0
EGJ1500222_transcript_18378	0	0	0	1
EGJ1500222_transcript_33119	1	1	0	1
EGJ1500222_transcript_36658	1	1	0	1
EGJ1500222_transcript_2887	0	1	1	1
EGJ1500222_transcript_8207	0	0	0	1
EGJ1500222_transcript_28885	0	0	1	1
EGJ1500222_transcript_34478	0	0	1	1
EGJ1500222_transcript_1698	1	1	1	1
EGJ1500222_transcript_12784	0	0	1	1
EGJ1500222_transcript_27733	0	0	1	1
EGJ1500222_transcript_41513	1	1	1	1
EGJ1500222_transcript_42283	0	1	1	0
EGJ1500222_transcript_42100	1	1	1	1
EGJ1500222_transcript_32704	0	0	0	1
EGJ1500222_transcript_43381	1	1	1	1
EGJ1500222_transcript_2781	0	0	0	1
EGJ1500222_transcript_17860	0	0	1	0
EGJ1500222_transcript_15649	0	0	1	0
EGJ1500222_transcript_29712	0	0	1	0
EGJ1500222_transcript_31849	0	0	1	1
EGJ1500222_transcript_12350	0	0	0	1
EGJ1500222_transcript_21222	1	0	1	1
EGJ1500222_transcript_3704	0	0	1	1
EGJ1500222_transcript_10117	1	1	1	1
EGJ1500222_transcript_24509	0	0	1	1
EGJ1500222_transcript_30219	1	0	1	1
EGJ1500222_transcript_19757	0	0	1	0
EGJ1500222_transcript_34230	0	0	1	1
EGJ1500222_transcript_20468	0	0	0	1
EGJ1500222_transcript_19458	0	0	1	1
EGJ1500222_transcript_25419	1	0	1	0
EGJ1500222_transcript_35038	0	0	1	1
EGJ1500222_transcript_27300	0	0	1	0
EGJ1500222_transcript_18497	0	0	1	1
EGJ1500222_transcript_19285	0	0	1	0
EGJ1500222_transcript_32973	0	0	1	1
EGJ1500222_transcript_28956	0	0	0	1
EGJ1500222_transcript_24899	0	0	1	0
EGJ1500222_transcript_24214	0	0	0	1
EGJ1500222_transcript_22268	0	0	0	1
EGJ1500222_transcript_15659	0	0	0	1
EGJ1500222_transcript_30699	1	0	0	1
EGJ1500222_transcript_9736	1	1	1	1
EGJ1500222_transcript_35436	1	1	0	0
EGJ1500222_transcript_22320	0	0	0	1
EGJ1500222_transcript_9064	1	1	1	1
EGJ1500222_transcript_27055	1	1	0	1
EGJ1500222_transcript_33566	1	1	0	0
EGJ1500222_transcript_34066	0	0	1	1
EGJ1500222_transcript_18570	1	0	0	1
EGJ1500222_transcript_8434	0	0	1	1
EGJ1500222_transcript_29894	0	0	0	1
EGJ1500222_transcript_15916	1	1	1	1
EGJ1500222_transcript_32643	1	1	0	1
EGJ1500222_transcript_9873	1	1	1	1
EGJ1500222_transcript_23585	1	1	0	1
EGJ1500222_transcript_497	0	0	0	1
EGJ1500222_transcript_26626	0	1	1	1
EGJ1500222_transcript_39118	0	0	1	1
EGJ1500222_transcript_32000	1	1	1	1
EGJ1500222_transcript_9768	1	1	1	1
EGJ1500222_transcript_31215	0	1	1	1
EGJ1500222_transcript_36093	0	1	0	1
EGJ1500222_transcript_8329	0	0	0	1
EGJ1500222_transcript_32534	1	0	1	1
EGJ1500222_transcript_19991	0	0	0	1
EGJ1500222_transcript_19510	0	0	1	0
EGJ1500222_transcript_44229	1	1	0	1
EGJ1500222_transcript_15884	1	0	0	1
EGJ1500222_transcript_13495	1	0	0	1
EGJ1500222_transcript_15056	1	0	1	1
EGJ1500222_transcript_27981	1	1	1	1
EGJ1500222_transcript_32970	0	0	1	1
EGJ1500222_transcript_8708	0	1	1	1
EGJ1500222_transcript_12060	0	0	1	1
EGJ1500222_transcript_32702	0	1	1	1
EGJ1500222_transcript_35349	0	0	0	1
EGJ1500222_transcript_35991	1	0	1	1
EGJ1500222_transcript_12678	0	0	0	1
EGJ1500222_transcript_35974	1	1	1	1
EGJ1500222_transcript_42821	1	1	1	1
EGJ1500222_transcript_17220	0	0	1	1
EGJ1500222_transcript_28072	0	1	0	1
EGJ1500222_transcript_21451	1	1	1	1
EGJ1500222_transcript_13494	0	0	1	1
EGJ1500222_transcript_21956	0	0	1	1
EGJ1500222_transcript_31060	0	0	0	1
EGJ1500222_transcript_29706	0	0	1	0
EGJ1500222_transcript_24148	1	1	0	1
EGJ1500222_transcript_7285	1	1	1	0
EGJ1500222_transcript_5646	0	0	1	1
EGJ1500222_transcript_36558	0	1	1	0
EGJ1500222_transcript_22027	0	0	1	1
EGJ1500222_transcript_32709	0	0	0	1
EGJ1500222_transcript_24213	0	0	1	0
EGJ1500222_transcript_2052	0	0	1	1
EGJ1500222_transcript_24858	1	1	1	1
EGJ1500222_transcript_38046	0	0	1	1
EGJ1500222_transcript_38471	0	0	1	0
EGJ1500222_transcript_23078	1	0	1	1
EGJ1500222_transcript_34141	0	0	1	1
EGJ1500222_transcript_14667	0	0	1	1
EGJ1500222_transcript_26283	0	0	1	1
EGJ1500222_transcript_6884	1	1	1	1
EGJ1500222_transcript_33766	1	1	1	1
EGJ1500222_transcript_38475	0	0	1	1
EGJ1500222_transcript_2947	0	0	1	1
EGJ1500222_transcript_6264	0	0	1	1
EGJ1500222_transcript_30290	0	1	0	1
EGJ1500222_transcript_23445	0	0	1	1
EGJ1500222_transcript_917	0	0	0	1
EGJ1500222_transcript_6397	0	0	1	0
EGJ1500222_transcript_40854	0	0	1	1
EGJ1500222_transcript_12465	0	0	0	1
EGJ1500222_transcript_22771	0	0	1	0
EGJ1500222_transcript_35182	0	0	1	1
EGJ1500222_transcript_37843	0	0	1	0
EGJ1500222_transcript_32142	1	1	1	1
EGJ1500222_transcript_36820	0	1	1	1
EGJ1500222_transcript_14621	0	0	1	1
EGJ1500222_transcript_40522	1	1	1	1
EGJ1500222_transcript_11646	0	0	0	1
EGJ1500222_transcript_31796	0	0	1	1
EGJ1500222_transcript_30558	0	0	1	1
EGJ1500222_transcript_24262	0	0	0	1
EGJ1500222_transcript_35005	1	1	1	1
EGJ1500222_transcript_145	0	0	1	0
EGJ1500222_transcript_34374	1	1	0	1
EGJ1500222_transcript_33006	0	0	1	0
EGJ1500222_transcript_8859	0	1	1	0
EGJ1500222_transcript_41639	0	1	1	1
EGJ1500222_transcript_40281	0	1	1	1
EGJ1500222_transcript_11140	0	0	0	1
EGJ1500222_transcript_40633	1	1	1	1
EGJ1500222_transcript_27892	0	0	0	1
EGJ1500222_transcript_39661	1	1	1	1
EGJ1500222_transcript_25599	1	1	0	1
EGJ1500222_transcript_25325	0	1	1	1
EGJ1500222_transcript_25037	0	0	1	0
EGJ1500222_transcript_23402	1	1	1	1
EGJ1500222_transcript_22831	0	0	0	1
EGJ1500222_transcript_39782	0	1	1	1
EGJ1500222_transcript_3664	0	0	1	1
EGJ1500222_transcript_4582	0	0	1	1
EGJ1500222_transcript_13369	0	0	0	1
EGJ1500222_transcript_2824	0	0	1	0
EGJ1500222_transcript_39240	1	0	1	0
EGJ1500222_transcript_42436	1	1	1	1
EGJ1500222_transcript_2737	0	0	1	1
EGJ1500222_transcript_41546	1	1	1	1
EGJ1500222_transcript_39646	0	0	1	1
EGJ1500222_transcript_15814	0	0	0	1
EGJ1500222_transcript_17558	1	0	1	1
EGJ1500222_transcript_8858	1	1	1	1
EGJ1500222_transcript_37690	1	1	1	1
EGJ1500222_transcript_41399	1	1	1	1
EGJ1500222_transcript_8354	0	0	0	1
EGJ1500222_transcript_30132	1	1	0	1
EGJ1500222_transcript_22465	0	0	1	0
EGJ1500222_transcript_37261	0	0	0	1
EGJ1500222_transcript_44115	0	1	0	1
EGJ1500222_transcript_8294	0	0	1	1
EGJ1500222_transcript_25108	0	0	1	1
EGJ1500222_transcript_40626	1	1	1	1
EGJ1500222_transcript_3742	0	0	1	0
EGJ1500222_transcript_30613	1	1	1	1
EGJ1500222_transcript_30655	1	1	1	1
EGJ1500222_transcript_11435	0	0	0	1
EGJ1500222_transcript_41414	0	1	1	1
EGJ1500222_transcript_43867	1	1	0	1
EGJ1500222_transcript_28535	0	0	0	1
EGJ1500222_transcript_1676	0	0	1	0
EGJ1500222_transcript_34268	0	1	0	1
EGJ1500222_transcript_27185	0	0	0	1
EGJ1500222_transcript_7763	0	0	0	1
EGJ1500222_transcript_20663	0	0	0	1
EGJ1500222_transcript_23248	0	0	1	1
EGJ1500222_transcript_23364	1	1	1	1
EGJ1500222_transcript_17743	0	1	1	1
EGJ1500222_transcript_15120	0	0	0	1
EGJ1500222_transcript_21138	0	0	0	1
EGJ1500222_transcript_25816	1	1	0	1
EGJ1500222_transcript_22823	1	1	0	1
EGJ1500222_transcript_4746	0	0	1	1
EGJ1500222_transcript_12556	1	0	0	1
EGJ1500222_transcript_33764	1	0	1	1
EGJ1500222_transcript_29913	0	0	1	1
EGJ1500222_transcript_36106	0	1	1	1
EGJ1500222_transcript_35338	0	0	1	0
EGJ1500222_transcript_23390	0	0	0	1
EGJ1500222_transcript_41235	1	1	1	1
EGJ1500222_transcript_43239	1	1	1	0
EGJ1500222_transcript_6896	0	1	1	0
EGJ1500222_transcript_14742	0	0	0	1
EGJ1500222_transcript_40848	1	1	1	1
EGJ1500222_transcript_38294	0	0	1	1
EGJ1500222_transcript_31898	0	0	1	0
EGJ1500222_transcript_1212	0	0	1	1
EGJ1500222_transcript_3282	0	0	1	0
EGJ1500222_transcript_24370	0	0	0	1
EGJ1500222_transcript_8343	0	0	0	1
EGJ1500222_transcript_40241	1	0	1	1
EGJ1500222_transcript_10860	1	1	0	1
EGJ1500222_transcript_8772	0	1	1	1
EGJ1500222_transcript_12895	0	0	1	1
EGJ1500222_transcript_26882	1	0	1	1
EGJ1500222_transcript_15050	0	0	1	0
EGJ1500222_transcript_22961	0	0	0	1
EGJ1500222_transcript_19898	1	1	0	1
EGJ1500222_transcript_27583	0	0	1	1
EGJ1500222_transcript_27567	0	0	1	0
EGJ1500222_transcript_1302	1	0	0	0
EGJ1500222_transcript_3264	0	0	1	1
EGJ1500222_transcript_42203	1	1	1	1
EGJ1500222_transcript_33833	1	1	1	1
EGJ1500222_transcript_32154	0	0	0	1
EGJ1500222_transcript_6767	1	1	1	1
EGJ1500222_transcript_30019	0	1	1	1
EGJ1500222_transcript_1219	0	0	1	1
EGJ1500222_transcript_10500	1	1	1	1
EGJ1500222_transcript_9456	1	1	1	1
EGJ1500222_transcript_14382	0	1	1	1
EGJ1500222_transcript_35700	0	0	0	1
EGJ1500222_transcript_3310	0	0	1	1
EGJ1500222_transcript_28549	1	0	0	1
EGJ1500222_transcript_35591	1	0	1	1
EGJ1500222_transcript_11985	0	0	1	1
EGJ1500222_transcript_33572	0	0	1	1
EGJ1500222_transcript_13249	0	0	0	1
EGJ1500222_transcript_24963	1	0	1	1
EGJ1500222_transcript_25563	1	1	0	1
EGJ1500222_transcript_21529	0	0	0	1
EGJ1500222_transcript_41688	1	1	1	1
EGJ1500222_transcript_37076	0	0	1	1
EGJ1500222_transcript_32348	0	0	0	1
EGJ1500222_transcript_14941	0	0	0	1
EGJ1500222_transcript_12280	0	0	0	1
EGJ1500222_transcript_34339	1	1	0	1
EGJ1500222_transcript_23387	0	0	1	1
EGJ1500222_transcript_24771	0	0	0	1
EGJ1500222_transcript_37739	0	0	1	0
EGJ1500222_transcript_6783	0	0	1	1
EGJ1500222_transcript_20387	1	1	0	1
EGJ1500222_transcript_37046	0	0	1	0
EGJ1500222_transcript_6927	0	1	1	1
EGJ1500222_transcript_34498	1	0	1	1
EGJ1500222_transcript_8510	1	1	1	1
EGJ1500222_transcript_19885	0	0	1	0
EGJ1500222_transcript_41297	1	1	1	1
EGJ1500222_transcript_12150	0	0	1	1
EGJ1500222_transcript_39971	0	1	1	1
EGJ1500222_transcript_34019	1	1	1	1
EGJ1500222_transcript_30815	0	0	1	0
EGJ1500222_transcript_29832	0	0	0	1
EGJ1500222_transcript_9343	1	1	1	1
EGJ1500222_transcript_31176	1	1	0	1
EGJ1500222_transcript_16532	1	1	1	1
EGJ1500222_transcript_17478	0	0	0	1
EGJ1500222_transcript_20778	0	1	0	0
EGJ1500222_transcript_17058	0	0	0	1
EGJ1500222_transcript_10791	1	1	0	1
EGJ1500222_transcript_276	0	0	1	1
EGJ1500222_transcript_44098	1	1	0	1
EGJ1500222_transcript_16671	0	0	0	1
EGJ1500222_transcript_23393	0	0	1	0
EGJ1500222_transcript_8824	0	1	1	0
EGJ1500222_transcript_5518	0	1	1	1
EGJ1500222_transcript_33411	1	1	1	1
EGJ1500222_transcript_36765	0	0	1	1
EGJ1500222_transcript_21355	1	1	0	1
EGJ1500222_transcript_6821	1	0	1	1
EGJ1500222_transcript_19635	0	0	0	1
EGJ1500222_transcript_26356	0	0	1	1
EGJ1500222_transcript_20335	1	1	0	1
EGJ1500222_transcript_38664	1	0	1	1
EGJ1500222_transcript_43417	1	1	1	1
EGJ1500222_transcript_34905	1	0	1	1
EGJ1500222_transcript_44	1	0	1	1
EGJ1500222_transcript_31875	0	0	1	1
EGJ1500222_transcript_39370	0	0	1	1
EGJ1500222_transcript_21456	0	0	1	0
EGJ1500222_transcript_36640	0	1	1	1
EGJ1500222_transcript_34860	1	1	1	0
EGJ1500222_transcript_15049	0	0	0	1
EGJ1500222_transcript_807	0	0	1	0
EGJ1500222_transcript_35386	1	1	1	1
EGJ1500222_transcript_7393	1	1	1	1
EGJ1500222_transcript_16497	0	0	0	1
EGJ1500222_transcript_42722	1	1	1	1
EGJ1500222_transcript_21324	0	0	0	1
EGJ1500222_transcript_19736	0	0	1	0
EGJ1500222_transcript_6711	1	1	1	1
EGJ1500222_transcript_25956	0	0	1	1
EGJ1500222_transcript_28609	0	0	1	1
EGJ1500222_transcript_23929	0	1	1	1
EGJ1500222_transcript_23523	0	0	0	1
EGJ1500222_transcript_43456	1	1	0	1
EGJ1500222_transcript_18393	0	0	0	1
EGJ1500222_transcript_44055	0	1	0	1
EGJ1500222_transcript_28869	1	1	1	1
EGJ1500222_transcript_41665	1	1	1	1
EGJ1500222_transcript_21416	0	0	1	1
EGJ1500222_transcript_40055	1	1	1	1
EGJ1500222_transcript_4797	0	0	1	1
EGJ1500222_transcript_28361	0	0	1	1
EGJ1500222_transcript_37303	1	1	1	1
EGJ1500222_transcript_33094	0	0	1	1
EGJ1500222_transcript_28082	0	0	1	1
EGJ1500222_transcript_30054	0	0	0	1
EGJ1500222_transcript_36922	0	0	1	1
EGJ1500222_transcript_10368	1	1	1	1
EGJ1500222_transcript_39122	1	1	1	1
EGJ1500222_transcript_39516	1	1	1	1
EGJ1500222_transcript_41242	1	1	1	1
EGJ1500222_transcript_11015	1	1	0	1
EGJ1500222_transcript_13443	0	0	0	1
EGJ1500222_transcript_25404	0	1	0	0
EGJ1500222_transcript_17197	0	0	0	1
EGJ1500222_transcript_35948	0	1	0	1
EGJ1500222_transcript_12302	0	0	1	0
EGJ1500222_transcript_22663	0	0	0	1
EGJ1500222_transcript_8739	0	0	1	1
EGJ1500222_transcript_39419	1	1	1	1
EGJ1500222_transcript_9741	1	1	1	1
EGJ1500222_transcript_37492	0	0	1	1
EGJ1500222_transcript_38777	1	1	1	1
EGJ1500222_transcript_24098	1	1	1	1
EGJ1500222_transcript_28312	0	1	1	0
EGJ1500222_transcript_38644	1	1	1	0
EGJ1500222_transcript_1286	0	0	1	1
EGJ1500222_transcript_35201	0	1	1	1
EGJ1500222_transcript_33494	1	1	0	0
EGJ1500222_transcript_29304	0	0	0	1
EGJ1500222_transcript_43359	1	1	1	1
EGJ1500222_transcript_25530	1	1	0	1
EGJ1500222_transcript_35410	0	1	1	1
EGJ1500222_transcript_25097	1	1	0	1
EGJ1500222_transcript_35963	0	1	1	1
EGJ1500222_transcript_40345	1	1	1	1
EGJ1500222_transcript_20452	1	1	1	1
EGJ1500222_transcript_4407	1	1	1	0
EGJ1500222_transcript_41974	0	1	1	1
EGJ1500222_transcript_23210	1	1	0	1
EGJ1500222_transcript_19251	0	0	1	1
EGJ1500222_transcript_14970	1	0	1	1
EGJ1500222_transcript_21945	0	0	1	1
EGJ1500222_transcript_36027	0	1	1	1
EGJ1500222_transcript_8980	0	1	1	1
EGJ1500222_transcript_25619	0	0	1	0
EGJ1500222_transcript_36963	0	1	1	1
EGJ1500222_transcript_31708	0	0	1	0
EGJ1500222_transcript_8258	0	0	0	1
EGJ1500222_transcript_24405	1	1	1	1
EGJ1500222_transcript_36418	0	1	1	1
EGJ1500222_transcript_36401	0	0	1	1
EGJ1500222_transcript_38558	0	0	1	1
EGJ1500222_transcript_40565	0	1	1	1
EGJ1500222_transcript_6824	1	1	1	1
EGJ1500222_transcript_605	0	0	1	1
EGJ1500222_transcript_3586	0	0	1	1
EGJ1500222_transcript_29557	1	0	0	0
EGJ1500222_transcript_7155	1	1	1	0
EGJ1500222_transcript_34667	0	1	1	1
EGJ1500222_transcript_25549	1	1	0	1
EGJ1500222_transcript_29900	1	1	0	1
EGJ1500222_transcript_33317	0	0	0	1
EGJ1500222_transcript_33332	0	0	1	1
EGJ1500222_transcript_27232	1	1	0	1
EGJ1500222_transcript_33215	0	1	0	0
EGJ1500222_transcript_31032	0	0	1	0
EGJ1500222_transcript_33278	0	0	1	1
EGJ1500222_transcript_16496	0	0	1	0
EGJ1500222_transcript_19657	0	0	1	0
EGJ1500222_transcript_31501	0	0	1	0
EGJ1500222_transcript_26757	0	1	0	1
EGJ1500222_transcript_41227	1	1	1	1
EGJ1500222_transcript_42391	1	1	1	1
EGJ1500222_transcript_35921	0	0	1	1
EGJ1500222_transcript_4280	0	0	1	0
EGJ1500222_transcript_14568	0	0	0	1
EGJ1500222_transcript_37483	1	1	1	1
EGJ1500222_transcript_8284	0	0	0	1
EGJ1500222_transcript_26443	0	0	0	1
EGJ1500222_transcript_15229	0	0	1	1
EGJ1500222_transcript_35832	1	1	0	1
EGJ1500222_transcript_21486	0	0	0	1
EGJ1500222_transcript_39792	1	1	1	1
EGJ1500222_transcript_22774	0	1	0	1
EGJ1500222_transcript_41581	1	1	1	1
EGJ1500222_transcript_8367	1	1	1	1
EGJ1500222_transcript_6568	0	1	1	1
EGJ1500222_transcript_25447	0	0	0	1
EGJ1500222_transcript_33791	0	1	0	0
EGJ1500222_transcript_34851	0	0	1	1
EGJ1500222_transcript_34215	0	1	1	1
EGJ1500222_transcript_38398	0	0	1	1
EGJ1500222_transcript_26190	0	0	1	0
EGJ1500222_transcript_25957	0	0	1	1
EGJ1500222_transcript_7410	0	0	1	1
EGJ1500222_transcript_31561	1	1	1	0
EGJ1500222_transcript_16856	1	1	0	1
EGJ1500222_transcript_24866	0	1	0	1
EGJ1500222_transcript_13328	0	0	0	1
EGJ1500222_transcript_1371	0	0	1	0
EGJ1500222_transcript_31327	0	0	0	1
EGJ1500222_transcript_39094	1	1	1	1
EGJ1500222_transcript_35354	0	0	1	0
EGJ1500222_transcript_13268	0	0	1	1
EGJ1500222_transcript_30923	0	0	1	0
EGJ1500222_transcript_40029	1	1	1	1
EGJ1500222_transcript_20683	0	0	0	1
EGJ1500222_transcript_16788	1	0	1	1
EGJ1500222_transcript_24286	0	0	0	1
EGJ1500222_transcript_42673	1	1	1	1
EGJ1500222_transcript_16947	0	0	0	1
EGJ1500222_transcript_42475	1	1	1	1
EGJ1500222_transcript_38741	0	1	1	0
EGJ1500222_transcript_19227	1	1	1	1
EGJ1500222_transcript_35086	1	1	1	1
EGJ1500222_transcript_18603	0	0	1	1
[truncated: 17,616 more rows]
