# Supplementary material for: Characterization of the full-length transcriptome of female Eucoleus annulatus and comparative transcriptomic analysis of its head, middle, and tail body sections
Source: Parasit Vectors. 2026 Apr 6;19:209. doi: 10.1186/s13071-026-07388-z (PMC13170309; doi:10.1186/s13071-026-07388-z)
Supplement: Supplementary file 7 — Additional file 7: Table S6. Statistics of Illumina RNA-Seq data for the head, middle, and tail of E. annulatus. [file 13071_2026_7388_MOESM7_ESM.xlsx]

## Sheet: Sheet1
Samples	Obtained Reads	Obtained Base(bp)	Q20(%)	Q30(%)	GC(%)
H1	21970944	6561005438	98.01	94.43	48.3
H2	20288329	6002612178	97.39	93.71	51.29
H3	19679826	5893676884	98.08	94.58	49.94
M1	19920382	5951166958	98.1	94.54	48.55
M2	24356250	7207112962	96.94	92.82	51.3
M3	21450984	6421224632	98.26	94.85	50.63
T1	19736143	5863317504	97.14	92.93	49.58
T2	19383635	5743810496	97.63	94.18	51.58
T3	22018926	6593831256	97.82	93.89	50.34
