# Supplementary material for: Characterization of the full-length transcriptome of female Eucoleus annulatus and comparative transcriptomic analysis of its head, middle, and tail body sections
Source: Parasit Vectors. 2026 Apr 6;19:209. doi: 10.1186/s13071-026-07388-z (PMC13170309; doi:10.1186/s13071-026-07388-z)
Supplement: Supplementary file 8 — Additional file 8: Table S7. Differentially expressed genes identified in the head of E. annulatus. [file 13071_2026_7388_MOESM8_ESM.xlsx]

## Sheet: Sheet1
E.annulatus_Head_VS_other_results
	baseMean	log2FoldChange	lfcSE	stat	pvalue	padj
EGJ1500222_transcript_7022	12056	-30	3.43426	-8.73551	2.42567e-18	1.95558e-16
EGJ1500222_transcript_31181	797.393	-26.5385	3.4343	-7.72748	1.097e-14	6.12637e-13
EGJ1500222_transcript_40314	483.041	-25.8542	3.43433	-7.52816	5.14608e-14	2.67858e-12
EGJ1500222_transcript_39984	389.324	-25.5603	3.43435	-7.44254	9.87682e-14	4.98373e-12
EGJ1500222_transcript_40626	358.486	-25.4481	3.43435	-7.40985	1.26441e-13	6.22759e-12
EGJ1500222_transcript_40384	320.068	-25.2931	3.43437	-7.36471	1.7753e-13	8.53616e-12
EGJ1500222_transcript_9973	441.374	-25.0944	3.43434	-7.30691	2.73355e-13	1.29692e-11
EGJ1500222_transcript_9922	54.944	-22.8944	3.43489	-6.66526	2.64204e-11	1.02272e-09
EGJ1500222_transcript_40222	105.682	-22.7984	3.43459	-6.63788	3.1823e-11	1.22742e-09
EGJ1500222_transcript_42774	40.2087	-22.4709	3.43512	-6.54153	6.08916e-11	2.26312e-09
EGJ1500222_transcript_8958	20.798	-21.5784	3.43592	-6.28024	3.38048e-10	1.1292e-08
EGJ1500222_transcript_40553	7006.47	-15.7881	2.13282	-7.40243	1.33714e-13	6.56178e-12
EGJ1500222_transcript_6852	12638.3	-15.7432	3.43248	-4.58654	4.5065e-06	8.47736e-05
EGJ1500222_transcript_6710	1859.62	-13.8744	1.91679	-7.23834	4.54226e-13	2.12219e-11
EGJ1500222_transcript_40781	280.731	-11.1465	2.09341	-5.32458	1.01188e-07	2.49709e-06
EGJ1500222_transcript_40657	25303.6	-10.7311	1.1254	-9.53534	1.49393e-21	1.51119e-19
EGJ1500222_transcript_40654	178.47	-10.493	2.35848	-4.44904	8.62534e-06	0.000156093
EGJ1500222_transcript_39052	174.334	-10.459	1.75703	-5.95267	2.63809e-09	7.93462e-08
EGJ1500222_transcript_37501	134.429	-10.0878	1.20753	-8.35407	6.59518e-17	4.57714e-15
EGJ1500222_transcript_37360	1493.35	-9.85288	2.36334	-4.16905	3.05867e-05	0.000501094
EGJ1500222_transcript_43243	102.927	-9.69643	1.35382	-7.16229	7.93394e-13	3.62779e-11
EGJ1500222_transcript_39219	99.8062	-9.65464	2.6686	-3.61787	0.000297038	0.00391036
EGJ1500222_transcript_34276	156.672	-9.33975	1.25806	-7.42392	1.13701e-13	5.65349e-12
EGJ1500222_transcript_39747	154.611	-9.31941	1.30276	-7.15361	8.45247e-13	3.84032e-11
EGJ1500222_transcript_5325	151.693	-9.29441	1.24547	-7.46255	8.48646e-14	4.33315e-12
EGJ1500222_transcript_4669	64.9003	-9.03459	1.196	-7.55397	4.22172e-14	2.23543e-12
EGJ1500222_transcript_10403	56.3787	-8.82994	2.64142	-3.34287	0.000829162	0.00965854
EGJ1500222_transcript_42657	40.7837	-8.36074	1.6717	-5.00133	5.69359e-07	1.24084e-05
EGJ1500222_transcript_4327	70.0596	-8.18408	1.17838	-6.94517	3.77999e-12	1.63431e-10
EGJ1500222_transcript_39852	33.8467	-8.10171	1.4072	-5.75732	8.54622e-09	2.43715e-07
EGJ1500222_transcript_36579	538.384	-8.04789	0.724033	-11.1154	1.05617e-28	1.59504e-26
EGJ1500222_transcript_8400	227.196	-7.99549	0.846198	-9.44873	3.42973e-21	3.31309e-19
EGJ1500222_transcript_36361	106.422	-7.96744	1.12473	-7.08385	1.40206e-12	6.23801e-11
EGJ1500222_transcript_33940	75.7458	-7.33595	1.16377	-6.30359	2.90835e-10	9.853e-09
EGJ1500222_transcript_8733	37.6021	-7.26761	1.40213	-5.18325	2.18052e-07	5.05527e-06
EGJ1500222_transcript_39566	19.2741	-7.26602	1.22057	-5.95299	2.63286e-09	7.93e-08
EGJ1500222_transcript_6186	215.16	-7.19258	0.639916	-11.2399	2.59734e-29	4.03623e-27
EGJ1500222_transcript_5024	690.141	-7.16333	0.453435	-15.7979	3.21543e-56	1.72387e-53
EGJ1500222_transcript_40895	57.7884	-7.08611	1.15805	-6.11899	9.41709e-10	3.0052e-08
EGJ1500222_transcript_26371	220.961	-7.02338	0.562974	-12.4755	1.01583e-35	2.26922e-33
EGJ1500222_transcript_6991	568.313	-6.91269	0.520301	-13.286	2.79285e-40	7.98569e-38
EGJ1500222_transcript_42857	14.7889	-6.90078	1.36255	-5.06461	4.09235e-07	9.17037e-06
EGJ1500222_transcript_33251	28.0829	-6.87362	1.28695	-5.34103	9.24192e-08	2.30189e-06
EGJ1500222_transcript_41721	99.4786	-6.77751	1.00832	-6.7216	1.79739e-11	7.15122e-10
EGJ1500222_transcript_37652	160.024	-6.74519	1.01091	-6.67241	2.51642e-11	9.79395e-10
EGJ1500222_transcript_36514	293.352	-6.6827	0.718573	-9.29996	1.40493e-20	1.30994e-18
EGJ1500222_transcript_43064	11.9458	-6.61311	1.26394	-5.23215	1.67548e-07	3.97463e-06
EGJ1500222_transcript_34359	801.034	-6.54746	0.403842	-16.2129	4.08634e-59	2.70606e-56
EGJ1500222_transcript_14416	406.945	-6.50669	0.383782	-16.9541	1.79361e-64	1.53855e-61
EGJ1500222_transcript_41351	74.9763	-6.50092	0.923425	-7.04001	1.9223e-12	8.44748e-11
EGJ1500222_transcript_38796	402.667	-6.33492	1.11284	-5.69258	1.25135e-08	3.49872e-07
EGJ1500222_transcript_7409	73.6361	-6.30997	1.79949	-3.50653	0.000453985	0.00570006
EGJ1500222_transcript_3481	326.159	-6.30926	0.57589	-10.9557	6.24174e-28	8.86451e-26
EGJ1500222_transcript_23085	369.376	-6.24845	0.965362	-6.47265	9.62996e-11	3.51215e-09
EGJ1500222_transcript_38659	241.663	-6.1801	1.07818	-5.73196	9.92749e-09	2.8198e-07
EGJ1500222_transcript_34701	61.8985	-6.13759	0.826789	-7.4234	1.14151e-13	5.65349e-12
EGJ1500222_transcript_32759	148.594	-6.08388	1.29375	-4.70253	2.56957e-06	5.00494e-05
EGJ1500222_transcript_41168	16.1646	-6.07848	1.34279	-4.52677	5.98929e-06	0.000110916
EGJ1500222_transcript_40250	31.8928	-6.07646	1.1679	-5.20289	1.96209e-07	4.60361e-06
EGJ1500222_transcript_36249	242.896	-6.07603	0.591202	-10.2774	8.90711e-25	1.0853e-22
EGJ1500222_transcript_35599	507.67	-6.06107	0.319308	-18.9819	2.40871e-80	5.16547e-77
EGJ1500222_transcript_34550	1000.19	-6.04321	0.283015	-21.353	3.66081e-101	1.30843e-97
EGJ1500222_transcript_41756	7.88799	-6.01091	1.79709	-3.34481	0.000823401	0.00960186
EGJ1500222_transcript_10749	43.6276	-5.97612	1.50639	-3.96719	7.2726e-05	0.00110925
EGJ1500222_transcript_2079	68.5553	-5.90934	0.859424	-6.87594	6.15843e-12	2.58956e-10
EGJ1500222_transcript_18026	482.148	-5.86395	0.63302	-9.26345	1.97935e-20	1.82962e-18
EGJ1500222_transcript_1257	122.755	-5.85587	1.37763	-4.2507	2.13107e-05	0.000360986
EGJ1500222_transcript_43644	6.92729	-5.80631	1.43817	-4.03728	5.40736e-05	0.000845196
EGJ1500222_transcript_39000	726.758	-5.80263	0.56743	-10.2262	1.5139e-24	1.79368e-22
EGJ1500222_transcript_30322	234.377	-5.79473	0.704094	-8.23006	1.87122e-16	1.22343e-14
EGJ1500222_transcript_32370	462.067	-5.78596	0.295742	-19.5642	3.12076e-85	7.43608e-82
EGJ1500222_transcript_18210	648.482	-5.78458	0.502524	-11.5111	1.16051e-30	1.88539e-28
EGJ1500222_transcript_26556	236.263	-5.75795	0.629867	-9.14154	6.15677e-20	5.61838e-18
EGJ1500222_transcript_35349	1303.22	-5.71413	0.31752	-17.9961	2.08921e-72	2.63548e-69
EGJ1500222_transcript_23932	1128.98	-5.66727	1.33258	-4.25286	2.11062e-05	0.000358498
EGJ1500222_transcript_36254	43.2577	-5.6397	0.787851	-7.15833	8.16639e-13	3.72613e-11
EGJ1500222_transcript_39725	81.9902	-5.63843	0.746852	-7.54959	4.36616e-14	2.30055e-12
EGJ1500222_transcript_40914	5709.64	-5.63024	1.61461	-3.48706	0.000488365	0.00607482
EGJ1500222_transcript_8565	94.6426	-5.59437	1.16466	-4.80345	1.55957e-06	3.15818e-05
EGJ1500222_transcript_38543	31.2862	-5.55412	0.875612	-6.34313	2.25142e-10	7.76234e-09
EGJ1500222_transcript_35873	2272.11	-5.53908	0.898043	-6.16795	6.91829e-10	2.23438e-08
EGJ1500222_transcript_35034	905.754	-5.53243	0.216648	-25.5366	7.74351e-144	1.6606e-139
EGJ1500222_transcript_6033	20.5647	-5.51633	1.13501	-4.86016	1.17288e-06	2.4185e-05
EGJ1500222_transcript_39152	90.667	-5.50452	0.553033	-9.95333	2.43879e-23	2.73822e-21
EGJ1500222_transcript_28965	374.598	-5.50224	0.509258	-10.8044	3.27984e-27	4.48002e-25
EGJ1500222_transcript_9972	134.662	-5.48885	0.54411	-10.0878	6.25858e-24	7.29431e-22
EGJ1500222_transcript_39483	61.0048	-5.44436	1.4367	-3.78948	0.000150961	0.00215249
EGJ1500222_transcript_23359	331.619	-5.44374	0.334683	-16.2654	1.73838e-59	1.24265e-56
EGJ1500222_transcript_35253	58.1854	-5.43268	0.73182	-7.42352	1.14052e-13	5.65349e-12
EGJ1500222_transcript_28164	82.1562	-5.43163	0.635885	-8.54184	1.32104e-17	9.80265e-16
EGJ1500222_transcript_18930	1954.18	-5.38526	1.07911	-4.99048	6.02299e-07	1.306e-05
EGJ1500222_transcript_10301	96.7147	-5.37797	0.947872	-5.67373	1.39725e-08	3.86633e-07
EGJ1500222_transcript_23408	4895.59	-5.30955	0.807117	-6.57841	4.75506e-11	1.79845e-09
EGJ1500222_transcript_41189	9.41767	-5.29618	1.23612	-4.2845	1.83152e-05	0.000316239
EGJ1500222_transcript_6201	269.102	-5.26331	0.849658	-6.19462	5.84253e-10	1.90705e-08
EGJ1500222_transcript_22616	4955.05	-5.24167	0.805245	-6.50941	7.54473e-11	2.77049e-09
EGJ1500222_transcript_40415	4.78224	-5.23614	1.36206	-3.84428	0.000120909	0.00176268
EGJ1500222_transcript_33373	396.12	-5.23305	0.719487	-7.2733	3.50804e-13	1.65564e-11
EGJ1500222_transcript_40888	109.154	-5.22893	0.62657	-8.34532	7.1019e-17	4.88142e-15
EGJ1500222_transcript_42868	8.90941	-5.21091	1.38946	-3.75032	0.000176607	0.00247215
EGJ1500222_transcript_35130	51.6076	-5.19186	0.750802	-6.91509	4.6758e-12	2.00145e-10
EGJ1500222_transcript_25896	277.109	-5.16387	0.988886	-5.22191	1.77088e-07	4.17784e-06
EGJ1500222_transcript_5347	771.303	-5.10328	0.730424	-6.98674	2.81347e-12	1.22135e-10
EGJ1500222_transcript_5656	36.9691	-5.08341	0.748719	-6.78947	1.12546e-11	4.63224e-10
EGJ1500222_transcript_41796	29.8328	-5.07333	1.25307	-4.0487	5.15023e-05	0.000807949
EGJ1500222_transcript_35348	612.78	-5.05651	0.41829	-12.0885	1.21437e-33	2.34613e-31
EGJ1500222_transcript_11452	378.733	-5.03546	0.277147	-18.1689	9.10161e-74	1.30123e-70
EGJ1500222_transcript_42726	42.796	-5.01997	0.7377	-6.80489	1.01124e-11	4.17845e-10
EGJ1500222_transcript_22665	412.374	-5.01568	0.38354	-13.0773	4.43658e-39	1.20433e-36
EGJ1500222_transcript_43376	4.01965	-5.01395	1.34168	-3.73706	0.000186188	0.00257933
EGJ1500222_transcript_24140	461.233	-5.01039	0.47172	-10.6215	2.36649e-26	3.09447e-24
EGJ1500222_transcript_14669	538.326	-5.00022	0.429146	-11.6516	2.25285e-31	3.80412e-29
EGJ1500222_transcript_28767	137.406	-4.98507	1.15411	-4.31941	1.56444e-05	0.000272097
EGJ1500222_transcript_40053	143.891	-4.95571	0.352964	-14.0402	8.84066e-45	2.91674e-42
EGJ1500222_transcript_32411	225.346	-4.92891	0.765919	-6.43528	1.23243e-10	4.3976e-09
EGJ1500222_transcript_30780	346.993	-4.89345	0.746796	-6.5526	5.65452e-11	2.10889e-09
EGJ1500222_transcript_26116	92.548	-4.87067	0.584444	-8.33385	7.82528e-17	5.3274e-15
EGJ1500222_transcript_2525	125.372	-4.86726	0.499058	-9.75288	1.79301e-22	1.94198e-20
EGJ1500222_transcript_36504	191.478	-4.85434	0.3924	-12.3709	3.75563e-35	8.30305e-33
EGJ1500222_transcript_6621	31.6427	-4.84833	0.749742	-6.46666	1.00192e-10	3.64172e-09
EGJ1500222_transcript_42270	3.48522	-4.82651	1.39325	-3.46421	0.000531797	0.00652383
EGJ1500222_transcript_36955	80.2679	-4.8256	0.570883	-8.45286	2.84255e-17	2.04559e-15
EGJ1500222_transcript_41931	7.16128	-4.8246	1.43629	-3.35906	0.000782067	0.00916471
EGJ1500222_transcript_32927	2342.16	-4.7974	0.328046	-14.6242	1.96925e-48	8.28051e-46
EGJ1500222_transcript_28364	470.32	-4.78982	0.321149	-14.9146	2.64706e-50	1.26147e-47
EGJ1500222_transcript_37057	56.4456	-4.78775	1.29449	-3.69857	0.000216818	0.00294656
EGJ1500222_transcript_28329	640.973	-4.78136	0.535113	-8.93524	4.06304e-19	3.51338e-17
EGJ1500222_transcript_42611	60.7741	-4.7812	1.39908	-3.41738	0.000632276	0.00761751
EGJ1500222_transcript_39856	50.4157	-4.73479	1.40821	-3.36227	0.000773055	0.00906902
EGJ1500222_transcript_31822	196.235	-4.7279	0.353083	-13.3904	6.88537e-41	2.05079e-38
EGJ1500222_transcript_34270	180.886	-4.70974	0.386465	-12.1867	3.65879e-34	7.40215e-32
EGJ1500222_transcript_39836	39.9643	-4.69518	0.593331	-7.91325	2.50749e-15	1.50204e-13
EGJ1500222_transcript_5813	97.0821	-4.68465	0.49429	-9.47754	2.60357e-21	2.53789e-19
EGJ1500222_transcript_31858	1025.98	-4.67699	0.247235	-18.9172	8.23067e-80	1.60461e-76
EGJ1500222_transcript_19441	31.4812	-4.67067	1.38478	-3.37285	0.000743943	0.00876586
EGJ1500222_transcript_19823	193.376	-4.657	1.2006	-3.87888	0.000104939	0.0015488
EGJ1500222_transcript_40969	80.7166	-4.65533	0.56348	-8.26174	1.43564e-16	9.56124e-15
EGJ1500222_transcript_36447	308.062	-4.65194	0.276929	-16.7984	2.50905e-63	1.92166e-60
EGJ1500222_transcript_9790	129.663	-4.64166	0.988607	-4.69515	2.66407e-06	5.1843e-05
EGJ1500222_transcript_39460	94.7327	-4.64104	1.17263	-3.9578	7.56446e-05	0.00114684
EGJ1500222_transcript_36170	590.223	-4.62694	0.515437	-8.97674	2.78908e-19	2.4513e-17
EGJ1500222_transcript_33082	2017.9	-4.60275	1.17238	-3.92598	8.63776e-05	0.00129809
EGJ1500222_transcript_33458	118.605	-4.6019	0.807764	-5.69708	1.21876e-08	3.42098e-07
EGJ1500222_transcript_38999	16.0664	-4.58557	0.942022	-4.86779	1.12852e-06	2.34054e-05
EGJ1500222_transcript_32916	387.677	-4.58209	0.645742	-7.09585	1.2856e-12	5.73174e-11
EGJ1500222_transcript_8709	43.9632	-4.56106	0.695883	-6.55435	5.58836e-11	2.08785e-09
EGJ1500222_transcript_34623	179.633	-4.53297	0.855848	-5.29647	1.18063e-07	2.86085e-06
EGJ1500222_transcript_33538	111.252	-4.52464	1.1775	-3.84258	0.000121749	0.00177371
EGJ1500222_transcript_17050	273.406	-4.52164	0.280508	-16.1195	1.86159e-58	1.07897e-55
EGJ1500222_transcript_29421	97.2224	-4.48629	0.416905	-10.7609	5.26344e-27	7.14395e-25
EGJ1500222_transcript_37355	251.549	-4.46269	0.639653	-6.97674	3.02116e-12	1.30886e-10
EGJ1500222_transcript_13006	1452.46	-4.45875	0.246369	-18.0978	3.31356e-73	4.4412e-70
EGJ1500222_transcript_31453	4700.88	-4.45052	0.38789	-11.4737	1.78916e-30	2.86332e-28
EGJ1500222_transcript_33659	526.654	-4.44999	0.500982	-8.88254	6.53513e-19	5.53936e-17
EGJ1500222_transcript_36710	173.571	-4.4492	0.629552	-7.06725	1.58031e-12	7.01651e-11
EGJ1500222_transcript_23793	77.7131	-4.43809	1.25808	-3.52768	0.000419217	0.00530389
EGJ1500222_transcript_38474	81.2493	-4.43544	0.466398	-9.50998	1.90701e-21	1.90213e-19
EGJ1500222_transcript_34867	58.3074	-4.42013	0.819864	-5.39129	6.99533e-08	1.76656e-06
EGJ1500222_transcript_12582	1671.74	-4.40763	0.246531	-17.8786	1.73158e-71	1.9544e-68
EGJ1500222_transcript_22874	1859.26	-4.40671	0.682163	-6.4599	1.04773e-10	3.80177e-09
EGJ1500222_transcript_23452	224.883	-4.38348	0.86233	-5.0833	3.70931e-07	8.35569e-06
EGJ1500222_transcript_34261	16.2222	-4.37057	1.2216	-3.57775	0.00034656	0.0044825
EGJ1500222_transcript_11468	5502.44	-4.36609	0.725569	-6.01747	1.77169e-09	5.47463e-08
EGJ1500222_transcript_36939	12.9447	-4.35059	1.27247	-3.419	0.000628519	0.00758076
EGJ1500222_transcript_25698	2246.7	-4.3463	0.928262	-4.68219	2.83824e-06	5.50325e-05
EGJ1500222_transcript_21816	228.584	-4.33956	0.501189	-8.65853	4.77899e-18	3.69983e-16
EGJ1500222_transcript_2417	504.905	-4.32991	0.422922	-10.2381	1.33868e-24	1.59489e-22
EGJ1500222_transcript_4826	577.655	-4.32875	0.33386	-12.9657	1.91367e-38	4.88556e-36
EGJ1500222_transcript_40554	36.306	-4.3159	0.762607	-5.65941	1.51896e-08	4.17946e-07
EGJ1500222_transcript_32056	35.0869	-4.31103	0.656455	-6.56714	5.12922e-11	1.92638e-09
EGJ1500222_transcript_29720	138.581	-4.305	0.493527	-8.72294	2.71072e-18	2.16909e-16
EGJ1500222_transcript_33003	152.104	-4.2994	0.909376	-4.72786	2.26902e-06	4.46824e-05
EGJ1500222_transcript_30993	260.172	-4.29218	0.942604	-4.55353	5.27527e-06	9.83723e-05
EGJ1500222_transcript_21356	1058.12	-4.28308	0.351551	-12.1834	3.81096e-34	7.63795e-32
EGJ1500222_transcript_38604	43.6068	-4.27831	0.620317	-6.89697	5.3125e-12	2.25151e-10
EGJ1500222_transcript_34773	178.117	-4.27388	0.449595	-9.50608	1.97977e-21	1.96556e-19
EGJ1500222_transcript_17525	641.202	-4.27197	0.302448	-14.1246	2.67811e-45	9.26322e-43
EGJ1500222_transcript_18723	467.154	-4.26542	1.03062	-4.13868	3.49302e-05	0.000564916
EGJ1500222_transcript_38519	127.893	-4.26509	1.10897	-3.84598	0.000120069	0.00175401
EGJ1500222_transcript_35644	355.003	-4.2645	0.406037	-10.5028	8.38948e-26	1.046e-23
EGJ1500222_transcript_39823	124.479	-4.26008	0.776862	-5.4837	4.16513e-08	1.08796e-06
EGJ1500222_transcript_5108	297.557	-4.2436	0.854409	-4.9667	6.81002e-07	1.46041e-05
EGJ1500222_transcript_11624	462.767	-4.24087	0.261592	-16.2118	4.16413e-59	2.70606e-56
EGJ1500222_transcript_40542	44.9664	-4.21944	1.1435	-3.68992	0.000224322	0.00304275
EGJ1500222_transcript_30801	110.301	-4.21401	0.544941	-7.73296	1.05071e-14	5.89858e-13
EGJ1500222_transcript_36961	455.199	-4.20769	0.413676	-10.1715	2.65885e-24	3.13291e-22
EGJ1500222_transcript_22826	2566.97	-4.20558	0.193558	-21.7278	1.12122e-104	6.01112e-101
EGJ1500222_transcript_32191	180.795	-4.20278	0.383897	-10.9477	6.81724e-28	9.61813e-26
EGJ1500222_transcript_8983	86.0499	-4.18888	1.17618	-3.56142	0.000368859	0.0047338
EGJ1500222_transcript_15589	474.59	-4.18776	0.481616	-8.69524	3.46109e-18	2.71879e-16
EGJ1500222_transcript_37842	35.9402	-4.16515	1.01348	-4.10973	3.96116e-05	0.000634407
EGJ1500222_transcript_17186	354.028	-4.16071	0.690087	-6.02926	1.64717e-09	5.11193e-08
EGJ1500222_transcript_12586	129.746	-4.15674	1.23452	-3.3671	0.000759642	0.0089312
EGJ1500222_transcript_16651	252.199	-4.15424	0.367075	-11.3171	1.07937e-29	1.70199e-27
EGJ1500222_transcript_32704	3812.66	-4.14787	0.38662	-10.7285	7.47719e-27	1.00848e-24
EGJ1500222_transcript_15552	394.308	-4.14042	0.862701	-4.79937	1.59164e-06	3.21703e-05
EGJ1500222_transcript_8609	76.3453	-4.13974	1.12339	-3.68504	0.000228663	0.0030899
EGJ1500222_transcript_40948	158.895	-4.11571	0.777107	-5.2962	1.18238e-07	2.86188e-06
EGJ1500222_transcript_17799	310.842	-4.10063	0.483762	-8.47653	2.32013e-17	1.68662e-15
EGJ1500222_transcript_35610	60.4637	-4.08775	0.646487	-6.32302	2.56508e-10	8.73145e-09
EGJ1500222_transcript_41207	26.9161	-4.0811	1.21295	-3.36461	0.000766528	0.00899737
EGJ1500222_transcript_24944	237.467	-4.07846	1.12798	-3.61572	0.000299511	0.00393809
EGJ1500222_transcript_30421	141.275	-4.07642	0.485194	-8.40162	4.40355e-17	3.0962e-15
EGJ1500222_transcript_31081	97.5267	-4.07069	0.800194	-5.08713	3.63531e-07	8.21488e-06
EGJ1500222_transcript_31060	105.642	-4.0667	1.08283	-3.7556	0.000172924	0.00242852
EGJ1500222_transcript_27045	345.589	-4.06221	0.972026	-4.17912	2.92639e-05	0.000481631
EGJ1500222_transcript_39562	933.265	-4.05512	0.47502	-8.53674	1.38066e-17	1.02097e-15
EGJ1500222_transcript_35497	60.7774	-4.05412	1.16328	-3.48506	0.000492024	0.00610616
EGJ1500222_transcript_2147	270.079	-4.05075	0.709284	-5.71105	1.12284e-08	3.16417e-07
EGJ1500222_transcript_27506	198.382	-4.0448	0.480157	-8.42391	3.64118e-17	2.57707e-15
EGJ1500222_transcript_5082	67.6935	-4.03285	0.722451	-5.58218	2.37526e-08	6.37516e-07
EGJ1500222_transcript_10601	90.4097	-4.02551	0.815966	-4.93342	8.0801e-07	1.72073e-05
EGJ1500222_transcript_18212	238.21	-4.01907	1.17291	-3.42657	0.000611262	0.00740594
EGJ1500222_transcript_23640	416.733	-4.01668	0.470215	-8.54222	1.31666e-17	9.80265e-16
EGJ1500222_transcript_28840	1177.53	-3.99982	0.507852	-7.87595	3.38163e-15	2.00884e-13
EGJ1500222_transcript_6095	105.167	-3.99628	0.654922	-6.10192	1.04802e-09	3.32467e-08
EGJ1500222_transcript_28221	225.847	-3.99004	0.80307	-4.96848	6.748e-07	1.44856e-05
EGJ1500222_transcript_36534	161.125	-3.98823	0.325763	-12.2427	1.83747e-34	3.78889e-32
EGJ1500222_transcript_39328	99.4216	-3.98776	0.622799	-6.40297	1.52386e-10	5.38373e-09
EGJ1500222_transcript_41913	6.92318	-3.97711	1.08201	-3.67568	0.000237216	0.00319541
EGJ1500222_transcript_21077	204.747	-3.96056	0.667624	-5.93231	2.98695e-09	8.95876e-08
EGJ1500222_transcript_34506	52.7938	-3.95676	1.06282	-3.72288	0.000196967	0.00271114
EGJ1500222_transcript_21437	937.95	-3.95071	0.924018	-4.27558	1.90644e-05	0.000327855
EGJ1500222_transcript_28311	98.1092	-3.93713	0.466296	-8.44341	3.08207e-17	2.20317e-15
EGJ1500222_transcript_37985	171.86	-3.93141	0.621208	-6.32865	2.47322e-10	8.43216e-09
EGJ1500222_transcript_7696	380.361	-3.92238	0.312748	-12.5417	4.41598e-36	9.9685e-34
EGJ1500222_transcript_15373	767.686	-3.90724	1.15366	-3.38681	0.000707099	0.00838702
EGJ1500222_transcript_33236	775.778	-3.89586	0.366259	-10.6369	2.00714e-26	2.67348e-24
EGJ1500222_transcript_15978	378.74	-3.88666	0.732526	-5.30583	1.12164e-07	2.73026e-06
EGJ1500222_transcript_16366	748.691	-3.86279	0.943824	-4.0927	4.26371e-05	0.000679311
EGJ1500222_transcript_33920	228.361	-3.86196	0.493669	-7.82297	5.159e-15	2.99013e-13
EGJ1500222_transcript_24801	537.961	-3.86102	0.825111	-4.6794	2.87719e-06	5.56871e-05
EGJ1500222_transcript_34423	76.2115	-3.85546	0.541512	-7.11981	1.08079e-12	4.87949e-11
EGJ1500222_transcript_33936	394.508	-3.85374	0.57153	-6.74284	1.55318e-11	6.24266e-10
EGJ1500222_transcript_28191	464.171	-3.84979	0.951539	-4.04586	5.21323e-05	0.000817235
EGJ1500222_transcript_36906	46.6342	-3.84519	0.688627	-5.58384	2.35261e-08	6.32227e-07
EGJ1500222_transcript_36592	681.644	-3.83563	0.403723	-9.50064	2.08601e-21	2.0615e-19
EGJ1500222_transcript_39905	132.744	-3.82886	0.979041	-3.91083	9.19803e-05	0.00137649
EGJ1500222_transcript_30172	1426.31	-3.82138	0.387375	-9.86481	5.91461e-23	6.50455e-21
EGJ1500222_transcript_33131	407.872	-3.819	0.541003	-7.0591	1.67579e-12	7.42505e-11
EGJ1500222_transcript_2071	3069.99	-3.8119	0.481163	-7.92227	2.33221e-15	1.4049e-13
EGJ1500222_transcript_18225	4062.57	-3.79326	0.707403	-5.36223	8.21996e-08	2.05931e-06
EGJ1500222_transcript_15248	1129.44	-3.78825	1.12286	-3.37374	0.000741538	0.00875195
EGJ1500222_transcript_24101	355.689	-3.78	0.470745	-8.02982	9.7617e-16	5.99827e-14
EGJ1500222_transcript_7	1733.63	-3.77739	0.342451	-11.0304	2.72509e-28	3.94862e-26
EGJ1500222_transcript_6282	57.2464	-3.76451	0.561904	-6.69957	2.09033e-11	8.25547e-10
EGJ1500222_transcript_37382	500.627	-3.76403	0.749923	-5.01922	5.18819e-07	1.14114e-05
EGJ1500222_transcript_36968	60.6492	-3.74793	1.08157	-3.46526	0.000529716	0.00650244
EGJ1500222_transcript_19878	623.495	-3.7406	0.947936	-3.94604	7.94531e-05	0.0012016
EGJ1500222_transcript_21906	1533.99	-3.73189	0.315388	-11.8327	2.64547e-32	4.61236e-30
EGJ1500222_transcript_40546	115.96	-3.71841	0.761993	-4.87985	1.06169e-06	2.21047e-05
EGJ1500222_transcript_42665	14.832	-3.7171	0.709641	-5.238	1.62325e-07	3.86784e-06
EGJ1500222_transcript_15335	710.087	-3.71489	0.714295	-5.20078	1.98457e-07	4.64618e-06
EGJ1500222_transcript_30908	211.027	-3.71027	0.739597	-5.01661	5.25923e-07	1.15558e-05
EGJ1500222_transcript_27574	306.958	-3.7079	0.25765	-14.3912	5.87309e-47	2.20962e-44
EGJ1500222_transcript_31140	214.074	-3.701	0.950851	-3.8923	9.92998e-05	0.00147676
EGJ1500222_transcript_35850	87.4948	-3.68223	0.385956	-9.54053	1.42099e-21	1.44422e-19
EGJ1500222_transcript_22926	499.079	-3.68216	0.613719	-5.99974	1.9763e-09	6.0373e-08
EGJ1500222_transcript_29400	849.536	-3.68025	0.257045	-14.3175	1.70082e-46	6.28865e-44
EGJ1500222_transcript_26482	697.052	-3.66983	0.451617	-8.12598	4.43766e-16	2.79899e-14
EGJ1500222_transcript_33033	202.523	-3.65632	0.495611	-7.3774	1.61408e-13	7.83119e-12
EGJ1500222_transcript_2382	19.515	-3.65353	0.638456	-5.72244	1.05004e-08	2.9629e-07
EGJ1500222_transcript_28444	233.107	-3.65282	0.969071	-3.7694	0.000163637	0.00230869
EGJ1500222_transcript_602	601.754	-3.65056	0.402628	-9.06684	1.22517e-19	1.10394e-17
EGJ1500222_transcript_35922	42.7199	-3.6431	0.866491	-4.20443	2.61743e-05	0.000435122
EGJ1500222_transcript_27436	800.731	-3.63177	0.262591	-13.8305	1.66841e-43	5.34016e-41
EGJ1500222_transcript_11324	446.061	-3.62692	0.415423	-8.73067	2.53177e-18	2.03347e-16
EGJ1500222_transcript_28813	98.6065	-3.62636	0.471224	-7.69562	1.4081e-14	7.76266e-13
EGJ1500222_transcript_16926	797.75	-3.60322	0.242412	-14.864	5.64183e-50	2.5206e-47
EGJ1500222_transcript_34190	247.954	-3.60305	0.362784	-9.93169	3.03087e-23	3.38527e-21
EGJ1500222_transcript_18925	414.139	-3.59533	0.715367	-5.02586	5.01188e-07	1.10576e-05
EGJ1500222_transcript_37420	305.877	-3.59344	1.01003	-3.55774	0.000374064	0.00478914
EGJ1500222_transcript_37036	602.525	-3.57713	0.616757	-5.79989	6.63567e-09	1.91009e-07
EGJ1500222_transcript_15545	412.72	-3.56793	0.297862	-11.9785	4.60819e-33	8.5192e-31
EGJ1500222_transcript_23637	131.19	-3.56452	0.486091	-7.33302	2.25025e-13	1.07476e-11
EGJ1500222_transcript_32241	285.382	-3.55818	0.449571	-7.9146	2.48048e-15	1.49002e-13
EGJ1500222_transcript_24968	765.11	-3.55486	0.856036	-4.15269	3.28587e-05	0.000534639
EGJ1500222_transcript_14693	1144.63	-3.55172	0.436714	-8.13283	4.19375e-16	2.6608e-14
EGJ1500222_transcript_15017	997.391	-3.55087	0.42532	-8.34869	6.90225e-17	4.7748e-15
EGJ1500222_transcript_18257	309.919	-3.5459	0.473088	-7.49521	6.61919e-14	3.42045e-12
EGJ1500222_transcript_17206	507.26	-3.54496	0.397843	-8.91045	5.08249e-19	4.34239e-17
EGJ1500222_transcript_29198	93.1784	-3.5383	0.597928	-5.9176	3.26667e-09	9.7568e-08
EGJ1500222_transcript_32600	70.0248	-3.53278	0.714091	-4.94724	7.5272e-07	1.60458e-05
EGJ1500222_transcript_7871	662.319	-3.53187	0.702083	-5.03056	4.89055e-07	1.08121e-05
EGJ1500222_transcript_40612	621.873	-3.52722	0.218295	-16.158	9.96962e-59	5.93885e-56
EGJ1500222_transcript_23866	237.91	-3.52298	0.858451	-4.10388	4.06278e-05	0.000650197
EGJ1500222_transcript_30689	235.118	-3.51059	0.419409	-8.37035	5.74495e-17	4.01304e-15
EGJ1500222_transcript_29517	113.599	-3.5086	0.791871	-4.43077	9.38964e-06	0.000168785
EGJ1500222_transcript_39661	14.6187	-3.50213	1.02191	-3.42703	0.000610221	0.0073975
EGJ1500222_transcript_41956	300.353	-3.49394	0.513088	-6.80963	9.78474e-12	4.06654e-10
EGJ1500222_transcript_16338	2999.72	-3.47154	0.263604	-13.1695	1.31426e-39	3.66029e-37
EGJ1500222_transcript_26581	442.079	-3.47135	0.356799	-9.72913	2.26513e-22	2.4167e-20
EGJ1500222_transcript_18726	932.548	-3.45396	0.546331	-6.32211	2.58013e-10	8.76876e-09
EGJ1500222_transcript_41255	10.7498	-3.45339	1.02407	-3.37221	0.00074567	0.00877656
EGJ1500222_transcript_41937	78.451	-3.44972	0.497681	-6.93159	4.16126e-12	1.79193e-10
EGJ1500222_transcript_33462	115.712	-3.4395	1.01235	-3.39752	0.000679986	0.00811932
EGJ1500222_transcript_18298	592.606	-3.42366	0.331089	-10.3406	4.6152e-25	5.6556e-23
EGJ1500222_transcript_26356	69.0737	-3.40452	0.627512	-5.42543	5.78145e-08	1.47675e-06
EGJ1500222_transcript_4220	158.843	-3.40448	0.24134	-14.1066	3.45848e-45	1.17726e-42
EGJ1500222_transcript_30794	128.225	-3.40329	0.403275	-8.43914	3.19672e-17	2.27753e-15
EGJ1500222_transcript_14707	335.816	-3.39944	0.296809	-11.4533	2.26349e-30	3.59559e-28
EGJ1500222_transcript_30744	533.487	-3.3992	0.456312	-7.44928	9.38528e-14	4.76817e-12
EGJ1500222_transcript_14848	1136.23	-3.39461	0.776923	-4.3693	1.24645e-05	0.000220182
EGJ1500222_transcript_37175	417.364	-3.38683	0.353279	-9.58682	9.08399e-22	9.36568e-20
EGJ1500222_transcript_15333	863.525	-3.38368	0.438203	-7.72172	1.14772e-14	6.39294e-13
EGJ1500222_transcript_9348	17.862	-3.37478	0.910459	-3.70668	0.000209992	0.00287199
EGJ1500222_transcript_19701	91.4119	-3.37431	0.462508	-7.29569	2.97134e-13	1.40663e-11
EGJ1500222_transcript_2399	545.086	-3.3742	0.804321	-4.1951	2.72753e-05	0.000451326
EGJ1500222_transcript_7893	1531.44	-3.36755	0.47402	-7.10423	1.20995e-12	5.40569e-11
EGJ1500222_transcript_18278	686.517	-3.36293	0.427577	-7.8651	3.68791e-15	2.17273e-13
EGJ1500222_transcript_28536	118.626	-3.33439	0.529262	-6.30008	2.97489e-10	1.00309e-08
EGJ1500222_transcript_21334	440.86	-3.32896	0.646935	-5.14574	2.66464e-07	6.12467e-06
EGJ1500222_transcript_16311	709.23	-3.32493	0.449605	-7.39522	1.41178e-13	6.89651e-12
EGJ1500222_transcript_1635	133.065	-3.32427	0.427386	-7.77815	7.35925e-15	4.21976e-13
EGJ1500222_transcript_3921	165.919	-3.31793	0.583791	-5.68343	1.32021e-08	3.66733e-07
EGJ1500222_transcript_31872	296.679	-3.3169	0.559815	-5.92499	3.12318e-09	9.35428e-08
EGJ1500222_transcript_24838	186.658	-3.30423	0.7883	-4.1916	2.76999e-05	0.000457294
EGJ1500222_transcript_34877	12.0002	-3.29799	0.899537	-3.66631	0.000246072	0.00330432
EGJ1500222_transcript_40014	5413.04	-3.28614	0.773682	-4.2474	2.16263e-05	0.000365754
EGJ1500222_transcript_8652	82.3009	-3.2795	0.420648	-7.7963	6.3747e-15	3.67488e-13
EGJ1500222_transcript_17044	410.257	-3.27399	0.421531	-7.7669	8.04325e-15	4.58743e-13
EGJ1500222_transcript_29876	340.819	-3.27394	0.502124	-6.52019	7.02197e-11	2.59184e-09
EGJ1500222_transcript_30427	382.063	-3.2678	0.515208	-6.34267	2.25815e-10	7.77305e-09
EGJ1500222_transcript_17873	576.999	-3.26403	0.345111	-9.45792	3.1414e-21	3.0483e-19
EGJ1500222_transcript_15556	1294.59	-3.2627	0.57653	-5.6592	1.52083e-08	4.17946e-07
EGJ1500222_transcript_12889	577.606	-3.25563	0.373326	-8.72061	2.76716e-18	2.20601e-16
EGJ1500222_transcript_32524	282.65	-3.23525	0.403975	-8.00855	1.16072e-15	7.09163e-14
EGJ1500222_transcript_30622	1327.79	-3.23253	0.378894	-8.5315	1.44463e-17	1.06096e-15
EGJ1500222_transcript_18778	230.558	-3.23165	0.226458	-14.2704	3.34564e-46	1.21606e-43
EGJ1500222_transcript_17220	344.394	-3.23081	0.391522	-8.25192	1.55873e-16	1.0317e-14
EGJ1500222_transcript_17374	890.885	-3.22568	0.557872	-5.78211	7.37678e-09	2.11208e-07
EGJ1500222_transcript_36220	43.4123	-3.22536	0.488606	-6.60115	4.07982e-11	1.55679e-09
EGJ1500222_transcript_22861	299.17	-3.22055	0.942804	-3.41593	0.000635645	0.00765379
EGJ1500222_transcript_39106	74.2316	-3.21484	0.520563	-6.1757	6.58721e-10	2.13711e-08
EGJ1500222_transcript_25975	128.168	-3.20705	0.772597	-4.15101	3.31018e-05	0.000538187
EGJ1500222_transcript_6562	35.5894	-3.20464	0.538248	-5.95383	2.61937e-09	7.90048e-08
EGJ1500222_transcript_1879	840.279	-3.20274	0.477206	-6.71144	1.92716e-11	7.65331e-10
EGJ1500222_transcript_26172	257.021	-3.19132	0.362077	-8.81392	1.20843e-18	9.96721e-17
EGJ1500222_transcript_25660	1824.81	-3.1889	0.316232	-10.0841	6.49782e-24	7.53221e-22
EGJ1500222_transcript_34602	45.5971	-3.18079	0.479519	-6.6333	3.28264e-11	1.25483e-09
EGJ1500222_transcript_33068	392.522	-3.17223	0.236325	-13.4232	4.42388e-41	1.3362e-38
EGJ1500222_transcript_14127	432	-3.16153	0.195189	-16.1972	5.27421e-59	3.32663e-56
EGJ1500222_transcript_21672	628.465	-3.16082	0.688404	-4.59151	4.40048e-06	8.29977e-05
EGJ1500222_transcript_1355	804.103	-3.15991	0.37973	-8.32147	8.68775e-17	5.85877e-15
EGJ1500222_transcript_19955	368.033	-3.15262	0.279562	-11.277	1.70483e-29	2.66862e-27
EGJ1500222_transcript_28173	1001.02	-3.14865	0.425731	-7.39587	1.40482e-13	6.87819e-12
EGJ1500222_transcript_32603	2076.48	-3.14207	0.26058	-12.058	1.76062e-33	3.31198e-31
EGJ1500222_transcript_27718	77.6952	-3.14143	0.942315	-3.33374	0.000856862	0.00995418
EGJ1500222_transcript_32366	606.799	-3.14058	0.567941	-5.52977	3.20648e-08	8.49976e-07
EGJ1500222_transcript_13781	603.976	-3.13828	0.480491	-6.53141	6.51532e-11	2.41314e-09
EGJ1500222_transcript_31061	103.914	-3.1348	0.803793	-3.90001	9.61905e-05	0.0014345
EGJ1500222_transcript_17266	416.159	-3.12685	0.222371	-14.0614	6.55585e-45	2.19672e-42
EGJ1500222_transcript_21771	105.557	-3.12456	0.248933	-12.5518	3.88449e-36	8.862e-34
EGJ1500222_transcript_30319	105.606	-3.12239	0.741922	-4.20851	2.57061e-05	0.000428002
EGJ1500222_transcript_27489	142.868	-3.12121	0.355128	-8.78899	1.50906e-18	1.23564e-16
EGJ1500222_transcript_16390	628.895	-3.12016	0.557832	-5.59337	2.22706e-08	6.03021e-07
EGJ1500222_transcript_33004	101.863	-3.1145	0.8698	-3.58071	0.000342658	0.00444544
EGJ1500222_transcript_27605	206.973	-3.10734	0.492742	-6.30623	2.85923e-10	9.70192e-09
EGJ1500222_transcript_27027	1683.8	-3.10408	0.184477	-16.8264	1.56435e-63	1.2425e-60
EGJ1500222_transcript_9367	63.8706	-3.10243	0.481474	-6.4436	1.16671e-10	4.18396e-09
EGJ1500222_transcript_15131	884.935	-3.09939	0.405499	-7.6434	2.11558e-14	1.14279e-12
EGJ1500222_transcript_28645	414.324	-3.09802	0.582587	-5.31769	1.05093e-07	2.59049e-06
EGJ1500222_transcript_42246	26.7361	-3.08888	0.754858	-4.092	4.27665e-05	0.000680866
EGJ1500222_transcript_23980	1097.08	-3.08703	0.251074	-12.2953	9.59972e-35	2.00643e-32
EGJ1500222_transcript_10539	19.3329	-3.08514	0.850267	-3.62844	0.000285135	0.00377219
EGJ1500222_transcript_34997	45.2118	-3.07537	0.471797	-6.51841	7.10563e-11	2.61822e-09
EGJ1500222_transcript_15520	612.15	-3.07523	0.181751	-16.9201	3.20006e-64	2.63944e-61
EGJ1500222_transcript_4116	110.946	-3.06469	0.386764	-7.92393	2.30125e-15	1.39015e-13
EGJ1500222_transcript_8120	368.547	-3.0622	0.380916	-8.03905	9.05408e-16	5.57945e-14
EGJ1500222_transcript_25012	149.63	-3.06189	0.414182	-7.39262	1.43959e-13	7.01636e-12
EGJ1500222_transcript_31478	86.2594	-3.06081	0.784378	-3.90222	9.53145e-05	0.00142341
EGJ1500222_transcript_35423	126.525	-3.05641	0.361373	-8.45775	2.72583e-17	1.9682e-15
EGJ1500222_transcript_21020	1682.75	-3.05615	0.51689	-5.91257	3.36806e-09	1.00317e-07
EGJ1500222_transcript_19046	348.127	-3.04566	0.845004	-3.60431	0.000312984	0.00408766
EGJ1500222_transcript_29981	157.193	-3.03695	0.541945	-5.60381	2.0969e-08	5.69215e-07
EGJ1500222_transcript_29716	122.625	-3.0361	0.345445	-8.78895	1.50962e-18	1.23564e-16
EGJ1500222_transcript_40539	15.4242	-3.03602	0.645567	-4.70288	2.56514e-06	5.00085e-05
EGJ1500222_transcript_4593	141.755	-3.03435	0.248167	-12.2271	2.22815e-34	4.55073e-32
EGJ1500222_transcript_24818	213.979	-3.0314	0.593243	-5.10988	3.22357e-07	7.33858e-06
EGJ1500222_transcript_19034	401.907	-3.02689	0.466585	-6.48733	8.73691e-11	3.20279e-09
EGJ1500222_transcript_17059	175.581	-3.02004	0.231293	-13.0572	5.77983e-39	1.54936e-36
EGJ1500222_transcript_28004	699.144	-3.01818	0.88365	-3.41559	0.00063645	0.00765919
EGJ1500222_transcript_38738	360.827	-3.01006	0.419634	-7.17307	7.33331e-13	3.36903e-11
EGJ1500222_transcript_36037	391.291	-2.99362	0.171208	-17.4853	1.85529e-68	1.8946e-65
EGJ1500222_transcript_24628	792.039	-2.99184	0.475926	-6.28635	3.25023e-10	1.0925e-08
EGJ1500222_transcript_4276	777.796	-2.98785	0.340221	-8.78208	1.60479e-18	1.30854e-16
EGJ1500222_transcript_21192	625.43	-2.98696	0.768906	-3.8847	0.000102458	0.00151636
EGJ1500222_transcript_13398	640.092	-2.98405	0.172164	-17.3326	2.67163e-67	2.60423e-64
EGJ1500222_transcript_42352	118.568	-2.98348	0.470993	-6.33444	2.3821e-10	8.15544e-09
EGJ1500222_transcript_40373	26.7995	-2.98022	0.66978	-4.44956	8.60479e-06	0.000155853
EGJ1500222_transcript_42127	19.8145	-2.97937	0.586594	-5.0791	3.79233e-07	8.53374e-06
EGJ1500222_transcript_25055	89.9209	-2.97166	0.336106	-8.84145	9.4486e-19	7.91505e-17
EGJ1500222_transcript_25313	1099.38	-2.96958	0.417847	-7.10686	1.18709e-12	5.31466e-11
EGJ1500222_transcript_37304	121.402	-2.96724	0.246105	-12.0568	1.78579e-33	3.33012e-31
EGJ1500222_transcript_25942	917.207	-2.96539	0.126579	-23.4273	2.25362e-121	2.41644e-117
EGJ1500222_transcript_16978	379.195	-2.9453	0.232567	-12.6643	9.32286e-37	2.19702e-34
EGJ1500222_transcript_13762	1092.28	-2.94395	0.340432	-8.64767	5.25611e-18	4.05458e-16
EGJ1500222_transcript_8358	673.616	-2.94335	0.448767	-6.55875	5.42604e-11	2.03429e-09
EGJ1500222_transcript_36391	186.919	-2.94229	0.60874	-4.83341	1.34216e-06	2.74381e-05
EGJ1500222_transcript_25695	838.844	-2.93897	0.218853	-13.429	4.09089e-41	1.25327e-38
EGJ1500222_transcript_13739	341.839	-2.93231	0.399167	-7.34607	2.04121e-13	9.77093e-12
EGJ1500222_transcript_24652	848.933	-2.93085	0.695774	-4.21236	2.52717e-05	0.000421424
EGJ1500222_transcript_30972	306.915	-2.91933	0.289003	-10.1014	5.44787e-24	6.38413e-22
EGJ1500222_transcript_37621	917.685	-2.91805	0.197658	-14.7632	2.53118e-49	1.08562e-46
EGJ1500222_transcript_24047	628.023	-2.91389	0.370798	-7.85843	3.88993e-15	2.27922e-13
EGJ1500222_transcript_34544	880.409	-2.9078	0.560185	-5.19079	2.09403e-07	4.87583e-06
EGJ1500222_transcript_30141	2328.86	-2.90338	0.686274	-4.23064	2.33032e-05	0.000391336
EGJ1500222_transcript_32281	453.008	-2.89792	0.774791	-3.74026	0.00018383	0.00255491
EGJ1500222_transcript_15058	550.334	-2.89269	0.243019	-11.9032	1.13928e-32	2.03599e-30
EGJ1500222_transcript_41307	101.247	-2.89251	0.438619	-6.59459	4.26427e-11	1.62141e-09
EGJ1500222_transcript_28836	272.145	-2.878	0.753691	-3.81855	0.000134241	0.00193989
EGJ1500222_transcript_40791	114.578	-2.87659	0.490154	-5.86875	4.3909e-09	1.28096e-07
EGJ1500222_transcript_40172	113.149	-2.87631	0.415626	-6.92044	4.50258e-12	1.93116e-10
EGJ1500222_transcript_15529	1101.4	-2.87064	0.552842	-5.19252	2.07469e-07	4.83606e-06
EGJ1500222_transcript_34526	45.8212	-2.8668	0.719512	-3.98437	6.76599e-05	0.00104161
EGJ1500222_transcript_15146	881.436	-2.86008	0.346276	-8.25953	1.46243e-16	9.70955e-15
EGJ1500222_transcript_21058	154.474	-2.85695	0.239356	-11.936	7.68257e-33	1.39621e-30
EGJ1500222_transcript_36976	578.565	-2.85507	0.332919	-8.57586	9.83464e-18	7.45243e-16
EGJ1500222_transcript_33685	238.678	-2.85466	0.503247	-5.67249	1.40736e-08	3.8893e-07
EGJ1500222_transcript_34000	84.341	-2.84183	0.834718	-3.40454	0.000662763	0.00793576
EGJ1500222_transcript_17949	1220.03	-2.84033	0.56942	-4.98812	6.09704e-07	1.32072e-05
EGJ1500222_transcript_23483	757.581	-2.83989	0.372642	-7.62095	2.51823e-14	1.35347e-12
EGJ1500222_transcript_35414	91.4879	-2.83841	0.453112	-6.26427	3.74587e-10	1.2493e-08
EGJ1500222_transcript_24733	1468.04	-2.83721	0.661134	-4.29143	1.77525e-05	0.000307018
EGJ1500222_transcript_13605	893.415	-2.83165	0.394885	-7.17083	7.45451e-13	3.41585e-11
EGJ1500222_transcript_20362	521.585	-2.82908	0.567461	-4.98551	6.17997e-07	1.33733e-05
EGJ1500222_transcript_2544	94.9299	-2.82386	0.691213	-4.08536	4.40078e-05	0.000700109
EGJ1500222_transcript_5409	18.0871	-2.82284	0.531527	-5.31082	1.09133e-07	2.67164e-06
EGJ1500222_transcript_30304	582.38	-2.81826	0.625993	-4.50207	6.72963e-06	0.00012378
EGJ1500222_transcript_25915	356.454	-2.81752	0.20421	-13.7971	2.65144e-43	8.36179e-41
EGJ1500222_transcript_9224	8.08487	-2.81687	0.766992	-3.67262	0.000240073	0.00323032
EGJ1500222_transcript_15188	371.381	-2.81574	0.219165	-12.8476	8.87308e-38	2.16231e-35
EGJ1500222_transcript_29223	193.7	-2.80881	0.279816	-10.0381	1.03702e-23	1.18292e-21
EGJ1500222_transcript_7755	464.402	-2.80102	0.488441	-5.73461	9.77366e-09	2.77979e-07
EGJ1500222_transcript_31506	487.98	-2.79763	0.388656	-7.19821	6.1008e-13	2.83185e-11
EGJ1500222_transcript_36728	521.097	-2.7974	0.517798	-5.4025	6.57178e-08	1.66389e-06
EGJ1500222_transcript_20124	522.34	-2.79399	0.398227	-7.01606	2.28211e-12	9.94713e-11
EGJ1500222_transcript_28081	443.266	-2.791	0.265116	-10.5275	6.45327e-26	8.14062e-24
EGJ1500222_transcript_1896	464.386	-2.79021	0.161048	-17.3253	3.02868e-67	2.82392e-64
EGJ1500222_transcript_33968	36.8674	-2.78961	0.612694	-4.55302	5.28807e-06	9.85253e-05
EGJ1500222_transcript_17245	611.361	-2.78471	0.235179	-11.8408	2.40133e-32	4.25591e-30
EGJ1500222_transcript_35313	304.063	-2.77901	0.661824	-4.19902	2.68075e-05	0.000444615
EGJ1500222_transcript_28991	318.605	-2.77868	0.186417	-14.9057	3.02524e-50	1.41036e-47
EGJ1500222_transcript_15034	643.094	-2.77802	0.284922	-9.75011	1.84274e-22	1.9858e-20
EGJ1500222_transcript_12345	728.25	-2.77216	0.776307	-3.57095	0.000355687	0.00458396
EGJ1500222_transcript_15785	747.09	-2.7712	0.55317	-5.00966	5.4526e-07	1.19439e-05
EGJ1500222_transcript_19533	110.487	-2.77054	0.595996	-4.64858	3.34222e-06	6.43969e-05
EGJ1500222_transcript_12702	986.144	-2.76921	0.392985	-7.0466	1.83338e-12	8.08986e-11
EGJ1500222_transcript_6412	121.838	-2.76134	0.425736	-6.48604	8.81208e-11	3.22483e-09
EGJ1500222_transcript_40793	70.0366	-2.76091	0.494019	-5.58867	2.28815e-08	6.16449e-07
EGJ1500222_transcript_18602	769.179	-2.74789	0.519128	-5.29329	1.20136e-07	2.90453e-06
EGJ1500222_transcript_14275	922.942	-2.74089	0.558329	-4.90909	9.15021e-07	1.93136e-05
EGJ1500222_transcript_31875	88.4341	-2.74072	0.351563	-7.79581	6.39958e-15	3.67933e-13
EGJ1500222_transcript_3627	1784.51	-2.74072	0.235548	-11.6355	2.72064e-31	4.55813e-29
EGJ1500222_transcript_40673	46.116	-2.73436	0.524228	-5.21597	1.82855e-07	4.30441e-06
EGJ1500222_transcript_25599	86.482	-2.72857	0.770306	-3.54218	0.000396829	0.00506113
EGJ1500222_transcript_32697	191.863	-2.72725	0.673284	-4.05066	5.10727e-05	0.000801796
EGJ1500222_transcript_37254	130.823	-2.72015	0.361819	-7.51798	5.56276e-14	2.88846e-12
EGJ1500222_transcript_11622	522.677	-2.71866	0.244898	-11.1012	1.23774e-28	1.84329e-26
EGJ1500222_transcript_15360	242.438	-2.70567	0.425144	-6.36412	1.96419e-10	6.83798e-09
EGJ1500222_transcript_16857	150.279	-2.70085	0.396665	-6.8089	9.83509e-12	4.07956e-10
EGJ1500222_transcript_21686	651.981	-2.6967	0.494603	-5.45226	4.97327e-08	1.28496e-06
EGJ1500222_transcript_30864	411.473	-2.69566	0.515537	-5.22883	1.70587e-07	4.04225e-06
EGJ1500222_transcript_25675	354.199	-2.69186	0.274488	-9.80687	1.05181e-22	1.14498e-20
EGJ1500222_transcript_1061	136.954	-2.68721	0.526973	-5.09933	3.40856e-07	7.74274e-06
EGJ1500222_transcript_16929	903.547	-2.67504	0.441626	-6.05726	1.38457e-09	4.3473e-08
EGJ1500222_transcript_31362	681.739	-2.67334	0.783177	-3.41346	0.00064144	0.00771058
EGJ1500222_transcript_17518	366.392	-2.67301	0.185073	-14.443	2.77643e-47	1.06323e-44
EGJ1500222_transcript_31802	431.949	-2.67138	0.579561	-4.60931	4.04014e-06	7.66734e-05
EGJ1500222_transcript_24754	161.077	-2.66861	0.36217	-7.36837	1.72722e-13	8.34239e-12
EGJ1500222_transcript_27706	1238.73	-2.66339	0.141591	-18.8105	6.20039e-79	1.10806e-75
EGJ1500222_transcript_41600	45.853	-2.66024	0.461503	-5.7643	8.19997e-09	2.34152e-07
EGJ1500222_transcript_36358	214.743	-2.65587	0.452939	-5.86364	4.52827e-09	1.31762e-07
EGJ1500222_transcript_23820	65.1025	-2.65299	0.499098	-5.31558	1.06319e-07	2.6147e-06
EGJ1500222_transcript_19597	200.676	-2.63617	0.392079	-6.72357	1.77325e-11	7.06827e-10
EGJ1500222_transcript_4955	120.316	-2.63336	0.429323	-6.13377	8.58227e-10	2.74697e-08
EGJ1500222_transcript_40524	14.1876	-2.62435	0.654371	-4.01049	6.05919e-05	0.000941589
EGJ1500222_transcript_17691	265.778	-2.62128	0.279257	-9.38665	6.19407e-21	5.90364e-19
EGJ1500222_transcript_25994	841.612	-2.61346	0.42777	-6.1095	9.99448e-10	3.18213e-08
EGJ1500222_transcript_36646	591.156	-2.6133	0.324712	-8.04807	8.4112e-16	5.19822e-14
EGJ1500222_transcript_27006	327.173	-2.61318	0.706159	-3.70055	0.000215135	0.00293039
EGJ1500222_transcript_32190	121.052	-2.60848	0.520949	-5.00716	5.52379e-07	1.20875e-05
EGJ1500222_transcript_3228	160.412	-2.60106	0.441897	-5.88612	3.95356e-09	1.16497e-07
EGJ1500222_transcript_25610	118.492	-2.59828	0.511623	-5.0785	3.8043e-07	8.55171e-06
EGJ1500222_transcript_17516	287.095	-2.59564	0.673627	-3.85323	0.000116569	0.00170753
EGJ1500222_transcript_39036	87.0266	-2.59126	0.7384	-3.50929	0.000449312	0.00564801
EGJ1500222_transcript_13839	480.284	-2.58806	0.44081	-5.87115	4.3279e-09	1.26447e-07
EGJ1500222_transcript_17202	436.939	-2.58793	0.338094	-7.65445	1.94147e-14	1.05139e-12
EGJ1500222_transcript_20550	404.963	-2.58341	0.430263	-6.00426	1.92212e-09	5.88014e-08
EGJ1500222_transcript_31664	409.956	-2.57785	0.377288	-6.83257	8.34065e-12	3.48665e-10
EGJ1500222_transcript_35721	60.6703	-2.56647	0.602219	-4.2617	2.02881e-05	0.00034585
EGJ1500222_transcript_301	425.2	-2.56644	0.40299	-6.36851	1.90868e-10	6.6664e-09
EGJ1500222_transcript_17880	230.845	-2.56562	0.735683	-3.4874	0.000487735	0.0060705
EGJ1500222_transcript_38996	52.7412	-2.56282	0.684377	-3.74475	0.000180575	0.00251783
EGJ1500222_transcript_30064	257.704	-2.5566	0.644315	-3.96793	7.24992e-05	0.00110658
EGJ1500222_transcript_4992	211.352	-2.55265	0.730779	-3.49305	0.000477533	0.00595389
EGJ1500222_transcript_21585	249.688	-2.55179	0.338281	-7.54341	4.57845e-14	2.40649e-12
EGJ1500222_transcript_32412	191.783	-2.55022	0.496774	-5.13356	2.84307e-07	6.5278e-06
EGJ1500222_transcript_16197	1128.86	-2.54572	0.536461	-4.74541	2.08088e-06	4.12426e-05
EGJ1500222_transcript_669	488.747	-2.54381	0.32721	-7.77424	7.58995e-15	4.34044e-13
EGJ1500222_transcript_27339	587.349	-2.5416	0.408255	-6.22553	4.79916e-10	1.58092e-08
EGJ1500222_transcript_16693	671.908	-2.53914	0.311527	-8.15064	3.62001e-16	2.30359e-14
EGJ1500222_transcript_2481	376.882	-2.53353	0.408638	-6.19994	5.64835e-10	1.84648e-08
EGJ1500222_transcript_23994	226.797	-2.53259	0.394915	-6.413	1.42683e-10	5.05759e-09
EGJ1500222_transcript_17672	718.701	-2.52873	0.470327	-5.37654	7.59305e-08	1.90671e-06
EGJ1500222_transcript_28574	342.331	-2.52649	0.598634	-4.22043	2.43836e-05	0.000407859
EGJ1500222_transcript_22679	354.958	-2.52522	0.285868	-8.83352	1.01428e-18	8.43075e-17
EGJ1500222_transcript_42137	94.2301	-2.5248	0.704677	-3.58292	0.00033978	0.00441076
EGJ1500222_transcript_8734	50.3997	-2.52157	0.64011	-3.93927	8.17306e-05	0.00123344
EGJ1500222_transcript_34268	108.04	-2.50569	0.685284	-3.65643	0.000255755	0.0034215
EGJ1500222_transcript_22818	654.756	-2.50536	0.279766	-8.95518	3.39189e-19	2.9449e-17
EGJ1500222_transcript_42204	8.1979	-2.50442	0.715756	-3.49899	0.000467026	0.00584669
EGJ1500222_transcript_39255	127.889	-2.50296	0.324294	-7.71818	1.18002e-14	6.55584e-13
EGJ1500222_transcript_30578	197.649	-2.50151	0.365341	-6.84706	7.53847e-12	3.15747e-10
EGJ1500222_transcript_22421	490.006	-2.4982	0.237075	-10.5376	5.79651e-26	7.3554e-24
EGJ1500222_transcript_38011	85.1743	-2.49484	0.569839	-4.37815	1.19689e-05	0.000212123
EGJ1500222_transcript_3265	201.17	-2.48811	0.457551	-5.43789	5.39163e-08	1.38804e-06
EGJ1500222_transcript_19019	192.099	-2.48392	0.376692	-6.59404	4.28028e-11	1.62461e-09
EGJ1500222_transcript_24797	1414.91	-2.48346	0.589727	-4.2112	2.54015e-05	0.00042326
EGJ1500222_transcript_21456	306.171	-2.48291	0.391379	-6.344	2.2388e-10	7.73125e-09
EGJ1500222_transcript_40048	19.6741	-2.48049	0.609417	-4.07027	4.69589e-05	0.000743748
EGJ1500222_transcript_27559	294.909	-2.48032	0.352276	-7.04086	1.91056e-12	8.41314e-11
EGJ1500222_transcript_23510	320.848	-2.47917	0.384295	-6.4512	1.10966e-10	3.99945e-09
EGJ1500222_transcript_13041	766.907	-2.47121	0.462896	-5.3386	9.36692e-08	2.32762e-06
EGJ1500222_transcript_15623	1434.19	-2.46054	0.368525	-6.67674	2.44316e-11	9.52609e-10
EGJ1500222_transcript_29487	100.294	-2.45676	0.462753	-5.309	1.10228e-07	2.6923e-06
EGJ1500222_transcript_16303	392.893	-2.45671	0.326968	-7.51362	5.75132e-14	2.97916e-12
EGJ1500222_transcript_20303	386.838	-2.45664	0.330823	-7.42584	1.12062e-13	5.60181e-12
EGJ1500222_transcript_2118	707.027	-2.44626	0.287473	-8.50954	1.74629e-17	1.27813e-15
EGJ1500222_transcript_30007	272.345	-2.44559	0.365319	-6.69438	2.16588e-11	8.52243e-10
EGJ1500222_transcript_13156	888.478	-2.44307	0.41563	-5.87798	4.15295e-09	1.22e-07
EGJ1500222_transcript_12180	746.06	-2.44094	0.483301	-5.05057	4.40493e-07	9.81951e-06
EGJ1500222_transcript_1386	525.929	-2.43133	0.167105	-14.5497	5.86724e-48	2.33006e-45
EGJ1500222_transcript_34310	984.605	-2.43079	0.466828	-5.20703	1.91888e-07	4.51211e-06
EGJ1500222_transcript_12874	937.216	-2.42951	0.410203	-5.92269	3.16715e-09	9.47275e-08
EGJ1500222_transcript_15510	132.781	-2.42869	0.496681	-4.88983	1.00922e-06	2.11354e-05
EGJ1500222_transcript_24626	202.793	-2.42318	0.391641	-6.18725	6.12227e-10	1.99532e-08
EGJ1500222_transcript_29756	242.573	-2.42252	0.696946	-3.47591	0.000509124	0.00627842
EGJ1500222_transcript_5510	495.538	-2.42087	0.327583	-7.39009	1.46724e-13	7.13491e-12
EGJ1500222_transcript_35506	238.66	-2.41755	0.364378	-6.63473	3.251e-11	1.24496e-09
EGJ1500222_transcript_7323	119.156	-2.41692	0.665472	-3.63189	0.000281357	0.00373142
EGJ1500222_transcript_38348	261.812	-2.41637	0.400695	-6.03044	1.63518e-09	5.08209e-08
EGJ1500222_transcript_40956	8.79286	-2.41254	0.651958	-3.70045	0.000215219	0.00293039
EGJ1500222_transcript_19097	222.458	-2.40671	0.570064	-4.22183	2.42329e-05	0.000405678
EGJ1500222_transcript_18577	551.636	-2.4058	0.696409	-3.45458	0.00055115	0.00673471
EGJ1500222_transcript_2890	79.1607	-2.40204	0.600583	-3.99951	6.34739e-05	0.000983525
EGJ1500222_transcript_11453	519.563	-2.39925	0.543267	-4.41633	1.00391e-05	0.000180008
EGJ1500222_transcript_14889	140.458	-2.3958	0.490688	-4.88252	1.04736e-06	2.18489e-05
EGJ1500222_transcript_31438	357.557	-2.39514	0.420969	-5.68959	1.27344e-08	3.55122e-07
EGJ1500222_transcript_12104	776.815	-2.39458	0.478318	-5.00624	5.55024e-07	1.2133e-05
EGJ1500222_transcript_12197	325.23	-2.3936	0.561481	-4.26302	2.01683e-05	0.000344081
EGJ1500222_transcript_12226	1368.49	-2.39278	0.592705	-4.03705	5.41271e-05	0.000845415
EGJ1500222_transcript_26117	1840.4	-2.38794	0.647721	-3.68668	0.000227202	0.0030721
EGJ1500222_transcript_36749	162.591	-2.38792	0.397593	-6.00594	1.90226e-09	5.83604e-08
EGJ1500222_transcript_11798	531.059	-2.38637	0.696687	-3.42531	0.000614105	0.0074278
EGJ1500222_transcript_14352	405.133	-2.37355	0.503707	-4.71216	2.4511e-06	4.81354e-05
EGJ1500222_transcript_5173	167.969	-2.37316	0.351705	-6.7476	1.50306e-11	6.07028e-10
EGJ1500222_transcript_4189	645.857	-2.369	0.32825	-7.21707	5.312e-13	2.47106e-11
EGJ1500222_transcript_25387	256.015	-2.36752	0.382908	-6.18301	6.28927e-10	2.04354e-08
EGJ1500222_transcript_31534	313.594	-2.3655	0.46518	-5.08513	3.67381e-07	8.29314e-06
EGJ1500222_transcript_8678	75.715	-2.36341	0.632091	-3.73904	0.000184723	0.002564
EGJ1500222_transcript_30169	138.974	-2.35847	0.509003	-4.6335	3.59538e-06	6.88419e-05
EGJ1500222_transcript_26245	347.563	-2.35422	0.550023	-4.28023	1.86702e-05	0.00032185
EGJ1500222_transcript_19228	211.292	-2.34719	0.180931	-12.9728	1.74524e-38	4.50923e-36
EGJ1500222_transcript_1425	223.365	-2.34368	0.203214	-11.533	8.99346e-31	1.47225e-28
EGJ1500222_transcript_5221	473.095	-2.33896	0.240648	-9.71943	2.4918e-22	2.63234e-20
EGJ1500222_transcript_3709	84.6263	-2.3362	0.286093	-8.16588	3.19097e-16	2.0427e-14
EGJ1500222_transcript_14576	601.871	-2.33546	0.648336	-3.60224	0.000315487	0.00411784
EGJ1500222_transcript_34405	201.997	-2.33518	0.476156	-4.90424	9.37888e-07	1.97574e-05
EGJ1500222_transcript_23175	302.632	-2.32994	0.332946	-6.99797	2.59705e-12	1.12969e-10
EGJ1500222_transcript_8209	984.692	-2.32894	0.284525	-8.18536	2.71488e-16	1.75635e-14
EGJ1500222_transcript_37742	99.5619	-2.32837	0.284477	-8.18473	2.72906e-16	1.7575e-14
EGJ1500222_transcript_35681	219.887	-2.32371	0.597334	-3.89013	0.000100191	0.00148795
EGJ1500222_transcript_34554	143.282	-2.32319	0.533319	-4.35609	1.32404e-05	0.00023312
EGJ1500222_transcript_17316	285.349	-2.31448	0.301608	-7.6738	1.66975e-14	9.08825e-13
EGJ1500222_transcript_28145	111.985	-2.31381	0.411307	-5.62551	1.84964e-08	5.0401e-07
EGJ1500222_transcript_26418	130.862	-2.30743	0.57768	-3.9943	6.48858e-05	0.0010025
EGJ1500222_transcript_33505	223.06	-2.3071	0.181537	-12.7087	5.29189e-37	1.26094e-34
EGJ1500222_transcript_22396	262.359	-2.30399	0.333701	-6.90434	5.04364e-12	2.15031e-10
EGJ1500222_transcript_33250	951.609	-2.30203	0.147174	-15.6415	3.79628e-55	1.98564e-52
EGJ1500222_transcript_19100	442.455	-2.29344	0.637775	-3.596	0.000323146	0.00421013
EGJ1500222_transcript_35759	28.6618	-2.2817	0.479923	-4.75431	1.99126e-06	3.95028e-05
EGJ1500222_transcript_22252	498.045	-2.281	0.570493	-3.99829	6.38014e-05	0.000987275
EGJ1500222_transcript_15197	1111.8	-2.28055	0.362816	-6.28569	3.26401e-10	1.09541e-08
EGJ1500222_transcript_29880	67.5025	-2.27963	0.431869	-5.27852	1.30235e-07	3.13807e-06
EGJ1500222_transcript_16255	539.203	-2.27939	0.304864	-7.47676	7.61779e-14	3.91759e-12
EGJ1500222_transcript_28969	930.844	-2.278	0.154289	-14.7645	2.48148e-49	1.08562e-46
EGJ1500222_transcript_24153	380.393	-2.2758	0.272691	-8.34569	7.08004e-17	4.88142e-15
EGJ1500222_transcript_5954	153.608	-2.27559	0.198229	-11.4796	1.67079e-30	2.69399e-28
EGJ1500222_transcript_12401	932.976	-2.27322	0.347818	-6.53567	6.33249e-11	2.34949e-09
EGJ1500222_transcript_38468	26.213	-2.26918	0.45563	-4.98031	6.3482e-07	1.36821e-05
EGJ1500222_transcript_11563	590.878	-2.26359	0.173534	-13.0441	6.86986e-39	1.81882e-36
EGJ1500222_transcript_14254	680.761	-2.26272	0.621106	-3.64305	0.000269424	0.0035887
EGJ1500222_transcript_39	952.234	-2.26194	0.426894	-5.29861	1.16685e-07	2.83066e-06
EGJ1500222_transcript_31515	1715.52	-2.26086	0.293478	-7.70368	1.32202e-14	7.30688e-13
EGJ1500222_transcript_36805	185.742	-2.26044	0.461384	-4.89927	9.6191e-07	2.02039e-05
EGJ1500222_transcript_28021	1157.13	-2.25638	0.599826	-3.76172	0.000168751	0.00237459
EGJ1500222_transcript_26304	380.731	-2.2549	0.508213	-4.43692	9.12551e-06	0.000164451
EGJ1500222_transcript_34992	215.755	-2.25163	0.407943	-5.51946	3.40042e-08	8.95847e-07
EGJ1500222_transcript_21951	236.819	-2.25134	0.405659	-5.54985	2.85918e-08	7.63576e-07
EGJ1500222_transcript_22031	631.94	-2.24899	0.349196	-6.44048	1.19095e-10	4.25666e-09
EGJ1500222_transcript_5577	53.9738	-2.24656	0.351775	-6.38635	1.69897e-10	5.98266e-09
EGJ1500222_transcript_29680	163.892	-2.23882	0.193397	-11.5763	5.43691e-31	8.9688e-29
EGJ1500222_transcript_16821	589.065	-2.23836	0.256077	-8.74095	2.31154e-18	1.8706e-16
EGJ1500222_transcript_11580	410.97	-2.2358	0.599041	-3.7323	0.00018974	0.00262176
EGJ1500222_transcript_25361	9743.21	-2.23259	0.272501	-8.19297	2.54848e-16	1.65612e-14
EGJ1500222_transcript_33411	263.464	-2.23213	0.303285	-7.35985	1.84121e-13	8.83328e-12
EGJ1500222_transcript_25211	329.983	-2.22281	0.402189	-5.52677	3.26179e-08	8.61442e-07
EGJ1500222_transcript_16082	938.318	-2.22192	0.53038	-4.18929	2.79823e-05	0.000461601
EGJ1500222_transcript_3892	163.577	-2.21846	0.558346	-3.97328	7.08905e-05	0.00108589
EGJ1500222_transcript_2421	320.283	-2.21777	0.628562	-3.52833	0.000418192	0.00530031
EGJ1500222_transcript_14652	469.442	-2.2163	0.514306	-4.30929	1.63777e-05	0.000283929
EGJ1500222_transcript_17962	506.065	-2.21274	0.325921	-6.7892	1.12755e-11	4.63224e-10
EGJ1500222_transcript_24508	660.143	-2.20615	0.522751	-4.22027	2.44012e-05	0.000407859
EGJ1500222_transcript_14659	160.597	-2.20382	0.516093	-4.2702	1.95299e-05	0.000334691
EGJ1500222_transcript_4015	107.283	-2.20354	0.438197	-5.02866	4.93909e-07	1.09082e-05
EGJ1500222_transcript_23819	628.747	-2.2016	0.647515	-3.40007	0.000673677	0.00804847
EGJ1500222_transcript_26024	822.998	-2.19971	0.235825	-9.32772	1.08177e-20	1.02196e-18
EGJ1500222_transcript_31686	226.746	-2.1943	0.340661	-6.44132	1.1844e-10	4.24032e-09
EGJ1500222_transcript_11149	349.323	-2.19359	0.401602	-5.4621	4.70544e-08	1.22313e-06
EGJ1500222_transcript_38793	427.111	-2.19207	0.382959	-5.72402	1.04031e-08	2.93931e-07
EGJ1500222_transcript_27364	195.381	-2.19166	0.348814	-6.28316	3.31756e-10	1.10991e-08
EGJ1500222_transcript_643	1178.52	-2.19114	0.301266	-7.27312	3.51278e-13	1.65564e-11
EGJ1500222_transcript_22894	3886.41	-2.19075	0.529695	-4.13587	3.53608e-05	0.000571018
EGJ1500222_transcript_36324	261.199	-2.1907	0.278449	-7.86752	3.61742e-15	2.13707e-13
EGJ1500222_transcript_11611	121.865	-2.18768	0.232396	-9.41359	4.79495e-21	4.59052e-19
EGJ1500222_transcript_21614	918.793	-2.1876	0.445796	-4.90717	9.24017e-07	1.94843e-05
EGJ1500222_transcript_3772	265.538	-2.1861	0.482822	-4.52775	5.96146e-06	0.000110496
EGJ1500222_transcript_22469	462.029	-2.1844	0.359734	-6.07228	1.26108e-09	3.97704e-08
EGJ1500222_transcript_32820	439.999	-2.18324	0.154521	-14.1291	2.51418e-45	8.83877e-43
EGJ1500222_transcript_34333	75.5806	-2.17578	0.337085	-6.4547	1.08435e-10	3.92801e-09
EGJ1500222_transcript_12601	1055.36	-2.1733	0.445162	-4.88203	1.04999e-06	2.18825e-05
EGJ1500222_transcript_34958	82.366	-2.17098	0.51029	-4.25441	2.09599e-05	0.000356734
EGJ1500222_transcript_18705	463.489	-2.16855	0.369092	-5.87535	4.21948e-09	1.23616e-07
EGJ1500222_transcript_19644	516	-2.1663	0.363142	-5.96544	2.43971e-09	7.38979e-08
EGJ1500222_transcript_33459	152.116	-2.16515	0.323942	-6.68375	2.32903e-11	9.11423e-10
EGJ1500222_transcript_3763	123.248	-2.15667	0.351116	-6.14232	8.13264e-10	2.61085e-08
EGJ1500222_transcript_22884	339.452	-2.15647	0.279033	-7.7284	1.08906e-14	6.0979e-13
EGJ1500222_transcript_7721	1227.88	-2.15477	0.443066	-4.86332	1.15434e-06	2.38716e-05
EGJ1500222_transcript_20468	754.027	-2.15468	0.572299	-3.76495	0.000166584	0.00234717
EGJ1500222_transcript_33153	182.201	-2.15075	0.301824	-7.12584	1.0345e-12	4.69026e-11
EGJ1500222_transcript_22470	82.3304	-2.14706	0.390261	-5.50161	3.76348e-08	9.87855e-07
EGJ1500222_transcript_14187	1364.89	-2.14253	0.522756	-4.09853	4.1579e-05	0.000664427
EGJ1500222_transcript_26982	486.718	-2.13572	0.580219	-3.68089	0.000232422	0.00313675
EGJ1500222_transcript_40154	69.7138	-2.1306	0.5615	-3.79448	0.000147952	0.00211382
EGJ1500222_transcript_15976	991.077	-2.1299	0.522815	-4.0739	4.62323e-05	0.000733322
EGJ1500222_transcript_15069	587.992	-2.12631	0.620045	-3.42929	0.000605166	0.00734453
EGJ1500222_transcript_15355	1054	-2.11674	0.442657	-4.78189	1.73653e-06	3.47597e-05
EGJ1500222_transcript_15295	1065.75	-2.11525	0.440348	-4.80357	1.55858e-06	3.15818e-05
EGJ1500222_transcript_4881	789.27	-2.11375	0.266319	-7.93691	2.07285e-15	1.25571e-13
EGJ1500222_transcript_20709	1360.97	-2.10152	0.516902	-4.06562	4.79059e-05	0.000757627
EGJ1500222_transcript_14325	685.155	-2.10071	0.433439	-4.84661	1.25589e-06	2.57976e-05
EGJ1500222_transcript_34051	530.551	-2.09854	0.378974	-5.53741	3.06982e-08	8.15767e-07
EGJ1500222_transcript_40100	43.1144	-2.09577	0.45364	-4.6199	3.83924e-06	7.31195e-05
EGJ1500222_transcript_38304	127.594	-2.09344	0.37263	-5.61801	1.9317e-08	5.25703e-07
EGJ1500222_transcript_14516	346.844	-2.0925	0.481585	-4.34502	1.39261e-05	0.000243791
EGJ1500222_transcript_26623	322.544	-2.09039	0.344145	-6.07417	1.24631e-09	3.93625e-08
EGJ1500222_transcript_22150	585.647	-2.09024	0.276767	-7.55233	4.27541e-14	2.25828e-12
EGJ1500222_transcript_18080	1597.87	-2.08629	0.329364	-6.33428	2.38445e-10	8.15544e-09
EGJ1500222_transcript_24126	473.6	-2.08032	0.241679	-8.60778	7.44883e-18	5.70501e-16
EGJ1500222_transcript_25461	310.712	-2.07865	0.488775	-4.25278	2.11137e-05	0.000358498
EGJ1500222_transcript_14542	538.605	-2.07849	0.57531	-3.61283	0.000302879	0.00397506
EGJ1500222_transcript_15536	1149.98	-2.07831	0.354903	-5.85598	4.74207e-09	1.37796e-07
EGJ1500222_transcript_24608	279.321	-2.07794	0.270257	-7.68876	1.48566e-14	8.14831e-13
EGJ1500222_transcript_24917	753.984	-2.07729	0.550263	-3.77509	0.000159953	0.00226266
EGJ1500222_transcript_33091	83.5547	-2.07673	0.611974	-3.3935	0.000690057	0.00822285
EGJ1500222_transcript_16538	466.557	-2.07332	0.559828	-3.7035	0.000212648	0.00290092
EGJ1500222_transcript_18749	289.529	-2.07144	0.559314	-3.70354	0.000212611	0.00290092
EGJ1500222_transcript_23846	626.784	-2.0705	0.185181	-11.1809	5.05618e-29	7.74498e-27
EGJ1500222_transcript_18532	248.394	-2.06993	0.593205	-3.48939	0.000484116	0.00603246
EGJ1500222_transcript_30655	1163.39	-2.06393	0.440603	-4.68433	2.80881e-06	5.45606e-05
EGJ1500222_transcript_27957	421.383	-2.06301	0.235772	-8.75005	2.1326e-18	1.73234e-16
EGJ1500222_transcript_21224	1257.85	-2.0568	0.310003	-6.63476	3.25028e-11	1.24496e-09
EGJ1500222_transcript_20753	1071.5	-2.05293	0.309318	-6.63697	3.20196e-11	1.23278e-09
EGJ1500222_transcript_17510	450.451	-2.04745	0.584004	-3.50588	0.000455106	0.00571079
EGJ1500222_transcript_19131	257.505	-2.04543	0.527295	-3.8791	0.000104842	0.00154844
EGJ1500222_transcript_29748	240.226	-2.03517	0.359528	-5.66067	1.50786e-08	4.15629e-07
EGJ1500222_transcript_713	520.609	-2.03452	0.375003	-5.42534	5.78444e-08	1.47675e-06
EGJ1500222_transcript_14375	372.72	-2.03316	0.16829	-12.0813	1.32675e-33	2.51789e-31
EGJ1500222_transcript_15358	1091.34	-2.03295	0.550506	-3.69287	0.000221736	0.00300958
EGJ1500222_transcript_32656	138.839	-2.03011	0.42273	-4.80239	1.56783e-06	3.1719e-05
EGJ1500222_transcript_11680	352.153	-2.02535	0.604774	-3.34894	0.000811221	0.00949598
EGJ1500222_transcript_25623	263.658	-2.02471	0.233838	-8.6586	4.77605e-18	3.69983e-16
EGJ1500222_transcript_22061	595.784	-2.02268	0.299626	-6.75071	1.47128e-11	5.95314e-10
EGJ1500222_transcript_17222	320.173	-2.01602	0.563909	-3.57508	0.000350123	0.00452312
EGJ1500222_transcript_15500	657.05	-2.01327	0.401556	-5.01367	5.34028e-07	1.17218e-05
EGJ1500222_transcript_24836	371.633	-2.01234	0.366867	-5.48522	4.12961e-08	1.08131e-06
EGJ1500222_transcript_3243	122.05	-2.01027	0.581255	-3.4585	0.000543185	0.00664874
EGJ1500222_transcript_8513	508.77	-2.0094	0.405076	-4.96055	7.02946e-07	1.50296e-05
EGJ1500222_transcript_19485	1099.15	-2.00806	0.220494	-9.10707	8.46329e-20	7.65803e-18
EGJ1500222_transcript_20928	12.3729	-2.00657	0.571058	-3.51377	0.000441794	0.00556655
EGJ1500222_transcript_37917	33.6794	-1.99608	0.423257	-4.71602	2.40506e-06	4.72746e-05
EGJ1500222_transcript_31542	222.838	-1.98924	0.376839	-5.27876	1.30064e-07	3.13748e-06
EGJ1500222_transcript_3567	1214.08	-1.98615	0.544821	-3.64552	0.000266855	0.00356333
EGJ1500222_transcript_17692	559.668	-1.98613	0.564831	-3.51633	0.000437561	0.00551646
EGJ1500222_transcript_15415	807.158	-1.9855	0.413292	-4.8041	1.55448e-06	3.15382e-05
EGJ1500222_transcript_21920	332.107	-1.98076	0.41761	-4.74308	2.10494e-06	4.16425e-05
EGJ1500222_transcript_25054	405.947	-1.98066	0.371509	-5.3314	9.746e-08	2.41902e-06
EGJ1500222_transcript_39673	54.3453	-1.97921	0.381018	-5.19453	2.05238e-07	4.79447e-06
EGJ1500222_transcript_165	720.515	-1.9782	0.300826	-6.5759	4.83613e-11	1.8259e-09
EGJ1500222_transcript_7852	515.61	-1.97775	0.314128	-6.296	3.0542e-10	1.02821e-08
EGJ1500222_transcript_19235	429.592	-1.97584	0.33568	-5.88608	3.95475e-09	1.16497e-07
EGJ1500222_transcript_34071	252.968	-1.97507	0.344877	-5.72688	1.02294e-08	2.89787e-07
EGJ1500222_transcript_23823	259.412	-1.97324	0.328635	-6.00434	1.9211e-09	5.88014e-08
EGJ1500222_transcript_34212	68.4064	-1.96744	0.362408	-5.42879	5.67369e-08	1.45541e-06
EGJ1500222_transcript_23498	461.742	-1.96008	0.547644	-3.57911	0.000344766	0.00446468
EGJ1500222_transcript_18971	982.699	-1.9562	0.297504	-6.57537	4.85325e-11	1.82593e-09
EGJ1500222_transcript_34838	37.495	-1.95531	0.358245	-5.45802	4.81472e-08	1.24851e-06
EGJ1500222_transcript_29736	1084.18	-1.95168	0.407892	-4.7848	1.71156e-06	3.43354e-05
EGJ1500222_transcript_3698	4005.61	-1.95134	0.386505	-5.04869	4.44856e-07	9.8962e-06
EGJ1500222_transcript_32261	904.933	-1.95078	0.41563	-4.69354	2.6852e-06	5.22069e-05
EGJ1500222_transcript_24511	307.719	-1.95024	0.420789	-4.63474	3.57394e-06	6.84926e-05
EGJ1500222_transcript_14512	697.693	-1.9494	0.386445	-5.04446	4.54814e-07	1.00968e-05
EGJ1500222_transcript_15127	782.609	-1.94895	0.424518	-4.59097	4.41196e-06	8.3141e-05
EGJ1500222_transcript_15878	1068.42	-1.94813	0.55189	-3.52992	0.000415683	0.00527163
EGJ1500222_transcript_14705	1133.26	-1.9475	0.519998	-3.7452	0.000180248	0.00251491
EGJ1500222_transcript_30829	192.938	-1.94514	0.291778	-6.66651	2.61954e-11	1.01584e-09
EGJ1500222_transcript_22694	45.2864	-1.94184	0.350492	-5.54034	3.01888e-08	8.03223e-07
EGJ1500222_transcript_29709	815.514	-1.94154	0.390553	-4.97124	6.65251e-07	1.42949e-05
EGJ1500222_transcript_13526	745.637	-1.93707	0.452152	-4.2841	1.83477e-05	0.000316546
EGJ1500222_transcript_25984	260.106	-1.93631	0.323674	-5.98228	2.20032e-09	6.71207e-08
EGJ1500222_transcript_17995	583.336	-1.93534	0.350352	-5.52398	3.31398e-08	8.74148e-07
EGJ1500222_transcript_7761	767.943	-1.93491	0.545407	-3.54764	0.000388701	0.00496763
EGJ1500222_transcript_13553	865.199	-1.93415	0.156471	-12.361	4.24586e-35	9.19723e-33
EGJ1500222_transcript_3271	70.1216	-1.9277	0.302249	-6.37784	1.79602e-10	6.30371e-09
EGJ1500222_transcript_16436	523.202	-1.92737	0.538745	-3.57751	0.000346881	0.00448394
EGJ1500222_transcript_24321	448.389	-1.92545	0.563015	-3.41988	0.000626484	0.00756047
EGJ1500222_transcript_20703	425.221	-1.92365	0.394296	-4.87869	1.06795e-06	2.22135e-05
EGJ1500222_transcript_38411	63.5939	-1.92219	0.443663	-4.33255	1.47391e-05	0.000256976
EGJ1500222_transcript_8031	386.223	-1.92078	0.39395	-4.87569	1.0843e-06	2.25318e-05
EGJ1500222_transcript_23630	499.91	-1.92007	0.269941	-7.11293	1.13606e-12	5.10751e-11
EGJ1500222_transcript_15343	459.232	-1.91658	0.514302	-3.72656	0.00019411	0.00267697
EGJ1500222_transcript_4827	232.465	-1.91396	0.261536	-7.31816	2.51402e-13	1.19541e-11
EGJ1500222_transcript_35841	49.363	-1.91345	0.440887	-4.34	1.42483e-05	0.000249026
EGJ1500222_transcript_13289	1582.4	-1.91064	0.227406	-8.40192	4.39238e-17	3.0962e-15
EGJ1500222_transcript_18940	455.281	-1.90691	0.307055	-6.21031	5.28805e-10	1.73664e-08
EGJ1500222_transcript_29795	475.527	-1.90318	0.259869	-7.32362	2.41377e-13	1.1503e-11
EGJ1500222_transcript_30966	195.141	-1.90166	0.246538	-7.71345	1.22461e-14	6.78599e-13
EGJ1500222_transcript_16375	144.396	-1.89724	0.349424	-5.42964	5.64682e-08	1.45025e-06
EGJ1500222_transcript_16698	825.364	-1.89196	0.551604	-3.42993	0.000603745	0.00733559
EGJ1500222_transcript_11284	252.016	-1.8919	0.251272	-7.52931	5.10089e-14	2.66801e-12
EGJ1500222_transcript_37407	378.672	-1.88838	0.326546	-5.78289	7.34299e-09	2.10522e-07
EGJ1500222_transcript_31886	183.702	-1.88364	0.306258	-6.15051	7.72356e-10	2.48324e-08
EGJ1500222_transcript_28979	603.15	-1.88292	0.382679	-4.92036	8.63834e-07	1.83053e-05
EGJ1500222_transcript_34642	794.986	-1.88233	0.226857	-8.29746	1.06363e-16	7.1503e-15
EGJ1500222_transcript_13118	1626.68	-1.87674	0.497991	-3.76862	0.00016415	0.0023144
EGJ1500222_transcript_15441	345.159	-1.87588	0.402026	-4.66608	3.07006e-06	5.92596e-05
EGJ1500222_transcript_5867	115.996	-1.87572	0.221571	-8.46554	2.54969e-17	1.84723e-15
EGJ1500222_transcript_34872	342.901	-1.8682	0.318146	-5.87214	4.30198e-09	1.25861e-07
EGJ1500222_transcript_15344	460.727	-1.86745	0.499153	-3.74125	0.000183107	0.00254857
EGJ1500222_transcript_17727	481.921	-1.86556	0.471167	-3.95944	7.51251e-05	0.00114017
EGJ1500222_transcript_11985	1269.51	-1.86148	0.308263	-6.0386	1.55454e-09	4.85255e-08
EGJ1500222_transcript_11852	1347.36	-1.85426	0.296394	-6.25609	3.94761e-10	1.31454e-08
EGJ1500222_transcript_12603	921.397	-1.85414	0.4104	-4.51788	6.24614e-06	0.000115373
EGJ1500222_transcript_20041	426.528	-1.85281	0.452531	-4.09433	4.23385e-05	0.000675356
EGJ1500222_transcript_3605	522.711	-1.84971	0.413448	-4.47386	7.68199e-06	0.000140085
EGJ1500222_transcript_26613	102.066	-1.84857	0.355292	-5.20294	1.96157e-07	4.60361e-06
EGJ1500222_transcript_5293	706.86	-1.84848	0.542732	-3.40587	0.000659528	0.00790965
EGJ1500222_transcript_3362	406.719	-1.84495	0.385	-4.79208	1.65063e-06	3.32685e-05
EGJ1500222_transcript_28924	218.811	-1.83305	0.368084	-4.97997	6.35934e-07	1.36924e-05
EGJ1500222_transcript_39315	554.298	-1.83162	0.403054	-4.54435	5.51037e-06	0.0001024
EGJ1500222_transcript_35391	142.672	-1.83145	0.473911	-3.86454	0.0001113	0.00163706
EGJ1500222_transcript_13737	665.648	-1.82756	0.488463	-3.74145	0.00018296	0.00254857
EGJ1500222_transcript_39706	50.2003	-1.82526	0.373427	-4.88787	1.01935e-06	2.13268e-05
EGJ1500222_transcript_31045	410.314	-1.81484	0.268561	-6.75767	1.40232e-11	5.69558e-10
EGJ1500222_transcript_34766	137.73	-1.804	0.301962	-5.97428	2.31104e-09	7.02984e-08
EGJ1500222_transcript_17329	524.677	-1.80324	0.309569	-5.825	5.71122e-09	1.6551e-07
EGJ1500222_transcript_23475	166.263	-1.79374	0.374788	-4.78601	1.70127e-06	3.41608e-05
EGJ1500222_transcript_1907	239.267	-1.79326	0.352772	-5.08334	3.70863e-07	8.35569e-06
EGJ1500222_transcript_11765	1702.14	-1.78723	0.302362	-5.91091	3.40216e-09	1.01192e-07
EGJ1500222_transcript_34192	205.447	-1.78619	0.205947	-8.67305	4.20695e-18	3.28065e-16
EGJ1500222_transcript_41047	32.2693	-1.78558	0.461823	-3.86638	0.000110464	0.00162588
EGJ1500222_transcript_16645	607.628	-1.78258	0.232398	-7.67036	1.71518e-14	9.3119e-13
EGJ1500222_transcript_7630	21.2774	-1.78145	0.510918	-3.48677	0.000488892	0.00607771
EGJ1500222_transcript_15045	384.917	-1.78098	0.34089	-5.2245	1.74624e-07	4.12879e-06
EGJ1500222_transcript_39138	66.974	-1.77984	0.280715	-6.34038	2.29203e-10	7.87703e-09
EGJ1500222_transcript_17130	128.437	-1.77574	0.191006	-9.29674	1.44814e-20	1.34439e-18
EGJ1500222_transcript_32677	109.231	-1.77337	0.28417	-6.24052	4.36111e-10	1.44105e-08
EGJ1500222_transcript_32726	2443.29	-1.77285	0.3121	-5.6804	1.34378e-08	3.728e-07
EGJ1500222_transcript_638	829.651	-1.77001	0.421789	-4.19644	2.71148e-05	0.000449017
EGJ1500222_transcript_25373	734.205	-1.76862	0.250562	-7.05862	1.68161e-12	7.43549e-11
EGJ1500222_transcript_24231	376.434	-1.76496	0.326037	-5.41337	6.18487e-08	1.57336e-06
EGJ1500222_transcript_21255	1157.99	-1.76473	0.325338	-5.4243	5.81815e-08	1.48359e-06
EGJ1500222_transcript_27378	255.449	-1.76452	0.354048	-4.98383	6.23367e-07	1.34759e-05
EGJ1500222_transcript_14834	635.815	-1.76011	0.294845	-5.96961	2.37825e-09	7.21381e-08
EGJ1500222_transcript_18417	496.437	-1.75674	0.437047	-4.01957	5.83039e-05	0.000907349
EGJ1500222_transcript_24625	355.373	-1.75252	0.284056	-6.16962	6.84552e-10	2.21755e-08
EGJ1500222_transcript_596	625.19	-1.74103	0.208696	-8.34243	7.27785e-17	4.98638e-15
EGJ1500222_transcript_12669	860.298	-1.73866	0.397137	-4.37798	1.19786e-05	0.000212123
EGJ1500222_transcript_25778	52.1035	-1.73656	0.406797	-4.26886	1.96477e-05	0.000336269
EGJ1500222_transcript_33929	56.2573	-1.7364	0.344296	-5.04333	4.5751e-07	1.01461e-05
EGJ1500222_transcript_3385	395.24	-1.73304	0.258838	-6.69546	2.14992e-11	8.47519e-10
EGJ1500222_transcript_31426	286.398	-1.73075	0.466719	-3.70834	0.000208619	0.00285503
EGJ1500222_transcript_12661	839.994	-1.72459	0.390783	-4.41316	1.01871e-05	0.000182356
EGJ1500222_transcript_464	854.02	-1.72082	0.21817	-7.88752	3.08245e-15	1.8362e-13
EGJ1500222_transcript_28885	257.097	-1.71872	0.201347	-8.53609	1.38841e-17	1.02317e-15
EGJ1500222_transcript_29164	176.305	-1.71747	0.362935	-4.73219	2.22112e-06	4.38197e-05
EGJ1500222_transcript_16869	268.104	-1.71166	0.183816	-9.31177	1.25718e-20	1.18246e-18
EGJ1500222_transcript_24615	449.964	-1.71161	0.471097	-3.63325	0.000279877	0.00371869
EGJ1500222_transcript_17442	1049.17	-1.71125	0.274678	-6.23001	4.66403e-10	1.53877e-08
EGJ1500222_transcript_40390	27.9251	-1.70919	0.477718	-3.57782	0.000346478	0.0044825
EGJ1500222_transcript_33210	135.099	-1.70735	0.285778	-5.97438	2.30968e-09	7.02984e-08
EGJ1500222_transcript_2372	285.87	-1.70665	0.222169	-7.68173	1.56949e-14	8.56432e-13
EGJ1500222_transcript_2550	321.067	-1.70543	0.43807	-3.89304	9.89952e-05	0.00147325
EGJ1500222_transcript_1753	342.272	-1.70137	0.18897	-9.00338	2.18871e-19	1.93156e-17
EGJ1500222_transcript_8443	29.5943	-1.70076	0.378193	-4.49708	6.88946e-06	0.000126277
EGJ1500222_transcript_14142	566.585	-1.70044	0.255234	-6.6623	2.69572e-11	1.04162e-09
EGJ1500222_transcript_19091	220.626	-1.69909	0.156085	-10.8857	1.34889e-27	1.89065e-25
EGJ1500222_transcript_18233	1041.76	-1.69238	0.280873	-6.02544	1.68655e-09	5.22661e-08
EGJ1500222_transcript_16179	1653.45	-1.68644	0.265807	-6.34459	2.23015e-10	7.7138e-09
EGJ1500222_transcript_16681	545.928	-1.68627	0.32548	-5.18087	2.20851e-07	5.11464e-06
EGJ1500222_transcript_41200	126.455	-1.68515	0.466294	-3.61393	0.000301588	0.00396053
EGJ1500222_transcript_38409	833.514	-1.67955	0.175861	-9.5504	1.29193e-21	1.31931e-19
EGJ1500222_transcript_21114	634.555	-1.67597	0.451183	-3.71462	0.00020351	0.00279045
EGJ1500222_transcript_39637	228.302	-1.67539	0.269528	-6.21603	5.0988e-10	1.67705e-08
EGJ1500222_transcript_18205	247.235	-1.67317	0.252147	-6.6357	3.22962e-11	1.2412e-09
EGJ1500222_transcript_27637	199.635	-1.67309	0.376744	-4.44091	8.95803e-06	0.000161569
EGJ1500222_transcript_30445	490.017	-1.67106	0.349465	-4.78177	1.73758e-06	3.47597e-05
EGJ1500222_transcript_28078	525.933	-1.67053	0.497916	-3.35504	0.000793548	0.00929418
EGJ1500222_transcript_17604	383.262	-1.67031	0.230662	-7.24138	4.44145e-13	2.07963e-11
EGJ1500222_transcript_17779	254.309	-1.66969	0.167696	-9.95662	2.35945e-23	2.66307e-21
EGJ1500222_transcript_12636	389.304	-1.66811	0.482206	-3.45932	0.000541535	0.00663234
EGJ1500222_transcript_37858	91.8802	-1.66787	0.262699	-6.34897	2.16756e-10	7.52156e-09
EGJ1500222_transcript_23072	177.886	-1.66618	0.458629	-3.63296	0.000280184	0.00372046
EGJ1500222_transcript_19406	207.401	-1.66594	0.327245	-5.0908	3.56551e-07	8.07416e-06
EGJ1500222_transcript_16174	1148.9	-1.66565	0.149028	-11.1768	5.29862e-29	8.05879e-27
EGJ1500222_transcript_20273	522.52	-1.66537	0.397567	-4.18891	2.80302e-05	0.000462035
EGJ1500222_transcript_31512	863.594	-1.6653	0.325859	-5.1105	3.21311e-07	7.32255e-06
EGJ1500222_transcript_7717	117.816	-1.66458	0.379328	-4.38823	1.14278e-05	0.000203545
EGJ1500222_transcript_37172	75.8306	-1.66403	0.379246	-4.38772	1.14543e-05	0.000203848
EGJ1500222_transcript_22122	78.1755	-1.65728	0.316584	-5.23487	1.65098e-07	3.9252e-06
EGJ1500222_transcript_5095	295.963	-1.6566	0.455077	-3.64026	0.000272362	0.00362558
EGJ1500222_transcript_20342	1476.13	-1.64636	0.268215	-6.13819	8.3466e-10	2.67553e-08
EGJ1500222_transcript_35254	139.815	-1.64301	0.473816	-3.4676	0.000525125	0.00645717
EGJ1500222_transcript_37064	58.1941	-1.63483	0.323563	-5.0526	4.35834e-07	9.73589e-06
EGJ1500222_transcript_247	668.111	-1.63453	0.422027	-3.87306	0.000107479	0.00158411
EGJ1500222_transcript_31091	179.352	-1.63349	0.456962	-3.57467	0.000350671	0.00452747
EGJ1500222_transcript_17249	282.198	-1.63228	0.166342	-9.81278	9.91935e-23	1.08531e-20
EGJ1500222_transcript_20007	364.321	-1.63169	0.248933	-6.55474	5.574e-11	2.08611e-09
EGJ1500222_transcript_18590	768.915	-1.62584	0.33276	-4.88592	1.02949e-06	2.14971e-05
EGJ1500222_transcript_35824	31.1869	-1.62558	0.476804	-3.40934	0.00065121	0.00782363
EGJ1500222_transcript_39735	58.3322	-1.62498	0.43893	-3.70213	0.000213795	0.0029147
EGJ1500222_transcript_24054	1852.22	-1.61825	0.274438	-5.89659	3.71087e-09	1.09765e-07
EGJ1500222_transcript_26811	289.806	-1.61814	0.376951	-4.2927	1.76515e-05	0.000305518
EGJ1500222_transcript_17311	1009	-1.61772	0.209078	-7.7374	1.01473e-14	5.72653e-13
EGJ1500222_transcript_11159	169.491	-1.6157	0.420557	-3.8418	0.000122134	0.00177812
EGJ1500222_transcript_21926	606.718	-1.61478	0.328224	-4.91975	8.66568e-07	1.83451e-05
EGJ1500222_transcript_23056	2724.24	-1.61409	0.239382	-6.74272	1.55448e-11	6.24266e-10
EGJ1500222_transcript_37837	97.8792	-1.61289	0.450594	-3.57947	0.000344285	0.00446115
EGJ1500222_transcript_32447	673.076	-1.61232	0.216447	-7.449	9.40516e-14	4.76817e-12
EGJ1500222_transcript_12966	1489.99	-1.60432	0.299798	-5.35135	8.73019e-08	2.18204e-06
EGJ1500222_transcript_20403	1463.64	-1.60211	0.1974	-8.11609	4.81447e-16	3.0101e-14
EGJ1500222_transcript_17431	285.23	-1.60168	0.164485	-9.73756	2.08494e-22	2.23558e-20
EGJ1500222_transcript_19689	674.146	-1.60038	0.268369	-5.96337	2.47095e-09	7.47385e-08
EGJ1500222_transcript_31107	194.032	-1.59867	0.283658	-5.63589	1.74155e-08	4.75764e-07
EGJ1500222_transcript_25338	2222.76	-1.59855	0.354095	-4.51447	6.3476e-06	0.000116945
EGJ1500222_transcript_948	184.591	-1.59077	0.465416	-3.41796	0.00063092	0.00760544
EGJ1500222_transcript_1191	70.6515	-1.58366	0.390537	-4.05509	5.0115e-05	0.000789072
EGJ1500222_transcript_23508	362.938	-1.58276	0.194851	-8.12294	4.55017e-16	2.86154e-14
EGJ1500222_transcript_2937	350.046	-1.57546	0.445361	-3.5375	0.00040394	0.00514095
EGJ1500222_transcript_17104	442.079	-1.5746	0.190161	-8.28032	1.22841e-16	8.20661e-15
EGJ1500222_transcript_33654	301.079	-1.57268	0.23258	-6.7619	1.36198e-11	5.54225e-10
EGJ1500222_transcript_11196	280.067	-1.57181	0.165063	-9.52249	1.69078e-21	1.70229e-19
EGJ1500222_transcript_18646	580.499	-1.56617	0.445035	-3.51921	0.000432827	0.00546319
EGJ1500222_transcript_24573	42.798	-1.55628	0.421917	-3.6886	0.00022549	0.00305666
EGJ1500222_transcript_35201	426.462	-1.55256	0.444239	-3.49487	0.000474296	0.00592202
EGJ1500222_transcript_18938	416.118	-1.54804	0.396394	-3.90531	9.41038e-05	0.00140729
EGJ1500222_transcript_6936	170.87	-1.54559	0.301619	-5.12429	2.98662e-07	6.84275e-06
EGJ1500222_transcript_24583	520.827	-1.53859	0.30552	-5.03596	4.75457e-07	1.05224e-05
EGJ1500222_transcript_19705	206.297	-1.53554	0.294008	-5.2228	1.76238e-07	4.16236e-06
EGJ1500222_transcript_20090	752.403	-1.53546	0.372876	-4.11789	3.8235e-05	0.000613734
EGJ1500222_transcript_5844	66.2517	-1.5346	0.285755	-5.37033	7.8593e-08	1.97126e-06
EGJ1500222_transcript_18583	1328.14	-1.53279	0.349569	-4.3848	1.16092e-05	0.000206434
EGJ1500222_transcript_36565	110.892	-1.5305	0.269463	-5.6798	1.34849e-08	3.73623e-07
EGJ1500222_transcript_26230	281.718	-1.5186	0.436556	-3.47859	0.000504068	0.00622815
EGJ1500222_transcript_17076	325.985	-1.51809	0.331065	-4.58547	4.5296e-06	8.51334e-05
EGJ1500222_transcript_31644	100.362	-1.51734	0.430523	-3.5244	0.000424435	0.00536359
EGJ1500222_transcript_33638	110.645	-1.51441	0.210581	-7.19154	6.40624e-13	2.96081e-11
EGJ1500222_transcript_17624	198.21	-1.51356	0.22167	-6.82798	8.61214e-12	3.59314e-10
EGJ1500222_transcript_19433	444.448	-1.50387	0.365049	-4.11964	3.79464e-05	0.000610015
EGJ1500222_transcript_27518	377.233	-1.50125	0.345201	-4.34891	1.36816e-05	0.000239707
EGJ1500222_transcript_23240	926.359	-1.50082	0.361341	-4.15348	3.27462e-05	0.000533619
EGJ1500222_transcript_24065	1149.49	-1.49474	0.394246	-3.79137	0.000149816	0.00213893
EGJ1500222_transcript_34266	6450.31	-1.49343	0.391239	-3.81719	0.000134982	0.00194666
EGJ1500222_transcript_35728	79.4739	-1.49211	0.278941	-5.34919	8.83472e-08	2.20559e-06
EGJ1500222_transcript_13583	1474.78	-1.49176	0.360775	-4.13486	3.55166e-05	0.000573103
EGJ1500222_transcript_28605	133.663	-1.49125	0.27581	-5.40678	6.41663e-08	1.62846e-06
EGJ1500222_transcript_28699	494.605	-1.49062	0.173617	-8.58565	9.03266e-18	6.86899e-16
EGJ1500222_transcript_615	639.391	-1.48978	0.375141	-3.97126	7.14935e-05	0.00109291
EGJ1500222_transcript_37252	66.6275	-1.48937	0.28779	-5.17521	2.27652e-07	5.2609e-06
EGJ1500222_transcript_24616	206.787	-1.48733	0.32307	-4.60375	4.14946e-06	7.86274e-05
EGJ1500222_transcript_34473	112.307	-1.48366	0.229141	-6.47489	9.4882e-11	3.46634e-09
EGJ1500222_transcript_30344	29.5455	-1.48344	0.37399	-3.96651	7.29323e-05	0.00111082
EGJ1500222_transcript_22929	250.438	-1.48313	0.252069	-5.88382	4.0091e-09	1.17936e-07
EGJ1500222_transcript_17943	378.427	-1.47872	0.442681	-3.34037	0.00083668	0.00973555
EGJ1500222_transcript_12692	2062.61	-1.47838	0.21715	-6.80808	9.89107e-12	4.09486e-10
EGJ1500222_transcript_12625	649.305	-1.47598	0.36988	-3.99042	6.59566e-05	0.00101685
EGJ1500222_transcript_21703	1543.44	-1.47498	0.237593	-6.20802	5.36571e-10	1.75676e-08
EGJ1500222_transcript_19703	673.396	-1.47284	0.28362	-5.193	2.0693e-07	4.82873e-06
EGJ1500222_transcript_39525	25.7308	-1.47265	0.392004	-3.75672	0.000172157	0.00241934
EGJ1500222_transcript_23831	579.09	-1.45655	0.268413	-5.42652	5.74645e-08	1.47056e-06
EGJ1500222_transcript_31935	622.724	-1.4502	0.265995	-5.45199	4.98086e-08	1.28537e-06
EGJ1500222_transcript_14305	671.93	-1.4481	0.400222	-3.61825	0.000296607	0.00390709
EGJ1500222_transcript_19999	826.223	-1.43859	0.292219	-4.92299	8.52334e-07	1.80798e-05
EGJ1500222_transcript_1002	311.252	-1.4368	0.319278	-4.50015	6.79061e-06	0.000124572
EGJ1500222_transcript_22994	657.247	-1.43201	0.292657	-4.89314	9.92417e-07	2.08039e-05
EGJ1500222_transcript_30185	130.707	-1.4297	0.425281	-3.36177	0.000774443	0.00908033
EGJ1500222_transcript_12917	707.469	-1.42459	0.209	-6.81624	9.34546e-12	3.89152e-10
EGJ1500222_transcript_16989	1506.83	-1.42312	0.236914	-6.00691	1.89092e-09	5.8097e-08
EGJ1500222_transcript_34199	185.766	-1.41942	0.179469	-7.90902	2.59422e-15	1.54967e-13
EGJ1500222_transcript_36007	154.856	-1.41486	0.330703	-4.27835	1.88286e-05	0.00032406
EGJ1500222_transcript_33590	385.336	-1.41314	0.204513	-6.90978	4.85389e-12	2.07354e-10
EGJ1500222_transcript_26961	2869.15	-1.41001	0.373013	-3.78007	0.000156785	0.00222519
EGJ1500222_transcript_14250	1153.22	-1.40806	0.355313	-3.96286	7.40562e-05	0.00112714
EGJ1500222_transcript_16079	1761.46	-1.40724	0.220701	-6.37623	1.81498e-10	6.35985e-09
EGJ1500222_transcript_951	787.93	-1.40625	0.202602	-6.94096	3.89433e-12	1.68036e-10
EGJ1500222_transcript_27474	145.811	-1.40513	0.289085	-4.86062	1.17018e-06	2.41525e-05
EGJ1500222_transcript_23879	382.161	-1.40467	0.387847	-3.62172	0.000292649	0.00386207
EGJ1500222_transcript_23194	194.114	-1.40216	0.411724	-3.40559	0.000660213	0.00790965
EGJ1500222_transcript_32948	515.428	-1.40203	0.395742	-3.54279	0.000395923	0.00505391
EGJ1500222_transcript_33580	465.494	-1.39767	0.379676	-3.68122	0.000232122	0.00313467
EGJ1500222_transcript_33510	143.347	-1.3976	0.321209	-4.35105	1.35485e-05	0.000237763
EGJ1500222_transcript_1669	681.578	-1.39508	0.251343	-5.55051	2.84835e-08	7.61632e-07
EGJ1500222_transcript_32467	470.1	-1.39397	0.373737	-3.72982	0.000191616	0.00264428
EGJ1500222_transcript_19815	628.897	-1.39358	0.414139	-3.365	0.000765445	0.0089945
EGJ1500222_transcript_12796	1750.41	-1.39314	0.320017	-4.35333	1.34084e-05	0.000235884
EGJ1500222_transcript_35556	456.91	-1.39257	0.235843	-5.90464	3.53416e-09	1.04827e-07
EGJ1500222_transcript_1693	1810.29	-1.39146	0.273367	-5.09009	3.57889e-07	8.09591e-06
EGJ1500222_transcript_20506	91.2331	-1.39037	0.366734	-3.79122	0.00014991	0.00213893
EGJ1500222_transcript_25967	512.781	-1.38942	0.335371	-4.14292	3.42913e-05	0.00055626
EGJ1500222_transcript_23581	211.893	-1.38908	0.238967	-5.81284	6.14203e-09	1.77515e-07
EGJ1500222_transcript_14217	601.93	-1.38602	0.410155	-3.37925	0.000726828	0.00859725
EGJ1500222_transcript_17151	262.952	-1.38358	0.351543	-3.93572	8.2946e-05	0.00125002
EGJ1500222_transcript_26637	298.679	-1.37989	0.318211	-4.33639	1.44842e-05	0.000252942
EGJ1500222_transcript_1353	582.708	-1.37717	0.351085	-3.9226	8.75971e-05	0.00131549
EGJ1500222_transcript_2193	471.952	-1.3735	0.385998	-3.55831	0.000373251	0.00478158
EGJ1500222_transcript_2935	474.1	-1.37345	0.387328	-3.54596	0.000391181	0.00499636
EGJ1500222_transcript_3455	989.169	-1.37218	0.240946	-5.69498	1.23386e-08	3.45885e-07
EGJ1500222_transcript_20997	192.706	-1.36809	0.389933	-3.50853	0.000450582	0.00566065
EGJ1500222_transcript_22110	580.976	-1.36463	0.357355	-3.8187	0.000134158	0.00193989
EGJ1500222_transcript_17517	275.858	-1.36284	0.323258	-4.21596	2.48715e-05	0.000415397
EGJ1500222_transcript_28673	734.522	-1.35926	0.302466	-4.49392	6.99224e-06	0.000128052
EGJ1500222_transcript_17944	885.803	-1.35915	0.14002	-9.70679	2.82072e-22	2.96521e-20
EGJ1500222_transcript_21052	448.92	-1.35897	0.348542	-3.89902	9.6581e-05	0.00143932
EGJ1500222_transcript_35696	143.91	-1.35013	0.318748	-4.23575	2.27793e-05	0.000383741
EGJ1500222_transcript_28143	1629.62	-1.34881	0.201031	-6.70946	1.9534e-11	7.74319e-10
EGJ1500222_transcript_34426	251.981	-1.3386	0.393594	-3.40096	0.000671496	0.00802689
EGJ1500222_transcript_20881	268.322	-1.33767	0.25603	-5.22468	1.74458e-07	4.12879e-06
EGJ1500222_transcript_13887	1261.57	-1.33649	0.349492	-3.82409	0.000131254	0.00190186
EGJ1500222_transcript_18032	840.965	-1.3346	0.339412	-3.9321	8.42068e-05	0.00126724
EGJ1500222_transcript_30	1925.36	-1.32649	0.310843	-4.26739	1.9777e-05	0.000338212
EGJ1500222_transcript_11619	762.824	-1.32587	0.245299	-5.40511	6.47703e-08	1.64184e-06
EGJ1500222_transcript_27147	1210.3	-1.32186	0.142108	-9.3018	1.38087e-20	1.29313e-18
EGJ1500222_transcript_12644	788.894	-1.32073	0.391051	-3.37738	0.000731805	0.00864659
EGJ1500222_transcript_29373	172.809	-1.31825	0.391792	-3.36466	0.00076637	0.00899737
EGJ1500222_transcript_14221	316.821	-1.31448	0.358887	-3.66266	0.000249609	0.00334554
EGJ1500222_transcript_1398	843.026	-1.31425	0.302675	-4.34213	1.41109e-05	0.000246826
EGJ1500222_transcript_31870	468.134	-1.31397	0.38784	-3.38792	0.000704244	0.00835778
EGJ1500222_transcript_24623	954.372	-1.31375	0.21847	-6.0134	1.81675e-09	5.6058e-08
EGJ1500222_transcript_17870	481.418	-1.31155	0.301453	-4.35077	1.35661e-05	0.000237879
EGJ1500222_transcript_16636	269.872	-1.30804	0.341453	-3.8308	0.000127726	0.00185199
EGJ1500222_transcript_17204	538.108	-1.30748	0.345523	-3.78406	0.000154292	0.00219126
EGJ1500222_transcript_20300	584.528	-1.30714	0.229815	-5.68779	1.28697e-08	3.5843e-07
EGJ1500222_transcript_22868	352.928	-1.30182	0.191447	-6.79988	1.04706e-11	4.31813e-10
EGJ1500222_transcript_32101	78.7562	-1.29674	0.346748	-3.73973	0.00018422	0.00255868
EGJ1500222_transcript_20977	234.337	-1.29477	0.240183	-5.39077	7.01557e-08	1.76791e-06
EGJ1500222_transcript_34722	689.214	-1.28982	0.322594	-3.99827	6.3808e-05	0.000987275
EGJ1500222_transcript_33081	316.717	-1.28969	0.367305	-3.51123	0.000446036	0.00561011
EGJ1500222_transcript_8253	505.453	-1.28749	0.304122	-4.23344	2.30139e-05	0.000387084
EGJ1500222_transcript_17884	470.828	-1.28369	0.303692	-4.22694	2.36887e-05	0.000397499
EGJ1500222_transcript_26508	289.153	-1.28187	0.2619	-4.89451	9.85517e-07	2.06795e-05
EGJ1500222_transcript_2000	1154.88	-1.27976	0.336502	-3.80312	0.000142883	0.00204547
EGJ1500222_transcript_35989	138.125	-1.26932	0.286206	-4.43497	9.20872e-06	0.000165811
EGJ1500222_transcript_5902	94.1172	-1.26644	0.239951	-5.27791	1.30666e-07	3.14492e-06
EGJ1500222_transcript_18859	264.021	-1.26472	0.328107	-3.8546	0.000115917	0.00169914
EGJ1500222_transcript_6823	42.0634	-1.26468	0.331524	-3.81474	0.000136329	0.00196345
EGJ1500222_transcript_16368	589.053	-1.2636	0.350147	-3.60878	0.000307642	0.0040277
EGJ1500222_transcript_23491	977.33	-1.26267	0.153115	-8.24652	1.63068e-16	1.0727e-14
EGJ1500222_transcript_11358	1457.94	-1.26255	0.338846	-3.72603	0.000194523	0.00268094
EGJ1500222_transcript_30109	439.416	-1.258	0.224065	-5.61444	1.97195e-08	5.35977e-07
EGJ1500222_transcript_33546	176.923	-1.25715	0.358725	-3.50449	0.000457475	0.00573716
EGJ1500222_transcript_407	502.099	-1.25455	0.299553	-4.18808	2.81323e-05	0.000463362
EGJ1500222_transcript_29250	114.732	-1.25405	0.236318	-5.30664	1.11665e-07	2.72121e-06
EGJ1500222_transcript_13780	587.789	-1.25385	0.274459	-4.56845	4.91351e-06	9.19462e-05
EGJ1500222_transcript_21720	351.089	-1.25273	0.180817	-6.92815	4.26375e-12	1.83239e-10
EGJ1500222_transcript_807	359.294	-1.25262	0.285899	-4.38134	1.17954e-05	0.000209397
EGJ1500222_transcript_31610	908.255	-1.25138	0.101645	-12.3112	7.87955e-35	1.67304e-32
EGJ1500222_transcript_20017	545.13	-1.2493	0.261568	-4.77622	1.78624e-06	3.56665e-05
EGJ1500222_transcript_32722	1348.17	-1.24696	0.291874	-4.27225	1.93508e-05	0.000332514
EGJ1500222_transcript_8126	609.887	-1.24561	0.357253	-3.48662	0.000489164	0.00607771
EGJ1500222_transcript_35553	102.609	-1.24387	0.199069	-6.24843	4.146e-10	1.37633e-08
EGJ1500222_transcript_26460	158.123	-1.24383	0.214059	-5.81069	6.22177e-09	1.79577e-07
EGJ1500222_transcript_8338	336.184	-1.23609	0.312046	-3.96125	7.45588e-05	0.00113398
EGJ1500222_transcript_25899	983.69	-1.23309	0.251653	-4.89997	9.58522e-07	2.01525e-05
EGJ1500222_transcript_22840	210.822	-1.23238	0.350761	-3.51346	0.000442309	0.00556977
EGJ1500222_transcript_26626	481.881	-1.22868	0.226384	-5.4274	5.718e-08	1.46502e-06
EGJ1500222_transcript_25894	785.241	-1.22662	0.362924	-3.37982	0.000725342	0.00858441
EGJ1500222_transcript_40925	353.364	-1.2262	0.191171	-6.41415	1.41612e-10	5.02794e-09
EGJ1500222_transcript_27697	368.4	-1.21867	0.251682	-4.84209	1.28481e-06	2.63159e-05
EGJ1500222_transcript_890	458.283	-1.21723	0.236077	-5.15607	2.52189e-07	5.80279e-06
EGJ1500222_transcript_29808	829.114	-1.21313	0.209244	-5.79768	6.7238e-09	1.93287e-07
EGJ1500222_transcript_18309	699.509	-1.21001	0.196141	-6.16912	6.8673e-10	2.22126e-08
EGJ1500222_transcript_16266	628.232	-1.20921	0.347622	-3.47853	0.000504177	0.00622815
EGJ1500222_transcript_18252	850.041	-1.20794	0.234222	-5.15727	2.50577e-07	5.77188e-06
EGJ1500222_transcript_3730	128.049	-1.20548	0.294435	-4.09423	4.23574e-05	0.000675356
EGJ1500222_transcript_17805	410.965	-1.20336	0.218561	-5.50582	3.67458e-08	9.65704e-07
EGJ1500222_transcript_24748	71.5491	-1.20109	0.2825	-4.25166	2.12192e-05	0.000360004
EGJ1500222_transcript_8076	717.835	-1.19681	0.294245	-4.06739	4.75425e-05	0.000752435
EGJ1500222_transcript_18717	59.0827	-1.19485	0.283952	-4.20791	2.57744e-05	0.000428807
EGJ1500222_transcript_23600	1239.54	-1.19366	0.33755	-3.53623	0.000405876	0.00515947
EGJ1500222_transcript_7697	492.416	-1.18628	0.277233	-4.27899	1.87744e-05	0.000323387
EGJ1500222_transcript_20845	214.428	-1.18261	0.2215	-5.33912	9.33985e-08	2.32359e-06
EGJ1500222_transcript_28232	2540.18	-1.17764	0.195487	-6.02412	1.70028e-09	5.26155e-08
EGJ1500222_transcript_8262	850.425	-1.17473	0.250822	-4.68354	2.81968e-06	5.47222e-05
EGJ1500222_transcript_34103	347.824	-1.16659	0.334806	-3.48438	0.000493278	0.00611819
EGJ1500222_transcript_612	768.324	-1.16382	0.184692	-6.30141	2.94954e-10	9.96108e-09
EGJ1500222_transcript_8179	372.265	-1.15838	0.171968	-6.73602	1.62782e-11	6.51281e-10
EGJ1500222_transcript_12447	243.963	-1.15053	0.205821	-5.58995	2.27135e-08	6.12694e-07
EGJ1500222_transcript_26558	535.299	-1.14841	0.207789	-5.5268	3.26117e-08	8.61442e-07
EGJ1500222_transcript_21799	1633.5	-1.14186	0.320164	-3.56649	0.000361798	0.00465432
EGJ1500222_transcript_3865	646.053	-1.14149	0.307998	-3.70616	0.000210426	0.00287609
EGJ1500222_transcript_31740	314.721	-1.12918	0.281372	-4.01311	5.99234e-05	0.000931877
EGJ1500222_transcript_14441	458.98	-1.1249	0.207424	-5.42318	5.85467e-08	1.49113e-06
EGJ1500222_transcript_38097	525.212	-1.12113	0.287387	-3.90113	9.57436e-05	0.00142882
EGJ1500222_transcript_15365	473.486	-1.1206	0.298137	-3.75867	0.000170816	0.00240206
EGJ1500222_transcript_12783	1127.22	-1.11768	0.283901	-3.93687	8.25528e-05	0.00124497
EGJ1500222_transcript_24927	683.941	-1.11703	0.210357	-5.31018	1.09518e-07	2.67801e-06
EGJ1500222_transcript_37076	103.125	-1.11674	0.288259	-3.87409	0.000107025	0.0015785
EGJ1500222_transcript_28283	154.821	-1.10622	0.205412	-5.3854	7.22846e-08	1.81728e-06
EGJ1500222_transcript_28466	291.334	-1.10602	0.22276	-4.96507	6.86763e-07	1.47129e-05
EGJ1500222_transcript_22364	2483.41	-1.10396	0.164172	-6.7244	1.76313e-11	7.04101e-10
EGJ1500222_transcript_12075	1321.47	-1.09274	0.114031	-9.58282	9.44329e-22	9.68954e-20
EGJ1500222_transcript_20485	657.191	-1.09074	0.244682	-4.45776	8.28188e-06	0.000150513
EGJ1500222_transcript_39047	59.1657	-1.08756	0.288225	-3.7733	0.000161104	0.00227744
EGJ1500222_transcript_31666	190.213	-1.08131	0.301035	-3.59199	0.000328169	0.00426377
EGJ1500222_transcript_32567	139.813	-1.07886	0.302821	-3.5627	0.000367066	0.00471745
EGJ1500222_transcript_26170	181.228	-1.07771	0.288412	-3.73672	0.000186438	0.00257946
EGJ1500222_transcript_17047	963.55	-1.07187	0.289833	-3.69824	0.000217099	0.0029485
EGJ1500222_transcript_17120	1011.42	-1.07162	0.203822	-5.25763	1.45922e-07	3.48863e-06
EGJ1500222_transcript_18876	565.474	-1.06053	0.270766	-3.91679	8.97343e-05	0.00134664
EGJ1500222_transcript_14850	245.328	-1.05684	0.217215	-4.86539	1.1423e-06	2.36453e-05
EGJ1500222_transcript_12545	1816.76	-1.05663	0.304647	-3.46837	0.000523623	0.00644609
EGJ1500222_transcript_29160	535.88	-1.05652	0.166155	-6.35866	2.03515e-10	7.07356e-09
EGJ1500222_transcript_33332	170.735	-1.05138	0.282683	-3.71928	0.000199789	0.00274119
EGJ1500222_transcript_8320	1035.26	-1.05121	0.306839	-3.42593	0.000612696	0.00741912
EGJ1500222_transcript_15750	1516.61	-1.03842	0.274312	-3.78555	0.000153372	0.00218107
EGJ1500222_transcript_22571	4294.71	-1.03558	0.196584	-5.26787	1.38015e-07	3.31437e-06
EGJ1500222_transcript_29085	169.262	-1.0317	0.259408	-3.97713	6.97516e-05	0.00106997
EGJ1500222_transcript_19690	1418.52	-1.02677	0.258449	-3.97282	7.10269e-05	0.0010872
EGJ1500222_transcript_8157	916.542	-1.02625	0.214533	-4.78368	1.72115e-06	3.44954e-05
EGJ1500222_transcript_12932	1320.03	-1.02596	0.30166	-3.40104	0.0006713	0.00802689
EGJ1500222_transcript_39100	536.2	-1.0186	0.208476	-4.88592	1.02947e-06	2.14971e-05
EGJ1500222_transcript_36215	104.173	-1.01559	0.20925	-4.85348	1.21313e-06	2.4967e-05
EGJ1500222_transcript_22001	585.621	-1.01209	0.292269	-3.46287	0.000534441	0.00654919
EGJ1500222_transcript_20166	2079.14	-1.01169	0.266073	-3.80229	0.000143364	0.00205099
EGJ1500222_transcript_14425	1027.54	-1.00743	0.196958	-5.11494	3.13835e-07	7.1674e-06
EGJ1500222_transcript_29111	449.9	-1.0057	0.175068	-5.74459	9.21456e-09	2.62425e-07
EGJ1500222_transcript_32907	1601.14	1.00293	0.236943	4.23282	2.30784e-05	0.000387865
EGJ1500222_transcript_36478	504.655	1.00434	0.143006	7.02311	2.16987e-12	9.51591e-11
EGJ1500222_transcript_34011	712.931	1.00489	0.113779	8.83198	1.02835e-18	8.51467e-17
EGJ1500222_transcript_2003	256.411	1.00722	0.259105	3.8873	0.000101366	0.00150332
EGJ1500222_transcript_6210	819.585	1.00754	0.251238	4.01031	6.06392e-05	0.000941642
EGJ1500222_transcript_25303	1390.29	1.00829	0.16378	6.15637	7.4431e-10	2.39666e-08
EGJ1500222_transcript_5398	352.975	1.01641	0.295827	3.43584	0.00059072	0.00718955
EGJ1500222_transcript_33556	437.519	1.02073	0.202075	5.05124	4.38947e-07	9.79523e-06
EGJ1500222_transcript_24559	760.008	1.02211	0.277922	3.67768	0.000235367	0.0031725
EGJ1500222_transcript_39039	870.913	1.02266	0.202896	5.04031	4.64778e-07	1.02967e-05
EGJ1500222_transcript_38294	419.468	1.0245	0.197403	5.18987	2.10442e-07	4.89472e-06
EGJ1500222_transcript_8336	188.115	1.0249	0.19573	5.23628	1.63842e-07	3.89967e-06
EGJ1500222_transcript_31206	1395.75	1.02525	0.294455	3.48188	0.000497914	0.00616733
EGJ1500222_transcript_31416	1475.65	1.02753	0.123948	8.28996	1.13288e-16	7.59206e-15
EGJ1500222_transcript_35693	555.158	1.03064	0.156372	6.59099	4.36895e-11	1.65534e-09
EGJ1500222_transcript_15981	1622.76	1.03416	0.181632	5.69367	1.24334e-08	3.48087e-07
EGJ1500222_transcript_19944	249.514	1.03972	0.203097	5.11933	3.0662e-07	7.01008e-06
EGJ1500222_transcript_32265	287.955	1.04131	0.288427	3.61032	0.000305819	0.00400648
EGJ1500222_transcript_17078	384.514	1.04713	0.223961	4.67549	2.93258e-06	5.66888e-05
EGJ1500222_transcript_4146	150.509	1.05013	0.304255	3.45149	0.000557501	0.00680843
EGJ1500222_transcript_25542	490.705	1.05245	0.191644	5.49169	3.98102e-08	1.04368e-06
EGJ1500222_transcript_7179	98.1046	1.0531	0.298177	3.53179	0.000412756	0.00524071
EGJ1500222_transcript_1961	161.253	1.05458	0.276212	3.81802	0.000134529	0.00194274
EGJ1500222_transcript_20696	925.21	1.05496	0.240995	4.3775	1.20048e-05	0.000212411
EGJ1500222_transcript_3900	463.504	1.05779	0.282945	3.7385	0.000185121	0.00256787
EGJ1500222_transcript_19165	569.032	1.05799	0.126228	8.38153	5.22449e-17	3.66141e-15
EGJ1500222_transcript_37776	47.488	1.06318	0.281518	3.77662	0.000158974	0.0022503
EGJ1500222_transcript_14087	503.115	1.06331	0.318814	3.33522	0.000852334	0.00990694
EGJ1500222_transcript_26600	756.21	1.06709	0.232949	4.58079	4.63217e-06	8.68345e-05
EGJ1500222_transcript_35995	92.6752	1.06867	0.208742	5.11959	3.06195e-07	7.00784e-06
EGJ1500222_transcript_39429	143.345	1.07087	0.285417	3.75197	0.000175454	0.00245922
EGJ1500222_transcript_12733	1120.03	1.07343	0.187352	5.72949	1.00733e-08	2.85743e-07
EGJ1500222_transcript_25729	148.864	1.07741	0.297142	3.62592	0.000287938	0.00380458
EGJ1500222_transcript_26580	583.668	1.08027	0.178874	6.03929	1.54792e-09	4.84601e-08
EGJ1500222_transcript_37519	291.228	1.08714	0.256742	4.23438	2.29183e-05	0.00038578
EGJ1500222_transcript_20229	832.65	1.09145	0.302218	3.61147	0.000304465	0.00399343
EGJ1500222_transcript_32536	118.263	1.09634	0.284942	3.8476	0.000119282	0.0017437
EGJ1500222_transcript_9452	238.499	1.10036	0.279836	3.93215	8.41882e-05	0.00126724
EGJ1500222_transcript_34791	691.187	1.10107	0.294308	3.74121	0.000183136	0.00254857
EGJ1500222_transcript_41403	48.3391	1.10207	0.283823	3.88297	0.00010319	0.00152615
EGJ1500222_transcript_21209	532.365	1.11061	0.2435	4.56104	5.09019e-06	9.50863e-05
EGJ1500222_transcript_37498	336.688	1.11112	0.197089	5.63764	1.72395e-08	4.72159e-07
EGJ1500222_transcript_38216	19.0066	1.11146	0.331982	3.34794	0.000814154	0.00951993
EGJ1500222_transcript_1470	350.595	1.11531	0.267828	4.16428	3.12338e-05	0.000510524
EGJ1500222_transcript_2060	178.296	1.11537	0.322744	3.45589	0.000548472	0.00670963
EGJ1500222_transcript_1181	232.841	1.1159	0.275384	4.05215	5.07494e-05	0.000797304
EGJ1500222_transcript_6168	172.726	1.12178	0.304257	3.68695	0.000226962	0.00307079
EGJ1500222_transcript_26009	207.658	1.1228	0.304436	3.68813	0.000225907	0.00305844
EGJ1500222_transcript_24392	468.289	1.12452	0.242935	4.62887	3.67674e-06	7.02117e-05
EGJ1500222_transcript_36945	28.9734	1.12568	0.265221	4.24431	2.19271e-05	0.000369965
EGJ1500222_transcript_20971	245.667	1.13077	0.164367	6.87953	6.00499e-12	2.53e-10
EGJ1500222_transcript_26272	226.9	1.13256	0.304233	3.72267	0.000197125	0.00271157
EGJ1500222_transcript_33443	104.902	1.13405	0.278156	4.07703	4.5615e-05	0.000724067
EGJ1500222_transcript_25105	406.69	1.1379	0.328319	3.46582	0.00052862	0.0064927
EGJ1500222_transcript_30938	470.588	1.14182	0.242455	4.70942	2.48426e-06	4.86529e-05
EGJ1500222_transcript_4483	3261.6	1.14559	0.180457	6.34826	2.17767e-10	7.54445e-09
EGJ1500222_transcript_19040	224.597	1.15546	0.183849	6.28481	3.28248e-10	1.09989e-08
EGJ1500222_transcript_9648	166.101	1.15677	0.233803	4.94763	7.51224e-07	1.6036e-05
EGJ1500222_transcript_24532	244.398	1.15698	0.249274	4.64139	3.46076e-06	6.65018e-05
EGJ1500222_transcript_19935	322.148	1.16121	0.218517	5.31407	1.07204e-07	2.63344e-06
EGJ1500222_transcript_4490	307.59	1.16537	0.25196	4.62521	3.74212e-06	7.13966e-05
EGJ1500222_transcript_16708	198.562	1.16577	0.219239	5.31736	1.05285e-07	2.59224e-06
EGJ1500222_transcript_24571	272.936	1.17029	0.219579	5.32971	9.83702e-08	2.43878e-06
EGJ1500222_transcript_24137	90.3993	1.17109	0.226996	5.15909	2.48154e-07	5.72221e-06
EGJ1500222_transcript_40220	139.416	1.17759	0.205663	5.72583	1.02932e-08	2.91209e-07
EGJ1500222_transcript_18267	461.745	1.18585	0.259871	4.56324	5.03713e-06	9.41773e-05
EGJ1500222_transcript_25232	645.921	1.1901	0.304017	3.91457	9.05646e-05	0.0013572
EGJ1500222_transcript_18789	402.36	1.19066	0.213558	5.57537	2.47008e-08	6.62137e-07
EGJ1500222_transcript_3031	1770.44	1.1936	0.257196	4.64083	3.47021e-06	6.66237e-05
EGJ1500222_transcript_36994	83.7964	1.19436	0.313632	3.80815	0.000140008	0.002007
EGJ1500222_transcript_19492	585.38	1.19511	0.2229	5.36166	8.24585e-08	2.06339e-06
EGJ1500222_transcript_11503	630.044	1.19827	0.2475	4.84148	1.28877e-06	2.63719e-05
EGJ1500222_transcript_18365	455.641	1.19981	0.219503	5.46602	4.60244e-08	1.1988e-06
EGJ1500222_transcript_24324	1281.06	1.20363	0.283205	4.25003	2.13742e-05	0.000361776
EGJ1500222_transcript_18404	215.759	1.20579	0.147314	8.18518	2.71908e-16	1.75635e-14
EGJ1500222_transcript_16108	456.817	1.2101	0.1423	8.50386	1.83386e-17	1.33766e-15
EGJ1500222_transcript_4096	302.737	1.21313	0.255658	4.7451	2.08401e-06	4.12665e-05
EGJ1500222_transcript_17912	360.207	1.21622	0.334408	3.63694	0.000275892	0.00366919
EGJ1500222_transcript_39990	104.478	1.21662	0.219294	5.54791	2.89108e-08	7.71134e-07
EGJ1500222_transcript_21279	450.31	1.2169	0.331519	3.67067	0.000241918	0.00325059
EGJ1500222_transcript_36552	24.2866	1.22024	0.35368	3.45013	0.000560322	0.00683898
EGJ1500222_transcript_8100	330.843	1.22065	0.361936	3.37257	0.000744694	0.00876989
EGJ1500222_transcript_26368	1067.6	1.22524	0.274406	4.46507	8.0042e-06	0.000145713
EGJ1500222_transcript_26344	272.942	1.23272	0.254189	4.84964	1.23687e-06	2.54312e-05
EGJ1500222_transcript_20769	308.352	1.2452	0.341613	3.64507	0.000267315	0.00356724
EGJ1500222_transcript_37625	440.802	1.24644	0.274771	4.53629	5.72521e-06	0.000106209
EGJ1500222_transcript_22774	760.301	1.25093	0.301834	4.14443	3.40653e-05	0.000553014
EGJ1500222_transcript_16987	286.535	1.25253	0.189804	6.59906	4.13778e-11	1.57611e-09
EGJ1500222_transcript_24328	610.453	1.26525	0.355232	3.56177	0.000368369	0.00473034
EGJ1500222_transcript_21476	371.848	1.26594	0.275044	4.60268	4.17097e-06	7.89466e-05
EGJ1500222_transcript_19219	230.952	1.27197	0.370885	3.42954	0.000604604	0.00734186
EGJ1500222_transcript_18293	1258.45	1.27223	0.181323	7.01639	2.2768e-12	9.94419e-11
EGJ1500222_transcript_21474	647.22	1.27737	0.162754	7.84847	4.21142e-15	2.46087e-13
EGJ1500222_transcript_14034	1041.2	1.279	0.277195	4.61406	3.94873e-06	7.50714e-05
EGJ1500222_transcript_17542	291.405	1.27994	0.340922	3.75435	0.000173792	0.00243752
EGJ1500222_transcript_29273	3360.99	1.28068	0.270667	4.73155	2.22816e-06	4.39181e-05
EGJ1500222_transcript_15850	1908.03	1.28855	0.319426	4.03395	5.48469e-05	0.000856035
EGJ1500222_transcript_35500	1434.13	1.29271	0.233198	5.54341	2.96632e-08	7.90221e-07
EGJ1500222_transcript_7393	76.9896	1.30454	0.365045	3.57365	0.000352035	0.00454235
EGJ1500222_transcript_2594	525.749	1.30698	0.357377	3.65714	0.00025504	0.00341407
EGJ1500222_transcript_2424	33.9426	1.31386	0.374159	3.51148	0.000445612	0.00560807
EGJ1500222_transcript_32163	152.956	1.31395	0.296995	4.42416	9.68177e-06	0.000173745
EGJ1500222_transcript_34964	93.0154	1.32263	0.361294	3.66082	0.000251413	0.00336761
EGJ1500222_transcript_16137	598.174	1.32451	0.35127	3.77064	0.000162828	0.00229878
EGJ1500222_transcript_41001	130.62	1.32693	0.288785	4.59488	4.32995e-06	8.17606e-05
EGJ1500222_transcript_13364	326.516	1.33514	0.279522	4.77652	1.78356e-06	3.56463e-05
EGJ1500222_transcript_28547	209.154	1.33866	0.242165	5.52791	3.24065e-08	8.57972e-07
EGJ1500222_transcript_37345	95.3896	1.33884	0.272296	4.91684	8.79528e-07	1.85827e-05
EGJ1500222_transcript_39070	126.624	1.34254	0.208071	6.45228	1.10176e-10	3.97766e-09
EGJ1500222_transcript_29638	202.334	1.35656	0.222829	6.08792	1.1439e-09	3.61814e-08
EGJ1500222_transcript_149	632.69	1.35781	0.304376	4.46096	8.15919e-06	0.000148409
EGJ1500222_transcript_14955	957.142	1.36255	0.230325	5.91575	3.30372e-09	9.85373e-08
EGJ1500222_transcript_12291	521.811	1.37053	0.128977	10.6262	2.25044e-26	2.97905e-24
EGJ1500222_transcript_13708	1089.12	1.37373	0.199478	6.88665	5.71215e-12	2.41136e-10
EGJ1500222_transcript_23523	515.699	1.37431	0.290318	4.73383	2.20325e-06	4.3507e-05
EGJ1500222_transcript_16200	1119.34	1.3786	0.286633	4.80963	1.51211e-06	3.07367e-05
EGJ1500222_transcript_15459	164.794	1.39246	0.273039	5.09983	3.39952e-07	7.73094e-06
EGJ1500222_transcript_26550	20207.4	1.39677	0.3617	3.86168	0.000112609	0.00165517
EGJ1500222_transcript_30410	1046.68	1.39823	0.293196	4.76894	1.85194e-06	3.68413e-05
EGJ1500222_transcript_32879	125.337	1.40054	0.343121	4.08175	4.46977e-05	0.000710031
EGJ1500222_transcript_4071	80.3529	1.40077	0.255861	5.47474	4.38154e-08	1.14309e-06
EGJ1500222_transcript_29084	834.881	1.40247	0.26428	5.30677	1.11582e-07	2.72121e-06
EGJ1500222_transcript_37749	1029.7	1.4056	0.157544	8.92191	4.58303e-19	3.94711e-17
EGJ1500222_transcript_5968	532.912	1.40634	0.298154	4.71681	2.39566e-06	4.71329e-05
EGJ1500222_transcript_11178	402.849	1.4097	0.292199	4.82444	1.40399e-06	2.86748e-05
EGJ1500222_transcript_4285	502.114	1.41086	0.148805	9.48127	2.5121e-21	2.45991e-19
EGJ1500222_transcript_30309	1006.87	1.41194	0.26619	5.30425	1.1314e-07	2.74778e-06
EGJ1500222_transcript_40001	12.6229	1.41308	0.389139	3.63129	0.000282008	0.00373774
EGJ1500222_transcript_37573	711.426	1.41892	0.321361	4.41534	1.00851e-05	0.000180681
EGJ1500222_transcript_1481	178.938	1.42699	0.192584	7.40967	1.26614e-13	6.22759e-12
EGJ1500222_transcript_33620	187.709	1.42875	0.230102	6.20922	5.32485e-10	1.74605e-08
EGJ1500222_transcript_1219	1786.01	1.42935	0.373932	3.82249	0.000132111	0.00191297
EGJ1500222_transcript_21271	908.503	1.43178	0.404966	3.53555	0.000406925	0.00516973
EGJ1500222_transcript_6426	53.6252	1.4323	0.411093	3.48413	0.000493749	0.00612049
EGJ1500222_transcript_13932	1056.37	1.43576	0.201502	7.12528	1.0387e-12	4.69935e-11
EGJ1500222_transcript_34067	407.848	1.43913	0.192373	7.48096	7.37832e-14	3.80356e-12
EGJ1500222_transcript_22333	286.411	1.44166	0.342232	4.21252	2.52535e-05	0.000421424
EGJ1500222_transcript_24634	195.044	1.44182	0.385477	3.74036	0.00018376	0.00255491
EGJ1500222_transcript_32615	141.102	1.44293	0.382004	3.77728	0.000158551	0.00224635
EGJ1500222_transcript_3179	199.067	1.44388	0.386525	3.73556	0.0001873	0.00258971
EGJ1500222_transcript_23101	597.006	1.44951	0.361884	4.00545	6.18983e-05	0.000960499
EGJ1500222_transcript_23546	124.161	1.45381	0.392963	3.69962	0.000215921	0.00293809
EGJ1500222_transcript_31691	1062.58	1.4543	0.40482	3.59246	0.00032757	0.00426
EGJ1500222_transcript_6202	571.798	1.46238	0.241366	6.05875	1.37184e-09	4.31364e-08
EGJ1500222_transcript_37809	376.75	1.4719	0.302422	4.86704	1.13281e-06	2.34716e-05
EGJ1500222_transcript_38935	11.5237	1.47818	0.434019	3.4058	0.000659695	0.00790965
EGJ1500222_transcript_34478	231.699	1.47909	0.34155	4.33051	1.48761e-05	0.000258944
EGJ1500222_transcript_15710	1468.61	1.48802	0.385607	3.85892	0.000113891	0.00167058
EGJ1500222_transcript_14150	940.18	1.49018	0.340931	4.37092	1.23724e-05	0.000218735
EGJ1500222_transcript_22407	352.128	1.50522	0.309524	4.86301	1.15613e-06	2.38856e-05
EGJ1500222_transcript_35104	464.065	1.50563	0.272818	5.5188	3.41332e-08	8.98142e-07
EGJ1500222_transcript_20345	585.825	1.5061	0.312481	4.81981	1.43695e-06	2.92643e-05
EGJ1500222_transcript_36645	165.68	1.51413	0.384158	3.94141	8.10031e-05	0.00122332
EGJ1500222_transcript_33921	96.3661	1.5152	0.224689	6.74353	1.54581e-11	6.2312e-10
EGJ1500222_transcript_4317	280.864	1.51807	0.196211	7.73693	1.01849e-14	5.73266e-13
EGJ1500222_transcript_29567	245.226	1.52071	0.284428	5.34654	8.96521e-08	2.23557e-06
EGJ1500222_transcript_20246	317.397	1.52165	0.323256	4.70725	2.51081e-06	4.9128e-05
EGJ1500222_transcript_4245	631.87	1.52196	0.371332	4.09865	4.15558e-05	0.000664427
EGJ1500222_transcript_33301	133.968	1.52232	0.404573	3.76279	0.000168032	0.00236601
EGJ1500222_transcript_5525	378.661	1.52525	0.451522	3.37802	0.000730099	0.00863119
EGJ1500222_transcript_23734	175.058	1.5328	0.306893	4.99458	5.89632e-07	1.27982e-05
EGJ1500222_transcript_20561	210.81	1.53629	0.367821	4.17672	2.95738e-05	0.000486253
EGJ1500222_transcript_723	730.837	1.5418	0.207635	7.42553	1.12326e-13	5.60192e-12
EGJ1500222_transcript_20770	492.053	1.547	0.428496	3.61031	0.000305834	0.00400648
EGJ1500222_transcript_34154	113.638	1.54724	0.334098	4.6311	3.6372e-06	6.95806e-05
EGJ1500222_transcript_13542	240.488	1.55156	0.294226	5.27335	1.33957e-07	3.22053e-06
EGJ1500222_transcript_17163	228.337	1.55389	0.151299	10.2704	9.58541e-25	1.16135e-22
EGJ1500222_transcript_25493	325.232	1.55559	0.128595	12.0968	1.09835e-33	2.14128e-31
EGJ1500222_transcript_13995	1437.71	1.56348	0.252828	6.18398	6.25067e-10	2.03408e-08
EGJ1500222_transcript_39677	94.9904	1.57411	0.239393	6.57541	4.85187e-11	1.82593e-09
EGJ1500222_transcript_21812	495.375	1.58527	0.473892	3.34522	0.000822182	0.00959629
EGJ1500222_transcript_16398	421.954	1.5912	0.451024	3.52797	0.000418767	0.00530253
EGJ1500222_transcript_24581	126.285	1.59734	0.392957	4.06493	4.80461e-05	0.000758725
EGJ1500222_transcript_8287	227.599	1.59892	0.147834	10.8156	2.903e-27	4.01645e-25
EGJ1500222_transcript_13675	285.22	1.6016	0.275237	5.81896	5.92157e-09	1.71374e-07
EGJ1500222_transcript_14309	835.48	1.60304	0.45569	3.51783	0.00043509	0.00548854
EGJ1500222_transcript_26457	85.4752	1.60385	0.471314	3.40295	0.000666635	0.00797767
EGJ1500222_transcript_4528	49.8426	1.60666	0.413205	3.88829	0.000100953	0.00149822
EGJ1500222_transcript_11402	840.256	1.60804	0.251911	6.38338	1.73225e-10	6.08984e-09
EGJ1500222_transcript_32707	305.942	1.60986	0.481255	3.34512	0.000822475	0.00959629
EGJ1500222_transcript_31203	746.596	1.61386	0.401301	4.02158	5.78088e-05	0.000900297
EGJ1500222_transcript_19461	760.236	1.61705	0.296491	5.45395	4.92641e-08	1.27439e-06
EGJ1500222_transcript_26080	106.307	1.63055	0.444188	3.67086	0.000241739	0.00325022
EGJ1500222_transcript_14583	438.716	1.63253	0.432	3.77901	0.000157453	0.00223319
EGJ1500222_transcript_3235	1784.34	1.6411	0.156108	10.5126	7.56148e-26	9.4828e-24
EGJ1500222_transcript_40173	34.5693	1.64465	0.263007	6.25325	4.01991e-10	1.33654e-08
EGJ1500222_transcript_24479	296.368	1.65621	0.281884	5.87549	4.21602e-09	1.23616e-07
EGJ1500222_transcript_27758	116.803	1.6577	0.258675	6.40842	1.4704e-10	5.20341e-09
EGJ1500222_transcript_19850	246.108	1.65897	0.29157	5.68977	1.27214e-08	3.55122e-07
EGJ1500222_transcript_18106	1059.48	1.66056	0.204702	8.11209	4.97567e-16	3.10184e-14
EGJ1500222_transcript_35911	128.76	1.66063	0.325724	5.09829	3.42735e-07	7.76949e-06
EGJ1500222_transcript_38673	220.174	1.66289	0.425058	3.91214	9.14803e-05	0.00136997
EGJ1500222_transcript_17118	440.358	1.66339	0.326209	5.09914	3.41193e-07	7.74274e-06
EGJ1500222_transcript_14404	844.362	1.66563	0.418203	3.98283	6.81009e-05	0.0010469
EGJ1500222_transcript_32835	339.625	1.6727	0.250857	6.66793	2.5944e-11	1.00791e-09
EGJ1500222_transcript_25278	1100.03	1.67518	0.455496	3.67771	0.000235339	0.0031725
EGJ1500222_transcript_11587	614.147	1.67844	0.153121	10.9616	5.84666e-28	8.35877e-26
EGJ1500222_transcript_22609	317.126	1.68073	0.2852	5.89316	3.78878e-09	1.11915e-07
EGJ1500222_transcript_17725	492.495	1.68555	0.452959	3.72119	0.000198285	0.00272229
EGJ1500222_transcript_1922	60.9267	1.69067	0.308286	5.4841	4.15585e-08	1.08686e-06
EGJ1500222_transcript_17219	480.982	1.69644	0.227546	7.45537	8.96165e-14	4.56491e-12
EGJ1500222_transcript_11902	490.436	1.70696	0.339807	5.0233	5.07901e-07	1.11888e-05
EGJ1500222_transcript_14147	281.469	1.71339	0.205727	8.32846	8.19016e-17	5.54063e-15
EGJ1500222_transcript_1638	142.105	1.71751	0.241351	7.11621	1.10934e-12	4.99787e-11
EGJ1500222_transcript_34696	271.932	1.72849	0.468661	3.68815	0.00022589	0.00305844
EGJ1500222_transcript_25006	591.978	1.73294	0.361714	4.79091	1.66029e-06	3.34005e-05
EGJ1500222_transcript_22264	193.551	1.74292	0.291892	5.97112	2.3563e-09	7.15733e-08
EGJ1500222_transcript_5770	128.681	1.75066	0.349196	5.01341	5.34746e-07	1.17256e-05
EGJ1500222_transcript_32533	226.351	1.75549	0.338449	5.18686	2.13872e-07	4.96912e-06
EGJ1500222_transcript_21174	515.566	1.77825	0.466873	3.80885	0.000139614	0.00200403
EGJ1500222_transcript_28261	473.871	1.78676	0.410582	4.35178	1.3504e-05	0.000237225
EGJ1500222_transcript_24091	1256.61	1.79481	0.178578	10.0505	9.13584e-24	1.04769e-21
EGJ1500222_transcript_26065	298.075	1.79948	0.375272	4.79514	1.62559e-06	3.28255e-05
EGJ1500222_transcript_16501	341.919	1.80385	0.518603	3.47829	0.000504632	0.00623019
EGJ1500222_transcript_24347	790.954	1.80637	0.143873	12.5553	3.71646e-36	8.56983e-34
EGJ1500222_transcript_31570	32.425	1.81268	0.456582	3.97011	7.18409e-05	0.00109731
EGJ1500222_transcript_11722	445.694	1.81745	0.210893	8.61788	6.82038e-18	5.2424e-16
EGJ1500222_transcript_19800	875.834	1.82202	0.152429	11.9532	6.24447e-33	1.14455e-30
EGJ1500222_transcript_30960	182.29	1.82681	0.29249	6.24571	4.21866e-10	1.39613e-08
EGJ1500222_transcript_22271	535.873	1.83394	0.19276	9.51412	1.83258e-21	1.83643e-19
EGJ1500222_transcript_27529	481.421	1.85128	0.258723	7.15545	8.34007e-13	3.7973e-11
EGJ1500222_transcript_25613	134.071	1.87265	0.322699	5.80307	6.51123e-09	1.87679e-07
EGJ1500222_transcript_39925	198.633	1.88151	0.211085	8.91351	4.94425e-19	4.24118e-17
EGJ1500222_transcript_15951	844.983	1.88202	0.56208	3.34832	0.000813041	0.00951209
EGJ1500222_transcript_34904	849.588	1.88458	0.261968	7.19393	6.29526e-13	2.91581e-11
EGJ1500222_transcript_24034	169.89	1.8874	0.190565	9.90426	3.98912e-23	4.40962e-21
EGJ1500222_transcript_8508	25.7175	1.89262	0.335851	5.6353	1.74754e-08	4.76793e-07
EGJ1500222_transcript_29975	304.141	1.89293	0.425963	4.44388	8.83503e-06	0.000159484
EGJ1500222_transcript_16169	751.273	1.91006	0.2093	9.12593	7.11226e-20	6.46282e-18
EGJ1500222_transcript_18886	105.604	1.91127	0.354338	5.39392	6.89383e-08	1.74337e-06
EGJ1500222_transcript_26569	100.702	1.92941	0.279683	6.89856	5.25328e-12	2.23082e-10
EGJ1500222_transcript_25855	1233.59	1.93473	0.163505	11.8329	2.63928e-32	4.61236e-30
EGJ1500222_transcript_800	65.6343	1.94197	0.347305	5.59155	2.25055e-08	6.08546e-07
EGJ1500222_transcript_11145	376.584	1.94351	0.182965	10.6223	2.34638e-26	3.087e-24
EGJ1500222_transcript_2772	15.3565	1.95563	0.368634	5.30509	1.12619e-07	2.73822e-06
EGJ1500222_transcript_30345	50.0761	1.95699	0.50699	3.86003	0.000113375	0.00166415
EGJ1500222_transcript_25998	476.697	1.95707	0.393247	4.97669	6.46814e-07	1.39127e-05
EGJ1500222_transcript_20585	96.2717	1.96351	0.359735	5.45823	4.80916e-08	1.24851e-06
EGJ1500222_transcript_20664	870.735	1.96753	0.222173	8.85586	8.30408e-19	7.01106e-17
EGJ1500222_transcript_26354	334.052	1.96986	0.390371	5.04613	4.50844e-07	1.0019e-05
EGJ1500222_transcript_3106	42.9323	1.97199	0.548681	3.59405	0.000325578	0.00423667
EGJ1500222_transcript_11848	604.607	2.00476	0.552399	3.62919	0.000284308	0.00376358
EGJ1500222_transcript_12695	618.329	2.01082	0.602437	3.3378	0.000844435	0.00982045
EGJ1500222_transcript_34277	214.647	2.01586	0.319813	6.30326	2.91445e-10	9.85811e-09
EGJ1500222_transcript_12800	934.233	2.01988	0.561835	3.59516	0.000324195	0.00422123
EGJ1500222_transcript_4331	72.5231	2.02501	0.261504	7.74369	9.65744e-15	5.49347e-13
EGJ1500222_transcript_22305	803.999	2.02511	0.444632	4.55459	5.24891e-06	9.79659e-05
EGJ1500222_transcript_3305	191.934	2.03714	0.382274	5.32902	9.87445e-08	2.44242e-06
EGJ1500222_transcript_4925	60.105	2.03789	0.587686	3.46766	0.00052502	0.00645717
EGJ1500222_transcript_33683	54.7653	2.04277	0.526271	3.88159	0.000103775	0.00153374
EGJ1500222_transcript_24198	643.093	2.04749	0.30369	6.74205	1.56163e-11	6.25967e-10
EGJ1500222_transcript_27051	614.279	2.04759	0.566177	3.61652	0.00029859	0.00392838
EGJ1500222_transcript_37165	231.625	2.0511	0.422492	4.85476	1.2053e-06	2.48296e-05
EGJ1500222_transcript_23521	372.732	2.05648	0.602212	3.41487	0.000638122	0.007675
EGJ1500222_transcript_30953	208.5	2.06725	0.285308	7.24569	4.30256e-13	2.019e-11
EGJ1500222_transcript_29829	189.779	2.0743	0.251407	8.25075	1.57398e-16	1.03858e-14
EGJ1500222_transcript_31656	174.454	2.07548	0.206103	10.0701	7.4885e-24	8.63392e-22
EGJ1500222_transcript_23410	153.047	2.09355	0.312422	6.70103	2.06949e-11	8.18822e-10
EGJ1500222_transcript_3907	40.3218	2.09649	0.617806	3.39345	0.00069019	0.00822285
EGJ1500222_transcript_40155	21.3199	2.11341	0.508068	4.1597	3.18666e-05	0.000520076
EGJ1500222_transcript_15462	967.254	2.1159	0.347142	6.09521	1.09295e-09	3.46208e-08
EGJ1500222_transcript_29017	408.049	2.11877	0.512482	4.13434	3.55978e-05	0.000573982
EGJ1500222_transcript_2059	183.864	2.12453	0.420703	5.04994	4.41956e-07	9.8419e-06
EGJ1500222_transcript_28681	436.893	2.12476	0.484086	4.38922	1.13756e-05	0.000202784
EGJ1500222_transcript_30804	73.5432	2.14168	0.232334	9.21811	3.02374e-20	2.77112e-18
EGJ1500222_transcript_31267	250.128	2.1509	0.605917	3.54982	0.000385498	0.00493258
EGJ1500222_transcript_3879	577.839	2.15714	0.595644	3.62153	0.00029287	0.00386261
EGJ1500222_transcript_30820	575.289	2.15773	0.639428	3.37447	0.000739579	0.00873363
EGJ1500222_transcript_19686	170.889	2.17048	0.249461	8.70071	3.29824e-18	2.6004e-16
EGJ1500222_transcript_12843	787.38	2.17833	0.62338	3.49438	0.000475157	0.00592771
EGJ1500222_transcript_26365	267.394	2.19025	0.596379	3.67259	0.000240108	0.00323032
EGJ1500222_transcript_12646	431.218	2.19768	0.648009	3.39143	0.00069528	0.00826512
EGJ1500222_transcript_29163	322.846	2.2026	0.577949	3.81107	0.000138368	0.00199014
EGJ1500222_transcript_13125	826.415	2.2038	0.505821	4.35688	1.31928e-05	0.000232664
EGJ1500222_transcript_38798	26.4204	2.20506	0.525229	4.19828	2.68955e-05	0.000445729
EGJ1500222_transcript_15931	294.683	2.21061	0.427276	5.17373	2.29468e-07	5.29703e-06
EGJ1500222_transcript_39489	87.1803	2.21259	0.291377	7.59357	3.11201e-14	1.66013e-12
EGJ1500222_transcript_30306	131.706	2.21591	0.221724	9.99401	1.61899e-23	1.83699e-21
EGJ1500222_transcript_35961	59.3854	2.24154	0.515091	4.35173	1.35067e-05	0.000237225
EGJ1500222_transcript_34780	241.754	2.25152	0.379385	5.93466	2.94448e-09	8.84374e-08
EGJ1500222_transcript_20545	2153.86	2.26762	0.29973	7.56554	3.86262e-14	2.05034e-12
EGJ1500222_transcript_40513	11.2562	2.28343	0.609329	3.74744	0.000178646	0.00249581
EGJ1500222_transcript_32235	87.7838	2.2846	0.67319	3.39369	0.000689587	0.00822285
EGJ1500222_transcript_32152	538.678	2.28556	0.436786	5.23267	1.6708e-07	3.96793e-06
EGJ1500222_transcript_34744	116.902	2.28951	0.26306	8.70335	3.22231e-18	2.5499e-16
EGJ1500222_transcript_17240	670.265	2.29539	0.45939	4.99661	5.83466e-07	1.2695e-05
EGJ1500222_transcript_38191	110.336	2.29558	0.490995	4.67537	2.93423e-06	5.66888e-05
EGJ1500222_transcript_11345	143.065	2.3016	0.305559	7.53241	4.98114e-14	2.61175e-12
EGJ1500222_transcript_26060	543.969	2.31556	0.39208	5.90583	3.50867e-09	1.04215e-07
EGJ1500222_transcript_33687	232.089	2.32098	0.2817	8.23918	1.73393e-16	1.13713e-14
EGJ1500222_transcript_42564	10.6566	2.32161	0.677769	3.42538	0.000613949	0.0074278
EGJ1500222_transcript_27372	35.0791	2.32217	0.487939	4.75915	1.94409e-06	3.86385e-05
EGJ1500222_transcript_30580	150.594	2.32828	0.566516	4.10983	3.9595e-05	0.000634407
EGJ1500222_transcript_17354	285.348	2.3309	0.208408	11.1843	4.86696e-29	7.50878e-27
EGJ1500222_transcript_20605	1127.75	2.35648	0.182717	12.8969	4.68629e-38	1.16857e-35
EGJ1500222_transcript_30955	183.578	2.37352	0.229188	10.3562	3.9221e-25	4.83388e-23
EGJ1500222_transcript_36296	42.6447	2.37407	0.530609	4.47423	7.66877e-06	0.000139963
EGJ1500222_transcript_18867	1324.8	2.37933	0.253827	9.3738	6.997e-21	6.63941e-19
EGJ1500222_transcript_27415	233.925	2.39118	0.572963	4.17335	3.00151e-05	0.000492859
EGJ1500222_transcript_7177	24.6796	2.39433	0.329799	7.25997	3.87162e-13	1.82077e-11
EGJ1500222_transcript_37024	260.479	2.39629	0.706463	3.39196	0.000693948	0.00825455
EGJ1500222_transcript_28495	607.704	2.40448	0.504068	4.77015	1.84091e-06	3.66559e-05
EGJ1500222_transcript_22587	90.0694	2.40739	0.199162	12.0876	1.22813e-33	2.35155e-31
EGJ1500222_transcript_34275	306.905	2.41734	0.302625	7.98789	1.3727e-15	8.33924e-14
EGJ1500222_transcript_14822	664.058	2.41845	0.182669	13.2395	5.19087e-40	1.46471e-37
EGJ1500222_transcript_38603	41.027	2.42428	0.303135	7.99737	1.27109e-15	7.74393e-14
EGJ1500222_transcript_18607	881.591	2.4248	0.429315	5.64806	1.62264e-08	4.44981e-07
EGJ1500222_transcript_38929	165.529	2.43008	0.501767	4.84305	1.27863e-06	2.62144e-05
EGJ1500222_transcript_667	216.358	2.44861	0.289761	8.45046	2.90153e-17	2.08105e-15
EGJ1500222_transcript_39579	21.0242	2.4516	0.508896	4.81748	1.45385e-06	2.95804e-05
EGJ1500222_transcript_41356	70.8536	2.46094	0.532183	4.62424	3.75971e-06	7.16685e-05
EGJ1500222_transcript_22454	539.638	2.46102	0.600815	4.09613	4.20111e-05	0.000670832
EGJ1500222_transcript_34216	95.9671	2.47148	0.272921	9.05565	1.35758e-19	1.20802e-17
EGJ1500222_transcript_8298	649.467	2.47522	0.659264	3.75451	0.000173678	0.00243752
EGJ1500222_transcript_36562	52.7434	2.48224	0.315738	7.8617	3.78955e-15	2.22649e-13
EGJ1500222_transcript_21821	84.305	2.48656	0.334258	7.43906	1.01405e-13	5.10475e-12
EGJ1500222_transcript_24679	347.853	2.4872	0.183591	13.5475	8.1935e-42	2.54651e-39
EGJ1500222_transcript_16014	282.311	2.51417	0.300603	8.36374	6.07604e-17	4.23054e-15
EGJ1500222_transcript_15966	480.205	2.51497	0.610577	4.11901	3.80501e-05	0.000611224
EGJ1500222_transcript_14021	821.493	2.52809	0.505969	4.99654	5.83693e-07	1.2695e-05
EGJ1500222_transcript_19257	199.978	2.56446	0.424855	6.03608	1.57903e-09	4.9147e-08
EGJ1500222_transcript_30491	239.403	2.57383	0.675517	3.81016	0.000138876	0.00199611
EGJ1500222_transcript_23487	759.65	2.5758	0.380773	6.76466	1.33625e-11	5.44789e-10
EGJ1500222_transcript_39392	117.559	2.585	0.30166	8.56927	1.04144e-17	7.864e-16
EGJ1500222_transcript_33506	308.687	2.59794	0.499406	5.20205	1.97106e-07	4.61961e-06
EGJ1500222_transcript_13431	735.317	2.61579	0.626296	4.1766	2.95901e-05	0.000486253
EGJ1500222_transcript_23972	216.632	2.62215	0.57734	4.54177	5.57833e-06	0.000103573
EGJ1500222_transcript_41345	31.864	2.6524	0.765689	3.46407	0.000532067	0.00652383
EGJ1500222_transcript_26037	467.71	2.65913	0.412045	6.45351	1.09291e-10	3.95234e-09
EGJ1500222_transcript_20594	352.389	2.6712	0.563497	4.74039	2.13304e-06	4.21595e-05
EGJ1500222_transcript_1384	433.879	2.69682	0.175625	15.3555	3.2535e-53	1.66122e-50
EGJ1500222_transcript_34491	541.535	2.69914	0.493816	5.46588	4.60625e-08	1.1988e-06
EGJ1500222_transcript_25422	599.386	2.70388	0.600687	4.50132	6.75337e-06	0.000123995
EGJ1500222_transcript_5444	145.814	2.71543	0.59421	4.56982	4.88146e-06	9.14261e-05
EGJ1500222_transcript_35611	83.7433	2.74057	0.56841	4.82147	1.42503e-06	2.90769e-05
EGJ1500222_transcript_38089	49.22	2.74766	0.491413	5.59135	2.25314e-08	6.08546e-07
EGJ1500222_transcript_31894	27.373	2.74866	0.503887	5.45491	4.89989e-08	1.26906e-06
EGJ1500222_transcript_37525	39.6335	2.74969	0.40601	6.77247	1.26605e-11	5.18139e-10
EGJ1500222_transcript_31317	464.966	2.80139	0.202208	13.854	1.20364e-43	3.91093e-41
EGJ1500222_transcript_30316	333.385	2.81104	0.64428	4.36307	1.28248e-05	0.00022636
EGJ1500222_transcript_27201	635.037	2.81799	0.604715	4.66003	3.16159e-06	6.09715e-05
EGJ1500222_transcript_38972	11.3907	2.8218	0.744977	3.78777	0.000152005	0.00216451
EGJ1500222_transcript_32291	35.2101	2.82553	0.439643	6.42686	1.30263e-10	4.63265e-09
EGJ1500222_transcript_17976	425.107	2.8502	0.549535	5.18656	2.1421e-07	4.97156e-06
EGJ1500222_transcript_42939	6.32851	2.85098	0.718718	3.96675	7.2858e-05	0.00111048
EGJ1500222_transcript_37667	38.1831	2.85591	0.268992	10.6171	2.48191e-26	3.22573e-24
EGJ1500222_transcript_39512	84.9296	2.85883	0.214664	13.3177	1.8257e-40	5.29083e-38
EGJ1500222_transcript_14779	531.97	2.86771	0.223916	12.807	1.49744e-37	3.60816e-35
EGJ1500222_transcript_25811	183.343	2.8748	0.440761	6.52235	6.9214e-11	2.55913e-09
EGJ1500222_transcript_37635	91.479	2.88548	0.476033	6.06152	1.34841e-09	4.24622e-08
EGJ1500222_transcript_33913	432.04	2.90356	0.299411	9.69758	3.08727e-22	3.22958e-20
EGJ1500222_transcript_36464	157.297	2.90481	0.43003	6.7549	1.42933e-11	5.79433e-10
EGJ1500222_transcript_25228	1228.06	2.92702	0.636246	4.60045	4.21574e-06	7.97236e-05
EGJ1500222_transcript_31690	257.422	2.96583	0.695056	4.26703	1.98089e-05	0.000338488
EGJ1500222_transcript_29785	483.833	2.97936	0.704995	4.22608	2.37801e-05	0.00039841
EGJ1500222_transcript_37651	130.331	2.98692	0.38079	7.844	4.36431e-15	2.54328e-13
EGJ1500222_transcript_29796	19.3335	2.99374	0.693753	4.31529	1.59397e-05	0.000276782
EGJ1500222_transcript_26789	1031.36	2.99952	0.251444	11.9292	8.34048e-33	1.50304e-30
EGJ1500222_transcript_26699	267.486	3.00659	0.313034	9.60467	7.64011e-22	7.91508e-20
EGJ1500222_transcript_38528	151.41	3.02419	0.621099	4.8691	1.12108e-06	2.32736e-05
EGJ1500222_transcript_24307	208.164	3.03112	0.340677	8.89732	5.72089e-19	4.86843e-17
EGJ1500222_transcript_33200	199.139	3.03849	0.900754	3.37328	0.000742795	0.00876188
EGJ1500222_transcript_34860	2892.33	3.04435	0.871108	3.4948	0.000474424	0.00592202
EGJ1500222_transcript_17066	396.995	3.05078	0.616625	4.94756	7.51512e-07	1.6036e-05
EGJ1500222_transcript_34729	98.3142	3.06959	0.445652	6.88786	5.66374e-12	2.39564e-10
EGJ1500222_transcript_6666	168.473	3.07822	0.238559	12.9034	4.30757e-38	1.08677e-35
EGJ1500222_transcript_32968	1073.21	3.08127	0.144938	21.2592	2.7071e-100	8.29339e-97
EGJ1500222_transcript_3193	132.109	3.09085	0.402129	7.68622	1.51542e-14	8.29036e-13
EGJ1500222_transcript_25074	1325.8	3.11343	0.706879	4.40447	1.06042e-05	0.000189505
EGJ1500222_transcript_3580	165.404	3.11581	0.347579	8.96434	3.12149e-19	2.72115e-17
EGJ1500222_transcript_2528	362.502	3.11672	0.795993	3.91551	9.02138e-05	0.00135289
EGJ1500222_transcript_25557	969.165	3.12181	0.208696	14.9587	1.36769e-50	6.66596e-48
EGJ1500222_transcript_33338	233.942	3.12259	0.561203	5.56411	2.635e-08	7.05462e-07
EGJ1500222_transcript_20428	575.133	3.1233	0.32899	9.4936	2.2318e-21	2.19545e-19
EGJ1500222_transcript_31439	333.719	3.129	0.371289	8.42739	3.53464e-17	2.50995e-15
EGJ1500222_transcript_21739	399.168	3.15868	0.530434	5.9549	2.6023e-09	7.86005e-08
EGJ1500222_transcript_39396	39.7943	3.17296	0.474763	6.68325	2.33694e-11	9.12855e-10
EGJ1500222_transcript_23205	262.514	3.18156	0.726579	4.37883	1.1932e-05	0.000211647
EGJ1500222_transcript_24984	253.328	3.20183	0.80462	3.9793	6.91179e-05	0.00106101
EGJ1500222_transcript_25408	220.113	3.20208	0.561522	5.7025	1.18065e-08	3.31837e-07
EGJ1500222_transcript_35510	124.151	3.20457	0.552767	5.79733	6.7378e-09	1.9343e-07
EGJ1500222_transcript_32351	36.135	3.22253	0.723091	4.45661	8.32676e-06	0.0001511
EGJ1500222_transcript_33121	307.149	3.2316	0.314927	10.2614	1.05126e-24	1.26653e-22
EGJ1500222_transcript_8425	270.328	3.27502	0.314244	10.4219	1.96999e-25	2.44199e-23
EGJ1500222_transcript_27055	217.548	3.29444	0.281726	11.6938	1.3717e-31	2.35328e-29
EGJ1500222_transcript_42145	5.65736	3.31123	0.71733	4.61604	3.91127e-06	7.44252e-05
EGJ1500222_transcript_11638	879.889	3.32979	0.42544	7.82671	5.00794e-15	2.91044e-13
EGJ1500222_transcript_22294	458.939	3.33277	0.463783	7.18604	6.66958e-13	3.0759e-11
EGJ1500222_transcript_27215	981.761	3.3343	0.552058	6.03976	1.54344e-09	4.83904e-08
EGJ1500222_transcript_11497	1107.35	3.34274	0.604392	5.53075	3.18873e-08	8.46316e-07
EGJ1500222_transcript_13026	730.498	3.38349	0.45937	7.36551	1.76471e-13	8.5043e-12
EGJ1500222_transcript_18328	653.668	3.38573	0.723462	4.67989	2.87026e-06	5.56031e-05
EGJ1500222_transcript_37686	34.5253	3.4103	0.996868	3.42102	0.000623873	0.00753319
EGJ1500222_transcript_32006	183.053	3.41499	0.610234	5.59619	2.19111e-08	5.94037e-07
EGJ1500222_transcript_42012	28.0025	3.42968	0.422428	8.11898	4.70113e-16	2.94783e-14
EGJ1500222_transcript_30307	47.5956	3.43288	0.449315	7.64026	2.16786e-14	1.16809e-12
EGJ1500222_transcript_25923	645.914	3.43772	0.730561	4.7056	2.53126e-06	4.9438e-05
EGJ1500222_transcript_40162	979.605	3.43796	0.489782	7.01938	2.22851e-12	9.75314e-11
EGJ1500222_transcript_34156	1808.13	3.44601	0.59747	5.76767	8.03752e-09	2.2982e-07
EGJ1500222_transcript_5843	123.137	3.45416	0.656612	5.26058	1.43601e-07	3.43696e-06
EGJ1500222_transcript_4543	102.486	3.48252	0.281563	12.3686	3.86727e-35	8.46262e-33
EGJ1500222_transcript_36295	233.179	3.52554	0.286746	12.295	9.63683e-35	2.00643e-32
EGJ1500222_transcript_20254	222.96	3.54941	0.896835	3.95771	7.56716e-05	0.00114684
EGJ1500222_transcript_37296	201.633	3.5527	0.320642	11.0799	1.56991e-28	2.32184e-26
EGJ1500222_transcript_29430	5.83156	3.56192	0.997214	3.57187	0.000354444	0.00457069
EGJ1500222_transcript_7619	540.4	3.57919	0.876324	4.08432	4.42063e-05	0.000702746
EGJ1500222_transcript_32650	616.087	3.58142	0.41281	8.67572	4.10936e-18	3.21625e-16
EGJ1500222_transcript_3696	309.192	3.61375	0.712032	5.07527	3.86955e-07	8.68017e-06
EGJ1500222_transcript_34827	200.709	3.63591	0.674843	5.38779	7.13281e-08	1.79534e-06
EGJ1500222_transcript_41843	149.464	3.64975	0.604622	6.03641	1.57584e-09	4.9119e-08
EGJ1500222_transcript_41014	612.823	3.65727	0.787604	4.64354	3.42486e-06	6.59301e-05
EGJ1500222_transcript_32475	326.6	3.66106	0.211534	17.3072	4.15218e-67	3.71014e-64
EGJ1500222_transcript_15813	149.508	3.67021	0.716131	5.12505	2.97455e-07	6.82239e-06
EGJ1500222_transcript_31116	145.627	3.68011	0.478427	7.69211	1.44723e-14	7.95789e-13
EGJ1500222_transcript_29248	2095.53	3.69297	0.497148	7.4283	1.1e-13	5.51157e-12
EGJ1500222_transcript_39507	96.0459	3.69585	0.501361	7.37162	1.68563e-13	8.1599e-12
EGJ1500222_transcript_16058	220.509	3.72008	0.363169	10.2434	1.26718e-24	1.51814e-22
EGJ1500222_transcript_1265	421.67	3.73417	0.204214	18.2855	1.07944e-74	1.65347e-71
EGJ1500222_transcript_17173	273.159	3.75989	0.505042	7.44469	9.7169e-14	4.9146e-12
EGJ1500222_transcript_34382	263.888	3.76414	0.425763	8.84093	9.49262e-19	7.92098e-17
EGJ1500222_transcript_42041	61.3035	3.76733	0.744571	5.05973	4.19857e-07	9.39857e-06
EGJ1500222_transcript_4247	423.816	3.77786	1.11479	3.38886	0.000701834	0.00833379
EGJ1500222_transcript_8279	743.226	3.79014	0.630964	6.00691	1.89096e-09	5.8097e-08
EGJ1500222_transcript_23497	468.655	3.79996	0.345744	10.9907	4.23658e-28	6.09755e-26
EGJ1500222_transcript_3047	427.578	3.81248	0.672306	5.67076	1.42169e-08	3.92382e-07
EGJ1500222_transcript_25234	184.093	3.84444	0.311711	12.3333	5.99082e-35	1.28473e-32
EGJ1500222_transcript_80	5516.61	3.86777	1.14364	3.38198	0.000719644	0.00852639
EGJ1500222_transcript_26680	532.015	3.87757	0.807001	4.80491	1.5482e-06	3.14405e-05
EGJ1500222_transcript_22526	91.1742	3.9303	0.404089	9.72632	2.3286e-22	2.47212e-20
EGJ1500222_transcript_39712	34.9292	3.94163	0.731135	5.39112	7.00197e-08	1.76656e-06
EGJ1500222_transcript_25318	311.706	3.99439	0.402425	9.92581	3.21472e-23	3.572e-21
EGJ1500222_transcript_43307	4.96126	4.00137	1.153	3.4704	0.000519681	0.00640491
EGJ1500222_transcript_5408	823.089	4.03231	1.0489	3.84432	0.000120889	0.00176268
EGJ1500222_transcript_40445	17.4852	4.09283	0.821674	4.98108	6.323e-07	1.36415e-05
EGJ1500222_transcript_7847	436.398	4.09658	0.47069	8.70337	3.22183e-18	2.5499e-16
EGJ1500222_transcript_32100	390.484	4.15624	0.255948	16.2386	2.68933e-59	1.86041e-56
EGJ1500222_transcript_781	520.103	4.18148	0.276536	15.1209	1.17876e-51	5.87874e-49
EGJ1500222_transcript_3817	299.169	4.18454	0.512297	8.1682	3.13018e-16	2.00978e-14
EGJ1500222_transcript_3126	48.1874	4.22049	1.01968	4.13903	3.48779e-05	0.000564496
EGJ1500222_transcript_31395	196.502	4.2795	0.292999	14.6059	2.57746e-48	1.06296e-45
EGJ1500222_transcript_16762	449.859	4.32393	0.479964	9.00887	2.0819e-19	1.84489e-17
EGJ1500222_transcript_23634	323.813	4.3488	0.400941	10.8465	2.07279e-27	2.88642e-25
EGJ1500222_transcript_2835	335.022	4.45848	0.463259	9.62417	6.32181e-22	6.58113e-20
EGJ1500222_transcript_17021	408.07	4.46046	0.339885	13.1234	2.41712e-39	6.64553e-37
EGJ1500222_transcript_8718	32.7282	4.48486	0.545578	8.22038	2.02867e-16	1.32234e-14
EGJ1500222_transcript_28410	126.75	4.50222	0.406844	11.0662	1.82963e-28	2.68743e-26
EGJ1500222_transcript_5875	73.2235	4.52039	0.421608	10.7218	8.0426e-27	1.07796e-24
EGJ1500222_transcript_25813	76.2219	4.55914	0.754958	6.03894	1.55134e-09	4.84963e-08
EGJ1500222_transcript_40596	18.2183	4.57905	0.517456	8.84916	8.81779e-19	7.41559e-17
EGJ1500222_transcript_36367	84.3858	4.5889	0.317722	14.4431	2.77034e-47	1.06323e-44
EGJ1500222_transcript_11337	820.465	4.6121	0.721218	6.39488	1.60671e-10	5.66709e-09
EGJ1500222_transcript_23769	249.355	4.61449	0.358452	12.8734	6.35683e-38	1.56692e-35
EGJ1500222_transcript_24636	588.129	4.64511	0.211793	21.9323	1.27841e-106	9.13851e-103
EGJ1500222_transcript_11530	818.815	4.67336	0.698211	6.69335	2.18125e-11	8.56721e-10
EGJ1500222_transcript_40709	10.4616	4.7012	0.806376	5.83004	5.54146e-09	1.60807e-07
EGJ1500222_transcript_19832	941.914	4.70226	0.54918	8.56233	1.10611e-17	8.32296e-16
EGJ1500222_transcript_37425	905.41	4.71958	1.36611	3.45476	0.000550786	0.0067341
EGJ1500222_transcript_27296	791.779	4.72002	0.844814	5.58706	2.30951e-08	6.21424e-07
EGJ1500222_transcript_15686	470.066	4.72353	0.610206	7.74088	9.87306e-15	5.58649e-13
EGJ1500222_transcript_39580	9.66761	4.76787	1.0131	4.70622	2.5235e-06	4.93314e-05
EGJ1500222_transcript_18841	405.656	4.77666	0.555121	8.60472	7.65019e-18	5.83838e-16
EGJ1500222_transcript_41115	97.248	4.82245	0.360487	13.3776	8.17149e-41	2.40052e-38
EGJ1500222_transcript_27969	323.03	4.85571	0.911422	5.32762	9.95072e-08	2.45845e-06
EGJ1500222_transcript_41506	2513.35	4.85633	0.807804	6.01177	1.83511e-09	5.65429e-08
EGJ1500222_transcript_41151	26.0161	4.86258	0.650741	7.47237	7.87639e-14	4.04089e-12
EGJ1500222_transcript_9748	567.916	4.87004	0.755474	6.44634	1.1458e-10	4.11587e-09
EGJ1500222_transcript_35314	518.809	4.91345	0.273932	17.9367	6.09336e-72	7.25956e-69
EGJ1500222_transcript_41562	12.0795	4.94873	0.769603	6.43023	1.27407e-10	4.53861e-09
EGJ1500222_transcript_16889	1190.73	4.95116	0.546552	9.0589	1.31767e-19	1.18232e-17
EGJ1500222_transcript_40504	18.9071	4.9626	0.722659	6.86714	6.55022e-12	2.74892e-10
EGJ1500222_transcript_22296	359.97	4.9669	0.421229	11.7914	4.32044e-32	7.47192e-30
EGJ1500222_transcript_37944	88.2696	4.97356	0.30976	16.0562	5.17659e-58	2.92137e-55
EGJ1500222_transcript_40514	40.2153	5.00375	0.41236	12.1344	6.9392e-34	1.37788e-31
EGJ1500222_transcript_35073	461.924	5.0058	0.81731	6.12472	9.08414e-10	2.90327e-08
EGJ1500222_transcript_4773	146.563	5.06368	0.388996	13.0173	9.75687e-39	2.55166e-36
EGJ1500222_transcript_38758	51.0517	5.11719	0.941186	5.43696	5.41967e-08	1.39358e-06
EGJ1500222_transcript_25450	741.642	5.24994	0.813843	6.45081	1.11257e-10	4.00319e-09
EGJ1500222_transcript_8907	72.5477	5.28112	0.865072	6.10484	1.02904e-09	3.26931e-08
EGJ1500222_transcript_42249	85.8997	5.29397	0.420505	12.5896	2.41042e-36	5.61865e-34
EGJ1500222_transcript_35969	185.4	5.32606	0.336184	15.8427	1.57902e-56	8.68261e-54
EGJ1500222_transcript_42422	14.6044	5.3328	0.980586	5.43839	5.37649e-08	1.3858e-06
EGJ1500222_transcript_20828	249.525	5.36469	0.45988	11.6654	1.91516e-31	3.25957e-29
EGJ1500222_transcript_7163	56.6929	5.37037	0.71334	7.52848	5.13326e-14	2.67841e-12
EGJ1500222_transcript_9380	44.0686	5.52575	0.522074	10.5842	3.52693e-26	4.50208e-24
EGJ1500222_transcript_10055	18.9924	5.66138	0.678861	8.33952	7.45904e-17	5.09424e-15
EGJ1500222_transcript_19201	2327.63	5.70423	0.933682	6.10939	1.00012e-09	3.18213e-08
EGJ1500222_transcript_33048	222.831	5.79469	1.16287	4.98311	6.25713e-07	1.3513e-05
EGJ1500222_transcript_34945	120.074	5.92977	0.335744	17.6616	8.28715e-70	8.8859e-67
EGJ1500222_transcript_43238	9.77173	5.9356	0.887511	6.68792	2.26364e-11	8.87456e-10
EGJ1500222_transcript_42949	27.6973	6.10678	0.964312	6.33278	2.40784e-10	8.22232e-09
EGJ1500222_transcript_21749	424.563	6.38979	0.578987	11.0362	2.55695e-28	3.73019e-26
EGJ1500222_transcript_41448	47.7126	6.51661	0.762678	8.54438	1.29226e-17	9.65592e-16
EGJ1500222_transcript_28193	1763.94	6.60697	1.05759	6.24718	4.17925e-10	1.38522e-08
EGJ1500222_transcript_43699	6.24389	6.6965	1.13522	5.89888	3.65985e-09	1.08405e-07
EGJ1500222_transcript_28008	1923.95	7.20943	1.94104	3.71422	0.000203833	0.0027931
EGJ1500222_transcript_38295	33.2042	7.3282	0.777489	9.42546	4.28211e-21	4.11793e-19
EGJ1500222_transcript_42273	9.80819	7.35865	1.06665	6.89883	5.24316e-12	2.23082e-10
EGJ1500222_transcript_43337	10.3917	7.45035	1.10057	6.76956	1.29175e-11	5.2765e-10
EGJ1500222_transcript_7097	1262.71	7.46671	1.79176	4.16725	3.08297e-05	0.000504305
EGJ1500222_transcript_40030	19.2078	7.83435	0.995497	7.86979	3.55244e-15	2.10448e-13
EGJ1500222_transcript_42509	13.9308	7.87269	1.03782	7.58579	3.30466e-14	1.75852e-12
EGJ1500222_transcript_7562	676.949	8.15298	2.13807	3.81324	0.000137156	0.00197403
EGJ1500222_transcript_41155	17.6335	8.20005	0.984091	8.33261	7.90782e-17	5.36656e-15
EGJ1500222_transcript_10500	18.8085	8.30258	1.16822	7.10703	1.18569e-12	5.31466e-11
EGJ1500222_transcript_7653	18.8552	8.30612	1.30283	6.37543	1.82456e-10	6.38299e-09
EGJ1500222_transcript_9700	86.6669	8.47281	1.59496	5.31224	1.08285e-07	2.65391e-06
EGJ1500222_transcript_42049	22.4628	8.55435	0.926788	9.23011	2.70362e-20	2.48838e-18
EGJ1500222_transcript_43257	23.0073	8.59146	0.957232	8.97531	2.82544e-19	2.47313e-17
EGJ1500222_transcript_42620	34.6734	9.18149	1.01361	9.05824	1.32567e-19	1.18454e-17
EGJ1500222_transcript_37127	154.304	9.19597	0.866685	10.6105	2.66285e-26	3.44004e-24
EGJ1500222_transcript_40745	37.8181	9.3084	1.14542	8.12663	4.41386e-16	2.79219e-14
EGJ1500222_transcript_39524	852.923	10.453	3.06759	3.40755	0.000655486	0.00787061
EGJ1500222_transcript_40775	309.504	11.368	1.02352	11.1068	1.16211e-28	1.74276e-26
