# Supplementary material for: Characterization of the full-length transcriptome of female Eucoleus annulatus and comparative transcriptomic analysis of its head, middle, and tail body sections
Source: Parasit Vectors. 2026 Apr 6;19:209. doi: 10.1186/s13071-026-07388-z (PMC13170309; doi:10.1186/s13071-026-07388-z)
Supplement: Supplementary file 9 — Additional file 9: Table S8. Differentially expressed genes identified in the middle of E. annulatus. [file 13071_2026_7388_MOESM9_ESM.xlsx]

## Sheet: Sheet1
E.annulatus_Middle_VS_other_results
	baseMean	log2FoldChange	lfcSE	stat	pvalue	padj
EGJ1500222_transcript_40063	3357.94	-28.5905	3.43427	-8.32505	8.42918e-17	5.62945e-15
EGJ1500222_transcript_2808	774.072	-26.5884	3.4343	-7.742	9.78643e-15	5.46919e-13
EGJ1500222_transcript_6862	705.073	-26.4569	3.43431	-7.7037	1.32186e-14	7.2365e-13
EGJ1500222_transcript_40775	309.504	-25.3169	3.43437	-7.37162	1.68561e-13	8.31566e-12
EGJ1500222_transcript_43112	107.705	-23.893	3.43459	-6.95658	3.48623e-12	1.51446e-10
EGJ1500222_transcript_7415	317.278	-23.4026	3.43437	-6.81423	9.47672e-12	3.91851e-10
EGJ1500222_transcript_9922	54.944	-22.977	3.43492	-6.68923	2.2435e-11	8.98235e-10
EGJ1500222_transcript_10347	16.9841	-21.3802	3.4364	-6.2217	4.91802e-10	1.67525e-08
EGJ1500222_transcript_36641	9508.92	-16.3421	2.04387	-7.99567	1.28867e-15	7.83426e-14
EGJ1500222_transcript_31419	4247.47	-14.0917	3.42686	-4.11213	3.9202e-05	0.000641216
EGJ1500222_transcript_9755	701.972	-12.5823	2.41993	-5.19946	1.99868e-07	4.8796e-06
EGJ1500222_transcript_7562	676.949	-12.53	2.57812	-4.86011	1.17323e-06	2.57439e-05
EGJ1500222_transcript_40577	8481.28	-12.5023	0.743594	-16.8133	1.94974e-63	2.78943e-60
EGJ1500222_transcript_43980	862.071	-11.9072	2.03937	-5.8387	5.26104e-09	1.58126e-07
EGJ1500222_transcript_31726	2014.62	-11.692	0.951492	-12.2881	1.05006e-34	2.39726e-32
EGJ1500222_transcript_29574	1822.76	-11.5436	0.958762	-12.0402	2.18538e-33	4.64339e-31
EGJ1500222_transcript_9311	4517.07	-11.3246	3.26481	-3.46869	0.000523003	0.00660992
EGJ1500222_transcript_7518	38254.7	-11.3168	1.28116	-8.83325	1.01677e-18	7.87723e-17
EGJ1500222_transcript_27727	1492.78	-11.26	0.946381	-11.898	1.21279e-32	2.47872e-30
EGJ1500222_transcript_27974	1946.19	-11.206	0.854044	-13.1211	2.49325e-39	7.62149e-37
EGJ1500222_transcript_4047	1528.39	-10.8588	0.847597	-12.8113	1.41773e-37	3.8512e-35
EGJ1500222_transcript_34327	1807.53	-10.8027	0.787668	-13.7148	8.28044e-43	3.29071e-40
EGJ1500222_transcript_34823	198.267	-10.7586	1.34408	-8.00439	1.20057e-15	7.34025e-14
EGJ1500222_transcript_42908	182.537	-10.6364	1.2013	-8.85414	8.43348e-19	6.58118e-17
EGJ1500222_transcript_39215	174.676	-10.576	1.38542	-7.63377	2.27986e-14	1.22929e-12
EGJ1500222_transcript_37426	2950.2	-10.5289	0.813963	-12.9354	2.84223e-38	8.02557e-36
EGJ1500222_transcript_9976	145.847	-10.3132	1.20833	-8.5351	1.40037e-17	9.8855e-16
EGJ1500222_transcript_41985	80.0501	-9.44978	2.29159	-4.12367	3.72881e-05	0.000611776
EGJ1500222_transcript_37127	154.304	-9.44151	2.27978	-4.14142	3.45169e-05	0.000570672
EGJ1500222_transcript_39632	77.6277	-9.41307	1.2722	-7.39906	1.37149e-13	6.82882e-12
EGJ1500222_transcript_7361	379.632	-9.25597	1.41726	-6.53087	6.53872e-11	2.46177e-09
EGJ1500222_transcript_7500	68.2415	-9.22058	2.40313	-3.8369	0.000124599	0.00184025
EGJ1500222_transcript_43263	60.2474	-9.0296	1.20959	-7.46503	8.32788e-14	4.23498e-12
EGJ1500222_transcript_42704	49.0715	-8.74961	1.40622	-6.22208	4.90619e-10	1.67388e-08
EGJ1500222_transcript_24401	780.241	-8.63508	1.34315	-6.42898	1.28466e-10	4.66477e-09
EGJ1500222_transcript_37921	192.631	-8.31599	0.890794	-9.33548	1.00532e-20	9.29925e-19
EGJ1500222_transcript_42554	27.807	-7.92647	1.22897	-6.4497	1.12069e-10	4.10411e-09
EGJ1500222_transcript_42949	27.6973	-7.91716	1.90662	-4.15247	3.28907e-05	0.000548861
EGJ1500222_transcript_39704	480.939	-7.83735	0.582969	-13.4439	3.34537e-41	1.23779e-38
EGJ1500222_transcript_40088	498.85	-7.77233	0.551063	-14.1042	3.57587e-45	1.59871e-42
EGJ1500222_transcript_7097	1262.71	-7.54255	2.16715	-3.4804	0.000500662	0.00636129
EGJ1500222_transcript_42141	21.1384	-7.53127	1.41381	-5.32694	9.98808e-08	2.54264e-06
EGJ1500222_transcript_39859	21.0492	-7.52216	1.28225	-5.86636	4.45459e-09	1.34977e-07
EGJ1500222_transcript_38529	175.633	-7.42944	0.851827	-8.72177	2.73895e-18	2.08432e-16
EGJ1500222_transcript_38403	19666.5	-7.40627	0.537611	-13.7763	3.54115e-43	1.4614e-40
EGJ1500222_transcript_34129	126.551	-7.26443	0.814815	-8.91542	4.85952e-19	3.84817e-17
EGJ1500222_transcript_35232	17.5417	-7.25624	1.21765	-5.95921	2.53454e-09	7.84591e-08
EGJ1500222_transcript_42079	17.2999	-7.21658	1.2978	-5.56062	2.68821e-08	7.43414e-07
EGJ1500222_transcript_40624	16.8297	-7.19921	1.62343	-4.43457	9.22557e-06	0.000172157
EGJ1500222_transcript_42070	113.906	-7.17088	0.801661	-8.94502	3.71875e-19	2.95572e-17
EGJ1500222_transcript_28193	1763.94	-7.00413	1.50333	-4.65907	3.17637e-06	6.45501e-05
EGJ1500222_transcript_5628	48.2981	-6.91562	1.95289	-3.54122	0.000398287	0.00520538
EGJ1500222_transcript_3123	795.663	-6.86344	0.350462	-19.584	2.117e-85	5.67886e-82
EGJ1500222_transcript_6248	295.556	-6.8412	0.755889	-9.05054	1.4226e-19	1.17419e-17
EGJ1500222_transcript_8907	72.5477	-6.83968	1.45864	-4.68908	2.74439e-06	5.67386e-05
EGJ1500222_transcript_1239	298.754	-6.83778	0.621888	-10.9952	4.02996e-28	6.26688e-26
EGJ1500222_transcript_5330	184.52	-6.82492	0.598789	-11.3979	4.28442e-30	7.66197e-28
EGJ1500222_transcript_31378	1418.07	-6.76911	0.918621	-7.36878	1.72202e-13	8.47583e-12
EGJ1500222_transcript_35914	478.81	-6.72305	1.62221	-4.14437	3.40743e-05	0.00056466
EGJ1500222_transcript_4738	362.6	-6.68064	1.22142	-5.46958	4.51093e-08	1.20554e-06
EGJ1500222_transcript_38876	139.873	-6.64579	0.61878	-10.7402	6.59349e-27	9.43309e-25
EGJ1500222_transcript_38888	145.251	-6.62793	1.44169	-4.59734	4.27911e-06	8.48704e-05
EGJ1500222_transcript_10178	11.551	-6.62739	1.2965	-5.11175	3.19187e-07	7.61083e-06
EGJ1500222_transcript_21749	424.563	-6.62011	1.32259	-5.00539	5.57484e-07	1.27816e-05
EGJ1500222_transcript_35279	307.03	-6.61493	0.58631	-11.2823	1.60466e-29	2.73302e-27
EGJ1500222_transcript_4425	741.125	-6.54157	0.641213	-10.2019	1.94491e-24	2.39873e-22
EGJ1500222_transcript_34242	121.553	-6.48296	1.49776	-4.32845	1.50161e-05	0.000268986
EGJ1500222_transcript_4797	531.315	-6.42336	0.382276	-16.803	2.322e-63	3.11438e-60
EGJ1500222_transcript_39580	9.66761	-6.4026	1.84541	-3.46947	0.000521486	0.00659463
EGJ1500222_transcript_36610	726.359	-6.38477	0.630706	-10.1232	4.35863e-24	5.13936e-22
EGJ1500222_transcript_31723	103.611	-6.36094	0.701119	-9.07255	1.16263e-19	9.86164e-18
EGJ1500222_transcript_38066	55.9268	-6.30304	1.09626	-5.7496	8.94525e-09	2.61533e-07
EGJ1500222_transcript_39529	156.502	-6.29945	1.36116	-4.62799	3.69226e-06	7.433e-05
EGJ1500222_transcript_35508	308.876	-6.23576	0.954207	-6.53502	6.35996e-11	2.39868e-09
EGJ1500222_transcript_37631	44.2943	-6.15456	1.12262	-5.48234	4.19729e-08	1.12875e-06
EGJ1500222_transcript_35073	461.924	-6.12257	1.09792	-5.57654	2.45346e-08	6.80249e-07
EGJ1500222_transcript_2698	404.99	-6.10026	0.514653	-11.8531	2.07255e-32	4.19594e-30
EGJ1500222_transcript_31223	377.241	-6.09855	0.520356	-11.72	1.00712e-31	2.00118e-29
EGJ1500222_transcript_42252	1834.66	-5.92189	0.543548	-10.8949	1.21947e-27	1.83006e-25
EGJ1500222_transcript_2520	376.688	-5.91672	0.504629	-11.7249	9.50346e-32	1.90602e-29
EGJ1500222_transcript_21941	1718.91	-5.91566	1.08046	-5.47514	4.37154e-08	1.17267e-06
EGJ1500222_transcript_23731	646.223	-5.8981	0.400907	-14.7119	5.40696e-49	2.7627e-46
EGJ1500222_transcript_5589	37.382	-5.89455	1.56415	-3.76854	0.000164207	0.00235869
EGJ1500222_transcript_35926	70.8508	-5.88845	0.772053	-7.627	2.40287e-14	1.29237e-12
EGJ1500222_transcript_25154	1140.73	-5.87808	1.49528	-3.93109	8.45612e-05	0.00129812
EGJ1500222_transcript_19640	1431.27	-5.82849	1.3666	-4.26496	1.99939e-05	0.000348863
EGJ1500222_transcript_37726	87.7119	-5.73837	0.640203	-8.96335	3.14954e-19	2.53143e-17
EGJ1500222_transcript_8858	32.4328	-5.73713	0.949871	-6.03991	1.54205e-09	4.90256e-08
EGJ1500222_transcript_13568	3079.32	-5.71506	1.16226	-4.91721	8.77879e-07	1.96038e-05
EGJ1500222_transcript_18982	463.782	-5.62744	0.443152	-12.6987	6.01515e-37	1.51865e-34
EGJ1500222_transcript_4363	145.212	-5.62529	0.536626	-10.4827	1.03757e-25	1.39164e-23
EGJ1500222_transcript_15166	2733.31	-5.62184	1.14945	-4.89089	1.00379e-06	2.22076e-05
EGJ1500222_transcript_43012	181.037	-5.61398	0.864775	-6.49184	8.47958e-11	3.15376e-09
EGJ1500222_transcript_1919	151.558	-5.58518	0.725145	-7.70215	1.33795e-14	7.30594e-13
EGJ1500222_transcript_26749	390.599	-5.56907	1.14103	-4.88072	1.05697e-06	2.3312e-05
EGJ1500222_transcript_13187	3509.74	-5.5684	1.19142	-4.67374	2.9576e-06	6.05053e-05
EGJ1500222_transcript_40504	18.9071	-5.5681	1.59114	-3.49945	0.000466228	0.00597328
EGJ1500222_transcript_43114	5.39807	-5.53644	1.50295	-3.68373	0.000229846	0.00319669
EGJ1500222_transcript_34945	120.074	-5.48167	1.33805	-4.09677	4.18957e-05	0.000683192
EGJ1500222_transcript_40877	614.053	-5.47369	1.09242	-5.01062	5.42551e-07	1.24792e-05
EGJ1500222_transcript_21096	1150.18	-5.46575	1.23716	-4.41798	9.96254e-06	0.000184625
EGJ1500222_transcript_32989	1266.91	-5.38812	0.523746	-10.2877	8.00907e-25	1.02919e-22
EGJ1500222_transcript_13128	3239.27	-5.36927	1.17399	-4.57353	4.79573e-06	9.45922e-05
EGJ1500222_transcript_11337	820.465	-5.36282	1.0122	-5.29818	1.16965e-07	2.94955e-06
EGJ1500222_transcript_13015	3736.05	-5.3593	1.20763	-4.43788	9.08503e-06	0.000169682
EGJ1500222_transcript_26005	410.109	-5.35847	0.34494	-15.5345	2.02733e-54	1.45021e-51
EGJ1500222_transcript_11530	818.815	-5.33062	1.02453	-5.20297	1.96128e-07	4.79922e-06
EGJ1500222_transcript_36689	277.757	-5.32962	0.62903	-8.47276	2.39651e-17	1.65901e-15
EGJ1500222_transcript_34320	799.405	-5.32472	0.267484	-19.9067	3.56276e-88	1.09224e-84
EGJ1500222_transcript_28567	73.1392	-5.32387	1.27863	-4.16374	3.13078e-05	0.000525716
EGJ1500222_transcript_6814	38.6269	-5.31896	1.47078	-3.61643	0.000298694	0.00403906
EGJ1500222_transcript_32043	39.1786	-5.28854	0.731255	-7.23213	4.75468e-13	2.24254e-11
EGJ1500222_transcript_2811	70.9406	-5.27967	1.28636	-4.10434	4.05468e-05	0.000662202
EGJ1500222_transcript_13823	3083.46	-5.24144	1.20151	-4.36236	1.28669e-05	0.000233015
EGJ1500222_transcript_14821	1134.69	-5.23971	1.00507	-5.2133	1.85509e-07	4.56016e-06
EGJ1500222_transcript_19201	2327.63	-5.22447	1.4224	-3.67301	0.000239708	0.00332309
EGJ1500222_transcript_3138	292.932	-5.19431	0.531275	-9.77707	1.41243e-22	1.508e-20
EGJ1500222_transcript_13321	5013.05	-5.17128	1.23228	-4.19652	2.71044e-05	0.000461268
EGJ1500222_transcript_42642	54.1783	-5.16653	0.935518	-5.52264	3.33935e-08	9.12896e-07
EGJ1500222_transcript_117	3270.16	-5.15274	1.19369	-4.31666	1.58408e-05	0.000281827
EGJ1500222_transcript_13075	3163.16	-5.14033	1.15127	-4.46492	8.00991e-06	0.000151181
EGJ1500222_transcript_13354	5154.04	-5.12766	1.23377	-4.1561	3.2372e-05	0.000542313
EGJ1500222_transcript_13069	2958.63	-5.11687	1.14772	-4.45829	8.26177e-06	0.000155524
EGJ1500222_transcript_35205	122.102	-5.11407	0.536349	-9.53497	1.49935e-21	1.46254e-19
EGJ1500222_transcript_13122	3199.48	-5.09627	1.1597	-4.39447	1.11045e-05	0.00020333
EGJ1500222_transcript_276	5385.58	-5.09324	1.22206	-4.16775	3.07618e-05	0.000517357
EGJ1500222_transcript_13095	5422.48	-5.09175	1.22957	-4.14108	3.45677e-05	0.000571072
EGJ1500222_transcript_13159	3281.49	-5.0811	1.16829	-4.34918	1.36646e-05	0.000246629
EGJ1500222_transcript_15896	1757.29	-5.07533	1.05597	-4.80633	1.5373e-06	3.29245e-05
EGJ1500222_transcript_17689	3814.32	-5.05625	1.16651	-4.33452	1.46076e-05	0.000261887
EGJ1500222_transcript_13208	3216.03	-5.04707	1.18408	-4.26244	2.02204e-05	0.000352215
EGJ1500222_transcript_6272	19.4227	-5.0444	0.992649	-5.08175	3.73971e-07	8.82885e-06
EGJ1500222_transcript_37708	37.8859	-5.03042	0.830975	-6.05363	1.41619e-09	4.53735e-08
EGJ1500222_transcript_13136	3234.97	-5.02549	1.1667	-4.30744	1.65156e-05	0.000293155
EGJ1500222_transcript_12839	4096.73	-4.98921	1.27546	-3.91171	9.16459e-05	0.00139385
EGJ1500222_transcript_31814	3.68915	-4.97239	1.40507	-3.5389	0.0004018	0.0052481
EGJ1500222_transcript_13034	3013.18	-4.96562	1.14377	-4.34143	1.41557e-05	0.000254423
EGJ1500222_transcript_26792	733.615	-4.94793	0.543879	-9.09748	9.2449e-20	7.93582e-18
EGJ1500222_transcript_9019	139.422	-4.93951	0.49832	-9.91231	3.68034e-23	4.07114e-21
EGJ1500222_transcript_22390	385.374	-4.90044	0.324753	-15.0898	1.89154e-51	1.12757e-48
EGJ1500222_transcript_39118	373.201	-4.89068	0.311129	-15.7191	1.11854e-55	9.23225e-53
EGJ1500222_transcript_13885	2271.4	-4.88633	1.0926	-4.47221	7.74169e-06	0.000146634
EGJ1500222_transcript_5171	24.0047	-4.88583	0.776042	-6.29583	3.05761e-10	1.0709e-08
EGJ1500222_transcript_12901	2945.21	-4.87918	1.11733	-4.36681	1.26076e-05	0.0002289
EGJ1500222_transcript_31944	57.427	-4.87648	0.693288	-7.03384	2.00919e-12	8.83549e-11
EGJ1500222_transcript_499	1929.24	-4.86588	1.42097	-3.42434	0.000616287	0.00758344
EGJ1500222_transcript_7547	64.8656	-4.862	0.58721	-8.27983	1.23356e-16	8.17041e-15
EGJ1500222_transcript_22248	2273.84	-4.79829	0.377484	-12.7112	5.12121e-37	1.32411e-34
EGJ1500222_transcript_80	5516.61	-4.78582	1.20967	-3.95629	7.61236e-05	0.00118121
EGJ1500222_transcript_38764	66.7828	-4.75369	0.509825	-9.32415	1.11879e-20	1.03044e-18
EGJ1500222_transcript_12131	1476.31	-4.74882	1.30143	-3.64892	0.000263346	0.00362342
EGJ1500222_transcript_42142	3.01731	-4.73206	1.39087	-3.40222	0.00066841	0.00814079
EGJ1500222_transcript_21988	1100.03	-4.71571	0.316577	-14.8959	3.50273e-50	1.9274e-47
EGJ1500222_transcript_42249	85.8997	-4.67826	1.25194	-3.7368	0.000186375	0.002647
EGJ1500222_transcript_20794	1333.18	-4.67081	1.32084	-3.53624	0.000405868	0.00529157
EGJ1500222_transcript_33891	283.671	-4.65197	0.325702	-14.2829	2.79627e-46	1.30452e-43
EGJ1500222_transcript_4258	145.618	-4.65046	0.467359	-9.95052	2.50863e-23	2.8186e-21
EGJ1500222_transcript_4773	146.563	-4.63083	1.18855	-3.8962	9.77147e-05	0.00147777
EGJ1500222_transcript_19006	353.988	-4.61959	0.479558	-9.63302	5.80006e-22	5.89902e-20
EGJ1500222_transcript_7285	134.296	-4.606	1.26511	-3.64078	0.000271815	0.00371302
EGJ1500222_transcript_42544	35.2112	-4.60112	1.36329	-3.37501	0.000738122	0.00882457
EGJ1500222_transcript_19791	1360.34	-4.60064	1.3104	-3.51086	0.000446662	0.00575478
EGJ1500222_transcript_33244	30.1274	-4.59432	0.712816	-6.44531	1.15367e-10	4.20336e-09
EGJ1500222_transcript_25450	741.642	-4.58977	1.33954	-3.42637	0.000611703	0.00753568
EGJ1500222_transcript_4560	407.396	-4.57691	0.678676	-6.74388	1.54213e-11	6.27971e-10
EGJ1500222_transcript_25619	138.805	-4.54493	0.323821	-14.0353	9.48204e-45	4.15275e-42
EGJ1500222_transcript_36520	356.152	-4.54141	0.703073	-6.45937	1.0514e-10	3.85693e-09
EGJ1500222_transcript_13212	3929.9	-4.53068	1.16989	-3.87273	0.000107623	0.00162077
EGJ1500222_transcript_18570	1395.67	-4.52517	0.295447	-15.3164	5.94282e-53	3.86464e-50
EGJ1500222_transcript_7425	406.137	-4.52084	0.352295	-12.8325	1.07805e-37	3.00454e-35
EGJ1500222_transcript_24984	253.328	-4.51275	0.744997	-6.05741	1.38332e-09	4.45069e-08
EGJ1500222_transcript_4654	60.188	-4.5009	0.548929	-8.19943	2.4152e-16	1.5518e-14
EGJ1500222_transcript_25813	76.2219	-4.48063	1.2944	-3.46155	0.000537084	0.00675386
EGJ1500222_transcript_40924	41.9437	-4.47164	0.647754	-6.9033	5.08092e-12	2.15487e-10
EGJ1500222_transcript_35969	185.4	-4.46594	1.25515	-3.55809	0.000373567	0.00491826
EGJ1500222_transcript_34879	123.376	-4.45912	0.816613	-5.46051	4.74771e-08	1.26409e-06
EGJ1500222_transcript_4262	103.51	-4.43564	0.512424	-8.65619	4.8781e-18	3.64752e-16
EGJ1500222_transcript_33818	259.668	-4.42145	0.880003	-5.02435	5.05133e-07	1.16812e-05
EGJ1500222_transcript_16890	634.695	-4.41884	0.388764	-11.3664	6.14799e-30	1.08144e-27
EGJ1500222_transcript_21503	335.834	-4.40154	0.447128	-9.84403	7.2734e-23	7.9232e-21
EGJ1500222_transcript_40896	28.8963	-4.38604	1.1887	-3.68979	0.000224435	0.00312752
EGJ1500222_transcript_39971	16.6499	-4.37777	1.12376	-3.89565	9.79338e-05	0.00148004
EGJ1500222_transcript_9409	55.1391	-4.36724	1.27688	-3.42024	0.000625649	0.00768542
EGJ1500222_transcript_17709	651.625	-4.36489	0.705606	-6.18601	6.17053e-10	2.06906e-08
EGJ1500222_transcript_37944	88.2696	-4.34905	1.19758	-3.63152	0.000281755	0.00383173
EGJ1500222_transcript_31896	83.0231	-4.32627	1.22409	-3.53427	0.000408908	0.00532798
EGJ1500222_transcript_32620	257.338	-4.32197	0.398387	-10.8487	2.02388e-27	2.99535e-25
EGJ1500222_transcript_37839	1366.25	-4.30316	0.383123	-11.2318	2.84598e-29	4.80903e-27
EGJ1500222_transcript_41115	97.248	-4.30244	1.15037	-3.74006	0.00018398	0.00261991
EGJ1500222_transcript_31625	381.511	-4.29895	1.05265	-4.08392	4.42832e-05	0.000720484
EGJ1500222_transcript_33200	199.139	-4.27027	0.848559	-5.03238	4.84438e-07	1.12511e-05
EGJ1500222_transcript_40755	75.4962	-4.2359	1.24062	-3.41435	0.000639349	0.00781346
EGJ1500222_transcript_16290	4753.77	-4.23115	0.615234	-6.8773	6.09997e-12	2.57181e-10
EGJ1500222_transcript_36529	61.9409	-4.19019	0.693249	-6.04428	1.50075e-09	4.79257e-08
EGJ1500222_transcript_4756	554.137	-4.18956	0.345766	-12.1168	8.61008e-34	1.86639e-31
EGJ1500222_transcript_25738	166.602	-4.13206	0.447177	-9.24032	2.45755e-20	2.19746e-18
EGJ1500222_transcript_36257	134.63	-4.12591	1.17207	-3.52021	0.000431207	0.00558461
EGJ1500222_transcript_32773	187.25	-4.11041	0.584964	-7.02677	2.11371e-12	9.27612e-11
EGJ1500222_transcript_2711	595.46	-4.09934	1.20745	-3.39505	0.000686169	0.00830056
EGJ1500222_transcript_41843	149.464	-4.09512	0.876005	-4.67477	2.94285e-06	6.02611e-05
EGJ1500222_transcript_2730	115.037	-4.06835	1.17396	-3.46548	0.000529287	0.00667362
EGJ1500222_transcript_38776	49.763	-4.04879	0.887338	-4.56286	5.04625e-06	9.89877e-05
EGJ1500222_transcript_26306	793.458	-4.04581	0.432331	-9.35815	8.11465e-21	7.57132e-19
EGJ1500222_transcript_25453	823.139	-4.03964	0.16831	-24.0012	2.70404e-127	5.80288e-123
EGJ1500222_transcript_4175	581.748	-4.037	0.862319	-4.68156	2.84695e-06	5.86161e-05
EGJ1500222_transcript_19577	212.646	-4.02065	0.699484	-5.74803	9.02903e-09	2.63623e-07
EGJ1500222_transcript_4376	583.12	-4.01005	0.578345	-6.93367	4.10056e-12	1.76703e-10
EGJ1500222_transcript_23364	191.397	-3.99225	0.509279	-7.83902	4.54061e-15	2.61939e-13
EGJ1500222_transcript_40068	34.6316	-3.96061	0.555384	-7.1313	9.94285e-13	4.54954e-11
EGJ1500222_transcript_28880	298.643	-3.9408	0.268765	-14.6626	1.11827e-48	5.58094e-46
EGJ1500222_transcript_5875	73.2235	-3.93413	1.13639	-3.46196	0.000536254	0.00674957
EGJ1500222_transcript_38270	28487.6	-3.93256	0.433992	-9.06138	1.28815e-19	1.07146e-17
EGJ1500222_transcript_29881	384.461	-3.92035	1.15239	-3.40192	0.000669148	0.00814516
EGJ1500222_transcript_8323	475.209	-3.91666	0.388333	-10.0858	6.38297e-24	7.48517e-22
EGJ1500222_transcript_35853	171.964	-3.91317	0.307044	-12.7447	3.33807e-37	8.95436e-35
EGJ1500222_transcript_17021	408.07	-3.88715	1.06149	-3.66197	0.000250282	0.0034585
EGJ1500222_transcript_24915	608.025	-3.87948	0.923847	-4.19927	2.67783e-05	0.000456081
EGJ1500222_transcript_33353	517.056	-3.87553	0.338656	-11.4439	2.52377e-30	4.62906e-28
EGJ1500222_transcript_36982	101.589	-3.8736	0.681097	-5.6873	1.29062e-08	3.69782e-07
EGJ1500222_transcript_2194	1336.96	-3.8716	0.554489	-6.9823	2.90393e-12	1.26921e-10
EGJ1500222_transcript_36367	84.3858	-3.8651	1.14188	-3.38486	0.000712137	0.0085616
EGJ1500222_transcript_27375	910.217	-3.85994	0.310972	-12.4125	2.23507e-35	5.3294e-33
EGJ1500222_transcript_15252	1921.21	-3.85871	1.10829	-3.48168	0.000498279	0.00633851
EGJ1500222_transcript_22937	123.515	-3.85645	0.292438	-13.1872	1.03913e-39	3.37875e-37
EGJ1500222_transcript_25688	321.955	-3.83815	0.414033	-9.27015	1.85878e-20	1.67603e-18
EGJ1500222_transcript_40209	322.021	-3.83633	0.301588	-12.7204	4.55375e-37	1.20646e-34
EGJ1500222_transcript_9256	199.534	-3.81307	0.698483	-5.45907	4.78639e-08	1.27124e-06
EGJ1500222_transcript_11878	1913.69	-3.80683	0.429089	-8.87189	7.19122e-19	5.63225e-17
EGJ1500222_transcript_18470	1139.31	-3.806	0.51807	-7.3465	2.03466e-13	9.90111e-12
EGJ1500222_transcript_30547	40.1712	-3.80496	0.815687	-4.66473	3.09024e-06	6.30026e-05
EGJ1500222_transcript_20235	341.948	-3.80472	0.852582	-4.46259	8.09752e-06	0.0001527
EGJ1500222_transcript_26632	534.463	-3.80059	1.04385	-3.64094	0.000271646	0.00371302
EGJ1500222_transcript_21320	195.531	-3.79948	0.728254	-5.21725	1.816e-07	4.4692e-06
EGJ1500222_transcript_4124	34.1115	-3.78578	0.489346	-7.7364	1.02271e-14	5.67116e-13
EGJ1500222_transcript_3817	299.169	-3.78224	1.05019	-3.60148	0.000316407	0.00425178
EGJ1500222_transcript_37712	625.186	-3.78102	0.199279	-18.9735	2.82276e-80	6.73072e-77
EGJ1500222_transcript_23096	3035.25	-3.78083	0.437794	-8.6361	5.81647e-18	4.24563e-16
EGJ1500222_transcript_32323	72.4035	-3.77467	0.55879	-6.75508	1.42761e-11	5.83552e-10
EGJ1500222_transcript_23654	3190.55	-3.7676	0.27617	-13.6423	2.24374e-42	8.59833e-40
EGJ1500222_transcript_30791	160.894	-3.75081	0.52442	-7.15231	8.53273e-13	3.92565e-11
EGJ1500222_transcript_27864	728.341	-3.73196	0.334612	-11.1531	6.91645e-29	1.1506e-26
EGJ1500222_transcript_26111	1043.07	-3.73147	0.359874	-10.3688	3.43679e-25	4.49717e-23
EGJ1500222_transcript_37174	21.9149	-3.7303	0.648122	-5.75555	8.6361e-09	2.53184e-07
EGJ1500222_transcript_36121	395.073	-3.72802	0.656436	-5.67918	1.35341e-08	3.85202e-07
EGJ1500222_transcript_7299	80.9045	-3.66144	0.506961	-7.22233	5.11043e-13	2.39978e-11
EGJ1500222_transcript_6003	15.1931	-3.65404	0.73881	-4.94584	7.5817e-07	1.70907e-05
EGJ1500222_transcript_42124	45.8757	-3.64388	1.03817	-3.5099	0.000448271	0.00577078
EGJ1500222_transcript_35834	33.4461	-3.61652	0.476799	-7.58501	3.32467e-14	1.77041e-12
EGJ1500222_transcript_25786	165.197	-3.60211	0.398599	-9.03693	1.61136e-19	1.3249e-17
EGJ1500222_transcript_5506	4391.92	-3.60182	0.852	-4.22749	2.36311e-05	0.000405699
EGJ1500222_transcript_33214	555.65	-3.5999	0.792773	-4.5409	5.60155e-06	0.000108492
EGJ1500222_transcript_15644	1759.82	-3.59692	0.359281	-10.0115	1.35746e-23	1.56619e-21
EGJ1500222_transcript_2759	38.7388	-3.59393	0.656712	-5.47261	4.43445e-08	1.18658e-06
EGJ1500222_transcript_28694	515.562	-3.58885	0.505519	-7.09933	1.2536e-12	5.66362e-11
EGJ1500222_transcript_24839	719.073	-3.5828	1.05705	-3.38944	0.000700353	0.00844358
EGJ1500222_transcript_34156	1808.13	-3.58095	0.8623	-4.15279	3.28444e-05	0.000548861
EGJ1500222_transcript_42942	60.3199	-3.57746	0.668999	-5.34748	8.91849e-08	2.29485e-06
EGJ1500222_transcript_542	228.612	-3.57554	0.441879	-8.09167	5.8852e-16	3.70371e-14
EGJ1500222_transcript_38528	151.41	-3.56505	0.746462	-4.77593	1.78882e-06	3.82732e-05
EGJ1500222_transcript_15554	480.217	-3.55836	0.545496	-6.52316	6.88412e-11	2.57824e-09
EGJ1500222_transcript_4958	246.157	-3.5551	0.538184	-6.60572	3.95578e-11	1.54628e-09
EGJ1500222_transcript_16378	547.945	-3.55205	0.38616	-9.19839	3.63337e-20	3.22199e-18
EGJ1500222_transcript_5919	108.681	-3.53416	0.71147	-4.9674	6.78551e-07	1.53767e-05
EGJ1500222_transcript_2322	483.109	-3.53074	0.233407	-15.127	1.07502e-51	6.59144e-49
EGJ1500222_transcript_37046	1493.36	-3.52648	0.79837	-4.4171	1.00035e-05	0.000185225
EGJ1500222_transcript_13469	274.259	-3.5225	0.472796	-7.45036	9.30892e-14	4.72268e-12
EGJ1500222_transcript_23594	722.992	-3.52224	0.919244	-3.83168	0.000127273	0.00187459
EGJ1500222_transcript_16026	829.194	-3.51486	0.517025	-6.79824	1.05904e-11	4.3622e-10
EGJ1500222_transcript_23213	88.092	-3.51302	0.381122	-9.21755	3.03952e-20	2.70656e-18
EGJ1500222_transcript_31971	162.847	-3.50929	0.550041	-6.38006	1.77015e-10	6.38444e-09
EGJ1500222_transcript_29951	282.313	-3.50886	1.01279	-3.46456	0.000531097	0.00669251
EGJ1500222_transcript_26123	779.8	-3.50835	0.426928	-8.21766	2.07519e-16	1.34543e-14
EGJ1500222_transcript_25413	258.528	-3.50164	0.782023	-4.47767	7.54619e-06	0.000143438
EGJ1500222_transcript_21295	551.891	-3.49854	0.436748	-8.01044	1.14296e-15	7.06856e-14
EGJ1500222_transcript_32482	581.866	-3.4942	0.38864	-8.99084	2.4534e-19	1.99673e-17
EGJ1500222_transcript_38901	422.71	-3.49204	0.578006	-6.04152	1.5267e-09	4.86099e-08
EGJ1500222_transcript_5233	613.334	-3.489	0.704784	-4.95046	7.40392e-07	1.67427e-05
EGJ1500222_transcript_20929	141.002	-3.48544	0.914056	-3.81315	0.000137205	0.00200434
EGJ1500222_transcript_18750	917.704	-3.4838	0.973135	-3.57998	0.000343622	0.00457402
EGJ1500222_transcript_40557	236.486	-3.48138	0.300453	-11.5871	4.79059e-31	9.17911e-29
EGJ1500222_transcript_35944	275.794	-3.47744	0.263676	-13.1883	1.02429e-39	3.37875e-37
EGJ1500222_transcript_9221	32.7896	-3.47077	0.934562	-3.71379	0.000204176	0.0028713
EGJ1500222_transcript_8279	743.226	-3.45162	1.01834	-3.38945	0.000700325	0.00844358
EGJ1500222_transcript_636	200.427	-3.44391	0.430222	-8.00495	1.19518e-15	7.32814e-14
EGJ1500222_transcript_34452	323.197	-3.43885	1.0293	-3.34095	0.000834937	0.00985574
EGJ1500222_transcript_30316	333.385	-3.42308	0.690744	-4.95564	7.2092e-07	1.63196e-05
EGJ1500222_transcript_37780	26627.4	-3.42278	0.427372	-8.0089	1.15735e-15	7.13702e-14
EGJ1500222_transcript_32078	583.542	-3.42108	0.38863	-8.80291	1.3331e-18	1.02173e-16
EGJ1500222_transcript_38655	48638.9	-3.39816	0.486959	-6.97832	2.98734e-12	1.30301e-10
EGJ1500222_transcript_37878	60.3228	-3.39654	0.712377	-4.7679	1.86152e-06	3.971e-05
EGJ1500222_transcript_35311	320.329	-3.39048	0.334894	-10.124	4.32186e-24	5.12415e-22
EGJ1500222_transcript_8638	18.1897	-3.3901	0.97159	-3.48923	0.000484412	0.00618411
EGJ1500222_transcript_18885	155.283	-3.38273	0.333209	-10.152	3.24791e-24	3.87223e-22
EGJ1500222_transcript_36477	25.9869	-3.37676	0.743882	-4.53937	5.64218e-06	0.000109181
EGJ1500222_transcript_27201	635.037	-3.3763	0.664827	-5.07846	3.80511e-07	8.9537e-06
EGJ1500222_transcript_32313	374.731	-3.37195	0.689014	-4.89388	9.88695e-07	2.18962e-05
EGJ1500222_transcript_32085	226.703	-3.36348	0.415389	-8.09719	5.62452e-16	3.55007e-14
EGJ1500222_transcript_30145	408.744	-3.35744	0.886914	-3.78553	0.000153381	0.00221504
EGJ1500222_transcript_1722	1401.95	-3.33111	0.835289	-3.98797	6.66407e-05	0.0010477
EGJ1500222_transcript_37123	44815.8	-3.32967	0.46218	-7.20427	5.83537e-13	2.72826e-11
EGJ1500222_transcript_18414	260.195	-3.32949	0.242205	-13.7466	5.33769e-43	2.16126e-40
EGJ1500222_transcript_21535	113.287	-3.32614	0.390308	-8.52184	1.57034e-17	1.0977e-15
EGJ1500222_transcript_25234	184.093	-3.30909	0.959208	-3.44981	0.000560974	0.00699913
EGJ1500222_transcript_25645	1153.9	-3.30853	0.418745	-7.90105	2.76567e-15	1.62195e-13
EGJ1500222_transcript_26200	740.628	-3.30582	0.754684	-4.38041	1.18456e-05	0.000216347
EGJ1500222_transcript_23219	2368.83	-3.3032	0.204802	-16.1287	1.6038e-58	1.72087e-55
EGJ1500222_transcript_3470	426.227	-3.2905	0.316097	-10.4098	2.23738e-25	2.96384e-23
EGJ1500222_transcript_8695	24.2185	-3.27464	0.609225	-5.37509	7.65434e-08	1.98624e-06
EGJ1500222_transcript_2646	421.987	-3.26853	0.378085	-8.64495	5.3827e-18	3.96951e-16
EGJ1500222_transcript_6648	169.337	-3.26299	0.325739	-10.0172	1.28068e-23	1.48559e-21
EGJ1500222_transcript_36034	163.556	-3.25592	0.420806	-7.73735	1.01514e-14	5.64376e-13
EGJ1500222_transcript_42834	169.1	-3.24678	0.444482	-7.30464	2.78012e-13	1.34372e-11
EGJ1500222_transcript_17213	839.838	-3.24498	0.227893	-14.2391	5.24089e-46	2.39297e-43
EGJ1500222_transcript_34024	320.995	-3.24072	0.673842	-4.80932	1.51448e-06	3.25007e-05
EGJ1500222_transcript_20230	613.974	-3.2406	0.298418	-10.8592	1.80228e-27	2.6859e-25
EGJ1500222_transcript_8186	791.391	-3.24053	0.758383	-4.27295	1.92903e-05	0.000338488
EGJ1500222_transcript_13638	203.854	-3.23888	0.484462	-6.68551	2.30123e-11	9.19636e-10
EGJ1500222_transcript_3477	219.356	-3.2336	0.415901	-7.77493	7.5489e-15	4.2857e-13
EGJ1500222_transcript_11909	441.611	-3.22832	0.742632	-4.34713	1.37928e-05	0.000248526
EGJ1500222_transcript_30732	132.517	-3.22546	0.737643	-4.37265	1.22746e-05	0.00022342
EGJ1500222_transcript_14826	1620.97	-3.20989	0.46688	-6.87519	6.19084e-12	2.60501e-10
EGJ1500222_transcript_34170	97.0338	-3.18953	0.376802	-8.46475	2.56703e-17	1.77134e-15
EGJ1500222_transcript_35280	149.833	-3.18502	0.595808	-5.34571	9.00622e-08	2.31465e-06
EGJ1500222_transcript_6882	109.917	-3.18371	0.486164	-6.54863	5.80657e-11	2.20547e-09
EGJ1500222_transcript_1785	855.537	-3.1662	0.221606	-14.2875	2.61879e-46	1.24887e-43
EGJ1500222_transcript_8414	14165.7	-3.15256	0.406934	-7.7471	9.40164e-15	5.28165e-13
EGJ1500222_transcript_12160	629.378	-3.15122	0.691589	-4.55649	5.20159e-06	0.000101756
EGJ1500222_transcript_8871	25.7701	-3.13961	0.718226	-4.37134	1.23486e-05	0.000224578
EGJ1500222_transcript_38581	224.325	-3.13693	0.32849	-9.54956	1.30252e-21	1.27636e-19
EGJ1500222_transcript_30491	239.403	-3.13338	0.701175	-4.46875	7.86764e-06	0.000148757
EGJ1500222_transcript_28609	522.642	-3.12376	0.848474	-3.68163	0.000231751	0.0032211
EGJ1500222_transcript_25408	220.113	-3.10411	0.867291	-3.57908	0.0003448	0.00458452
EGJ1500222_transcript_21340	867.492	-3.09167	0.345621	-8.94524	3.71156e-19	2.95572e-17
EGJ1500222_transcript_36553	41.2903	-3.09127	0.879474	-3.51491	0.000439902	0.00568351
EGJ1500222_transcript_40116	293.952	-3.09072	0.266191	-11.6109	3.62683e-31	7.07561e-29
EGJ1500222_transcript_26882	788.564	-3.08219	0.3901	-7.90102	2.76623e-15	1.62195e-13
EGJ1500222_transcript_21702	527.862	-3.08209	0.691904	-4.45451	8.40859e-06	0.000157597
EGJ1500222_transcript_32860	350.579	-3.06369	0.174812	-17.5256	9.13868e-69	1.96116e-65
EGJ1500222_transcript_23606	400.993	-3.06089	0.382457	-8.00324	1.21187e-15	7.38825e-14
EGJ1500222_transcript_37720	309.859	-3.05941	0.240894	-12.7002	5.89728e-37	1.50661e-34
EGJ1500222_transcript_1861	109.134	-3.05248	0.726159	-4.20359	2.62713e-05	0.000448515
EGJ1500222_transcript_35033	570.827	-3.04875	0.726833	-4.19457	2.73384e-05	0.000464884
EGJ1500222_transcript_23922	162.816	-3.04622	0.616581	-4.9405	7.79215e-07	1.74916e-05
EGJ1500222_transcript_20222	140.607	-3.04583	0.336019	-9.06447	1.25208e-19	1.04551e-17
EGJ1500222_transcript_8762	18.3741	-3.04251	0.643066	-4.73125	2.23139e-06	4.71482e-05
EGJ1500222_transcript_19726	301.316	-3.03224	0.401597	-7.55047	4.33695e-14	2.29239e-12
EGJ1500222_transcript_18914	330.133	-3.03124	0.569756	-5.32024	1.03628e-07	2.62867e-06
EGJ1500222_transcript_31373	110.908	-3.01723	0.729403	-4.13658	3.52521e-05	0.000581037
EGJ1500222_transcript_34140	332.023	-3.01716	0.496424	-6.0778	1.21841e-09	3.94971e-08
EGJ1500222_transcript_15718	265.437	-3.01625	0.694203	-4.34491	1.39335e-05	0.00025085
EGJ1500222_transcript_16599	968.446	-3.01515	0.543341	-5.54928	2.86846e-08	7.86171e-07
EGJ1500222_transcript_35748	124.336	-3.00789	0.352365	-8.5363	1.38583e-17	9.83537e-16
EGJ1500222_transcript_38550	156.86	-3.00321	0.412723	-7.27658	3.42393e-13	1.63283e-11
EGJ1500222_transcript_22294	458.939	-3.00056	0.877674	-3.41876	0.000629068	0.00771858
EGJ1500222_transcript_27791	918.495	-2.97985	0.236117	-12.6202	1.63334e-36	4.02891e-34
EGJ1500222_transcript_39240	120.746	-2.9778	0.614462	-4.84619	1.25852e-06	2.73637e-05
EGJ1500222_transcript_33878	112.468	-2.97669	0.346931	-8.58005	9.48328e-18	6.8064e-16
EGJ1500222_transcript_41421	44.2131	-2.97661	0.633837	-4.69618	2.65076e-06	5.49616e-05
EGJ1500222_transcript_21009	111.081	-2.97388	0.32537	-9.14	6.24514e-20	5.47023e-18
EGJ1500222_transcript_41050	108.145	-2.97164	0.520816	-5.70574	1.15841e-08	3.34133e-07
EGJ1500222_transcript_26715	759.681	-2.96692	0.428848	-6.91835	4.56949e-12	1.95341e-10
EGJ1500222_transcript_2146	365.088	-2.96649	0.515927	-5.74983	8.93332e-09	2.61533e-07
EGJ1500222_transcript_42591	27.1846	-2.96487	0.54172	-5.47307	4.42313e-08	1.18502e-06
EGJ1500222_transcript_8537	36.2466	-2.96024	0.689612	-4.29261	1.76583e-05	0.00031189
EGJ1500222_transcript_31915	382.054	-2.94428	0.507458	-5.80202	6.55208e-09	1.94478e-07
EGJ1500222_transcript_1399	413.02	-2.93855	0.740186	-3.97001	7.18685e-05	0.00112004
EGJ1500222_transcript_25543	264.023	-2.93429	0.565391	-5.18984	2.10478e-07	5.11535e-06
EGJ1500222_transcript_26895	111.302	-2.93408	0.32357	-9.06785	1.21384e-19	1.02153e-17
EGJ1500222_transcript_36464	157.297	-2.93377	0.728051	-4.02962	5.58665e-05	0.00089071
EGJ1500222_transcript_37182	121.757	-2.93207	0.784402	-3.73796	0.000185516	0.00263654
EGJ1500222_transcript_14806	1048.74	-2.92389	0.726225	-4.02615	5.66975e-05	0.000901948
EGJ1500222_transcript_38849	140.709	-2.91737	0.402358	-7.25069	4.14658e-13	1.96871e-11
EGJ1500222_transcript_27655	381.958	-2.90823	0.373115	-7.79447	6.4678e-15	3.70131e-13
EGJ1500222_transcript_6024	306.396	-2.90645	0.35125	-8.2746	1.28882e-16	8.5102e-15
EGJ1500222_transcript_19339	800.447	-2.89401	0.670074	-4.31894	1.56781e-05	0.000279213
EGJ1500222_transcript_19548	443.14	-2.88574	0.748309	-3.85635	0.000115094	0.00171761
EGJ1500222_transcript_17042	158.73	-2.88471	0.610906	-4.72202	2.33517e-06	4.89861e-05
EGJ1500222_transcript_42071	70.3535	-2.88367	0.295559	-9.75665	1.7276e-22	1.82632e-20
EGJ1500222_transcript_20582	143.184	-2.88356	0.388537	-7.42158	1.1573e-13	5.8027e-12
EGJ1500222_transcript_27674	456.511	-2.883	0.210551	-13.6927	1.12287e-42	4.38124e-40
EGJ1500222_transcript_32757	612.034	-2.88291	0.38893	-7.41243	1.2401e-13	6.18896e-12
EGJ1500222_transcript_28955	248.28	-2.88267	0.678171	-4.25065	2.13151e-05	0.000369187
EGJ1500222_transcript_18654	228.828	-2.87288	0.22085	-13.0082	1.09829e-38	3.18505e-36
EGJ1500222_transcript_8941	24.6908	-2.87285	0.495052	-5.80313	6.50875e-09	1.9346e-07
EGJ1500222_transcript_2135	43.6373	-2.87231	0.596345	-4.81653	1.46077e-06	3.15163e-05
EGJ1500222_transcript_33829	425.591	-2.87182	0.776552	-3.69817	0.000217163	0.00303012
EGJ1500222_transcript_25325	655.228	-2.86583	0.413958	-6.92299	4.422e-12	1.89413e-10
EGJ1500222_transcript_31425	220.155	-2.86168	0.352908	-8.10887	5.10909e-16	3.23425e-14
EGJ1500222_transcript_36304	94.5602	-2.86012	0.485134	-5.89553	3.7347e-09	1.14007e-07
EGJ1500222_transcript_37826	48.0719	-2.86001	0.636955	-4.49013	7.11783e-06	0.000135897
EGJ1500222_transcript_3603	530.791	-2.84722	0.644767	-4.41588	1.00599e-05	0.000186108
EGJ1500222_transcript_17573	328.372	-2.84223	0.316882	-8.96935	2.98266e-19	2.40631e-17
EGJ1500222_transcript_39340	69.9546	-2.84067	0.480648	-5.91009	3.41928e-09	1.05126e-07
EGJ1500222_transcript_40230	113.213	-2.84058	0.458399	-6.19673	5.76475e-10	1.9421e-08
EGJ1500222_transcript_30521	221.139	-2.83777	0.226779	-12.5134	6.30856e-36	1.53843e-33
EGJ1500222_transcript_26377	861.787	-2.82954	0.424242	-6.66964	2.56429e-11	1.02096e-09
EGJ1500222_transcript_42162	8.95823	-2.8005	0.789791	-3.54587	0.000391319	0.0051268
EGJ1500222_transcript_20472	102.374	-2.7987	0.362017	-7.73085	1.06829e-14	5.89345e-13
EGJ1500222_transcript_26512	357.558	-2.79246	0.427048	-6.539	6.19319e-11	2.34402e-09
EGJ1500222_transcript_23811	528.127	-2.79229	0.502481	-5.55701	2.74438e-08	7.57972e-07
EGJ1500222_transcript_39077	120.943	-2.78183	0.512167	-5.43149	5.58863e-08	1.46975e-06
EGJ1500222_transcript_38089	49.22	-2.78059	0.762912	-3.6447	0.0002677	0.00367082
EGJ1500222_transcript_28838	151.208	-2.77078	0.357801	-7.74394	9.63861e-15	5.40064e-13
EGJ1500222_transcript_5657	125.336	-2.76865	0.369288	-7.49726	6.51647e-14	3.37786e-12
EGJ1500222_transcript_28904	76.2825	-2.76219	0.745425	-3.70552	0.000210956	0.00295118
EGJ1500222_transcript_6866	335.768	-2.76023	0.276412	-9.98595	1.75604e-23	1.9834e-21
EGJ1500222_transcript_28093	101.347	-2.75041	0.274297	-10.0271	1.15848e-23	1.35114e-21
EGJ1500222_transcript_23833	204.182	-2.74846	0.346456	-7.93305	2.13824e-15	1.2711e-13
EGJ1500222_transcript_5974	27.3386	-2.73549	0.712927	-3.83698	0.000124555	0.00184025
EGJ1500222_transcript_32361	155.166	-2.73257	0.439045	-6.22389	4.84983e-10	1.65728e-08
EGJ1500222_transcript_3907	40.3218	-2.72855	0.618019	-4.41499	1.01013e-05	0.000186552
EGJ1500222_transcript_40291	297.15	-2.72711	0.592072	-4.60605	4.10393e-06	8.1768e-05
EGJ1500222_transcript_2482	1303.29	-2.72452	0.134995	-20.1824	1.39651e-90	5.99384e-87
EGJ1500222_transcript_17760	381.119	-2.71377	0.396983	-6.83598	8.14468e-12	3.38075e-10
EGJ1500222_transcript_35611	83.7433	-2.69958	0.802897	-3.3623	0.000772959	0.00918918
EGJ1500222_transcript_30017	190.431	-2.69388	0.601207	-4.48079	7.43678e-06	0.000141609
EGJ1500222_transcript_37492	216.354	-2.69335	0.575492	-4.68008	2.86761e-06	5.89453e-05
EGJ1500222_transcript_5528	126.331	-2.6888	0.646849	-4.15677	3.22785e-05	0.000541169
EGJ1500222_transcript_23842	398.658	-2.68829	0.21203	-12.6788	7.75038e-37	1.93399e-34
EGJ1500222_transcript_34606	93.7592	-2.68729	0.327859	-8.19647	2.47541e-16	1.58574e-14
EGJ1500222_transcript_19371	539.005	-2.68171	0.772126	-3.47315	0.000514387	0.00651253
EGJ1500222_transcript_21489	598.889	-2.67772	0.365687	-7.32244	2.43499e-13	1.17957e-11
EGJ1500222_transcript_7596	16.8311	-2.66934	0.522323	-5.11052	3.21269e-07	7.65198e-06
EGJ1500222_transcript_26709	110.651	-2.65136	0.364233	-7.27931	3.3552e-13	1.60362e-11
EGJ1500222_transcript_18117	286.337	-2.65005	0.322278	-8.22286	1.98702e-16	1.29216e-14
EGJ1500222_transcript_36196	54.8066	-2.64746	0.414997	-6.37947	1.77706e-10	6.39861e-09
EGJ1500222_transcript_1214	385.102	-2.6465	0.713928	-3.70696	0.00020976	0.00293828
EGJ1500222_transcript_32466	427.325	-2.63618	0.52507	-5.02063	5.15012e-07	1.18862e-05
EGJ1500222_transcript_8587	27.3396	-2.63056	0.50031	-5.25786	1.45739e-07	3.62406e-06
EGJ1500222_transcript_19023	375.299	-2.62758	0.335254	-7.83759	4.59287e-15	2.64244e-13
EGJ1500222_transcript_35660	110.612	-2.62561	0.50977	-5.15058	2.59684e-07	6.23357e-06
EGJ1500222_transcript_29979	426.124	-2.62393	0.272501	-9.62908	6.02679e-22	6.07446e-20
EGJ1500222_transcript_17444	637.884	-2.62377	0.654199	-4.01066	6.05492e-05	0.000960866
EGJ1500222_transcript_15427	964.956	-2.61196	0.367305	-7.11115	1.15084e-12	5.23242e-11
EGJ1500222_transcript_37314	458.139	-2.6077	0.455934	-5.71947	1.06859e-08	3.09892e-07
EGJ1500222_transcript_19271	661.716	-2.59437	0.67232	-3.85884	0.000113928	0.00170494
EGJ1500222_transcript_3879	577.839	-2.58671	0.594024	-4.35455	1.33341e-05	0.00024107
EGJ1500222_transcript_96	500.659	-2.58615	0.570934	-4.52968	5.90741e-06	0.000113902
EGJ1500222_transcript_24831	60.101	-2.57975	0.523696	-4.92605	8.39084e-07	1.88158e-05
EGJ1500222_transcript_33776	201.702	-2.57275	0.398235	-6.4604	1.04428e-10	3.84395e-09
EGJ1500222_transcript_987	165.011	-2.57095	0.322407	-7.97425	1.53314e-15	9.24192e-14
EGJ1500222_transcript_30660	66.3703	-2.57091	0.63863	-4.02566	5.68157e-05	0.00090316
EGJ1500222_transcript_14311	957.756	-2.57001	0.415108	-6.19119	5.97107e-10	2.00531e-08
EGJ1500222_transcript_32235	87.7838	-2.56059	0.743611	-3.44345	0.000574333	0.0071436
EGJ1500222_transcript_7125	621.864	-2.55009	0.498064	-5.12001	3.05526e-07	7.30133e-06
EGJ1500222_transcript_28495	607.704	-2.54522	0.638017	-3.98926	6.62785e-05	0.00104277
EGJ1500222_transcript_30795	205.71	-2.54009	0.587601	-4.32281	1.54052e-05	0.000274809
EGJ1500222_transcript_34073	458.429	-2.49385	0.407619	-6.11808	9.47087e-10	3.10298e-08
EGJ1500222_transcript_36425	56.4714	-2.48827	0.512629	-4.85394	1.21035e-06	2.63965e-05
EGJ1500222_transcript_41872	63.7752	-2.48346	0.494655	-5.0206	5.15104e-07	1.18862e-05
EGJ1500222_transcript_8674	61.0252	-2.48323	0.537798	-4.6174	3.88575e-06	7.80057e-05
EGJ1500222_transcript_17910	244.454	-2.47944	0.690828	-3.58909	0.000331838	0.00443967
EGJ1500222_transcript_26405	846.982	-2.47823	0.59689	-4.1519	3.29727e-05	0.000549374
EGJ1500222_transcript_37177	101.401	-2.47401	0.553607	-4.46889	7.86275e-06	0.000148757
EGJ1500222_transcript_6454	140.331	-2.47214	0.503948	-4.90554	9.31691e-07	2.06764e-05
EGJ1500222_transcript_1490	975.133	-2.47048	0.141544	-17.4538	3.22037e-68	5.7591e-65
EGJ1500222_transcript_1789	893.532	-2.46924	0.181849	-13.5785	5.37004e-42	2.02177e-39
EGJ1500222_transcript_4005	101.714	-2.46284	0.28541	-8.62916	6.1805e-18	4.49605e-16
EGJ1500222_transcript_40156	13.7329	-2.45027	0.600432	-4.08084	4.48724e-05	0.000728965
EGJ1500222_transcript_37673	39.9396	-2.4497	0.436345	-5.61414	1.97537e-08	5.52693e-07
EGJ1500222_transcript_38911	53.523	-2.44846	0.456606	-5.3623	8.21687e-08	2.12451e-06
EGJ1500222_transcript_15914	1342.5	-2.44817	0.679085	-3.6051	0.00031203	0.00420349
EGJ1500222_transcript_34439	555.653	-2.44415	0.529169	-4.61885	3.85869e-06	7.75351e-05
EGJ1500222_transcript_690	1313.54	-2.44149	0.219513	-11.1223	9.77426e-29	1.58906e-26
EGJ1500222_transcript_3330	259.284	-2.4385	0.587549	-4.15029	3.32052e-05	0.00055239
EGJ1500222_transcript_31154	487.068	-2.4353	0.154894	-15.7224	1.06224e-55	9.11824e-53
EGJ1500222_transcript_19899	261.779	-2.43469	0.343042	-7.09734	1.27176e-12	5.73362e-11
EGJ1500222_transcript_24780	325.713	-2.4289	0.324299	-7.48969	6.9038e-14	3.56143e-12
EGJ1500222_transcript_13765	794.625	-2.42632	0.403072	-6.01958	1.74871e-09	5.51872e-08
EGJ1500222_transcript_16333	225.7	-2.42211	0.360678	-6.71544	1.87504e-11	7.56359e-10
EGJ1500222_transcript_6935	368.538	-2.41605	0.278654	-8.67042	4.30546e-18	3.2306e-16
EGJ1500222_transcript_540	1359.84	-2.4154	0.583327	-4.14073	3.46201e-05	0.000571498
EGJ1500222_transcript_16498	2248.16	-2.41159	0.358086	-6.73466	1.64318e-11	6.65335e-10
EGJ1500222_transcript_36810	389.121	-2.40945	0.425486	-5.6628	1.48921e-08	4.2106e-07
EGJ1500222_transcript_38151	109.305	-2.40718	0.486665	-4.94628	7.56443e-07	1.70697e-05
EGJ1500222_transcript_15936	1336.22	-2.40528	0.462947	-5.19558	2.04082e-07	4.97118e-06
EGJ1500222_transcript_15668	2628.5	-2.39114	0.365835	-6.53611	6.31411e-11	2.38558e-09
EGJ1500222_transcript_3345	76.7998	-2.39042	0.387255	-6.17271	6.71283e-10	2.23877e-08
EGJ1500222_transcript_19677	389.068	-2.3817	0.228786	-10.4102	2.22806e-25	2.96384e-23
EGJ1500222_transcript_17240	670.265	-2.37298	0.606463	-3.91283	9.12223e-05	0.00138938
EGJ1500222_transcript_32590	57.6207	-2.37161	0.402385	-5.89388	3.77241e-09	1.14994e-07
EGJ1500222_transcript_35756	172.036	-2.36924	0.502563	-4.71432	2.42521e-06	5.05782e-05
EGJ1500222_transcript_9671	77.4789	-2.36072	0.519197	-4.54686	5.44514e-06	0.000105941
EGJ1500222_transcript_23393	792.702	-2.3596	0.434079	-5.43587	5.45293e-08	1.43936e-06
EGJ1500222_transcript_17144	1460.44	-2.35728	0.359489	-6.55729	5.47933e-11	2.09601e-09
EGJ1500222_transcript_39745	706.422	-2.3473	0.343137	-6.8407	7.8805e-12	3.27743e-10
EGJ1500222_transcript_21285	917.069	-2.3429	0.574338	-4.0793	4.51715e-05	0.000732713
EGJ1500222_transcript_31774	241.131	-2.34267	0.211067	-11.0992	1.26584e-28	2.02723e-26
EGJ1500222_transcript_27763	69.9793	-2.3407	0.40316	-5.80587	6.40326e-09	1.90588e-07
EGJ1500222_transcript_19825	977.037	-2.34055	0.593575	-3.94315	8.04188e-05	0.00124157
EGJ1500222_transcript_31267	250.128	-2.33896	0.674464	-3.46787	0.000524598	0.00662228
EGJ1500222_transcript_24310	328.463	-2.33882	0.210145	-11.1296	9.00533e-29	1.47522e-26
EGJ1500222_transcript_34249	391.138	-2.33445	0.307493	-7.59187	3.15326e-14	1.68751e-12
EGJ1500222_transcript_25383	83.602	-2.32899	0.229373	-10.1537	3.18892e-24	3.82314e-22
EGJ1500222_transcript_19799	368.039	-2.3267	0.214576	-10.8432	2.14713e-27	3.15599e-25
EGJ1500222_transcript_16961	1291.05	-2.32626	0.483505	-4.81125	1.49988e-06	3.2252e-05
EGJ1500222_transcript_26035	184.519	-2.32262	0.479922	-4.83957	1.30121e-06	2.82346e-05
EGJ1500222_transcript_28521	215.398	-2.322	0.358245	-6.4816	9.07569e-11	3.3638e-09
EGJ1500222_transcript_33172	200.846	-2.32085	0.404646	-5.7355	9.72249e-09	2.831e-07
EGJ1500222_transcript_21981	1497.31	-2.31927	0.37552	-6.17615	6.56847e-10	2.19563e-08
EGJ1500222_transcript_32152	538.678	-2.31261	0.605585	-3.81881	0.0001341	0.00196301
EGJ1500222_transcript_36915	183.446	-2.31091	0.563824	-4.09864	4.15583e-05	0.000678206
EGJ1500222_transcript_14136	1442.26	-2.30791	0.570113	-4.04816	5.16224e-05	0.000827346
EGJ1500222_transcript_15816	531.914	-2.30586	0.403204	-5.71883	1.0726e-08	3.10634e-07
EGJ1500222_transcript_14731	586.208	-2.30215	0.38599	-5.96429	2.45708e-09	7.61977e-08
EGJ1500222_transcript_24012	616.561	-2.29962	0.14327	-16.051	5.62911e-58	5.65233e-55
EGJ1500222_transcript_29553	589.621	-2.2972	0.408402	-5.62485	1.85671e-08	5.2017e-07
EGJ1500222_transcript_33383	388.331	-2.29351	0.619843	-3.70015	0.000215476	0.00301049
EGJ1500222_transcript_34603	63.4706	-2.29244	0.314673	-7.28517	3.21274e-13	1.5424e-11
EGJ1500222_transcript_29906	72.2525	-2.28615	0.323	-7.07786	1.46402e-12	6.50473e-11
EGJ1500222_transcript_8364	1199.94	-2.2842	0.502966	-4.54145	5.58676e-06	0.000108401
EGJ1500222_transcript_19807	909.033	-2.27835	0.5879	-3.87541	0.000106445	0.0016064
EGJ1500222_transcript_27150	180.641	-2.27763	0.401431	-5.67378	1.39684e-08	3.97035e-07
EGJ1500222_transcript_17313	1231.28	-2.26062	0.503516	-4.48966	7.13364e-06	0.000136078
EGJ1500222_transcript_26657	327.152	-2.25353	0.182483	-12.3492	4.91823e-35	1.14723e-32
EGJ1500222_transcript_32090	58.7443	-2.25212	0.364374	-6.18078	6.37849e-10	2.13545e-08
EGJ1500222_transcript_35055	209.206	-2.23826	0.368117	-6.08029	1.19966e-09	3.89482e-08
EGJ1500222_transcript_16135	152.728	-2.2382	0.407113	-5.49775	3.84674e-08	1.04363e-06
EGJ1500222_transcript_7510	75.0847	-2.23674	0.338808	-6.60181	4.06177e-11	1.58195e-09
EGJ1500222_transcript_1600	217.305	-2.23464	0.463107	-4.82532	1.39779e-06	3.0269e-05
EGJ1500222_transcript_9428	24.9485	-2.23162	0.559689	-3.98726	6.68402e-05	0.00105006
EGJ1500222_transcript_20792	339.022	-2.22876	0.211413	-10.5422	5.51965e-26	7.49695e-24
EGJ1500222_transcript_2577	507.261	-2.22783	0.340558	-6.5417	6.08244e-11	2.30617e-09
EGJ1500222_transcript_39405	116.199	-2.22102	0.313576	-7.08287	1.41196e-12	6.31262e-11
EGJ1500222_transcript_37418	232.08	-2.21812	0.338445	-6.55385	5.60717e-11	2.1411e-09
EGJ1500222_transcript_1814	472.016	-2.21542	0.317498	-6.97774	2.99967e-12	1.30574e-10
EGJ1500222_transcript_16515	1100.68	-2.19472	0.468532	-4.68424	2.81002e-06	5.79838e-05
EGJ1500222_transcript_35657	177.306	-2.18657	0.499381	-4.37856	1.19464e-05	0.000217632
EGJ1500222_transcript_6165	20.0525	-2.18436	0.453929	-4.81213	1.49333e-06	3.21434e-05
EGJ1500222_transcript_12486	790.861	-2.17685	0.238681	-9.12035	7.48798e-20	6.47952e-18
EGJ1500222_transcript_27427	218.825	-2.1767	0.456834	-4.76475	1.89085e-06	4.02955e-05
EGJ1500222_transcript_31115	493.066	-2.16903	0.251106	-8.6379	5.72546e-18	4.19346e-16
EGJ1500222_transcript_368	870.058	-2.16761	0.50824	-4.26494	1.99954e-05	0.000348863
EGJ1500222_transcript_32046	1599.7	-2.16452	0.410567	-5.27204	1.34919e-07	3.37455e-06
EGJ1500222_transcript_17722	606.321	-2.16029	0.356861	-6.05358	1.4166e-09	4.53735e-08
EGJ1500222_transcript_624	1214.14	-2.16006	0.575623	-3.75256	0.000175037	0.00250087
EGJ1500222_transcript_17733	632.212	-2.15902	0.350036	-6.16801	6.91555e-10	2.30089e-08
EGJ1500222_transcript_15796	483.197	-2.1537	0.413226	-5.21193	1.86887e-07	4.58879e-06
EGJ1500222_transcript_19564	293.433	-2.15333	0.261106	-8.24696	1.62474e-16	1.06301e-14
EGJ1500222_transcript_41786	40.0038	-2.15179	0.520347	-4.13529	3.54499e-05	0.000583384
EGJ1500222_transcript_31768	1646.11	-2.14913	0.185357	-11.5946	4.39052e-31	8.48834e-29
EGJ1500222_transcript_23854	344.596	-2.14656	0.422655	-5.07874	3.79945e-07	8.95019e-06
EGJ1500222_transcript_6572	107.137	-2.14551	0.371983	-5.76777	8.03293e-09	2.3647e-07
EGJ1500222_transcript_25482	291.895	-2.14384	0.301291	-7.1155	1.11509e-12	5.08062e-11
EGJ1500222_transcript_29017	408.049	-2.14291	0.634597	-3.37681	0.000733314	0.00877686
EGJ1500222_transcript_18325	95.3306	-2.14049	0.352372	-6.07452	1.24355e-09	4.01908e-08
EGJ1500222_transcript_8303	877.529	-2.13715	0.40593	-5.26482	1.40327e-07	3.50165e-06
EGJ1500222_transcript_19817	493.302	-2.12977	0.356196	-5.97919	2.24252e-09	6.99484e-08
EGJ1500222_transcript_38691	224.365	-2.12927	0.292348	-7.28334	3.25646e-13	1.5599e-11
EGJ1500222_transcript_27172	783.606	-2.1234	0.542314	-3.91545	9.02366e-05	0.00137534
EGJ1500222_transcript_14638	420.195	-2.1218	0.322805	-6.57302	4.9305e-11	1.89621e-09
EGJ1500222_transcript_21143	575.465	-2.1205	0.449156	-4.72108	2.34593e-06	4.91448e-05
EGJ1500222_transcript_24402	700.68	-2.12002	0.431768	-4.9101	9.10302e-07	2.02856e-05
EGJ1500222_transcript_1168	285.151	-2.11929	0.416306	-5.09069	3.56758e-07	8.44105e-06
EGJ1500222_transcript_21358	1174.93	-2.11352	0.351559	-6.01186	1.83402e-09	5.77946e-08
EGJ1500222_transcript_29291	352.194	-2.11272	0.323629	-6.52822	6.65543e-11	2.49695e-09
EGJ1500222_transcript_13231	954.03	-2.09445	0.328421	-6.37733	1.80208e-10	6.47782e-09
EGJ1500222_transcript_25197	273.196	-2.09395	0.42023	-4.98286	6.26505e-07	1.4303e-05
EGJ1500222_transcript_26526	118.584	-2.07879	0.502714	-4.13513	3.5476e-05	0.000583384
EGJ1500222_transcript_2059	183.864	-2.07662	0.597801	-3.47376	0.000513218	0.00650541
EGJ1500222_transcript_16561	205.54	-2.06521	0.342618	-6.02772	1.66286e-09	5.27106e-08
EGJ1500222_transcript_9185	87.3434	-2.06486	0.375715	-5.49582	3.88905e-08	1.05377e-06
EGJ1500222_transcript_29948	941.075	-2.06472	0.451601	-4.572	4.83098e-06	9.51491e-05
EGJ1500222_transcript_2825	188.63	-2.0554	0.514507	-3.99489	6.47231e-05	0.00102129
EGJ1500222_transcript_1064	103.105	-2.05287	0.509418	-4.02983	5.5817e-05	0.000890581
EGJ1500222_transcript_26611	80.2594	-2.04987	0.439456	-4.66455	3.09295e-06	6.30026e-05
EGJ1500222_transcript_15600	219.319	-2.04881	0.406869	-5.03556	4.76461e-07	1.10779e-05
EGJ1500222_transcript_27361	1307.86	-2.044	0.223947	-9.12712	7.03469e-20	6.11192e-18
EGJ1500222_transcript_37063	69.3465	-2.04392	0.573702	-3.56269	0.000367072	0.00484463
EGJ1500222_transcript_4919	120.052	-2.04002	0.327956	-6.2204	4.95886e-10	1.68648e-08
EGJ1500222_transcript_18648	1018.46	-2.03729	0.272303	-7.4817	7.33694e-14	3.76676e-12
EGJ1500222_transcript_18675	793.606	-2.03356	0.385392	-5.27661	1.31598e-07	3.29916e-06
EGJ1500222_transcript_32415	575.925	-2.0258	0.487791	-4.15301	3.28135e-05	0.000548853
EGJ1500222_transcript_19385	478.063	-2.01927	0.360061	-5.60813	2.04522e-08	5.70747e-07
EGJ1500222_transcript_15632	288.579	-2.01726	0.29215	-6.9049	5.02384e-12	2.13488e-10
EGJ1500222_transcript_31893	311.048	-2.01289	0.255957	-7.86417	3.71549e-15	2.16082e-13
EGJ1500222_transcript_27495	255.717	-2.00716	0.456295	-4.39882	1.08841e-05	0.000199805
EGJ1500222_transcript_25152	492.447	-2.00653	0.468721	-4.28087	1.86168e-05	0.000327472
EGJ1500222_transcript_2358	312.167	-2.00157	0.256719	-7.79672	6.35354e-15	3.64564e-13
EGJ1500222_transcript_3988	626.319	-2.00121	0.201931	-9.91034	3.75354e-23	4.13082e-21
EGJ1500222_transcript_14257	1162.63	-1.99837	0.351083	-5.692	1.25561e-08	3.61197e-07
EGJ1500222_transcript_23317	483.651	-1.99693	0.331097	-6.03127	1.62678e-09	5.16431e-08
EGJ1500222_transcript_12406	752.312	-1.99549	0.125754	-15.8683	1.05119e-56	9.3994e-54
EGJ1500222_transcript_12476	459.999	-1.99385	0.341243	-5.8429	5.12989e-09	1.54835e-07
EGJ1500222_transcript_29257	1227.55	-1.99361	0.231327	-8.61813	6.80537e-18	4.93389e-16
EGJ1500222_transcript_1811	84.16	-1.99323	0.287121	-6.94212	3.86256e-12	1.66782e-10
EGJ1500222_transcript_27044	340.538	-1.99112	0.460148	-4.32714	1.51058e-05	0.000270368
EGJ1500222_transcript_28626	613.282	-1.99021	0.282791	-7.03776	1.9535e-12	8.62595e-11
EGJ1500222_transcript_33413	354.092	-1.98712	0.416416	-4.77195	1.82447e-06	3.89971e-05
EGJ1500222_transcript_2965	764.885	-1.98701	0.280008	-7.09626	1.28183e-12	5.75481e-11
EGJ1500222_transcript_36422	133.178	-1.98062	0.331911	-5.96732	2.41187e-09	7.49041e-08
EGJ1500222_transcript_32815	377.48	-1.98031	0.323675	-6.11821	9.46295e-10	3.10298e-08
EGJ1500222_transcript_14761	220.57	-1.97725	0.407208	-4.85562	1.20009e-06	2.62259e-05
EGJ1500222_transcript_35516	333.706	-1.97677	0.493567	-4.00506	6.20005e-05	0.000981941
EGJ1500222_transcript_21483	559.328	-1.97006	0.454322	-4.33625	1.44933e-05	0.000260273
EGJ1500222_transcript_32977	91.2149	-1.96936	0.284887	-6.91277	4.75274e-12	2.02369e-10
EGJ1500222_transcript_28637	155.43	-1.9639	0.206115	-9.52817	1.6008e-21	1.54744e-19
EGJ1500222_transcript_16518	857.651	-1.96331	0.44699	-4.3923	1.1216e-05	0.000205197
EGJ1500222_transcript_15922	657.705	-1.96308	0.387721	-5.06312	4.12451e-07	9.66288e-06
EGJ1500222_transcript_4195	156.972	-1.95328	0.458155	-4.26335	2.01384e-05	0.000351073
EGJ1500222_transcript_2910	119.866	-1.95042	0.504268	-3.86783	0.000109808	0.00164904
EGJ1500222_transcript_12758	1665.14	-1.94892	0.454261	-4.29031	1.78425e-05	0.000314885
EGJ1500222_transcript_15157	732.827	-1.94556	0.401704	-4.84326	1.27724e-06	2.77425e-05
EGJ1500222_transcript_30597	221.875	-1.94454	0.448546	-4.3352	1.45627e-05	0.000261301
EGJ1500222_transcript_16346	340.082	-1.94353	0.429537	-4.5247	6.04819e-06	0.000116407
EGJ1500222_transcript_26080	106.307	-1.94084	0.436295	-4.44845	8.64929e-06	0.000161825
EGJ1500222_transcript_29488	1880.28	-1.93806	0.571893	-3.38885	0.000701866	0.00845707
EGJ1500222_transcript_15501	1664.75	-1.93315	0.348348	-5.54949	2.865e-08	7.86171e-07
EGJ1500222_transcript_39947	92.9026	-1.93234	0.299639	-6.4489	1.12668e-10	4.119e-09
EGJ1500222_transcript_14126	2693.15	-1.9317	0.512499	-3.76917	0.000163792	0.00235521
EGJ1500222_transcript_14309	835.48	-1.93112	0.413416	-4.67112	2.99561e-06	6.11663e-05
EGJ1500222_transcript_4730	611.31	-1.93095	0.561108	-3.44132	0.000578883	0.00718727
EGJ1500222_transcript_1965	148.026	-1.92834	0.288119	-6.69286	2.18858e-11	8.77886e-10
EGJ1500222_transcript_27413	517.119	-1.92575	0.189174	-10.1798	2.44125e-24	2.95984e-22
EGJ1500222_transcript_25589	1837.99	-1.92077	0.342577	-5.60685	2.06046e-08	5.74254e-07
EGJ1500222_transcript_13720	1319.15	-1.91643	0.308345	-6.21522	5.12541e-10	1.74037e-08
EGJ1500222_transcript_24023	662.383	-1.91425	0.335394	-5.70746	1.14671e-08	3.31443e-07
EGJ1500222_transcript_34658	528.401	-1.91215	0.239308	-7.99034	1.3457e-15	8.13484e-14
EGJ1500222_transcript_19103	985.629	-1.90894	0.406537	-4.69562	2.65798e-06	5.50581e-05
EGJ1500222_transcript_35346	42.8926	-1.90817	0.363947	-5.24299	1.57995e-07	3.91949e-06
EGJ1500222_transcript_19773	481.478	-1.90814	0.468116	-4.07621	4.57757e-05	0.000741394
EGJ1500222_transcript_30229	295.752	-1.90586	0.413411	-4.61009	4.025e-06	8.0425e-05
EGJ1500222_transcript_23008	842.991	-1.90535	0.356542	-5.34398	9.09293e-08	2.33135e-06
EGJ1500222_transcript_16888	499.623	-1.88821	0.280085	-6.74155	1.56705e-11	6.35708e-10
EGJ1500222_transcript_32456	151.085	-1.8882	0.277182	-6.81213	9.61668e-12	3.96873e-10
EGJ1500222_transcript_5580	577.195	-1.88595	0.235927	-7.99376	1.30883e-15	7.93429e-14
EGJ1500222_transcript_418	1032.96	-1.8846	0.562265	-3.35181	0.000802861	0.00950849
EGJ1500222_transcript_34277	214.647	-1.8842	0.546438	-3.44815	0.000564436	0.00703823
EGJ1500222_transcript_35351	55.2557	-1.88382	0.34222	-5.50469	3.69809e-08	1.00584e-06
EGJ1500222_transcript_27060	56.0055	-1.877	0.300515	-6.24594	4.21263e-10	1.45576e-08
EGJ1500222_transcript_25634	212.891	-1.8754	0.296507	-6.32498	2.53264e-10	8.96873e-09
EGJ1500222_transcript_22619	1698.98	-1.87515	0.447544	-4.18985	2.79133e-05	0.000472786
EGJ1500222_transcript_4346	1289.09	-1.8742	0.337328	-5.55601	2.76006e-08	7.61321e-07
EGJ1500222_transcript_11317	472.002	-1.87377	0.191987	-9.7599	1.67319e-22	1.77756e-20
EGJ1500222_transcript_29635	406.23	-1.87222	0.272502	-6.87047	6.39893e-12	2.6873e-10
EGJ1500222_transcript_28558	307.16	-1.86912	0.246569	-7.58051	3.44206e-14	1.82387e-12
EGJ1500222_transcript_21401	1019.4	-1.8629	0.396122	-4.70284	2.5657e-06	5.33009e-05
EGJ1500222_transcript_15196	2207.9	-1.8591	0.247586	-7.5089	5.96276e-14	3.09833e-12
EGJ1500222_transcript_15763	207.554	-1.85906	0.474028	-3.92184	8.78764e-05	0.00134318
EGJ1500222_transcript_28332	527.335	-1.85841	0.296168	-6.27486	3.49959e-10	1.2172e-08
EGJ1500222_transcript_12058	1010.36	-1.85173	0.361837	-5.11758	3.09481e-07	7.38761e-06
EGJ1500222_transcript_40742	58.8984	-1.85124	0.43014	-4.30382	1.6788e-05	0.000297499
EGJ1500222_transcript_13748	228.186	-1.84737	0.203218	-9.09056	9.85281e-20	8.42395e-18
EGJ1500222_transcript_17331	547.78	-1.84704	0.382958	-4.82307	1.41362e-06	3.05712e-05
EGJ1500222_transcript_23512	670.986	-1.84442	0.414686	-4.44775	8.67734e-06	0.000162209
EGJ1500222_transcript_15488	1175.62	-1.84028	0.258866	-7.10899	1.16897e-12	5.30361e-11
EGJ1500222_transcript_25956	658.391	-1.83813	0.451011	-4.07557	4.59021e-05	0.00074288
EGJ1500222_transcript_12077	657.024	-1.83401	0.433199	-4.23365	2.29934e-05	0.0003957
EGJ1500222_transcript_30961	513.18	-1.82959	0.385177	-4.75	2.03413e-06	4.31775e-05
EGJ1500222_transcript_31382	182.908	-1.82752	0.441683	-4.13763	3.50906e-05	0.00057882
EGJ1500222_transcript_27190	120.551	-1.82609	0.523427	-3.48872	0.000485343	0.00618863
EGJ1500222_transcript_22648	263.088	-1.82543	0.431488	-4.23056	2.3311e-05	0.000400523
EGJ1500222_transcript_32352	248.048	-1.82069	0.426361	-4.2703	1.95206e-05	0.000341412
EGJ1500222_transcript_25989	86.8737	-1.81836	0.294966	-6.16466	7.06347e-10	2.34647e-08
EGJ1500222_transcript_21075	669.112	-1.81836	0.192216	-9.45999	3.07968e-21	2.9159e-19
EGJ1500222_transcript_22543	16.6218	-1.81419	0.518643	-3.49795	0.000468847	0.00600325
EGJ1500222_transcript_15748	636.736	-1.81413	0.272639	-6.65396	2.85307e-11	1.13383e-09
EGJ1500222_transcript_31721	750.315	-1.8133	0.350668	-5.17098	2.32873e-07	5.61511e-06
EGJ1500222_transcript_27530	477.148	-1.81178	0.495133	-3.65918	0.000253027	0.00349418
EGJ1500222_transcript_36574	104.151	-1.81156	0.409813	-4.42046	9.84927e-06	0.000182842
EGJ1500222_transcript_25002	154.836	-1.80982	0.484412	-3.73613	0.000186877	0.00265237
EGJ1500222_transcript_26179	1712.15	-1.80608	0.344177	-5.24754	1.54146e-07	3.82867e-06
EGJ1500222_transcript_14998	630.706	-1.80454	0.299466	-6.02584	1.68229e-09	5.32477e-08
EGJ1500222_transcript_33809	38.8444	-1.80401	0.511607	-3.52616	0.000421636	0.0054805
EGJ1500222_transcript_21087	946.94	-1.8022	0.45571	-3.95471	7.66288e-05	0.00118819
EGJ1500222_transcript_37277	4561.3	-1.80037	0.21694	-8.29893	1.05051e-16	6.97954e-15
EGJ1500222_transcript_14835	1002.25	-1.79983	0.185102	-9.72344	2.39543e-22	2.50761e-20
EGJ1500222_transcript_7154	64.3287	-1.79949	0.43406	-4.14572	3.38753e-05	0.000562231
EGJ1500222_transcript_12621	1211.26	-1.79683	0.391116	-4.5941	4.34618e-06	8.59623e-05
EGJ1500222_transcript_24970	142.526	-1.7957	0.355191	-5.0556	4.29046e-07	1.00188e-05
EGJ1500222_transcript_33973	633.044	-1.79537	0.240311	-7.47103	7.95723e-14	4.06577e-12
EGJ1500222_transcript_39902	24.4513	-1.79403	0.42274	-4.24383	2.19741e-05	0.000379682
EGJ1500222_transcript_31631	2291.93	-1.79286	0.184526	-9.71603	2.57625e-22	2.67084e-20
EGJ1500222_transcript_14687	402.118	-1.78927	0.297986	-6.00454	1.91877e-09	6.02881e-08
EGJ1500222_transcript_19364	832.783	-1.78773	0.29049	-6.15419	7.54644e-10	2.48766e-08
EGJ1500222_transcript_11197	444.607	-1.78666	0.447853	-3.98939	6.62426e-05	0.00104277
EGJ1500222_transcript_12309	546.054	-1.78499	0.371048	-4.81069	1.50413e-06	3.2311e-05
EGJ1500222_transcript_12421	523.1	-1.78387	0.370568	-4.81389	1.48022e-06	3.18931e-05
EGJ1500222_transcript_17725	492.495	-1.78352	0.507895	-3.5116	0.000445414	0.00574434
EGJ1500222_transcript_2644	652.597	-1.78346	0.24712	-7.21696	5.31621e-13	2.49096e-11
EGJ1500222_transcript_25486	415.483	-1.78134	0.357896	-4.97727	6.44888e-07	1.46758e-05
EGJ1500222_transcript_32707	305.942	-1.78102	0.502792	-3.54226	0.00039672	0.00519123
EGJ1500222_transcript_6062	111.497	-1.7772	0.417446	-4.25731	2.06902e-05	0.000359524
EGJ1500222_transcript_37596	246.97	-1.77603	0.47852	-3.7115	0.000206037	0.00289558
EGJ1500222_transcript_38272	335.448	-1.776	0.274919	-6.46007	1.04657e-10	3.84579e-09
EGJ1500222_transcript_29427	322.828	-1.77565	0.506518	-3.50561	0.000455567	0.00585066
EGJ1500222_transcript_23178	407.419	-1.77191	0.235778	-7.51518	5.68309e-14	2.96017e-12
EGJ1500222_transcript_36017	91.3994	-1.76629	0.339787	-5.19822	2.01206e-07	4.90669e-06
EGJ1500222_transcript_42241	19.2134	-1.7661	0.521188	-3.38861	0.000702475	0.00845966
EGJ1500222_transcript_34052	432.675	-1.76577	0.212109	-8.3248	8.4468e-17	5.62945e-15
EGJ1500222_transcript_22331	668.333	-1.76555	0.40837	-4.32341	1.53636e-05	0.000274329
EGJ1500222_transcript_32874	56.1346	-1.76497	0.332717	-5.30472	1.12849e-07	2.85246e-06
EGJ1500222_transcript_12158	551.027	-1.75275	0.429631	-4.07967	4.50996e-05	0.000732102
EGJ1500222_transcript_2793	78.8969	-1.75249	0.408148	-4.29376	1.75669e-05	0.000310532
EGJ1500222_transcript_14589	211.917	-1.75084	0.343072	-5.10342	3.3357e-07	7.92736e-06
EGJ1500222_transcript_31137	265.703	-1.74214	0.390804	-4.45784	8.27907e-06	0.000155713
EGJ1500222_transcript_11837	791.402	-1.74061	0.428355	-4.06348	4.83468e-05	0.000775427
EGJ1500222_transcript_17512	404.734	-1.73975	0.439151	-3.96162	7.44443e-05	0.00115766
EGJ1500222_transcript_7191	63.9103	-1.73837	0.357933	-4.85668	1.19368e-06	2.61391e-05
EGJ1500222_transcript_12638	1009.61	-1.7372	0.47536	-3.65448	0.000257701	0.00355187
EGJ1500222_transcript_31048	101.288	-1.73718	0.477755	-3.63613	0.000276765	0.00377344
EGJ1500222_transcript_718	1030.72	-1.73592	0.161155	-10.7717	4.68225e-27	6.78926e-25
EGJ1500222_transcript_33116	162.883	-1.73367	0.515159	-3.3653	0.000764604	0.00911072
EGJ1500222_transcript_19350	768.521	-1.73123	0.31362	-5.52016	3.38695e-08	9.24733e-07
EGJ1500222_transcript_3499	211.569	-1.73075	0.456543	-3.79098	0.000150053	0.00217284
EGJ1500222_transcript_26171	1008.69	-1.73018	0.393507	-4.39683	1.09844e-05	0.000201302
EGJ1500222_transcript_17243	514.972	-1.72883	0.178744	-9.67212	3.96082e-22	4.04758e-20
EGJ1500222_transcript_1000	76.9724	-1.72713	0.447841	-3.85658	0.000114987	0.0017172
EGJ1500222_transcript_26995	401.608	-1.72693	0.476512	-3.6241	0.000289973	0.00393103
EGJ1500222_transcript_34574	2594.89	-1.72356	0.209782	-8.21597	2.10456e-16	1.36035e-14
EGJ1500222_transcript_25905	584.74	-1.71814	0.285197	-6.02441	1.69727e-09	5.36427e-08
EGJ1500222_transcript_35383	1559.56	-1.71262	0.25828	-6.63087	3.33713e-11	1.31403e-09
EGJ1500222_transcript_29269	386.778	-1.71257	0.300065	-5.70734	1.14754e-08	3.31443e-07
EGJ1500222_transcript_26869	148.404	-1.70878	0.467491	-3.65521	0.00025697	0.00354407
EGJ1500222_transcript_37353	266.521	-1.70644	0.368658	-4.62878	3.67821e-06	7.41168e-05
EGJ1500222_transcript_35845	59.769	-1.70505	0.406009	-4.19953	2.67468e-05	0.000455995
EGJ1500222_transcript_11650	772.909	-1.703	0.424086	-4.0157	5.92702e-05	0.00094148
EGJ1500222_transcript_11639	461.38	-1.70219	0.166815	-10.204	1.90183e-24	2.35915e-22
EGJ1500222_transcript_38680	70.0877	-1.70032	0.298857	-5.68941	1.27482e-08	3.66235e-07
EGJ1500222_transcript_20925	704.778	-1.69545	0.433682	-3.90944	9.25117e-05	0.00140424
EGJ1500222_transcript_23102	159.597	-1.69539	0.499732	-3.39261	0.000692311	0.00836072
EGJ1500222_transcript_34856	479.034	-1.69491	0.369868	-4.58246	4.59535e-06	9.07233e-05
EGJ1500222_transcript_26217	320.789	-1.69352	0.280223	-6.04348	1.50826e-09	4.8094e-08
EGJ1500222_transcript_5908	90.9932	-1.69282	0.495678	-3.41516	0.000637444	0.00779804
EGJ1500222_transcript_20276	680.986	-1.69278	0.43932	-3.85318	0.000116596	0.00173519
EGJ1500222_transcript_40623	50.0543	-1.69112	0.370885	-4.55968	5.12305e-06	0.000100311
EGJ1500222_transcript_16801	569.998	-1.69019	0.285627	-5.91748	3.26911e-09	1.00653e-07
EGJ1500222_transcript_17435	430.209	-1.68891	0.17798	-9.48932	2.32537e-21	2.22779e-19
EGJ1500222_transcript_40568	156.489	-1.68611	0.256232	-6.58038	4.69239e-11	1.81113e-09
EGJ1500222_transcript_11692	734.987	-1.68354	0.438334	-3.84077	0.000122651	0.00181648
EGJ1500222_transcript_33897	402.722	-1.68331	0.299955	-5.61188	2.00143e-08	5.59252e-07
EGJ1500222_transcript_18983	152.353	-1.68085	0.180625	-9.30574	1.33066e-20	1.22034e-18
EGJ1500222_transcript_38064	101.903	-1.67881	0.306994	-5.46854	4.53766e-08	1.21117e-06
EGJ1500222_transcript_3329	156.25	-1.67353	0.252318	-6.63264	3.2974e-11	1.30078e-09
EGJ1500222_transcript_34741	238.864	-1.67302	0.46874	-3.56919	0.000358093	0.00473778
EGJ1500222_transcript_39171	414.944	-1.67045	0.412901	-4.04564	5.21812e-05	0.000835678
EGJ1500222_transcript_33111	270.022	-1.66792	0.369075	-4.5192	6.20734e-06	0.000119257
EGJ1500222_transcript_34376	533.227	-1.66748	0.484638	-3.44066	0.000580296	0.00719836
EGJ1500222_transcript_19047	854.713	-1.66113	0.335941	-4.94471	7.62575e-07	1.71719e-05
EGJ1500222_transcript_36768	189.056	-1.66101	0.235765	-7.04521	1.85177e-12	8.19362e-11
EGJ1500222_transcript_26056	196.563	-1.66057	0.309305	-5.36872	7.92977e-08	2.05275e-06
EGJ1500222_transcript_18700	256.039	-1.65653	0.427596	-3.87404	0.000107044	0.00161318
EGJ1500222_transcript_4245	631.87	-1.65649	0.402443	-4.11608	3.85365e-05	0.00063081
EGJ1500222_transcript_26684	1172.83	-1.64903	0.424789	-3.88199	0.000103603	0.00156462
EGJ1500222_transcript_36106	167.375	-1.64855	0.360582	-4.57192	4.83283e-06	9.51491e-05
EGJ1500222_transcript_8599	129.886	-1.64199	0.410859	-3.99648	6.42909e-05	0.00101597
EGJ1500222_transcript_21952	175.553	-1.64067	0.383992	-4.27267	1.93142e-05	0.00033863
EGJ1500222_transcript_19075	1539.88	-1.6398	0.225752	-7.26373	3.76561e-13	1.7918e-11
EGJ1500222_transcript_20001	427.91	-1.63867	0.305884	-5.35717	8.45356e-08	2.18307e-06
EGJ1500222_transcript_398	420.74	-1.63366	0.345605	-4.72697	2.279e-06	4.79954e-05
EGJ1500222_transcript_13940	1364.61	-1.62989	0.391846	-4.15953	3.18901e-05	0.000535076
EGJ1500222_transcript_2720	1041.44	-1.62722	0.258759	-6.28853	3.20479e-10	1.11829e-08
EGJ1500222_transcript_33196	88.844	-1.62711	0.324664	-5.01168	5.3957e-07	1.24374e-05
EGJ1500222_transcript_35744	130.278	-1.62656	0.392112	-4.14821	3.35078e-05	0.000556992
EGJ1500222_transcript_19739	195.459	-1.62654	0.234283	-6.94262	3.84906e-12	1.66534e-10
EGJ1500222_transcript_32903	147.364	-1.62644	0.260775	-6.23695	4.46187e-10	1.53694e-08
EGJ1500222_transcript_19431	677.312	-1.62463	0.424504	-3.82712	0.000129652	0.00190441
EGJ1500222_transcript_37311	375.529	-1.62022	0.311612	-5.19946	1.99864e-07	4.8796e-06
EGJ1500222_transcript_17203	259.412	-1.61942	0.284653	-5.68909	1.27716e-08	3.66416e-07
EGJ1500222_transcript_33561	206.217	-1.6155	0.423663	-3.81318	0.000137192	0.00200434
EGJ1500222_transcript_17800	1076.83	-1.6133	0.466074	-3.46147	0.000537224	0.00675386
EGJ1500222_transcript_17867	633.484	-1.6116	0.369388	-4.3629	1.2835e-05	0.000232635
EGJ1500222_transcript_30749	1729.17	-1.60792	0.308589	-5.21057	1.88257e-07	4.61713e-06
EGJ1500222_transcript_24027	410.015	-1.607	0.479418	-3.35198	0.00080237	0.00950793
EGJ1500222_transcript_2584	2197.2	-1.60525	0.303844	-5.28314	1.26988e-07	3.18733e-06
EGJ1500222_transcript_18917	330.406	-1.60301	0.182066	-8.80457	1.31359e-18	1.01038e-16
EGJ1500222_transcript_26238	683.299	-1.60153	0.308964	-5.18356	2.17694e-07	5.28475e-06
EGJ1500222_transcript_8424	21.131	-1.59878	0.455736	-3.50813	0.000451269	0.00580242
EGJ1500222_transcript_1599	65.5757	-1.59877	0.414519	-3.85694	0.000114815	0.00171583
EGJ1500222_transcript_584	743.563	-1.59828	0.324909	-4.91915	8.69214e-07	1.94305e-05
EGJ1500222_transcript_17217	289.551	-1.59207	0.287287	-5.54173	2.9949e-08	8.19777e-07
EGJ1500222_transcript_16891	641.308	-1.59179	0.269673	-5.90265	3.57702e-09	1.09505e-07
EGJ1500222_transcript_32615	141.102	-1.59096	0.407401	-3.90515	9.41682e-05	0.00142514
EGJ1500222_transcript_24721	862.806	-1.58876	0.315454	-5.03643	4.74297e-07	1.10395e-05
EGJ1500222_transcript_11684	717.496	-1.58745	0.430594	-3.68664	0.000227231	0.00316238
EGJ1500222_transcript_36377	870.211	-1.5842	0.212657	-7.44957	9.36428e-14	4.73956e-12
EGJ1500222_transcript_19691	527.37	-1.57867	0.212195	-7.43972	1.00899e-13	5.0948e-12
EGJ1500222_transcript_21302	975.484	-1.57635	0.463581	-3.40039	0.000672903	0.00817232
EGJ1500222_transcript_6140	416.093	-1.57551	0.160541	-9.81376	9.82408e-23	1.05942e-20
EGJ1500222_transcript_36858	352.139	-1.57519	0.26962	-5.84225	5.14995e-09	1.55222e-07
EGJ1500222_transcript_11523	431.524	-1.57518	0.353474	-4.45629	8.33901e-06	0.000156703
EGJ1500222_transcript_34478	231.699	-1.57458	0.394062	-3.99577	6.44845e-05	0.00101828
EGJ1500222_transcript_38340	92.395	-1.57403	0.282837	-5.56514	2.61943e-08	7.2533e-07
EGJ1500222_transcript_13038	1255.43	-1.57401	0.193482	-8.13522	4.11201e-16	2.6263e-14
EGJ1500222_transcript_16881	1307.47	-1.57303	0.463628	-3.39287	0.00069164	0.00835731
EGJ1500222_transcript_15804	837.553	-1.5701	0.148492	-10.5737	3.94771e-26	5.39604e-24
EGJ1500222_transcript_20520	541.287	-1.567	0.41447	-3.78074	0.000156362	0.00225355
EGJ1500222_transcript_39569	94.4112	-1.56614	0.375855	-4.16687	3.08812e-05	0.000518959
EGJ1500222_transcript_12265	671.15	-1.56243	0.438864	-3.56017	0.000370613	0.00488536
EGJ1500222_transcript_858	2577.3	-1.56148	0.409345	-3.81458	0.000136415	0.00199555
EGJ1500222_transcript_16156	702.951	-1.56065	0.338027	-4.61694	3.89437e-06	7.81057e-05
EGJ1500222_transcript_22700	116.758	-1.56016	0.300384	-5.1939	2.05932e-07	5.01054e-06
EGJ1500222_transcript_12088	700.67	-1.55641	0.451773	-3.44511	0.00057082	0.00710958
EGJ1500222_transcript_30408	69.3384	-1.55285	0.359342	-4.32136	1.55071e-05	0.000276397
EGJ1500222_transcript_12151	706.341	-1.55194	0.44578	-3.48141	0.00049879	0.00634125
EGJ1500222_transcript_37788	515.431	-1.55086	0.396441	-3.91195	9.15529e-05	0.00139342
EGJ1500222_transcript_32285	399.556	-1.54551	0.317597	-4.86627	1.13722e-06	2.50306e-05
EGJ1500222_transcript_19861	1284.16	-1.5454	0.298591	-5.17566	2.27112e-07	5.49472e-06
EGJ1500222_transcript_18250	681.278	-1.54328	0.15052	-10.253	1.14699e-24	1.43107e-22
EGJ1500222_transcript_27464	1850.63	-1.54311	0.332232	-4.64468	3.406e-06	6.90205e-05
EGJ1500222_transcript_24829	219.787	-1.54013	0.437342	-3.52158	0.000428987	0.00555922
EGJ1500222_transcript_12373	539.902	-1.53394	0.428395	-3.58067	0.000342713	0.00456808
EGJ1500222_transcript_12528	1185.27	-1.53107	0.425527	-3.59805	0.000320609	0.00430017
EGJ1500222_transcript_33323	1818.76	-1.53056	0.259724	-5.89303	3.79172e-09	1.15419e-07
EGJ1500222_transcript_40049	303.408	-1.5305	0.281684	-5.43338	5.5298e-08	1.45786e-06
EGJ1500222_transcript_17055	216.003	-1.52728	0.303971	-5.02442	5.04948e-07	1.16812e-05
EGJ1500222_transcript_19161	311.43	-1.5265	0.435608	-3.50429	0.000457819	0.00587608
EGJ1500222_transcript_23957	225.737	-1.52617	0.395211	-3.86166	0.000112619	0.0016889
EGJ1500222_transcript_25572	1077.13	-1.5253	0.345079	-4.42015	9.86339e-06	0.000182946
EGJ1500222_transcript_32154	62.5947	-1.52272	0.363195	-4.19256	2.75821e-05	0.000468285
EGJ1500222_transcript_1200	649.958	-1.52182	0.319953	-4.7564	1.97079e-06	4.19159e-05
EGJ1500222_transcript_21548	134.425	-1.52162	0.380966	-3.99411	6.49378e-05	0.00102393
EGJ1500222_transcript_31076	651.658	-1.52107	0.321755	-4.72744	2.27369e-06	4.79307e-05
EGJ1500222_transcript_13560	1188.5	-1.51744	0.138435	-10.9614	5.85859e-28	8.98038e-26
EGJ1500222_transcript_19177	695.567	-1.51734	0.427848	-3.54644	0.00039047	0.00511881
EGJ1500222_transcript_16504	844.8	-1.51583	0.375084	-4.04132	5.31518e-05	0.000849321
EGJ1500222_transcript_32862	201.389	-1.51554	0.190874	-7.94001	2.02171e-15	1.2119e-13
EGJ1500222_transcript_27760	80.9665	-1.51423	0.256556	-5.90216	3.5878e-09	1.09678e-07
EGJ1500222_transcript_16944	272.039	-1.51411	0.245729	-6.1617	7.19674e-10	2.37969e-08
EGJ1500222_transcript_13542	240.488	-1.50929	0.423037	-3.56774	0.000360067	0.00476096
EGJ1500222_transcript_14578	1546.67	-1.50614	0.406187	-3.70799	0.000208911	0.00293021
EGJ1500222_transcript_20809	505.025	-1.50458	0.439649	-3.42224	0.000621073	0.00763795
EGJ1500222_transcript_18822	249.792	-1.50387	0.199461	-7.53966	4.71181e-14	2.47226e-12
EGJ1500222_transcript_14029	451.105	-1.49774	0.29033	-5.15873	2.4863e-07	5.97491e-06
EGJ1500222_transcript_19749	375.882	-1.49175	0.376284	-3.96441	7.35764e-05	0.00114583
EGJ1500222_transcript_23108	125.675	-1.49054	0.429048	-3.47407	0.000512635	0.00650186
EGJ1500222_transcript_4329	77.0968	-1.48836	0.380848	-3.90803	9.30533e-05	0.00140926
EGJ1500222_transcript_3179	199.067	-1.48585	0.443637	-3.34924	0.000810347	0.00958657
EGJ1500222_transcript_12544	1500.42	-1.48493	0.397838	-3.73249	0.000189596	0.00268563
EGJ1500222_transcript_31171	1078.48	-1.48096	0.356644	-4.15249	3.28877e-05	0.000548861
EGJ1500222_transcript_29839	154.533	-1.48051	0.241326	-6.1349	8.52118e-10	2.80467e-08
EGJ1500222_transcript_29858	627.395	-1.47735	0.194631	-7.59051	3.18643e-14	1.70101e-12
EGJ1500222_transcript_25255	252.79	-1.47683	0.253979	-5.81479	6.07092e-09	1.81199e-07
EGJ1500222_transcript_22320	127.49	-1.47651	0.393623	-3.75107	0.000176081	0.00251411
EGJ1500222_transcript_17769	243.565	-1.47548	0.285307	-5.17153	2.32184e-07	5.6048e-06
EGJ1500222_transcript_16979	261.358	-1.47491	0.319679	-4.61372	3.95524e-06	7.91787e-05
EGJ1500222_transcript_1217	72.524	-1.46909	0.350711	-4.18889	2.80327e-05	0.000474059
EGJ1500222_transcript_22162	258.123	-1.45935	0.276162	-5.28439	1.26122e-07	3.1693e-06
EGJ1500222_transcript_24328	610.453	-1.45911	0.329588	-4.42708	9.55167e-06	0.000177933
EGJ1500222_transcript_28085	169.99	-1.45704	0.320141	-4.55123	5.33327e-06	0.000104047
EGJ1500222_transcript_13897	805.744	-1.45153	0.132399	-10.9632	5.74014e-28	8.86211e-26
EGJ1500222_transcript_1212	146.752	-1.44764	0.353403	-4.09628	4.1984e-05	0.000684112
EGJ1500222_transcript_19947	661.798	-1.4468	0.420795	-3.43826	0.00058547	0.00724161
EGJ1500222_transcript_11946	487.319	-1.4455	0.426745	-3.38727	0.000705926	0.00849169
EGJ1500222_transcript_19650	600.681	-1.44061	0.359889	-4.00293	6.25624e-05	0.00099011
EGJ1500222_transcript_26494	1241.56	-1.44013	0.402066	-3.58182	0.000341215	0.00455377
EGJ1500222_transcript_21510	399.22	-1.43961	0.339133	-4.24498	2.18613e-05	0.000378341
EGJ1500222_transcript_2518	540.629	-1.43932	0.385717	-3.73154	0.000190312	0.00269399
EGJ1500222_transcript_20413	514.894	-1.43726	0.339205	-4.23713	2.26393e-05	0.000389919
EGJ1500222_transcript_35786	110.854	-1.4333	0.290022	-4.94204	7.73099e-07	1.73725e-05
EGJ1500222_transcript_23616	242.195	-1.43268	0.327169	-4.37902	1.19217e-05	0.000217366
EGJ1500222_transcript_19952	382.322	-1.4315	0.341778	-4.18839	2.80936e-05	0.000474715
EGJ1500222_transcript_19951	572.449	-1.43065	0.421379	-3.39517	0.00068587	0.00830056
EGJ1500222_transcript_34798	263.393	-1.42233	0.225016	-6.32105	2.59798e-10	9.18495e-09
EGJ1500222_transcript_34811	82.2549	-1.41899	0.302821	-4.6859	2.78739e-06	5.7572e-05
EGJ1500222_transcript_28106	541.033	-1.41572	0.261193	-5.42018	5.95375e-08	1.56195e-06
EGJ1500222_transcript_29914	137.825	-1.41549	0.299831	-4.72096	2.34732e-06	4.91448e-05
EGJ1500222_transcript_29153	124.038	-1.41026	0.316044	-4.46224	8.11078e-06	0.000152816
EGJ1500222_transcript_32422	622.423	-1.40509	0.227634	-6.17258	6.71839e-10	2.23877e-08
EGJ1500222_transcript_11184	446.688	-1.40476	0.194092	-7.23758	4.56758e-13	2.15904e-11
EGJ1500222_transcript_27134	4136.73	-1.40233	0.246592	-5.68683	1.29422e-08	3.70319e-07
EGJ1500222_transcript_1544	352.714	-1.40143	0.223564	-6.26859	3.64329e-10	1.26513e-08
EGJ1500222_transcript_27617	264.119	-1.39967	0.411005	-3.40547	0.000660493	0.00804894
EGJ1500222_transcript_35623	76.8066	-1.39873	0.338597	-4.13095	3.6126e-05	0.000593617
EGJ1500222_transcript_36239	353.524	-1.39217	0.216887	-6.41887	1.37286e-10	4.96822e-09
EGJ1500222_transcript_13758	581.833	-1.39181	0.392991	-3.54159	0.00039772	0.00520114
EGJ1500222_transcript_35276	101.188	-1.39069	0.283301	-4.90888	9.15958e-07	2.03905e-05
EGJ1500222_transcript_31457	414.026	-1.38934	0.324645	-4.27958	1.87248e-05	0.000329103
EGJ1500222_transcript_8100	330.843	-1.38931	0.346601	-4.00839	6.11331e-05	0.000968919
EGJ1500222_transcript_1186	145.135	-1.38901	0.321279	-4.32338	1.53655e-05	0.000274329
EGJ1500222_transcript_34810	2433.72	-1.37941	0.104564	-13.192	9.75747e-40	3.2718e-37
EGJ1500222_transcript_14345	515.559	-1.37543	0.148363	-9.27071	1.84905e-20	1.67429e-18
EGJ1500222_transcript_25742	1126.25	-1.3751	0.35715	-3.85019	0.000118025	0.00175403
EGJ1500222_transcript_39662	119.615	-1.37298	0.245466	-5.59336	2.22723e-08	6.19123e-07
EGJ1500222_transcript_39433	52.6419	-1.37168	0.355775	-3.85548	0.000115502	0.00172131
EGJ1500222_transcript_18594	342.47	-1.36951	0.140939	-9.71704	2.55098e-22	2.65747e-20
EGJ1500222_transcript_1588	334.28	-1.36623	0.246084	-5.55188	2.82606e-08	7.7753e-07
EGJ1500222_transcript_24190	109.907	-1.36224	0.373623	-3.64603	0.000266319	0.00365891
EGJ1500222_transcript_20128	803.956	-1.36061	0.274968	-4.94827	7.48774e-07	1.69144e-05
EGJ1500222_transcript_22487	416.587	-1.35797	0.183744	-7.39055	1.46222e-13	7.24695e-12
EGJ1500222_transcript_12723	866.53	-1.35216	0.332737	-4.06374	4.82926e-05	0.000775137
EGJ1500222_transcript_4938	1143.86	-1.35201	0.383846	-3.52227	0.000427869	0.00554808
EGJ1500222_transcript_29871	185.672	-1.35176	0.247595	-5.45955	4.77331e-08	1.26933e-06
EGJ1500222_transcript_24082	246.255	-1.34809	0.295507	-4.56195	5.06805e-06	9.93245e-05
EGJ1500222_transcript_28007	347.596	-1.34441	0.394	-3.4122	0.000644408	0.00786632
EGJ1500222_transcript_26193	170.983	-1.34174	0.304685	-4.40368	1.06432e-05	0.000195885
EGJ1500222_transcript_41103	75.5924	-1.33707	0.292587	-4.56982	4.88141e-06	9.59295e-05
EGJ1500222_transcript_39127	44.3337	-1.33692	0.375994	-3.5557	0.000376975	0.00496008
EGJ1500222_transcript_33219	631.882	-1.33641	0.25587	-5.22299	1.76058e-07	4.34275e-06
EGJ1500222_transcript_28527	626.127	-1.33565	0.351938	-3.79512	0.000147573	0.00214416
EGJ1500222_transcript_15137	1741.73	-1.3336	0.282241	-4.72506	2.30044e-06	4.83995e-05
EGJ1500222_transcript_26842	4048.4	-1.33286	0.274472	-4.85608	1.19732e-06	2.61922e-05
EGJ1500222_transcript_21279	450.31	-1.33041	0.339455	-3.91926	8.88227e-05	0.00135475
EGJ1500222_transcript_25723	234.779	-1.32741	0.371011	-3.57782	0.00034647	0.00459967
EGJ1500222_transcript_27390	214.278	-1.32613	0.31515	-4.20793	2.57718e-05	0.000440337
EGJ1500222_transcript_21275	288.866	-1.32484	0.344643	-3.84409	0.000121001	0.00179329
EGJ1500222_transcript_417	346.594	-1.32373	0.233419	-5.67103	1.41944e-08	4.02925e-07
EGJ1500222_transcript_25150	467.912	-1.32266	0.272459	-4.85453	1.20673e-06	2.63442e-05
EGJ1500222_transcript_27805	833.12	-1.32182	0.346116	-3.819	0.000133994	0.00196281
EGJ1500222_transcript_19960	634.436	-1.31999	0.212031	-6.22547	4.80115e-10	1.64327e-08
EGJ1500222_transcript_20880	1679.28	-1.31713	0.269738	-4.88299	1.04487e-06	2.30688e-05
EGJ1500222_transcript_6221	136.606	-1.30928	0.309315	-4.23284	2.30763e-05	0.000396808
EGJ1500222_transcript_24207	491.291	-1.30475	0.364003	-3.58445	0.000337786	0.00451081
EGJ1500222_transcript_31929	711.664	-1.30471	0.366574	-3.55919	0.000372002	0.00490066
EGJ1500222_transcript_28150	589.71	-1.30454	0.339987	-3.83701	0.00012454	0.00184025
EGJ1500222_transcript_792	882.922	-1.30302	0.145115	-8.97921	2.72727e-19	2.20858e-17
EGJ1500222_transcript_33177	797.245	-1.30079	0.380438	-3.4192	0.000628047	0.00771046
EGJ1500222_transcript_4230	3558.65	-1.29788	0.194321	-6.67908	2.4045e-11	9.59117e-10
EGJ1500222_transcript_18910	484.636	-1.29746	0.385817	-3.36289	0.000771304	0.00917527
EGJ1500222_transcript_12175	326.106	-1.29714	0.151358	-8.57002	1.03471e-17	7.40166e-16
EGJ1500222_transcript_23826	508.618	-1.29568	0.356209	-3.63742	0.000275382	0.00375696
EGJ1500222_transcript_21786	1161.08	-1.29126	0.34208	-3.77474	0.000160177	0.00230699
EGJ1500222_transcript_28496	123.7	-1.29043	0.224199	-5.75577	8.6249e-09	2.53184e-07
EGJ1500222_transcript_21090	1304.59	-1.28357	0.333329	-3.85075	0.000117757	0.00175125
EGJ1500222_transcript_28591	1993.92	-1.28136	0.279303	-4.58772	4.48105e-06	8.85482e-05
EGJ1500222_transcript_31175	228.074	-1.27916	0.247215	-5.17428	2.28789e-07	5.52907e-06
EGJ1500222_transcript_14333	446.148	-1.27836	0.289737	-4.41212	1.02365e-05	0.000188887
EGJ1500222_transcript_31615	303.915	-1.27714	0.336811	-3.79185	0.000149532	0.00216821
EGJ1500222_transcript_37476	64.679	-1.27476	0.284853	-4.47516	7.63542e-06	0.000145005
EGJ1500222_transcript_17074	397.411	-1.27139	0.308408	-4.12242	3.74906e-05	0.000614159
EGJ1500222_transcript_33404	492.712	-1.27136	0.201799	-6.30016	2.97346e-10	1.04436e-08
EGJ1500222_transcript_28938	212.514	-1.2706	0.335188	-3.7907	0.000150224	0.00217384
EGJ1500222_transcript_29345	101.916	-1.26497	0.274148	-4.6142	3.94606e-06	7.90687e-05
EGJ1500222_transcript_24150	236.655	-1.26378	0.370026	-3.41539	0.000636917	0.00779706
EGJ1500222_transcript_38986	156.309	-1.26305	0.370803	-3.40625	0.000658623	0.00803071
EGJ1500222_transcript_15648	2898.23	-1.26262	0.296662	-4.2561	2.08024e-05	0.000361181
EGJ1500222_transcript_17116	435.578	-1.26037	0.189908	-6.63673	3.20726e-11	1.26988e-09
EGJ1500222_transcript_16091	715.684	-1.25958	0.282741	-4.45489	8.39352e-06	0.000157452
EGJ1500222_transcript_30934	627.883	-1.25845	0.349094	-3.60492	0.000312253	0.00420386
EGJ1500222_transcript_36762	95.3043	-1.25332	0.309873	-4.04463	5.24063e-05	0.000838032
EGJ1500222_transcript_14163	489.867	-1.25019	0.165657	-7.54688	4.45798e-14	2.35057e-12
EGJ1500222_transcript_30204	156.075	-1.24188	0.165667	-7.49627	6.56586e-14	3.39526e-12
EGJ1500222_transcript_13949	337	-1.24107	0.161713	-7.67455	1.66005e-14	9.0189e-13
EGJ1500222_transcript_21476	371.848	-1.23891	0.358963	-3.45137	0.000557759	0.00696711
EGJ1500222_transcript_24199	193.263	-1.23503	0.35037	-3.52494	0.000423583	0.00549914
EGJ1500222_transcript_30049	751.956	-1.23065	0.267174	-4.60617	4.1015e-06	8.1768e-05
EGJ1500222_transcript_1652	216.207	-1.22589	0.353192	-3.4709	0.000518723	0.00656355
EGJ1500222_transcript_27890	293.513	-1.22532	0.275429	-4.44878	8.63587e-06	0.000161715
EGJ1500222_transcript_23038	536.802	-1.22304	0.27341	-4.47329	7.7026e-06	0.000146023
EGJ1500222_transcript_30272	141.473	-1.21937	0.276924	-4.40326	1.06637e-05	0.000196096
EGJ1500222_transcript_20637	1095.74	-1.21758	0.185621	-6.55949	5.39926e-11	2.06907e-09
EGJ1500222_transcript_29621	47.5356	-1.21645	0.331328	-3.67144	0.000241183	0.00334137
EGJ1500222_transcript_33299	808.852	-1.21522	0.127072	-9.56326	1.14107e-21	1.12845e-19
EGJ1500222_transcript_22867	521.413	-1.21386	0.227823	-5.32809	9.92483e-08	2.52953e-06
EGJ1500222_transcript_38777	187.957	-1.21348	0.189126	-6.41626	1.39661e-10	5.04567e-09
EGJ1500222_transcript_23010	238.678	-1.21007	0.230037	-5.26033	1.43796e-07	3.5799e-06
EGJ1500222_transcript_32588	107.653	-1.20723	0.349825	-3.45097	0.000558585	0.00697338
EGJ1500222_transcript_27888	198.158	-1.20681	0.320665	-3.76347	0.00016757	0.00240378
EGJ1500222_transcript_21788	326.559	-1.19932	0.244012	-4.91499	8.87849e-07	1.98059e-05
EGJ1500222_transcript_17046	471.175	-1.19823	0.331195	-3.61789	0.000297011	0.00402136
EGJ1500222_transcript_21990	523.159	-1.1977	0.317699	-3.76992	0.000163297	0.00235034
EGJ1500222_transcript_16841	751.705	-1.19562	0.234606	-5.09629	3.4638e-07	8.20454e-06
EGJ1500222_transcript_17895	320.761	-1.19443	0.165946	-7.19768	6.12435e-13	2.85095e-11
EGJ1500222_transcript_25629	202.591	-1.19338	0.168471	-7.08363	1.40429e-12	6.29147e-11
EGJ1500222_transcript_17557	753.742	-1.19098	0.223394	-5.33131	9.75044e-08	2.48804e-06
EGJ1500222_transcript_20131	416.813	-1.1825	0.285915	-4.13584	3.53651e-05	0.000582453
EGJ1500222_transcript_5713	705.925	-1.18195	0.215176	-5.49297	3.95237e-08	1.06823e-06
EGJ1500222_transcript_18502	356.022	-1.18028	0.279212	-4.22718	2.36634e-05	0.000405929
EGJ1500222_transcript_28984	429.265	-1.1735	0.263369	-4.45572	8.36135e-06	0.000156986
EGJ1500222_transcript_30613	246.178	-1.17314	0.281446	-4.16827	3.06923e-05	0.000516593
EGJ1500222_transcript_26235	844.376	-1.16397	0.338707	-3.4365	0.000589291	0.00728324
EGJ1500222_transcript_22400	2080.13	-1.16248	0.335914	-3.46065	0.000538879	0.00677069
EGJ1500222_transcript_8488	59.8626	-1.1522	0.24356	-4.73068	2.23768e-06	4.72178e-05
EGJ1500222_transcript_2667	830.128	-1.15172	0.304276	-3.78512	0.000153632	0.00221718
EGJ1500222_transcript_29581	100.311	-1.15124	0.282616	-4.07353	4.63051e-05	0.00074771
EGJ1500222_transcript_8098	291.682	-1.15115	0.269599	-4.26984	1.95614e-05	0.000341846
EGJ1500222_transcript_6707	1721.3	-1.14659	0.169961	-6.74621	1.51757e-11	6.19144e-10
EGJ1500222_transcript_14757	297.801	-1.13796	0.282167	-4.03292	5.50872e-05	0.000879592
EGJ1500222_transcript_25302	838.068	-1.13377	0.22625	-5.01112	5.41145e-07	1.24603e-05
EGJ1500222_transcript_6768	949.386	-1.13327	0.223326	-5.07452	3.88482e-07	9.13124e-06
EGJ1500222_transcript_29791	1117.75	-1.12519	0.15133	-7.43534	1.04301e-13	5.2419e-12
EGJ1500222_transcript_16765	2005	-1.11989	0.176963	-6.32837	2.47771e-10	8.78871e-09
EGJ1500222_transcript_1642	77.6156	-1.11935	0.307044	-3.64557	0.000266797	0.00366078
EGJ1500222_transcript_3112	471.383	-1.11676	0.253454	-4.40614	1.05228e-05	0.000193837
EGJ1500222_transcript_18195	334.21	-1.1149	0.167735	-6.64677	2.99589e-11	1.18839e-09
EGJ1500222_transcript_12671	998.988	-1.10212	0.295766	-3.72633	0.00019429	0.00274487
EGJ1500222_transcript_5423	122.002	-1.09852	0.295464	-3.71794	0.000200855	0.00282831
EGJ1500222_transcript_33449	483.867	-1.09776	0.24488	-4.48287	7.36456e-06	0.000140358
EGJ1500222_transcript_25751	809.904	-1.09739	0.311291	-3.52529	0.000423017	0.00549513
EGJ1500222_transcript_23558	260.452	-1.09601	0.295728	-3.70614	0.000210444	0.00294594
EGJ1500222_transcript_16949	474.884	-1.08457	0.272859	-3.97483	7.04305e-05	0.00109843
EGJ1500222_transcript_31910	666.626	-1.08361	0.274252	-3.95113	7.7782e-05	0.00120433
EGJ1500222_transcript_513	998.702	-1.08357	0.286543	-3.78154	0.000155863	0.00224786
EGJ1500222_transcript_31947	205.398	-1.08124	0.276574	-3.9094	9.25257e-05	0.00140424
EGJ1500222_transcript_15875	212.666	-1.06778	0.206247	-5.17718	2.25265e-07	5.4562e-06
EGJ1500222_transcript_2996	208.441	-1.06689	0.271745	-3.92608	8.63405e-05	0.00132348
EGJ1500222_transcript_38509	163.049	-1.06597	0.212892	-5.00708	5.52608e-07	1.26834e-05
EGJ1500222_transcript_31812	231.62	-1.06432	0.196996	-5.40276	6.56251e-08	1.71746e-06
EGJ1500222_transcript_36547	259.8	-1.06372	0.282421	-3.76643	0.0001656	0.0023771
EGJ1500222_transcript_29591	982.743	-1.06144	0.277096	-3.83059	0.000127839	0.00188034
EGJ1500222_transcript_7112	1983.06	-1.05677	0.122161	-8.65063	5.12169e-18	3.80317e-16
EGJ1500222_transcript_14343	1721.65	-1.05006	0.195016	-5.38449	7.26514e-08	1.88753e-06
EGJ1500222_transcript_16253	1550.78	-1.04593	0.200942	-5.20512	1.93872e-07	4.74942e-06
EGJ1500222_transcript_5172	4565.71	-1.04151	0.188842	-5.51525	3.4829e-08	9.4972e-07
EGJ1500222_transcript_28443	240.883	-1.0398	0.293084	-3.54778	0.0003885	0.00510233
EGJ1500222_transcript_29816	435.881	-1.03828	0.173613	-5.98042	2.22562e-09	6.95222e-08
EGJ1500222_transcript_15599	759.7	-1.03528	0.273049	-3.79155	0.00014971	0.00216933
EGJ1500222_transcript_11374	567.048	-1.03106	0.274649	-3.75411	0.00017396	0.00248879
EGJ1500222_transcript_479	300.622	-1.02848	0.279664	-3.67755	0.000235487	0.00326879
EGJ1500222_transcript_27647	2085.55	-1.02696	0.168626	-6.09013	1.12817e-09	3.66842e-08
EGJ1500222_transcript_34235	834.497	-1.02592	0.302145	-3.39544	0.000685175	0.00830056
EGJ1500222_transcript_5344	746.592	-1.02508	0.24001	-4.27098	1.94618e-05	0.000340661
EGJ1500222_transcript_36236	133.736	-1.02245	0.291322	-3.50969	0.000448625	0.00577188
EGJ1500222_transcript_27168	498.428	-1.01871	0.293715	-3.46837	0.000523634	0.006614
EGJ1500222_transcript_4411	925.758	-1.01865	0.30436	-3.34687	0.000817287	0.00965803
EGJ1500222_transcript_26187	402.656	-1.01063	0.255073	-3.96214	7.42808e-05	0.00115596
EGJ1500222_transcript_36601	409.618	-1.00897	0.189503	-5.32429	1.01346e-07	2.57689e-06
EGJ1500222_transcript_33103	127.59	-1.00308	0.274607	-3.6528	0.000259396	0.00357293
EGJ1500222_transcript_15064	363.146	-1.00295	0.294931	-3.40063	0.00067232	0.00817232
EGJ1500222_transcript_20759	2295.83	1.00314	0.108292	9.26333	1.98157e-20	1.77926e-18
EGJ1500222_transcript_3006	558.791	1.00902	0.207953	4.85213	1.22144e-06	2.65843e-05
EGJ1500222_transcript_42206	88.553	1.00911	0.28529	3.53715	0.000404473	0.00527659
EGJ1500222_transcript_11382	899.456	1.01035	0.105782	9.55122	1.28177e-21	1.26178e-19
EGJ1500222_transcript_5680	33.119	1.01229	0.282708	3.58068	0.000342703	0.00456808
EGJ1500222_transcript_38110	105.531	1.01418	0.233057	4.35162	1.35133e-05	0.000244103
EGJ1500222_transcript_11429	400.22	1.01562	0.26643	3.81195	0.000137877	0.00201145
EGJ1500222_transcript_21348	401.455	1.0195	0.264416	3.85566	0.000115416	0.00172122
EGJ1500222_transcript_16830	1035.65	1.01968	0.127347	8.00713	1.17412e-15	7.21967e-14
EGJ1500222_transcript_1414	2656.6	1.02178	0.234951	4.3489	1.36822e-05	0.00024674
EGJ1500222_transcript_17195	451.85	1.02234	0.219176	4.66446	3.09435e-06	6.30026e-05
EGJ1500222_transcript_22768	795.117	1.03417	0.242751	4.26022	2.04224e-05	0.000355446
EGJ1500222_transcript_13767	644.338	1.03508	0.310206	3.33675	0.00084765	0.00998933
EGJ1500222_transcript_30365	318.641	1.03765	0.301727	3.43903	0.000583811	0.00722525
EGJ1500222_transcript_25790	304.563	1.03863	0.298633	3.47793	0.000505306	0.0064127
EGJ1500222_transcript_12307	770.202	1.03961	0.289377	3.59259	0.000327406	0.00438312
EGJ1500222_transcript_34840	331.249	1.04129	0.177193	5.87659	4.18802e-09	1.27121e-07
EGJ1500222_transcript_665	278.696	1.04298	0.22005	4.73974	2.13994e-06	4.53338e-05
EGJ1500222_transcript_36623	67.0265	1.04536	0.28779	3.63236	0.000280842	0.00382173
EGJ1500222_transcript_31827	336.427	1.0483	0.224095	4.67794	2.89771e-06	5.94501e-05
EGJ1500222_transcript_12969	581.97	1.04968	0.13292	7.89708	2.85517e-15	1.66954e-13
EGJ1500222_transcript_33469	846.288	1.05038	0.191047	5.49801	3.84106e-08	1.04341e-06
EGJ1500222_transcript_17810	781.291	1.05131	0.141807	7.41363	1.22889e-13	6.14731e-12
EGJ1500222_transcript_4217	228.107	1.05398	0.245884	4.28648	1.81527e-05	0.000319834
EGJ1500222_transcript_26239	253.052	1.05611	0.248999	4.24142	2.22109e-05	0.000383156
EGJ1500222_transcript_906	717.476	1.05912	0.132102	8.01748	1.07933e-15	6.71373e-14
EGJ1500222_transcript_24235	250.36	1.06429	0.277813	3.83097	0.000127638	0.00187868
EGJ1500222_transcript_25028	579.554	1.07199	0.165043	6.4952	8.29218e-11	3.08941e-09
EGJ1500222_transcript_29870	240.73	1.07413	0.316312	3.39578	0.000684323	0.00829694
EGJ1500222_transcript_11181	724.801	1.07845	0.298823	3.60899	0.000307391	0.0041462
EGJ1500222_transcript_20366	1035.14	1.07936	0.246995	4.36999	1.24251e-05	0.000225778
EGJ1500222_transcript_38828	49.595	1.08119	0.238593	4.5315	5.85658e-06	0.000113024
EGJ1500222_transcript_15924	1460.37	1.0839	0.313718	3.45501	0.000550266	0.00689358
EGJ1500222_transcript_38175	410.932	1.085	0.229679	4.72397	2.31283e-06	4.85649e-05
EGJ1500222_transcript_15081	1035.63	1.08559	0.207504	5.23164	1.68016e-07	4.14917e-06
EGJ1500222_transcript_34092	637.088	1.09459	0.30629	3.57372	0.000351948	0.00466312
EGJ1500222_transcript_27373	138.652	1.09566	0.234295	4.67643	2.91909e-06	5.98317e-05
EGJ1500222_transcript_36508	666.932	1.09662	0.283054	3.87423	0.000106962	0.00161307
EGJ1500222_transcript_26515	147.334	1.10662	0.189425	5.84196	5.15904e-09	1.55278e-07
EGJ1500222_transcript_27133	1130.45	1.11361	0.114721	9.70714	2.81103e-22	2.90023e-20
EGJ1500222_transcript_16997	183.017	1.1164	0.247811	4.50505	6.63571e-06	0.000127259
EGJ1500222_transcript_32826	474.508	1.11717	0.323616	3.45214	0.000556153	0.0069511
EGJ1500222_transcript_22910	299.702	1.11872	0.315087	3.5505	0.000384505	0.00505606
EGJ1500222_transcript_22310	160.047	1.11913	0.172614	6.48344	8.96538e-11	3.32867e-09
EGJ1500222_transcript_18859	264.021	1.11931	0.335156	3.33967	0.000838771	0.00989557
EGJ1500222_transcript_3250	127.107	1.1195	0.326852	3.4251	0.000614564	0.00756658
EGJ1500222_transcript_12236	2666.47	1.12259	0.249952	4.49121	7.08181e-06	0.00013533
EGJ1500222_transcript_32293	538.983	1.1264	0.333847	3.37401	0.00074082	0.00884696
EGJ1500222_transcript_24578	2056.87	1.13094	0.281991	4.01054	6.05802e-05	0.000960866
EGJ1500222_transcript_12664	571.334	1.13131	0.244223	4.63229	3.61634e-06	7.30073e-05
EGJ1500222_transcript_37588	84.7578	1.1324	0.22737	4.98041	6.3449e-07	1.44699e-05
EGJ1500222_transcript_26430	219.602	1.14996	0.291749	3.9416	8.09411e-05	0.00124784
EGJ1500222_transcript_14977	761.301	1.16168	0.248146	4.68143	2.84886e-06	5.86161e-05
EGJ1500222_transcript_18560	364.101	1.16172	0.233635	4.97236	6.61427e-07	1.50203e-05
EGJ1500222_transcript_37623	98.9938	1.17315	0.309147	3.79482	0.000147752	0.00214531
EGJ1500222_transcript_16636	269.872	1.17342	0.341127	3.43982	0.000582091	0.00721228
EGJ1500222_transcript_39462	397.716	1.17426	0.328018	3.57985	0.000343797	0.00457402
EGJ1500222_transcript_35078	511.297	1.17758	0.349126	3.37294	0.0007437	0.00887641
EGJ1500222_transcript_25420	152.867	1.18052	0.332794	3.54731	0.000389188	0.00510824
EGJ1500222_transcript_4407	154.669	1.18274	0.250361	4.72414	2.3109e-06	4.85649e-05
EGJ1500222_transcript_209	787.417	1.19143	0.135352	8.80246	1.3385e-18	1.02221e-16
EGJ1500222_transcript_32888	1238.8	1.19317	0.182171	6.5497	5.76523e-11	2.19365e-09
EGJ1500222_transcript_26114	156.673	1.19328	0.235431	5.06847	4.01018e-07	9.40529e-06
EGJ1500222_transcript_27017	201.761	1.20139	0.301537	3.98422	6.77018e-05	0.00106127
EGJ1500222_transcript_7680	437.231	1.20178	0.253718	4.73666	2.1727e-06	4.59823e-05
EGJ1500222_transcript_31377	172.106	1.20686	0.248469	4.85718	1.19068e-06	2.61001e-05
EGJ1500222_transcript_31066	37.322	1.21432	0.256664	4.73118	2.23218e-06	4.71482e-05
EGJ1500222_transcript_6401	40.0998	1.21771	0.24508	4.96864	6.7423e-07	1.52949e-05
EGJ1500222_transcript_33081	316.717	1.21772	0.336613	3.61757	0.000297379	0.0040238
EGJ1500222_transcript_23448	526.845	1.21813	0.177571	6.85999	6.88668e-12	2.87525e-10
EGJ1500222_transcript_25620	263.528	1.2239	0.185358	6.60291	4.03157e-11	1.57305e-09
EGJ1500222_transcript_32897	141.176	1.22428	0.263048	4.65421	3.25232e-06	6.59686e-05
EGJ1500222_transcript_8247	495.745	1.22553	0.317472	3.86027	0.000113263	0.00169736
EGJ1500222_transcript_7865	557.506	1.2266	0.225107	5.44896	5.06651e-08	1.34066e-06
EGJ1500222_transcript_26563	549.45	1.23246	0.355981	3.46216	0.000535865	0.00674863
EGJ1500222_transcript_29671	1320.73	1.23391	0.197984	6.23239	4.59382e-10	1.57733e-08
EGJ1500222_transcript_17973	326.153	1.23403	0.33188	3.7183	0.000200567	0.00282796
EGJ1500222_transcript_17151	262.952	1.23464	0.3513	3.51448	0.000440619	0.00568934
EGJ1500222_transcript_14221	316.821	1.25385	0.317514	3.94897	7.84876e-05	0.00121438
EGJ1500222_transcript_29004	84.2675	1.25701	0.320422	3.92299	8.74573e-05	0.00133964
EGJ1500222_transcript_37829	39.4689	1.25717	0.361936	3.47345	0.000513822	0.00650922
EGJ1500222_transcript_26381	506.451	1.25846	0.352148	3.57367	0.000352016	0.00466312
EGJ1500222_transcript_12653	400.262	1.2599	0.171562	7.34369	2.0778e-13	1.00881e-11
EGJ1500222_transcript_13914	757.97	1.26418	0.22333	5.6606	1.50848e-08	4.25946e-07
EGJ1500222_transcript_22014	918.321	1.26758	0.302574	4.18931	2.79804e-05	0.000473549
EGJ1500222_transcript_32922	75.1009	1.26985	0.35992	3.52814	0.000418498	0.00544631
EGJ1500222_transcript_30084	61.9811	1.28394	0.309223	4.15215	3.29367e-05	0.000549201
EGJ1500222_transcript_17270	1383.28	1.29533	0.143483	9.02779	1.75177e-19	1.43485e-17
EGJ1500222_transcript_31517	398.919	1.30106	0.35806	3.63365	0.000279443	0.0038051
EGJ1500222_transcript_19837	428.754	1.30385	0.210476	6.19476	5.83745e-10	1.96351e-08
EGJ1500222_transcript_25058	780.177	1.30565	0.230977	5.65271	1.57939e-08	4.45385e-07
EGJ1500222_transcript_25835	155.341	1.30594	0.233409	5.59506	2.20547e-08	6.13871e-07
EGJ1500222_transcript_11434	376.022	1.31084	0.240046	5.46078	4.74052e-08	1.26375e-06
EGJ1500222_transcript_18206	659.695	1.31402	0.18147	7.24102	4.45335e-13	2.10969e-11
EGJ1500222_transcript_5842	137.614	1.31836	0.375819	3.50796	0.000451563	0.00580271
EGJ1500222_transcript_23176	865.131	1.32354	0.34429	3.84425	0.00012092	0.00179329
EGJ1500222_transcript_14250	1153.22	1.32864	0.317055	4.19055	2.78277e-05	0.000471708
EGJ1500222_transcript_37383	108.188	1.33127	0.283836	4.69027	2.72851e-06	5.64647e-05
EGJ1500222_transcript_11182	184.527	1.33526	0.294623	4.53209	5.84037e-06	0.000112812
EGJ1500222_transcript_32237	333.436	1.33569	0.171414	7.79216	6.58724e-15	3.75963e-13
EGJ1500222_transcript_34317	175.673	1.33616	0.159781	8.36244	6.14356e-17	4.15902e-15
EGJ1500222_transcript_35390	111.349	1.33623	0.249602	5.35345	8.62944e-08	2.22582e-06
EGJ1500222_transcript_26972	633.351	1.33742	0.226479	5.90529	3.52023e-09	1.0792e-07
EGJ1500222_transcript_37775	277.08	1.34802	0.292243	4.61265	3.97559e-06	7.95118e-05
EGJ1500222_transcript_18515	590.338	1.36122	0.11682	11.6522	2.23534e-31	4.40095e-29
EGJ1500222_transcript_19724	1278.15	1.36908	0.40014	3.4215	0.000622761	0.00765432
EGJ1500222_transcript_11495	695.842	1.37771	0.121762	11.3147	1.10968e-29	1.92046e-27
EGJ1500222_transcript_2289	151.228	1.38718	0.17536	7.91052	2.56319e-15	1.51532e-13
EGJ1500222_transcript_16580	735.738	1.39117	0.381599	3.64564	0.000266722	0.00366078
EGJ1500222_transcript_26357	71.2146	1.3937	0.349553	3.98709	6.68885e-05	0.00105006
EGJ1500222_transcript_26650	1673.96	1.39404	0.324401	4.29726	1.72919e-05	0.000305923
EGJ1500222_transcript_18513	594.618	1.40678	0.167531	8.39713	4.57542e-17	3.11709e-15
EGJ1500222_transcript_16876	177.811	1.40756	0.309867	4.54247	5.55984e-06	0.000107977
EGJ1500222_transcript_35297	130.198	1.41026	0.210203	6.70902	1.95938e-11	7.889e-10
EGJ1500222_transcript_14314	1685.06	1.41622	0.23373	6.05922	1.36782e-09	4.40741e-08
EGJ1500222_transcript_32306	115.336	1.419	0.288382	4.92054	8.63056e-07	1.9313e-05
EGJ1500222_transcript_608	589.541	1.43385	0.316626	4.52854	5.93928e-06	0.000114414
EGJ1500222_transcript_18377	457.634	1.44286	0.429496	3.35943	0.00078103	0.00927554
EGJ1500222_transcript_17031	621.461	1.44874	0.144871	10.0002	1.52098e-23	1.73618e-21
EGJ1500222_transcript_28962	70.6606	1.44931	0.323584	4.47894	7.50156e-06	0.000142716
EGJ1500222_transcript_4806	236.53	1.45811	0.288033	5.06231	4.14217e-07	9.69368e-06
EGJ1500222_transcript_13049	484.802	1.4601	0.404716	3.6077	0.000308923	0.00416425
EGJ1500222_transcript_26829	416.436	1.46793	0.37238	3.94202	8.07969e-05	0.00124651
EGJ1500222_transcript_19299	110.558	1.48354	0.201424	7.36523	1.76837e-13	8.64446e-12
EGJ1500222_transcript_11855	597.579	1.48778	0.192022	7.74796	9.3383e-15	5.25984e-13
EGJ1500222_transcript_12746	605.675	1.50622	0.277235	5.43299	5.54181e-08	1.45923e-06
EGJ1500222_transcript_18845	980.65	1.51431	0.23993	6.31144	2.76449e-10	9.75755e-09
EGJ1500222_transcript_5236	37.8121	1.5244	0.385192	3.9575	7.57378e-05	0.00117692
EGJ1500222_transcript_3634	14382.3	1.5248	0.441583	3.45304	0.000554314	0.0069362
EGJ1500222_transcript_24215	635.89	1.52674	0.242832	6.28723	3.23171e-10	1.12585e-08
EGJ1500222_transcript_28979	603.15	1.5293	0.442047	3.4596	0.000540978	0.00679309
EGJ1500222_transcript_23959	486.856	1.5333	0.272221	5.63256	1.77557e-08	4.98739e-07
EGJ1500222_transcript_24413	312.506	1.53522	0.255871	5.99995	1.97375e-09	6.18346e-08
EGJ1500222_transcript_21258	1050.86	1.54024	0.303751	5.07074	3.96273e-07	9.30419e-06
EGJ1500222_transcript_4429	139.187	1.55315	0.244542	6.35127	2.13544e-10	7.58718e-09
EGJ1500222_transcript_13884	1088.13	1.55503	0.16163	9.62094	6.52348e-22	6.54177e-20
EGJ1500222_transcript_6608	30.2431	1.55572	0.323001	4.81646	1.46127e-06	3.15163e-05
EGJ1500222_transcript_31387	164.115	1.5565	0.268817	5.79019	7.03048e-09	2.07963e-07
EGJ1500222_transcript_16257	205.551	1.55902	0.268742	5.80118	6.58486e-09	1.95181e-07
EGJ1500222_transcript_19430	554.846	1.57355	0.185446	8.48525	2.15248e-17	1.49489e-15
EGJ1500222_transcript_24414	890.065	1.5781	0.220783	7.14775	8.82138e-13	4.04502e-11
EGJ1500222_transcript_22054	1665.56	1.58311	0.381359	4.15124	3.30681e-05	0.000550536
EGJ1500222_transcript_31090	495.734	1.58528	0.398026	3.98285	6.80938e-05	0.00106586
EGJ1500222_transcript_25356	225.464	1.59373	0.443152	3.59634	0.000322721	0.0043258
EGJ1500222_transcript_27342	648.872	1.60656	0.330245	4.86476	1.14594e-06	2.51709e-05
EGJ1500222_transcript_18227	501.854	1.61971	0.180715	8.9628	3.16538e-19	2.53467e-17
EGJ1500222_transcript_38830	410.907	1.62287	0.265314	6.11681	9.54652e-10	3.12299e-08
EGJ1500222_transcript_42896	53.1039	1.62671	0.428922	3.79256	0.000149103	0.00216346
EGJ1500222_transcript_4061	121.304	1.62888	0.226662	7.18641	6.65181e-13	3.08311e-11
EGJ1500222_transcript_33409	355.719	1.6391	0.257598	6.36302	1.97827e-10	7.05212e-09
EGJ1500222_transcript_22076	714.99	1.6443	0.18125	9.07201	1.16839e-19	9.87155e-18
EGJ1500222_transcript_35860	70.2706	1.64882	0.397573	4.14721	3.36551e-05	0.000559009
EGJ1500222_transcript_12587	672.413	1.65482	0.38899	4.25415	2.09844e-05	0.000364047
EGJ1500222_transcript_36420	78.6395	1.65824	0.234206	7.08025	1.43889e-12	6.41067e-11
EGJ1500222_transcript_26066	507.204	1.66394	0.185073	8.99071	2.45637e-19	1.99673e-17
EGJ1500222_transcript_36461	20.4425	1.67215	0.43965	3.80337	0.000142743	0.00207679
EGJ1500222_transcript_24187	110.957	1.70195	0.276098	6.16429	7.08011e-10	2.34837e-08
EGJ1500222_transcript_15947	553.118	1.70779	0.435502	3.92142	8.80291e-05	0.00134394
EGJ1500222_transcript_3791	59.0224	1.70904	0.363283	4.70443	2.54581e-06	5.2939e-05
EGJ1500222_transcript_26180	253.547	1.71459	0.221678	7.73459	1.03734e-14	5.73745e-13
EGJ1500222_transcript_24690	523.269	1.71627	0.369853	4.64041	3.47717e-06	7.033e-05
EGJ1500222_transcript_33135	59.6495	1.71709	0.417768	4.11014	3.95416e-05	0.000646277
EGJ1500222_transcript_37315	90.7626	1.71784	0.450524	3.81299	0.000137297	0.00200434
EGJ1500222_transcript_967	258.136	1.72207	0.217354	7.92289	2.32053e-15	1.37565e-13
EGJ1500222_transcript_35304	58.7426	1.72756	0.326192	5.29615	1.1827e-07	2.97895e-06
EGJ1500222_transcript_14639	365.368	1.73037	0.470099	3.68087	0.000232438	0.00322856
EGJ1500222_transcript_17789	455.088	1.73677	0.377094	4.60568	4.11126e-06	8.1768e-05
EGJ1500222_transcript_15416	181.206	1.74014	0.168029	10.3562	3.92275e-25	5.10195e-23
EGJ1500222_transcript_995	458.554	1.74123	0.285877	6.09086	1.12306e-09	3.66275e-08
EGJ1500222_transcript_11321	674.713	1.75017	0.359692	4.86574	1.14027e-06	2.50719e-05
EGJ1500222_transcript_21030	659.868	1.7547	0.357596	4.90693	9.25129e-07	2.0552e-05
EGJ1500222_transcript_3440	336.992	1.7624	0.289386	6.09013	1.12822e-09	3.66842e-08
EGJ1500222_transcript_26852	1558	1.76767	0.49275	3.58736	0.00033404	0.00446357
EGJ1500222_transcript_8184	818.482	1.77056	0.338396	5.23221	1.67492e-07	4.14098e-06
EGJ1500222_transcript_31909	319.707	1.77636	0.492201	3.60901	0.000307362	0.0041462
EGJ1500222_transcript_42378	10.0963	1.77655	0.51698	3.43639	0.000589515	0.00728324
EGJ1500222_transcript_29379	466.091	1.79108	0.394145	4.54423	5.51375e-06	0.000107179
EGJ1500222_transcript_16365	176.243	1.79573	0.254575	7.05384	1.74048e-12	7.71708e-11
EGJ1500222_transcript_1122	283.597	1.79739	0.306535	5.86356	4.53039e-09	1.36933e-07
EGJ1500222_transcript_3142	623.401	1.80888	0.209062	8.65236	5.04452e-18	3.75887e-16
EGJ1500222_transcript_1496	170.367	1.80981	0.157481	11.4922	1.44336e-30	2.74111e-28
EGJ1500222_transcript_20783	339.772	1.81473	0.312242	5.81194	6.17542e-09	1.84062e-07
EGJ1500222_transcript_36632	152.389	1.81989	0.523127	3.47888	0.000503519	0.0063938
EGJ1500222_transcript_14332	264.336	1.82132	0.239485	7.60514	2.84594e-14	1.52685e-12
EGJ1500222_transcript_13110	588.163	1.82188	0.262201	6.94843	3.69373e-12	1.60136e-10
EGJ1500222_transcript_21694	337.663	1.83008	0.449215	4.07396	4.62204e-05	0.000746905
EGJ1500222_transcript_35403	37.2616	1.83345	0.505225	3.62898	0.000284546	0.00386479
EGJ1500222_transcript_30745	392.943	1.84273	0.432802	4.25767	2.06568e-05	0.000359234
EGJ1500222_transcript_24228	137.223	1.84747	0.547525	3.37422	0.00074025	0.00884508
EGJ1500222_transcript_11620	1535.24	1.84831	0.352543	5.24279	1.58168e-07	3.91949e-06
EGJ1500222_transcript_15344	460.727	1.85	0.371517	4.97958	6.37233e-07	1.4517e-05
EGJ1500222_transcript_2906	6106.58	1.85906	0.52371	3.54979	0.000385544	0.0050666
EGJ1500222_transcript_33423	412.832	1.85965	0.146278	12.7131	5.00235e-37	1.30915e-34
EGJ1500222_transcript_6549	152.111	1.86442	0.289187	6.44712	1.13998e-10	4.16055e-09
EGJ1500222_transcript_14755	479.063	1.87251	0.516359	3.62637	0.000287437	0.00390158
EGJ1500222_transcript_16724	188.043	1.87637	0.212204	8.84229	9.37732e-19	7.29121e-17
EGJ1500222_transcript_28041	206.362	1.8812	0.290973	6.4652	1.01166e-10	3.73027e-09
EGJ1500222_transcript_5293	706.86	1.88131	0.40941	4.59518	4.3238e-06	8.56776e-05
EGJ1500222_transcript_32015	420.006	1.88866	0.385589	4.89811	9.67613e-07	2.14514e-05
EGJ1500222_transcript_22889	137.001	1.892	0.538909	3.5108	0.00044676	0.00575478
EGJ1500222_transcript_32531	120.101	1.89367	0.192831	9.82036	9.20125e-23	9.97266e-21
EGJ1500222_transcript_12504	257.113	1.89435	0.327171	5.79008	7.03547e-09	2.07963e-07
EGJ1500222_transcript_19681	697.232	1.89623	0.334539	5.66819	1.44317e-08	4.08582e-07
EGJ1500222_transcript_21889	897.463	1.90296	0.53796	3.53737	0.000404132	0.00527535
EGJ1500222_transcript_22552	220.601	1.90336	0.361443	5.266	1.39429e-07	3.48329e-06
EGJ1500222_transcript_41002	18.3954	1.90609	0.533842	3.57052	0.000356272	0.00471659
EGJ1500222_transcript_30949	132.301	1.91223	0.224018	8.53607	1.38868e-17	9.83537e-16
EGJ1500222_transcript_37680	100.395	1.9303	0.451565	4.27469	1.91405e-05	0.000336133
EGJ1500222_transcript_33628	390.25	1.93284	0.358175	5.39635	6.80097e-08	1.77553e-06
EGJ1500222_transcript_12895	2088.8	1.93584	0.270665	7.15215	8.54276e-13	3.92565e-11
EGJ1500222_transcript_34089	343.304	1.93907	0.292937	6.61943	3.60594e-11	1.41211e-09
EGJ1500222_transcript_20335	239.544	1.94743	0.312641	6.22894	4.69598e-10	1.60984e-08
EGJ1500222_transcript_40260	9.87039	1.95277	0.545811	3.57774	0.000346583	0.00459967
EGJ1500222_transcript_16071	540.243	1.95303	0.366329	5.33136	9.74812e-08	2.48804e-06
EGJ1500222_transcript_14113	608.224	1.95306	0.358038	5.45491	4.89975e-08	1.29813e-06
EGJ1500222_transcript_23216	774.551	1.96077	0.560738	3.49676	0.000470939	0.00602645
EGJ1500222_transcript_18182	524.152	1.96111	0.214794	9.1302	6.8376e-20	5.96483e-18
EGJ1500222_transcript_18138	798.791	1.96494	0.509346	3.85776	0.00011443	0.00171127
EGJ1500222_transcript_33194	213.39	1.9673	0.288472	6.81975	9.12002e-12	3.77829e-10
EGJ1500222_transcript_30054	559.166	1.96852	0.184605	10.6634	1.50941e-26	2.13106e-24
EGJ1500222_transcript_17914	252.534	1.97805	0.304146	6.50362	7.84075e-11	2.9314e-09
EGJ1500222_transcript_2819	296.273	1.98634	0.272612	7.2863	3.18578e-13	1.53289e-11
EGJ1500222_transcript_28403	475.512	1.99464	0.548326	3.6377	0.000275083	0.00375527
EGJ1500222_transcript_22399	958.608	2.00001	0.346232	5.77651	7.62638e-09	2.24811e-07
EGJ1500222_transcript_16371	187.245	2.0047	0.30549	6.56224	5.30067e-11	2.03493e-09
EGJ1500222_transcript_17626	707.159	2.01105	0.11894	16.9081	3.92317e-64	6.01366e-61
EGJ1500222_transcript_23166	1037.27	2.01737	0.343898	5.86618	4.45939e-09	1.34977e-07
EGJ1500222_transcript_19559	981.691	2.01744	0.251716	8.01477	1.10347e-15	6.84409e-14
EGJ1500222_transcript_6239	15.4854	2.02152	0.488064	4.14191	3.44423e-05	0.000569878
EGJ1500222_transcript_13756	734.491	2.02566	0.324578	6.24092	4.35e-10	1.50082e-08
EGJ1500222_transcript_17590	924.317	2.02571	0.241419	8.39084	4.82664e-17	3.27784e-15
EGJ1500222_transcript_9959	6.02552	2.02864	0.602128	3.36912	0.000754077	0.00899527
EGJ1500222_transcript_36131	57.1127	2.02984	0.34796	5.83354	5.42647e-09	1.6287e-07
EGJ1500222_transcript_34846	237.644	2.03168	0.327724	6.19937	5.6689e-10	1.91281e-08
EGJ1500222_transcript_32552	330.524	2.03181	0.459106	4.42558	9.61817e-06	0.000178929
EGJ1500222_transcript_24579	515.045	2.04378	0.408727	5.00037	5.72216e-07	1.30775e-05
EGJ1500222_transcript_14352	405.133	2.05432	0.471236	4.35943	1.30404e-05	0.000235958
EGJ1500222_transcript_35149	92.9224	2.0705	0.215026	9.62904	6.02917e-22	6.07446e-20
EGJ1500222_transcript_8085	756.402	2.08014	0.366121	5.68156	1.33474e-08	3.80393e-07
EGJ1500222_transcript_41415	21.1446	2.08049	0.470448	4.42236	9.76304e-06	0.000181398
EGJ1500222_transcript_14974	307.824	2.08505	0.386819	5.39025	7.03597e-08	1.83243e-06
EGJ1500222_transcript_36026	292.365	2.08518	0.357963	5.82514	5.70659e-09	1.708e-07
EGJ1500222_transcript_33077	164.129	2.08828	0.39121	5.33801	9.39747e-08	2.40369e-06
EGJ1500222_transcript_16977	1197.73	2.08992	0.555908	3.75948	0.000170266	0.00244083
EGJ1500222_transcript_38811	44.8656	2.09712	0.332335	6.31026	2.78565e-10	9.81609e-09
EGJ1500222_transcript_12318	86.3772	2.10657	0.231834	9.08655	1.02232e-19	8.70598e-18
EGJ1500222_transcript_7903	451.19	2.10674	0.243746	8.64318	5.46716e-18	4.01799e-16
EGJ1500222_transcript_15141	167.86	2.10709	0.35089	6.005	1.91327e-09	6.02036e-08
EGJ1500222_transcript_19576	300.894	2.10871	0.348246	6.05522	1.40224e-09	4.5048e-08
EGJ1500222_transcript_18749	289.529	2.12167	0.350908	6.04624	1.48265e-09	4.74183e-08
EGJ1500222_transcript_17734	208.917	2.12562	0.307381	6.91527	4.66981e-12	1.99233e-10
EGJ1500222_transcript_36505	77.1546	2.13305	0.618913	3.44645	0.000568008	0.00707866
EGJ1500222_transcript_1154	313.979	2.13327	0.292217	7.30029	2.87153e-13	1.38479e-11
EGJ1500222_transcript_18188	192.136	2.13575	0.461312	4.62972	3.66159e-06	7.38512e-05
EGJ1500222_transcript_11750	184.69	2.14198	0.475731	4.5025	6.71574e-06	0.000128678
EGJ1500222_transcript_7736	1124.92	2.14999	0.405556	5.30135	1.14951e-07	2.90218e-06
EGJ1500222_transcript_17510	450.451	2.15863	0.362245	5.95904	2.53731e-09	7.84591e-08
EGJ1500222_transcript_35245	22.9039	2.16951	0.337265	6.43265	1.25399e-10	4.56112e-09
EGJ1500222_transcript_35324	197.102	2.17132	0.383036	5.6687	1.43885e-08	4.07895e-07
EGJ1500222_transcript_15522	63.2006	2.17328	0.504899	4.30438	1.67452e-05	0.000296984
EGJ1500222_transcript_34171	154.654	2.17786	0.433151	5.02794	4.95772e-07	1.14895e-05
EGJ1500222_transcript_26245	347.563	2.18237	0.435818	5.00752	5.51354e-07	1.26682e-05
EGJ1500222_transcript_35043	271.924	2.18418	0.331172	6.5953	4.24407e-11	1.644e-09
EGJ1500222_transcript_35330	31.893	2.18626	0.527479	4.14474	3.40203e-05	0.000564201
EGJ1500222_transcript_20525	93.0414	2.19171	0.320166	6.84553	7.61923e-12	3.17492e-10
EGJ1500222_transcript_22711	463.077	2.1993	0.514869	4.27157	1.94103e-05	0.000340037
EGJ1500222_transcript_19292	469.435	2.24398	0.184615	12.1549	5.40081e-34	1.19486e-31
EGJ1500222_transcript_2883	148.526	2.25998	0.568336	3.97648	6.99417e-05	0.0010916
EGJ1500222_transcript_11580	410.97	2.26362	0.396896	5.70332	1.17499e-08	3.38459e-07
EGJ1500222_transcript_31111	232.278	2.26671	0.365256	6.20582	5.44109e-10	1.83883e-08
EGJ1500222_transcript_14556	488.305	2.27166	0.631001	3.60008	0.000318118	0.00426942
EGJ1500222_transcript_19921	457.901	2.27216	0.431641	5.26401	1.40947e-07	3.51303e-06
EGJ1500222_transcript_18260	390.235	2.29176	0.442149	5.18324	2.18062e-07	5.28769e-06
EGJ1500222_transcript_37432	280.362	2.29186	0.288822	7.93519	2.10167e-15	1.25283e-13
EGJ1500222_transcript_11562	1392.11	2.29304	0.36768	6.23651	4.47448e-10	1.53882e-08
EGJ1500222_transcript_17497	436.716	2.30697	0.290594	7.9388	2.04139e-15	1.22028e-13
EGJ1500222_transcript_21985	114.326	2.31524	0.314314	7.36602	1.75794e-13	8.61312e-12
EGJ1500222_transcript_14407	505.028	2.32127	0.278021	8.34926	6.86896e-17	4.63547e-15
EGJ1500222_transcript_21330	287.301	2.3263	0.175988	13.2185	6.86269e-40	2.33767e-37
EGJ1500222_transcript_30138	140.058	2.3288	0.226437	10.2845	8.27558e-25	1.05085e-22
EGJ1500222_transcript_31354	234.037	2.33132	0.543594	4.28872	1.7971e-05	0.000316892
EGJ1500222_transcript_33124	163.236	2.3315	0.572863	4.0699	4.70329e-05	0.000757183
EGJ1500222_transcript_7990	147.809	2.33285	0.328741	7.09632	1.28125e-12	5.75481e-11
EGJ1500222_transcript_30267	236.686	2.3397	0.302311	7.73938	9.9904e-15	5.56868e-13
EGJ1500222_transcript_18738	124.963	2.34089	0.256949	9.11034	8.21233e-20	7.07777e-18
EGJ1500222_transcript_14391	654.263	2.34829	0.191092	12.2888	1.0404e-34	2.39726e-32
EGJ1500222_transcript_8778	18.7575	2.35103	0.533408	4.40757	1.04537e-05	0.000192729
EGJ1500222_transcript_15050	600.525	2.36215	0.611559	3.8625	0.000112233	0.00168428
EGJ1500222_transcript_5098	514.757	2.36593	0.217115	10.8971	1.18961e-27	1.79782e-25
EGJ1500222_transcript_16140	275.254	2.37753	0.300744	7.90549	2.66886e-15	1.57345e-13
EGJ1500222_transcript_31466	280.477	2.37945	0.454612	5.23403	1.65853e-07	4.1052e-06
EGJ1500222_transcript_22281	1587.27	2.38257	0.347013	6.86595	6.60497e-12	2.76841e-10
EGJ1500222_transcript_37958	64.1084	2.38444	0.285739	8.34484	7.13086e-17	4.79713e-15
EGJ1500222_transcript_28574	342.331	2.38534	0.440604	5.4138	6.17009e-08	1.61673e-06
EGJ1500222_transcript_15165	289.957	2.39161	0.469091	5.09839	3.4255e-07	8.1228e-06
EGJ1500222_transcript_32697	191.863	2.3958	0.601039	3.9861	6.71673e-05	0.00105366
EGJ1500222_transcript_17092	944.906	2.39758	0.621227	3.85942	0.000113655	0.00170205
EGJ1500222_transcript_24346	250.417	2.39853	0.325519	7.36832	1.72792e-13	8.48539e-12
EGJ1500222_transcript_12514	142.706	2.41177	0.419657	5.747	9.08389e-09	2.64865e-07
EGJ1500222_transcript_18855	192.686	2.41302	0.573128	4.21027	2.55071e-05	0.000436509
EGJ1500222_transcript_33985	223.374	2.42048	0.34957	6.92414	4.38618e-12	1.88255e-10
EGJ1500222_transcript_23407	1214.14	2.42318	0.213857	11.3308	9.23382e-30	1.61104e-27
EGJ1500222_transcript_34413	34.0361	2.44867	0.451251	5.4264	5.75016e-08	1.51038e-06
EGJ1500222_transcript_36391	186.919	2.4714	0.553391	4.46592	7.97265e-06	0.00015061
EGJ1500222_transcript_13639	567.818	2.48266	0.22703	10.9354	7.80879e-28	1.18849e-25
EGJ1500222_transcript_17135	250.446	2.48303	0.380246	6.53008	6.57354e-11	2.47054e-09
EGJ1500222_transcript_35128	299.261	2.48686	0.731282	3.40068	0.000672184	0.00817232
EGJ1500222_transcript_16162	244.482	2.49047	0.252675	9.85642	6.43025e-23	7.04047e-21
EGJ1500222_transcript_39767	76.622	2.49262	0.410808	6.06761	1.29825e-09	4.18956e-08
EGJ1500222_transcript_24955	137.096	2.50048	0.252102	9.91853	3.45825e-23	3.84529e-21
EGJ1500222_transcript_27225	940.406	2.5232	0.238532	10.578	3.76808e-26	5.18353e-24
EGJ1500222_transcript_4992	211.352	2.52556	0.556175	4.54095	5.60008e-06	0.000108492
EGJ1500222_transcript_18725	1462.94	2.52632	0.371702	6.79664	1.0709e-11	4.39417e-10
EGJ1500222_transcript_17366	863.567	2.53909	0.604618	4.19949	2.6752e-05	0.000455995
EGJ1500222_transcript_40725	13.0461	2.5411	0.545839	4.6554	3.23357e-06	6.56503e-05
EGJ1500222_transcript_21619	332.25	2.54321	0.2653	9.58616	9.14269e-22	9.12568e-20
EGJ1500222_transcript_16741	139.293	2.5466	0.353995	7.19388	6.29777e-13	2.92533e-11
EGJ1500222_transcript_24266	144.43	2.56488	0.331793	7.73037	1.07233e-14	5.90057e-13
EGJ1500222_transcript_33100	126.692	2.57133	0.392517	6.55088	5.71984e-11	2.18025e-09
EGJ1500222_transcript_6115	25.7751	2.58247	0.607117	4.25365	2.10312e-05	0.000364564
EGJ1500222_transcript_27979	158.919	2.59938	0.299046	8.69225	3.5534e-18	2.69456e-16
EGJ1500222_transcript_1068	176.986	2.60425	0.388946	6.69566	2.14694e-11	8.62795e-10
EGJ1500222_transcript_14272	917.626	2.60501	0.523868	4.97265	6.60442e-07	1.50139e-05
EGJ1500222_transcript_34046	32.9849	2.61251	0.395837	6.59997	4.11238e-11	1.59876e-09
EGJ1500222_transcript_3998	350.631	2.61543	0.217483	12.0259	2.59604e-33	5.46186e-31
EGJ1500222_transcript_18145	483.014	2.62223	0.219597	11.9411	7.2243e-33	1.50518e-30
EGJ1500222_transcript_8110	1292.68	2.63536	0.335001	7.86672	3.6407e-15	2.12308e-13
EGJ1500222_transcript_9348	17.862	2.63604	0.718514	3.66873	0.000243754	0.00337047
EGJ1500222_transcript_23608	201.001	2.6436	0.269808	9.7981	1.1472e-22	1.23095e-20
EGJ1500222_transcript_29239	79.9739	2.65006	0.260791	10.1616	2.94158e-24	3.54642e-22
EGJ1500222_transcript_27006	327.173	2.65236	0.462548	5.73424	9.79495e-09	2.84823e-07
EGJ1500222_transcript_36014	239.568	2.66405	0.731013	3.64433	0.000268092	0.00367385
EGJ1500222_transcript_23253	269.31	2.66738	0.268679	9.92776	3.15273e-23	3.52383e-21
EGJ1500222_transcript_37036	602.525	2.68009	0.68336	3.92193	8.78435e-05	0.00134318
EGJ1500222_transcript_39036	87.0266	2.68301	0.448969	5.97595	2.28755e-09	7.12495e-08
EGJ1500222_transcript_40522	41.1093	2.68637	0.447718	6.00014	1.97143e-09	6.18346e-08
EGJ1500222_transcript_29609	607.477	2.69488	0.177039	15.222	2.52869e-52	1.59605e-49
EGJ1500222_transcript_25843	120.888	2.69835	0.303213	8.89918	5.62593e-19	4.42243e-17
EGJ1500222_transcript_21077	204.747	2.71355	0.788815	3.44004	0.000581635	0.0072108
EGJ1500222_transcript_31603	109.594	2.72299	0.246004	11.0689	1.77568e-28	2.82267e-26
EGJ1500222_transcript_25599	86.482	2.72434	0.533721	5.10443	3.31794e-07	7.8939e-06
EGJ1500222_transcript_33185	117.604	2.72672	0.596675	4.56986	4.88056e-06	9.59295e-05
EGJ1500222_transcript_33752	48.4179	2.7322	0.443788	6.15655	7.43457e-10	2.45455e-08
EGJ1500222_transcript_41123	140.373	2.73744	0.517492	5.28982	1.2244e-07	3.08037e-06
EGJ1500222_transcript_41835	7.94704	2.76191	0.600062	4.60272	4.17017e-06	8.27862e-05
EGJ1500222_transcript_18528	550.05	2.77358	0.242999	11.4139	3.56307e-30	6.4255e-28
EGJ1500222_transcript_8669	16.9333	2.77655	0.477494	5.81484	6.06918e-09	1.81199e-07
EGJ1500222_transcript_39423	169.06	2.77865	0.820179	3.38787	0.000704388	0.00847794
EGJ1500222_transcript_12849	1044.18	2.78061	0.465801	5.96951	2.37967e-09	7.40111e-08
EGJ1500222_transcript_40927	117.396	2.80644	0.756812	3.70825	0.000208699	0.00292916
EGJ1500222_transcript_25481	898.009	2.81411	0.495065	5.68434	1.31323e-08	3.75257e-07
EGJ1500222_transcript_16642	226.081	2.81412	0.323954	8.68678	3.72866e-18	2.8175e-16
EGJ1500222_transcript_21113	184.943	2.81828	0.377329	7.46903	8.07911e-14	4.11824e-12
EGJ1500222_transcript_39815	10.4544	2.83503	0.516908	5.48459	4.14436e-08	1.11731e-06
EGJ1500222_transcript_29440	420.022	2.83593	0.25265	11.2247	3.08303e-29	5.16889e-27
EGJ1500222_transcript_30348	44.9133	2.8365	0.364503	7.78182	7.1488e-15	4.06932e-13
EGJ1500222_transcript_36757	27.1929	2.84311	0.431813	6.58412	4.57594e-11	1.76936e-09
EGJ1500222_transcript_4391	68.7327	2.84632	0.766373	3.71401	0.000204	0.00287072
EGJ1500222_transcript_20152	526.295	2.84768	0.183168	15.5469	1.67079e-54	1.23638e-51
EGJ1500222_transcript_15512	851.334	2.84867	0.536043	5.31427	1.07089e-07	2.71325e-06
EGJ1500222_transcript_20981	1598.3	2.86494	0.35486	8.07343	6.83496e-16	4.28884e-14
EGJ1500222_transcript_1793	147.251	2.87283	0.322379	8.91132	5.04271e-19	3.97855e-17
EGJ1500222_transcript_22025	96.0711	2.8753	0.194625	14.7735	2.16986e-49	1.13574e-46
EGJ1500222_transcript_12553	278.413	2.88133	0.373339	7.71772	1.1843e-14	6.50003e-13
EGJ1500222_transcript_16392	1144.05	2.89436	0.378712	7.64262	2.1284e-14	1.15052e-12
EGJ1500222_transcript_15701	726.12	2.89437	0.339146	8.5343	1.41012e-17	9.92169e-16
EGJ1500222_transcript_2796	46.6469	2.89952	0.505893	5.7315	9.95451e-09	2.89071e-07
EGJ1500222_transcript_2741	50.4491	2.91875	0.451387	6.46618	1.00514e-10	3.71262e-09
EGJ1500222_transcript_30884	943.713	2.92389	0.167793	17.4257	5.27047e-68	8.70033e-65
EGJ1500222_transcript_25202	169.983	2.92589	0.532559	5.49402	3.92879e-08	1.0632e-06
EGJ1500222_transcript_38057	51.8295	2.92731	0.859236	3.40687	0.000657125	0.008017
EGJ1500222_transcript_35244	288.343	2.92762	0.281735	10.3914	2.71342e-25	3.57239e-23
EGJ1500222_transcript_18148	311.067	2.9361	0.489426	5.99907	1.98451e-09	6.20812e-08
EGJ1500222_transcript_19720	360.22	2.93797	0.549991	5.34185	9.20033e-08	2.35607e-06
EGJ1500222_transcript_4608	32.9894	2.938	0.285669	10.2846	8.26499e-25	1.05085e-22
EGJ1500222_transcript_25379	511.875	2.95109	0.673643	4.3808	1.18246e-05	0.000216146
EGJ1500222_transcript_39576	182.495	2.97795	0.240006	12.4078	2.3696e-35	5.58809e-33
EGJ1500222_transcript_31724	239.035	2.98247	0.786949	3.78992	0.000150698	0.00217777
EGJ1500222_transcript_38592	34.9989	2.98433	0.544649	5.47936	4.26858e-08	1.14648e-06
EGJ1500222_transcript_25719	731.701	2.9845	0.468838	6.36572	1.94373e-10	6.95206e-09
EGJ1500222_transcript_20956	331.72	2.98604	0.489389	6.10158	1.05028e-09	3.43058e-08
EGJ1500222_transcript_40546	115.96	2.98749	0.682076	4.38	1.18681e-05	0.000216574
EGJ1500222_transcript_24933	831.19	2.99057	0.298816	10.0081	1.40434e-23	1.61161e-21
EGJ1500222_transcript_37023	79.1866	3.00171	0.421709	7.11797	1.09531e-12	5.00116e-11
EGJ1500222_transcript_15442	15.6981	3.00624	0.538346	5.58422	2.3475e-08	6.51711e-07
EGJ1500222_transcript_1	337.508	3.0164	0.379012	7.95859	1.74013e-15	1.04603e-13
EGJ1500222_transcript_25592	128.402	3.02651	0.219267	13.8029	2.44829e-43	1.0302e-40
EGJ1500222_transcript_25138	615.15	3.03664	0.760568	3.99259	6.53547e-05	0.00102974
EGJ1500222_transcript_33014	103.684	3.04294	0.461109	6.59918	4.13438e-11	1.60441e-09
EGJ1500222_transcript_14872	138.696	3.05777	0.557635	5.48346	4.17078e-08	1.12302e-06
EGJ1500222_transcript_12345	728.25	3.0597	0.337474	9.06648	1.22923e-19	1.03044e-17
EGJ1500222_transcript_31967	525.251	3.11585	0.368741	8.44994	2.91441e-17	1.99819e-15
EGJ1500222_transcript_20307	1677.2	3.1254	0.240852	12.9764	1.66517e-38	4.76461e-36
EGJ1500222_transcript_17223	575.93	3.12813	0.444575	7.03624	1.97502e-12	8.70308e-11
EGJ1500222_transcript_29631	91.0386	3.15875	0.760185	4.15524	3.24945e-05	0.00054394
EGJ1500222_transcript_15868	1112.8	3.19164	0.405982	7.86152	3.79494e-15	2.20107e-13
EGJ1500222_transcript_30780	346.993	3.19402	0.896941	3.56101	0.000369424	0.00487268
EGJ1500222_transcript_18715	4325.55	3.19477	0.954388	3.34745	0.000815586	0.00964323
EGJ1500222_transcript_39134	58.4243	3.21064	0.458464	7.00305	2.50458e-12	1.0969e-10
EGJ1500222_transcript_27185	671.548	3.21311	0.400322	8.0263	1.00453e-15	6.26665e-14
EGJ1500222_transcript_33401	54.6255	3.21507	0.350238	9.17966	4.32474e-20	3.8193e-18
EGJ1500222_transcript_2091	173.132	3.2155	0.374757	8.58023	9.46832e-18	6.8064e-16
EGJ1500222_transcript_18338	299.954	3.24627	0.287342	11.2976	1.34867e-29	2.3154e-27
EGJ1500222_transcript_7796	298.326	3.24708	0.347515	9.34372	9.30073e-21	8.64042e-19
EGJ1500222_transcript_14848	1136.23	3.25039	0.502048	6.47426	9.52766e-11	3.52523e-09
EGJ1500222_transcript_32375	44.67	3.26071	0.387506	8.41462	3.94164e-17	2.69387e-15
EGJ1500222_transcript_38669	152.511	3.26161	0.343006	9.50889	1.92704e-21	1.85445e-19
EGJ1500222_transcript_3990	61.1093	3.27295	0.293478	11.1523	6.98046e-29	1.15231e-26
EGJ1500222_transcript_8258	216.214	3.27444	0.644234	5.08269	3.72119e-07	8.79479e-06
EGJ1500222_transcript_28188	501.707	3.28978	0.886454	3.71117	0.000206304	0.00289744
EGJ1500222_transcript_30534	136.429	3.3377	0.212729	15.6899	1.77297e-55	1.40918e-52
EGJ1500222_transcript_9618	6.00597	3.33845	0.791294	4.21898	2.45414e-05	0.000420319
EGJ1500222_transcript_25033	687.194	3.34648	0.504765	6.62978	3.36184e-11	1.31892e-09
EGJ1500222_transcript_25768	675.257	3.36619	0.739666	4.55095	5.34031e-06	0.00010409
EGJ1500222_transcript_34204	29.3585	3.41782	0.515507	6.63003	3.3563e-11	1.31892e-09
EGJ1500222_transcript_9334	121.784	3.45885	0.73334	4.71657	2.3985e-06	5.01186e-05
EGJ1500222_transcript_604	327.829	3.45978	0.483096	7.16168	7.96945e-13	3.67794e-11
EGJ1500222_transcript_4489	169.178	3.47419	0.278977	12.4533	1.34168e-35	3.2351e-33
EGJ1500222_transcript_29356	316.351	3.4829	0.556534	6.25819	3.89466e-10	1.35023e-08
EGJ1500222_transcript_39705	5.40134	3.48421	0.825548	4.22048	2.43784e-05	0.00041786
EGJ1500222_transcript_41650	31.0209	3.48493	0.632811	5.50707	3.64859e-08	9.93639e-07
EGJ1500222_transcript_11745	5795.35	3.49438	0.950545	3.67618	0.000236748	0.00328417
EGJ1500222_transcript_1763	212.858	3.49718	0.811799	4.30794	1.6478e-05	0.000292731
EGJ1500222_transcript_6201	269.102	3.52582	0.930242	3.79022	0.000150515	0.00217659
EGJ1500222_transcript_4788	3751.06	3.52723	0.553605	6.37138	1.87329e-10	6.72255e-09
EGJ1500222_transcript_42366	2.80573	3.54119	1.00399	3.52711	0.000420126	0.00546419
EGJ1500222_transcript_2055	14.3266	3.55073	0.983374	3.61076	0.0003053	0.00412318
EGJ1500222_transcript_14170	731.678	3.55511	0.26631	13.3495	1.19201e-40	4.26341e-38
EGJ1500222_transcript_36264	21.3909	3.56375	0.496299	7.18064	6.93839e-13	3.20901e-11
EGJ1500222_transcript_43135	22.5725	3.57344	0.454668	7.85945	3.85838e-15	2.23183e-13
EGJ1500222_transcript_28462	402.725	3.58162	0.348529	10.2764	9.00309e-25	1.13651e-22
EGJ1500222_transcript_20789	51.4429	3.58481	0.645895	5.55013	2.8545e-08	7.84347e-07
EGJ1500222_transcript_31879	379.519	3.59363	0.413777	8.68494	3.78936e-18	2.85332e-16
EGJ1500222_transcript_28101	1217.54	3.6161	0.349422	10.3488	4.23827e-25	5.47912e-23
EGJ1500222_transcript_20217	133.424	3.61938	0.362245	9.9915	1.66044e-23	1.88534e-21
EGJ1500222_transcript_27718	77.6952	3.64309	0.3186	11.4347	2.80597e-30	5.10306e-28
EGJ1500222_transcript_37576	56.3717	3.69635	0.43511	8.49522	1.97559e-17	1.3765e-15
EGJ1500222_transcript_38407	22.6073	3.70141	0.722354	5.12409	2.98982e-07	7.15291e-06
EGJ1500222_transcript_36619	123.224	3.72786	0.355384	10.4897	9.6353e-26	1.30046e-23
EGJ1500222_transcript_33462	115.712	3.76959	0.579942	6.49994	8.03512e-11	2.99885e-09
EGJ1500222_transcript_43106	7.4458	3.77064	0.704557	5.35179	8.70873e-08	2.24357e-06
EGJ1500222_transcript_12722	3815.28	3.8068	0.705901	5.39283	6.93584e-08	1.80854e-06
EGJ1500222_transcript_41017	30.5462	3.82268	0.803281	4.75883	1.94718e-06	4.14548e-05
EGJ1500222_transcript_14359	280.338	3.8313	0.232218	16.4987	3.74615e-61	4.23118e-58
EGJ1500222_transcript_28654	428.07	3.84006	0.604132	6.35632	2.06639e-10	7.35401e-09
EGJ1500222_transcript_36875	27.5308	3.84052	0.782671	4.90694	9.25091e-07	2.0552e-05
EGJ1500222_transcript_15762	894.526	3.88277	0.466165	8.32918	8.14066e-17	5.45933e-15
EGJ1500222_transcript_2168	7.00835	3.93036	0.698571	5.62628	1.84137e-08	5.16547e-07
EGJ1500222_transcript_12485	829.349	3.94769	0.788886	5.00414	5.61129e-07	1.28422e-05
EGJ1500222_transcript_25698	2246.7	3.94808	0.665411	5.9333	2.96898e-09	9.16753e-08
EGJ1500222_transcript_30318	496.004	3.95893	0.370183	10.6945	1.07963e-26	1.53435e-24
EGJ1500222_transcript_41374	14.8482	3.97075	0.698593	5.68392	1.3164e-08	3.75663e-07
EGJ1500222_transcript_19878	623.495	3.97134	0.427084	9.29873	1.42127e-20	1.29789e-18
EGJ1500222_transcript_27782	646.453	3.97861	0.247902	16.0492	5.79456e-58	5.65233e-55
EGJ1500222_transcript_31299	769.28	3.99846	0.238982	16.7312	7.76869e-63	9.80683e-60
EGJ1500222_transcript_13842	174.057	4.02233	0.518922	7.75131	9.09527e-15	5.13643e-13
EGJ1500222_transcript_13676	501.886	4.03701	0.306941	13.1524	1.64884e-39	5.28121e-37
EGJ1500222_transcript_39772	3609.75	4.04425	0.414979	9.74566	1.92526e-22	2.02529e-20
EGJ1500222_transcript_37420	305.877	4.05974	0.431692	9.40425	5.2403e-21	4.91078e-19
EGJ1500222_transcript_15861	1359.59	4.0848	0.600902	6.79779	1.06238e-11	4.36758e-10
EGJ1500222_transcript_26479	83.7586	4.09427	0.555153	7.37504	1.64301e-13	8.12418e-12
EGJ1500222_transcript_6759	63.5779	4.17052	0.310304	13.4401	3.51985e-41	1.28027e-38
EGJ1500222_transcript_35497	60.7774	4.18127	0.725786	5.76102	8.36057e-09	2.45778e-07
EGJ1500222_transcript_29300	630.087	4.18449	0.315825	13.2494	4.54796e-40	1.57418e-37
EGJ1500222_transcript_40628	55.161	4.19211	1.1177	3.75066	0.00017637	0.00251656
EGJ1500222_transcript_3262	116.35	4.24183	0.266483	15.9178	4.76589e-57	4.44678e-54
EGJ1500222_transcript_23759	346.028	4.26988	0.451654	9.45388	3.26509e-21	3.07319e-19
EGJ1500222_transcript_30387	176.416	4.27642	0.396623	10.7821	4.18285e-27	6.10639e-25
EGJ1500222_transcript_36311	38.803	4.29547	0.373928	11.4874	1.52551e-30	2.8717e-28
EGJ1500222_transcript_18616	100.643	4.34797	0.591771	7.34738	2.02124e-13	9.85815e-12
EGJ1500222_transcript_23685	244.792	4.38744	0.806309	5.44139	5.28653e-08	1.39715e-06
EGJ1500222_transcript_27981	314.548	4.42676	0.673137	6.57632	4.82248e-11	1.858e-09
EGJ1500222_transcript_18723	467.154	4.44102	0.468819	9.47278	2.72503e-21	2.59908e-19
EGJ1500222_transcript_31060	105.642	4.44325	0.372904	11.9153	9.85465e-33	2.03347e-30
EGJ1500222_transcript_8565	94.6426	4.44573	0.875052	5.08053	3.7639e-07	8.87617e-06
EGJ1500222_transcript_38659	241.663	4.44965	0.966526	4.60375	4.14945e-06	8.24511e-05
EGJ1500222_transcript_38003	115.408	4.52313	0.628412	7.19773	6.12247e-13	2.85095e-11
EGJ1500222_transcript_18265	248.739	4.5603	0.225537	20.2197	6.56161e-91	3.5203e-87
EGJ1500222_transcript_504	3424.13	4.56223	0.503637	9.05857	1.32169e-19	1.09511e-17
EGJ1500222_transcript_38796	402.667	4.6795	0.993642	4.70945	2.4839e-06	5.17017e-05
EGJ1500222_transcript_41262	29.5429	4.68791	1.19186	3.93327	8.3799e-05	0.00129005
EGJ1500222_transcript_34508	177.737	4.68941	0.844571	5.55241	2.81751e-08	7.76173e-07
EGJ1500222_transcript_24944	237.467	4.7265	0.385008	12.2764	1.21309e-34	2.74031e-32
EGJ1500222_transcript_39460	94.7327	4.76227	0.550538	8.65022	5.14016e-18	3.80372e-16
EGJ1500222_transcript_40221	19.3116	4.77478	0.708102	6.74307	1.55071e-11	6.30268e-10
EGJ1500222_transcript_14419	202.361	4.79593	0.506978	9.45983	3.08439e-21	2.9159e-19
EGJ1500222_transcript_12586	129.746	4.81073	0.646951	7.436	1.03784e-13	5.22816e-12
EGJ1500222_transcript_33538	111.252	4.90656	0.462183	10.616	2.50971e-26	3.49729e-24
EGJ1500222_transcript_37057	56.4456	4.9648	0.601921	8.24827	1.60703e-16	1.05465e-14
EGJ1500222_transcript_10360	64.7475	5.00375	0.525067	9.52973	1.57686e-21	1.5312e-19
EGJ1500222_transcript_28767	137.406	5.05012	0.4397	11.4854	1.56265e-30	2.91603e-28
EGJ1500222_transcript_34915	293.551	5.05541	0.67036	7.54134	4.65172e-14	2.44671e-12
EGJ1500222_transcript_23793	77.7131	5.11811	0.389363	13.1448	1.82212e-39	5.75039e-37
EGJ1500222_transcript_19441	31.4812	5.15344	0.609632	8.45336	2.83026e-17	1.94671e-15
EGJ1500222_transcript_42367	6.02287	5.29356	1.30205	4.06556	4.79177e-05	0.000770272
EGJ1500222_transcript_42387	2.70644	5.44817	1.36881	3.98021	6.88553e-05	0.00107699
EGJ1500222_transcript_39572	30.2188	5.46232	0.619603	8.81585	1.18784e-18	9.1694e-17
EGJ1500222_transcript_34993	60.4438	5.47004	0.495481	11.0398	2.45467e-28	3.87333e-26
EGJ1500222_transcript_41736	61.0619	5.51038	0.4537	12.1454	6.06526e-34	1.32817e-31
EGJ1500222_transcript_21390	214.343	5.51351	0.87575	6.29576	3.05901e-10	1.0709e-08
EGJ1500222_transcript_7352	34.0544	5.5466	1.30712	4.24337	2.20184e-05	0.000380141
EGJ1500222_transcript_41597	10.6533	5.61993	0.904802	6.21122	5.25745e-10	1.78238e-08
EGJ1500222_transcript_42611	60.7741	5.65265	0.533491	10.5956	3.12423e-26	4.32555e-24
EGJ1500222_transcript_36724	21.4759	5.68579	0.660412	8.60946	7.34076e-18	5.30413e-16
EGJ1500222_transcript_32759	148.594	5.74641	0.563379	10.1999	1.985e-24	2.43418e-22
EGJ1500222_transcript_29215	1379.07	6.2064	0.608959	10.1918	2.15681e-24	2.62983e-22
EGJ1500222_transcript_9917	130.537	6.23311	0.516826	12.0604	1.71e-33	3.66967e-31
EGJ1500222_transcript_8369	16.2345	6.62418	1.1265	5.88035	4.09407e-09	1.24446e-07
EGJ1500222_transcript_32935	764.876	6.783	0.794833	8.53387	1.41538e-17	9.92615e-16
EGJ1500222_transcript_41558	20.8671	7.40007	0.975922	7.58265	3.38577e-14	1.79848e-12
EGJ1500222_transcript_39889	10.9457	7.46588	1.08268	6.89575	5.358e-12	2.2679e-10
EGJ1500222_transcript_42666	13.7515	7.78978	0.948989	8.20851	2.23955e-16	1.44326e-14
EGJ1500222_transcript_7615	19.1435	8.26834	0.965896	8.56028	1.12591e-17	8.02724e-16
EGJ1500222_transcript_10637	35.0916	9.14002	2.6755	3.41619	0.000635029	0.00777923
EGJ1500222_transcript_23373	40.0809	9.33176	1.35989	6.86216	6.7826e-12	2.83732e-10
EGJ1500222_transcript_38039	89.1041	9.52201	0.89549	10.6333	2.08625e-26	2.9262e-24
EGJ1500222_transcript_6999	59.1447	9.89281	0.898173	11.0144	3.25789e-28	5.10323e-26
EGJ1500222_transcript_39219	99.8062	10.1643	1.06239	9.56736	1.09665e-21	1.08955e-19
EGJ1500222_transcript_43322	155.132	10.8019	0.884554	12.2117	2.69117e-34	6.01588e-32
EGJ1500222_transcript_9973	441.374	11.3831	0.854816	13.3164	1.85811e-40	6.53689e-38
EGJ1500222_transcript_31181	797.393	11.5679	1.48817	7.77324	7.65035e-15	4.33183e-13
EGJ1500222_transcript_40436	233.771	11.6599	3.33186	3.49952	0.000466102	0.00597328
EGJ1500222_transcript_40314	483.041	12.4419	3.33179	3.73431	0.000188234	0.00266986
EGJ1500222_transcript_7309	2874.17	13.7382	2.15838	6.36506	1.9521e-10	6.9704e-09
