# Supplementary material for: Characterization of the full-length transcriptome of female Eucoleus annulatus and comparative transcriptomic analysis of its head, middle, and tail body sections
Source: Parasit Vectors. 2026 Apr 6;19:209. doi: 10.1186/s13071-026-07388-z (PMC13170309; doi:10.1186/s13071-026-07388-z)
Supplement: Supplementary file 10 — Additional file 10: Table S9. Differentially expressed genes identified in the tail of E. annulatus. [file 13071_2026_7388_MOESM10_ESM.xlsx]

## Sheet: Sheet1
E.annulatus_Tail_VS_other_results
	baseMean	log2FoldChange	lfcSE	stat	pvalue	padj
EGJ1500222_transcript_33742	159.841	-24.3823	3.43447	-7.09929	1.25396e-12	4.83259e-11
EGJ1500222_transcript_40222	105.682	-22.8422	3.43458	-6.65065	2.91801e-11	9.84875e-10
EGJ1500222_transcript_10347	16.9841	-21.3427	3.43626	-6.21103	5.26381e-10	1.57811e-08
EGJ1500222_transcript_27785	1449.25	-13.502	3.38891	-3.98418	6.77127e-05	0.00100451
EGJ1500222_transcript_42446	4164.55	-12.5263	2.13085	-5.87854	4.13893e-09	1.12464e-07
EGJ1500222_transcript_1802	419.681	-11.7142	1.861	-6.29453	3.08327e-10	9.44157e-09
EGJ1500222_transcript_2064	5828.45	-11.0659	1.96603	-5.62856	1.81724e-08	4.64392e-07
EGJ1500222_transcript_31491	224.42	-10.8111	1.74749	-6.18661	6.14718e-10	1.82764e-08
EGJ1500222_transcript_29555	9533.54	-10.742	1.81257	-5.92636	3.09732e-09	8.52397e-08
EGJ1500222_transcript_41485	182.39	-10.5142	1.25828	-8.35602	6.48683e-17	3.5796e-15
EGJ1500222_transcript_43239	156.868	-10.2924	1.18902	-8.65618	4.87831e-18	2.89275e-16
EGJ1500222_transcript_5847	275.414	-10.1527	1.16242	-8.73415	2.45487e-18	1.52301e-16
EGJ1500222_transcript_5949	244.914	-9.98202	1.17127	-8.5224	1.5628e-17	8.87491e-16
EGJ1500222_transcript_38039	89.1041	-9.47865	2.585	-3.66679	0.000245617	0.00323659
EGJ1500222_transcript_9405	80.5388	-9.3307	1.20206	-7.76229	8.34115e-15	3.85056e-13
EGJ1500222_transcript_28008	1923.95	-9.27695	2.17429	-4.26667	1.98415e-05	0.000327881
EGJ1500222_transcript_30470	270.215	-9.08925	1.49328	-6.08675	1.15227e-09	3.34705e-08
EGJ1500222_transcript_40879	67.3928	-9.07854	1.2119	-7.49114	6.82802e-14	2.91973e-12
EGJ1500222_transcript_10384	61.4969	-8.93852	1.30058	-6.87269	6.30019e-12	2.26912e-10
EGJ1500222_transcript_39318	59.4584	-8.89477	1.31419	-6.76825	1.30351e-11	4.58706e-10
EGJ1500222_transcript_2341	942.784	-8.85744	0.514358	-17.2204	1.86775e-66	1.67054e-63
EGJ1500222_transcript_7481	512.338	-8.8227	0.83472	-10.5697	4.12025e-26	4.94108e-24
EGJ1500222_transcript_22484	668.517	-8.75092	0.689414	-12.6933	6.44375e-37	1.60839e-34
EGJ1500222_transcript_33048	222.831	-8.71967	1.59333	-5.4726	4.43481e-08	1.07934e-06
EGJ1500222_transcript_40344	50.8401	-8.66828	2.37396	-3.6514	0.000260816	0.00340967
EGJ1500222_transcript_4853	50.1939	-8.64704	1.45193	-5.95557	2.59165e-09	7.18765e-08
EGJ1500222_transcript_38436	2558.57	-8.56417	0.507326	-16.881	6.2077e-64	5.12517e-61
EGJ1500222_transcript_9997	42.4158	-8.39841	1.24621	-6.73916	1.593e-11	5.5512e-10
EGJ1500222_transcript_9700	86.6669	-8.36516	2.42227	-3.45344	0.000553492	0.00667112
EGJ1500222_transcript_3886	679.935	-8.06674	1.05145	-7.67205	1.69274e-14	7.57258e-13
EGJ1500222_transcript_43019	32.8363	-8.03766	1.28748	-6.24292	4.29472e-10	1.29663e-08
EGJ1500222_transcript_9265	60.9007	-7.99376	1.25656	-6.3616	1.99665e-10	6.22061e-09
EGJ1500222_transcript_24889	1167.72	-7.95331	0.761591	-10.443	1.57698e-25	1.75396e-23
EGJ1500222_transcript_22907	1543.69	-7.91667	0.749832	-10.5579	4.66881e-26	5.56782e-24
EGJ1500222_transcript_43465	28.3841	-7.82761	2.14859	-3.64314	0.000269332	0.00351031
EGJ1500222_transcript_32935	764.876	-7.80423	1.37165	-5.68965	1.27299e-08	3.2923e-07
EGJ1500222_transcript_41479	86.3375	-7.77105	1.13936	-6.82053	9.07024e-12	3.24503e-10
EGJ1500222_transcript_10517	26.7688	-7.74102	1.24366	-6.22437	4.83487e-10	1.45561e-08
EGJ1500222_transcript_36208	224.68	-7.6972	0.854665	-9.0061	2.13514e-19	1.44584e-17
EGJ1500222_transcript_7567	1209.06	-7.62567	0.335774	-22.7107	3.5114e-114	1.88439e-110
EGJ1500222_transcript_40258	24.2431	-7.60067	2.02829	-3.74733	0.000178728	0.0024313
EGJ1500222_transcript_5379	567.16	-7.58591	1.76398	-4.30045	1.7045e-05	0.000284737
EGJ1500222_transcript_37274	151.844	-7.56163	0.837929	-9.02419	1.81032e-19	1.24953e-17
EGJ1500222_transcript_29909	771.884	-7.5307	0.759454	-9.91595	3.54868e-23	3.3856e-21
EGJ1500222_transcript_9498	22.6713	-7.502	2.25023	-3.33388	0.000856437	0.00980752
EGJ1500222_transcript_40665	21.453	-7.42589	1.38449	-5.36364	8.15625e-08	1.91138e-06
EGJ1500222_transcript_9015	1611.32	-7.40471	1.70312	-4.34774	1.37545e-05	0.000233957
EGJ1500222_transcript_41558	20.8671	-7.38398	2.17029	-3.40231	0.000668193	0.00790759
EGJ1500222_transcript_37957	307.821	-7.37464	0.693886	-10.628	2.20744e-26	2.72327e-24
EGJ1500222_transcript_2702	395.382	-7.33051	0.59884	-12.2412	1.87258e-34	4.144e-32
EGJ1500222_transcript_40362	108.083	-7.31238	1.25933	-5.80656	6.37678e-09	1.70254e-07
EGJ1500222_transcript_38741	139.243	-7.2516	0.970759	-7.47003	8.01752e-14	3.42155e-12
EGJ1500222_transcript_4209	62.2289	-7.21965	1.17842	-6.12657	8.97915e-10	2.63356e-08
EGJ1500222_transcript_10475	18.4028	-7.19668	1.7195	-4.18532	2.84762e-05	0.0004576
EGJ1500222_transcript_9150	95.1989	-7.19005	1.01318	-7.0965	1.27952e-12	4.91345e-11
EGJ1500222_transcript_28126	920.188	-7.18044	0.774465	-9.27148	1.83576e-20	1.36354e-18
EGJ1500222_transcript_6086	149.138	-7.17317	0.699414	-10.256	1.11249e-24	1.17639e-22
EGJ1500222_transcript_4985	188.77	-7.12814	0.893486	-7.9779	1.48841e-15	7.34489e-14
EGJ1500222_transcript_8507	61.2235	-7.07468	1.14068	-6.20216	5.56938e-10	1.66045e-08
EGJ1500222_transcript_7132	195.295	-7.07041	0.601879	-11.7472	7.2978e-32	1.33893e-29
EGJ1500222_transcript_5996	141.244	-6.99244	1.05253	-6.64348	3.06366e-11	1.03241e-09
EGJ1500222_transcript_4223	332.885	-6.68905	0.570006	-11.7351	8.42619e-32	1.51997e-29
EGJ1500222_transcript_21390	214.343	-6.53515	1.303	-5.01545	5.29108e-07	1.1157e-05
EGJ1500222_transcript_5408	823.089	-6.53145	0.892838	-7.31539	2.56644e-13	1.05945e-11
EGJ1500222_transcript_5553	163.051	-6.49933	0.566259	-11.4777	1.7084e-30	2.88759e-28
EGJ1500222_transcript_39241	1124.55	-6.48894	0.52266	-12.4152	2.16112e-35	4.98824e-33
EGJ1500222_transcript_27257	515.872	-6.48499	0.434176	-14.9363	1.91224e-50	8.55172e-48
EGJ1500222_transcript_29215	1379.07	-6.47764	1.26269	-5.13003	2.89689e-07	6.326e-06
EGJ1500222_transcript_4247	423.816	-6.45239	0.934081	-6.90774	4.92428e-12	1.7968e-10
EGJ1500222_transcript_22388	117.023	-6.29179	0.935901	-6.72272	1.78369e-11	6.16564e-10
EGJ1500222_transcript_32243	2527.91	-6.28905	0.90554	-6.94508	3.78236e-12	1.39266e-10
EGJ1500222_transcript_27759	333.272	-6.27164	0.653402	-9.59844	8.11613e-22	7.11105e-20
EGJ1500222_transcript_9917	130.537	-6.25051	1.43144	-4.3666	1.26197e-05	0.00021689
EGJ1500222_transcript_36302	500.715	-6.19644	0.564443	-10.978	4.87768e-28	6.88844e-26
EGJ1500222_transcript_43808	9.09631	-6.1785	1.66594	-3.70872	0.000208308	0.00279122
EGJ1500222_transcript_35264	105.351	-6.15248	0.612998	-10.0367	1.05124e-23	1.0399e-21
EGJ1500222_transcript_38369	153.917	-6.13557	0.5382	-11.4002	4.17364e-30	6.89164e-28
EGJ1500222_transcript_22465	718.1	-6.11543	0.462614	-13.2193	6.78849e-40	1.94296e-37
EGJ1500222_transcript_10285	53.6177	-6.04814	0.822812	-7.35058	1.97356e-13	8.21014e-12
EGJ1500222_transcript_37222	512.211	-6.04375	0.482352	-12.5298	5.13242e-36	1.23789e-33
EGJ1500222_transcript_30584	187.779	-5.98249	0.660524	-9.05719	1.3386e-19	9.29912e-18
EGJ1500222_transcript_37232	267.878	-5.95991	0.540179	-11.0332	2.64246e-28	3.8587e-26
EGJ1500222_transcript_38081	138.451	-5.91476	0.595762	-9.92806	3.14301e-23	3.01196e-21
EGJ1500222_transcript_42032	28.4763	-5.90857	1.22413	-4.82674	1.38789e-06	2.75856e-05
EGJ1500222_transcript_36328	50.8136	-5.90246	1.03376	-5.7097	1.13177e-08	2.94123e-07
EGJ1500222_transcript_4908	274.364	-5.88682	0.523319	-11.249	2.34233e-29	3.6971e-27
EGJ1500222_transcript_18685	1205.4	-5.86423	0.468115	-12.5273	5.2912e-36	1.26201e-33
EGJ1500222_transcript_38829	417.789	-5.85737	0.295246	-19.8389	1.37334e-87	3.27557e-84
EGJ1500222_transcript_41448	47.7126	-5.80502	1.67812	-3.45925	0.000541685	0.00653983
EGJ1500222_transcript_23270	1799.38	-5.79464	0.397738	-14.569	4.42472e-48	1.72693e-45
EGJ1500222_transcript_38501	143.96	-5.74027	0.645736	-8.8895	6.1386e-19	3.981e-17
EGJ1500222_transcript_8918	188.62	-5.70018	0.622314	-9.15965	5.20646e-20	3.75701e-18
EGJ1500222_transcript_37931	1007.49	-5.6827	1.68513	-3.37226	0.000745534	0.00870236
EGJ1500222_transcript_8793	438.694	-5.67768	0.549929	-10.3244	5.46634e-25	5.92629e-23
EGJ1500222_transcript_37686	34.5253	-5.66641	1.19847	-4.72805	2.26685e-06	4.34079e-05
EGJ1500222_transcript_741	2322.36	-5.64098	0.902822	-6.24817	4.153e-10	1.25738e-08
EGJ1500222_transcript_5471	315.801	-5.57898	0.522673	-10.6739	1.34785e-26	1.70194e-24
EGJ1500222_transcript_36387	226.17	-5.57182	1.33435	-4.17568	2.97098e-05	0.000474164
EGJ1500222_transcript_40885	72.7449	-5.57151	0.777797	-7.16319	7.88183e-13	3.10443e-11
EGJ1500222_transcript_4527	96.2298	-5.56783	0.884101	-6.29773	3.02032e-10	9.26203e-09
EGJ1500222_transcript_34844	1566.54	-5.52032	0.517729	-10.6626	1.52306e-26	1.90082e-24
EGJ1500222_transcript_9025	2806.53	-5.52	0.95241	-5.79582	6.79862e-09	1.80842e-07
EGJ1500222_transcript_22289	432.783	-5.51099	0.568771	-9.6893	3.34826e-22	2.96999e-20
EGJ1500222_transcript_30202	339.633	-5.49095	0.381888	-14.3784	7.06621e-47	2.61523e-44
EGJ1500222_transcript_31044	1516.77	-5.45862	0.833768	-6.54693	5.87338e-11	1.91317e-09
EGJ1500222_transcript_25391	469.412	-5.38727	0.348602	-15.4539	7.10035e-54	3.90811e-51
EGJ1500222_transcript_35459	236.544	-5.37935	0.453527	-11.8612	1.88361e-32	3.64266e-30
EGJ1500222_transcript_41781	57.6702	-5.34693	0.785493	-6.80709	9.9591e-12	3.54531e-10
EGJ1500222_transcript_4901	328.71	-5.29897	0.360477	-14.6999	6.4571e-49	2.71781e-46
EGJ1500222_transcript_6468	85.0205	-5.2961	0.610884	-8.66956	4.33788e-18	2.57941e-16
EGJ1500222_transcript_30729	293.93	-5.2953	0.671393	-7.88703	3.09456e-15	1.48276e-13
EGJ1500222_transcript_27111	231.022	-5.27018	0.606534	-8.68902	3.65593e-18	2.2056e-16
EGJ1500222_transcript_12068	1023.58	-5.24996	0.731953	-7.17254	7.36175e-13	2.90491e-11
EGJ1500222_transcript_34990	145.32	-5.23888	0.553366	-9.46729	2.87192e-21	2.3711e-19
EGJ1500222_transcript_3126	48.1874	-5.22611	1.30502	-4.00462	6.21184e-05	0.000929871
EGJ1500222_transcript_4449	2286.82	-5.21288	0.412014	-12.6522	1.08783e-36	2.68405e-34
EGJ1500222_transcript_8578	53.1726	-5.18847	0.728425	-7.12287	1.05701e-12	4.10303e-11
EGJ1500222_transcript_15686	470.066	-5.167	1.03824	-4.97668	6.46841e-07	1.35069e-05
EGJ1500222_transcript_5861	561.16	-5.14629	0.502549	-10.2404	1.30723e-24	1.36883e-22
EGJ1500222_transcript_35133	265.856	-5.12642	0.54703	-9.37138	7.15912e-21	5.60867e-19
EGJ1500222_transcript_18455	780.148	-5.12633	0.550325	-9.31509	1.21852e-20	9.2101e-19
EGJ1500222_transcript_25474	1427.28	-5.11631	0.885419	-5.77841	7.54096e-09	1.99107e-07
EGJ1500222_transcript_8622	156.838	-5.09405	0.614377	-8.29141	1.11912e-16	6.03594e-15
EGJ1500222_transcript_20254	222.96	-5.08774	0.874001	-5.8212	5.84251e-09	1.56573e-07
EGJ1500222_transcript_34508	177.737	-5.08039	1.19095	-4.26584	1.99156e-05	0.000328599
EGJ1500222_transcript_16889	1190.73	-5.07318	1.07943	-4.69986	2.60344e-06	4.94125e-05
EGJ1500222_transcript_1507	563.56	-5.05226	0.542338	-9.3157	1.21147e-20	9.18921e-19
EGJ1500222_transcript_33769	163.916	-5.05183	0.519795	-9.71888	2.50525e-22	2.2691e-20
EGJ1500222_transcript_41955	339.019	-5.02889	0.771087	-6.52182	6.94576e-11	2.24545e-09
EGJ1500222_transcript_41724	41.4932	-5.02235	0.727204	-6.90638	4.97177e-12	1.80582e-10
EGJ1500222_transcript_36701	165.336	-5.00559	0.511836	-9.77968	1.37652e-22	1.26275e-20
EGJ1500222_transcript_19520	763.071	-5.00266	1.21566	-4.11516	3.86903e-05	0.000605781
EGJ1500222_transcript_28484	518.827	-5.00037	0.535891	-9.33095	1.0493e-20	8.04436e-19
EGJ1500222_transcript_26339	395.859	-4.98094	0.35472	-14.0419	8.63754e-45	2.99054e-42
EGJ1500222_transcript_41419	18.7439	-4.94565	1.06474	-4.64494	3.40168e-06	6.32109e-05
EGJ1500222_transcript_25399	898.73	-4.92964	0.708027	-6.9625	3.34294e-12	1.2351e-10
EGJ1500222_transcript_43368	19.5317	-4.92741	0.920924	-5.35051	8.77071e-08	2.03758e-06
EGJ1500222_transcript_37572	286.91	-4.9254	0.347797	-14.1617	1.5813e-45	5.56463e-43
EGJ1500222_transcript_15218	12.9008	-4.90162	1.1842	-4.13918	3.48551e-05	0.000551363
EGJ1500222_transcript_28188	501.707	-4.88915	0.764338	-6.39658	1.58896e-10	5.00861e-09
EGJ1500222_transcript_1446	567.824	-4.88739	0.339054	-14.4148	4.17667e-47	1.57292e-44
EGJ1500222_transcript_27998	671.524	-4.873	0.412656	-11.8089	3.51269e-32	6.67287e-30
EGJ1500222_transcript_19832	941.914	-4.86741	1.03786	-4.68984	2.73423e-06	5.17118e-05
EGJ1500222_transcript_38381	51.5422	-4.85592	0.680698	-7.13374	9.76804e-13	3.80546e-11
EGJ1500222_transcript_32161	357.607	-4.83773	0.385544	-12.5478	4.08671e-36	9.96879e-34
EGJ1500222_transcript_18841	405.656	-4.83489	1.08185	-4.46907	7.85586e-06	0.000138679
EGJ1500222_transcript_36502	314.464	-4.81967	0.557497	-8.6452	5.37099e-18	3.16741e-16
EGJ1500222_transcript_21273	141.584	-4.81354	0.686162	-7.01517	2.29674e-12	8.6343e-11
EGJ1500222_transcript_31394	839.921	-4.81122	0.570846	-8.42823	3.50941e-17	1.96692e-15
EGJ1500222_transcript_38558	203.122	-4.79757	0.891814	-5.37956	7.46672e-08	1.75746e-06
EGJ1500222_transcript_29663	1241.32	-4.79147	0.62454	-7.672	1.6933e-14	7.57258e-13
EGJ1500222_transcript_30883	174.982	-4.78119	0.571303	-8.36893	5.81452e-17	3.21687e-15
EGJ1500222_transcript_41014	612.823	-4.77357	0.835205	-5.71546	1.0941e-08	2.84679e-07
EGJ1500222_transcript_21564	137.859	-4.73126	0.687477	-6.88207	5.89909e-12	2.12823e-10
EGJ1500222_transcript_24569	930.423	-4.73074	0.45226	-10.4602	1.31542e-25	1.48614e-23
EGJ1500222_transcript_24849	569.101	-4.72854	0.408769	-11.5677	6.0037e-31	1.04777e-28
EGJ1500222_transcript_10523	6.36298	-4.71939	1.24734	-3.78356	0.000154598	0.00213552
EGJ1500222_transcript_4322	131.946	-4.71479	0.489665	-9.62861	6.05454e-22	5.34843e-20
EGJ1500222_transcript_17026	2002.59	-4.71383	0.317186	-14.8614	5.86756e-50	2.57047e-47
EGJ1500222_transcript_3487	809.369	-4.67907	0.424283	-11.0282	2.79446e-28	4.05311e-26
EGJ1500222_transcript_34576	2317.63	-4.6763	0.392596	-11.9112	1.03453e-32	2.07543e-30
EGJ1500222_transcript_15469	1527.44	-4.67419	0.158756	-29.4426	1.56475e-190	3.3589e-186
EGJ1500222_transcript_1311	155.166	-4.66352	0.481007	-9.69532	3.15643e-22	2.81144e-20
EGJ1500222_transcript_40391	102.651	-4.66089	0.392323	-11.8802	1.49942e-32	2.9529e-30
EGJ1500222_transcript_41414	87.3044	-4.64702	0.871371	-5.33299	9.66061e-08	2.22983e-06
EGJ1500222_transcript_41641	21.3195	-4.62964	0.858868	-5.3904	7.0302e-08	1.66018e-06
EGJ1500222_transcript_17150	662.648	-4.6252	0.420662	-10.9951	4.03651e-28	5.73826e-26
EGJ1500222_transcript_16678	499.625	-4.61777	0.403783	-11.4363	2.75432e-30	4.58327e-28
EGJ1500222_transcript_8019	10.6565	-4.61625	1.18422	-3.89814	9.69353e-05	0.0013984
EGJ1500222_transcript_16115	725.599	-4.6043	0.496506	-9.2734	1.80308e-20	1.34392e-18
EGJ1500222_transcript_28653	223.301	-4.571	0.535977	-8.52835	1.48452e-17	8.4734e-16
EGJ1500222_transcript_20828	249.525	-4.53893	1.24907	-3.63385	0.000279218	0.00362157
EGJ1500222_transcript_25757	2123.01	-4.52691	0.332367	-13.6202	3.03704e-42	9.44829e-40
EGJ1500222_transcript_41736	61.0619	-4.5187	1.34711	-3.35437	0.000795452	0.00918385
EGJ1500222_transcript_37644	46.2807	-4.51251	0.944253	-4.77892	1.76237e-06	3.42362e-05
EGJ1500222_transcript_25977	521.875	-4.49762	0.40204	-11.187	4.72241e-29	7.18945e-27
EGJ1500222_transcript_42319	14.8766	-4.49385	0.958957	-4.68618	2.78345e-06	5.2504e-05
EGJ1500222_transcript_25170	529.707	-4.48152	0.414963	-10.7998	3.44967e-27	4.65727e-25
EGJ1500222_transcript_20160	255.245	-4.47344	1.02946	-4.34542	1.39012e-05	0.000236266
EGJ1500222_transcript_6031	8.74665	-4.4705	1.14949	-3.88911	0.000100612	0.00144367
EGJ1500222_transcript_39588	82.5546	-4.4693	0.54069	-8.26592	1.38617e-16	7.45752e-15
EGJ1500222_transcript_34915	293.551	-4.46172	1.26162	-3.53649	0.000405479	0.00508115
EGJ1500222_transcript_27783	149.959	-4.46078	0.397635	-11.2183	3.31608e-29	5.12107e-27
EGJ1500222_transcript_27641	442.711	-4.43748	0.927574	-4.78396	1.71876e-06	3.34497e-05
EGJ1500222_transcript_12722	3815.28	-4.43031	0.884702	-5.00769	5.50885e-07	1.15707e-05
EGJ1500222_transcript_32453	138.263	-4.42613	0.43568	-10.1591	3.01714e-24	3.09885e-22
EGJ1500222_transcript_14756	1185.98	-4.42589	0.419407	-10.5527	4.93493e-26	5.85266e-24
EGJ1500222_transcript_37610	228.397	-4.42293	0.467174	-9.46741	2.86862e-21	2.3711e-19
EGJ1500222_transcript_34860	2892.33	-4.37696	0.757383	-5.77905	7.51214e-09	1.98591e-07
EGJ1500222_transcript_42567	17.8271	-4.37023	0.83785	-5.216	1.82825e-07	4.09659e-06
EGJ1500222_transcript_16762	449.859	-4.36432	0.984813	-4.43162	9.35271e-06	0.000163091
EGJ1500222_transcript_31616	385.106	-4.35062	1.00687	-4.32094	1.55366e-05	0.000261781
EGJ1500222_transcript_28472	1868.56	-4.34926	0.478638	-9.08675	1.02044e-19	7.18186e-18
EGJ1500222_transcript_7346	184.545	-4.32944	0.557776	-7.76196	8.36235e-15	3.85207e-13
EGJ1500222_transcript_33006	360.4	-4.30279	0.298162	-14.431	3.30084e-47	1.26528e-44
EGJ1500222_transcript_21826	310.208	-4.29618	0.334327	-12.8502	8.57834e-38	2.30178e-35
EGJ1500222_transcript_19572	2531.9	-4.29609	0.405031	-10.6068	2.77007e-26	3.37854e-24
EGJ1500222_transcript_38162	2405.49	-4.29173	0.580546	-7.39257	1.44017e-13	6.02625e-12
EGJ1500222_transcript_7536	45.3442	-4.28299	0.648042	-6.60913	3.86576e-11	1.28257e-09
EGJ1500222_transcript_35314	518.809	-4.27495	1.12848	-3.78825	0.000151713	0.00209837
EGJ1500222_transcript_36738	33.7147	-4.27448	1.12634	-3.79501	0.000147637	0.00204859
EGJ1500222_transcript_1984	460.768	-4.26864	0.408533	-10.4487	1.48531e-25	1.66061e-23
EGJ1500222_transcript_15602	672.43	-4.26239	0.350266	-12.169	4.54526e-34	9.75685e-32
EGJ1500222_transcript_4863	269.387	-4.26199	0.720847	-5.91247	3.37007e-09	9.25087e-08
EGJ1500222_transcript_39423	169.06	-4.25089	0.666572	-6.37724	1.80303e-10	5.64196e-09
EGJ1500222_transcript_37025	181.492	-4.20861	0.467284	-9.00654	2.12659e-19	1.4446e-17
EGJ1500222_transcript_3696	309.192	-4.2058	0.889071	-4.73056	2.23903e-06	4.29135e-05
EGJ1500222_transcript_15405	25.1436	-4.20423	0.761685	-5.51965	3.39676e-08	8.3618e-07
EGJ1500222_transcript_29631	91.0386	-4.20304	0.820269	-5.12398	2.99156e-07	6.51948e-06
EGJ1500222_transcript_39046	451.408	-4.20009	0.535263	-7.84677	4.26882e-15	2.03632e-13
EGJ1500222_transcript_1377	249.627	-4.19401	0.397671	-10.5464	5.27675e-26	6.22367e-24
EGJ1500222_transcript_15813	149.508	-4.18955	0.942662	-4.44438	8.81458e-06	0.000154334
EGJ1500222_transcript_11718	16.7765	-4.17386	0.902038	-4.62715	3.70738e-06	6.84876e-05
EGJ1500222_transcript_22215	1109.15	-4.17225	0.38178	-10.9284	8.42925e-28	1.16737e-25
EGJ1500222_transcript_6009	349.697	-4.16704	0.297296	-14.0165	1.2364e-44	4.14698e-42
EGJ1500222_transcript_9317	94.1862	-4.16677	0.577284	-7.21788	5.28052e-13	2.11477e-11
EGJ1500222_transcript_18550	914.835	-4.16334	0.464409	-8.96482	3.10779e-19	2.059e-17
EGJ1500222_transcript_33917	94.0652	-4.16035	0.561239	-7.4128	1.23659e-13	5.21505e-12
EGJ1500222_transcript_23759	346.028	-4.15268	0.997446	-4.16332	3.13656e-05	0.000498736
EGJ1500222_transcript_22296	359.97	-4.15082	1.19267	-3.48027	0.000500913	0.00609558
EGJ1500222_transcript_27981	314.548	-4.13785	1.12625	-3.67399	0.000238789	0.00315452
EGJ1500222_transcript_25768	675.257	-4.1261	0.820886	-5.0264	4.9977e-07	1.05904e-05
EGJ1500222_transcript_41017	30.5462	-4.11936	1.18264	-3.4832	0.00049545	0.0060428
EGJ1500222_transcript_13873	1473.39	-4.11349	0.38817	-10.5971	3.07234e-26	3.72563e-24
EGJ1500222_transcript_3361	452.004	-4.10931	0.463628	-8.86337	7.76292e-19	5.01639e-17
EGJ1500222_transcript_17974	1513.08	-4.09928	0.349306	-11.7355	8.38307e-32	1.51997e-29
EGJ1500222_transcript_19265	13.0757	-4.09278	1.06767	-3.83336	0.000126406	0.00177697
EGJ1500222_transcript_28630	212.012	-4.09192	0.532656	-7.6821	1.56501e-14	7.04285e-13
EGJ1500222_transcript_42492	32.1771	-4.08711	0.781054	-5.23281	1.66951e-07	3.76447e-06
EGJ1500222_transcript_33502	172.039	-4.06737	0.432253	-9.4097	4.97557e-21	3.98529e-19
EGJ1500222_transcript_41858	524.458	-4.0633	0.415935	-9.76909	1.52816e-22	1.39589e-20
EGJ1500222_transcript_2357	1338.86	-4.06161	0.398094	-10.2027	1.92923e-24	2.01033e-22
EGJ1500222_transcript_39376	30.8572	-4.05332	0.599586	-6.76019	1.37812e-11	4.83377e-10
EGJ1500222_transcript_42832	10.3621	-4.05126	0.980757	-4.13074	3.6159e-05	0.000570308
EGJ1500222_transcript_11673	564.255	-4.00964	0.213787	-18.7553	1.75287e-78	3.42064e-75
EGJ1500222_transcript_29607	338.443	-3.98431	0.369671	-10.778	4.37333e-27	5.83092e-25
EGJ1500222_transcript_1763	212.858	-3.98409	0.969112	-4.11108	3.9382e-05	0.000613924
EGJ1500222_transcript_34095	65.1315	-3.97995	0.422668	-9.41625	4.675e-21	3.75856e-19
EGJ1500222_transcript_30097	365.187	-3.97741	0.392063	-10.1448	3.49452e-24	3.52176e-22
EGJ1500222_transcript_4283	93.0495	-3.96898	0.433598	-9.15361	5.5064e-20	3.94001e-18
EGJ1500222_transcript_33980	99.9046	-3.96487	0.578637	-6.85209	7.27799e-12	2.61691e-10
EGJ1500222_transcript_34569	62.3021	-3.96411	0.431702	-9.18251	4.21172e-20	3.05435e-18
EGJ1500222_transcript_11653	788.133	-3.95709	0.42708	-9.26546	1.94244e-20	1.43781e-18
EGJ1500222_transcript_14444	692.823	-3.95541	0.415668	-9.51579	1.80336e-21	1.53615e-19
EGJ1500222_transcript_41387	123.188	-3.95495	0.402478	-9.82649	8.65881e-23	8.0813e-21
EGJ1500222_transcript_32006	183.053	-3.9458	0.815805	-4.8367	1.32015e-06	2.63857e-05
EGJ1500222_transcript_14649	18.5027	-3.94452	0.856452	-4.60566	4.11164e-06	7.56302e-05
EGJ1500222_transcript_29688	216.375	-3.94361	0.411273	-9.58878	8.91369e-22	7.71537e-20
EGJ1500222_transcript_37147	184.316	-3.94053	0.411131	-9.58461	9.28081e-22	8.00088e-20
EGJ1500222_transcript_33521	118.101	-3.928	0.580942	-6.76143	1.3664e-11	4.8005e-10
EGJ1500222_transcript_24840	840.619	-3.92444	0.491619	-7.98269	1.43184e-15	7.082e-14
EGJ1500222_transcript_3156	109.871	-3.9226	0.493314	-7.95154	1.84212e-15	9.0695e-14
EGJ1500222_transcript_34315	695.6	-3.91405	0.450331	-8.69149	3.57702e-18	2.16905e-16
EGJ1500222_transcript_27319	311.633	-3.91348	0.326178	-11.998	3.6396e-33	7.44072e-31
EGJ1500222_transcript_31180	1106.85	-3.89924	0.410283	-9.50377	2.0243e-21	1.70406e-19
EGJ1500222_transcript_14301	18.3052	-3.89623	0.895662	-4.35011	1.3607e-05	0.000232256
EGJ1500222_transcript_9488	138.183	-3.89323	0.580236	-6.70974	1.94976e-11	6.67519e-10
EGJ1500222_transcript_15957	21.821	-3.8866	0.809218	-4.8029	1.5638e-06	3.07405e-05
EGJ1500222_transcript_18359	56.2485	-3.88393	0.584826	-6.64118	3.11192e-11	1.04539e-09
EGJ1500222_transcript_31274	539.319	-3.8643	0.235169	-16.432	1.12863e-60	8.07573e-58
EGJ1500222_transcript_27423	40.5578	-3.86304	1.09995	-3.51201	0.000444728	0.00550549
EGJ1500222_transcript_19420	9.83796	-3.85396	1.01914	-3.78158	0.000155837	0.0021485
EGJ1500222_transcript_6270	135.215	-3.83937	0.430888	-8.91036	5.08656e-19	3.32891e-17
EGJ1500222_transcript_8606	36.9634	-3.8276	0.649307	-5.8949	3.74907e-09	1.02259e-07
EGJ1500222_transcript_41650	31.0209	-3.81377	1.02647	-3.71542	0.00020287	0.00272516
EGJ1500222_transcript_17173	273.159	-3.81326	0.902219	-4.22653	2.3732e-05	0.000387106
EGJ1500222_transcript_11497	1107.35	-3.79887	0.780484	-4.86732	1.13123e-06	2.27795e-05
EGJ1500222_transcript_3167	111.815	-3.78501	0.4113	-9.20256	3.49527e-20	2.54337e-18
EGJ1500222_transcript_37576	56.3717	-3.77886	0.949478	-3.97994	6.89334e-05	0.0010212
EGJ1500222_transcript_24636	588.129	-3.75913	1.11175	-3.38127	0.000721503	0.00845403
EGJ1500222_transcript_4980	33.1263	-3.75227	0.623208	-6.0209	1.73448e-09	4.96432e-08
EGJ1500222_transcript_42843	158.727	-3.73623	0.464857	-8.03739	9.17749e-16	4.63539e-14
EGJ1500222_transcript_33766	160.239	-3.73435	0.300947	-12.4087	2.34526e-35	5.35567e-33
EGJ1500222_transcript_39449	29.0422	-3.73324	0.638651	-5.84551	5.05031e-09	1.36365e-07
EGJ1500222_transcript_37192	24.0447	-3.73324	0.691994	-5.3949	6.85611e-08	1.62443e-06
EGJ1500222_transcript_37269	83.0095	-3.71453	0.421691	-8.80864	1.26677e-18	8.09298e-17
EGJ1500222_transcript_16173	1343.08	-3.71054	0.41209	-9.00421	2.17218e-19	1.46629e-17
EGJ1500222_transcript_29248	2095.53	-3.7083	0.875276	-4.23672	2.26806e-05	0.000371084
EGJ1500222_transcript_6146	776.168	-3.7052	0.500792	-7.39868	1.37544e-13	5.77791e-12
EGJ1500222_transcript_8111	379.83	-3.70189	0.221073	-16.7451	6.14999e-63	4.71485e-60
EGJ1500222_transcript_38835	25.6384	-3.69858	0.933336	-3.96276	7.40883e-05	0.0010893
EGJ1500222_transcript_40376	90.4687	-3.6945	0.407023	-9.0769	1.11714e-19	7.83679e-18
EGJ1500222_transcript_36936	2133.45	-3.684	0.538671	-6.83905	7.97185e-12	2.8616e-10
EGJ1500222_transcript_15327	225.524	-3.68113	0.548603	-6.71	1.94618e-11	6.6736e-10
EGJ1500222_transcript_21667	905.254	-3.67834	0.507999	-7.24085	4.45897e-13	1.79918e-11
EGJ1500222_transcript_18751	12.3032	-3.67342	0.97694	-3.76013	0.000169826	0.00232196
EGJ1500222_transcript_34679	380.036	-3.67172	0.193781	-18.9478	4.60646e-80	9.88823e-77
EGJ1500222_transcript_6759	63.5779	-3.66389	1.05366	-3.47729	0.000506507	0.00614971
EGJ1500222_transcript_38621	8.52222	-3.65234	1.01814	-3.58726	0.000334172	0.00427748
EGJ1500222_transcript_26366	533.338	-3.65106	0.337222	-10.8269	2.56748e-27	3.51042e-25
EGJ1500222_transcript_20123	1439.55	-3.65057	0.552337	-6.60931	3.86115e-11	1.28257e-09
EGJ1500222_transcript_7883	11.8512	-3.64537	0.913735	-3.98953	6.62054e-05	0.000985865
EGJ1500222_transcript_17496	158.359	-3.63986	0.610954	-5.95765	2.55884e-09	7.10582e-08
EGJ1500222_transcript_27476	815.204	-3.63893	0.346079	-10.5147	7.38816e-26	8.57266e-24
EGJ1500222_transcript_32110	537.138	-3.63535	0.886796	-4.09942	4.14184e-05	0.00064194
EGJ1500222_transcript_22526	91.1742	-3.63201	0.997089	-3.64261	0.000269885	0.00351538
EGJ1500222_transcript_14747	866.781	-3.62886	0.433532	-8.37046	5.7394e-17	3.18351e-15
EGJ1500222_transcript_3262	116.35	-3.62467	1.05162	-3.44674	0.000567388	0.00682328
EGJ1500222_transcript_30564	587.537	-3.61688	1.02116	-3.54194	0.000397198	0.0049832
EGJ1500222_transcript_16619	212.245	-3.6124	0.422521	-8.54964	1.2347e-17	7.08664e-16
EGJ1500222_transcript_17683	18.241	-3.57459	0.909359	-3.93089	8.46331e-05	0.00123336
EGJ1500222_transcript_39670	71.0955	-3.57023	0.516443	-6.91312	4.74123e-12	1.73382e-10
EGJ1500222_transcript_39593	76.1361	-3.55865	0.44548	-7.98835	1.36752e-15	6.7952e-14
EGJ1500222_transcript_22742	615.481	-3.55558	0.467372	-7.60761	2.79202e-14	1.23067e-12
EGJ1500222_transcript_13676	501.886	-3.55267	0.972573	-3.65285	0.000259341	0.00340057
EGJ1500222_transcript_41212	37.5601	-3.55129	0.642957	-5.52337	3.32562e-08	8.2055e-07
EGJ1500222_transcript_34098	219.635	-3.53627	0.490286	-7.21267	5.48669e-13	2.19324e-11
EGJ1500222_transcript_20184	883.853	-3.53309	0.267218	-13.2218	6.569e-40	1.90554e-37
EGJ1500222_transcript_17670	1230.39	-3.52555	0.542743	-6.4958	8.25936e-11	2.66209e-09
EGJ1500222_transcript_36120	64.26	-3.5158	0.463623	-7.58332	3.36819e-14	1.47554e-12
EGJ1500222_transcript_17066	396.995	-3.51194	0.748602	-4.69133	2.71429e-06	5.13801e-05
EGJ1500222_transcript_23691	879.443	-3.50923	0.976791	-3.59262	0.000327374	0.00419727
EGJ1500222_transcript_6378	243.569	-3.50913	0.533723	-6.57482	4.87124e-11	1.61119e-09
EGJ1500222_transcript_20320	126.739	-3.50267	0.607703	-5.76379	8.22476e-09	2.16099e-07
EGJ1500222_transcript_31556	120.876	-3.49585	0.379489	-9.21201	3.20088e-20	2.34505e-18
EGJ1500222_transcript_16103	704.597	-3.49445	0.660913	-5.28731	1.24131e-07	2.83769e-06
EGJ1500222_transcript_17490	2508.39	-3.49096	0.436862	-7.99097	1.33877e-15	6.66778e-14
EGJ1500222_transcript_24534	91.4213	-3.48957	0.630454	-5.53501	3.11216e-08	7.71428e-07
EGJ1500222_transcript_11355	1121.76	-3.48276	0.785021	-4.43652	9.1424e-06	0.000159683
EGJ1500222_transcript_35128	299.261	-3.48237	0.622679	-5.59255	2.23753e-08	5.63082e-07
EGJ1500222_transcript_20957	8.30186	-3.47468	0.990533	-3.50789	0.000451675	0.00557863
EGJ1500222_transcript_33338	233.942	-3.47281	0.760506	-4.56645	4.96055e-06	9.01636e-05
EGJ1500222_transcript_9334	121.784	-3.47226	0.997026	-3.48262	0.000496536	0.00605097
EGJ1500222_transcript_29300	630.087	-3.46967	1.03359	-3.35691	0.000788185	0.00912577
EGJ1500222_transcript_29483	758.729	-3.46815	0.991139	-3.49915	0.000466738	0.00573825
EGJ1500222_transcript_34214	144.465	-3.46704	0.760197	-4.56072	5.0979e-06	9.23472e-05
EGJ1500222_transcript_27438	444.328	-3.46413	0.308705	-11.2215	3.1986e-29	4.97545e-27
EGJ1500222_transcript_19261	1185.88	-3.46024	0.450269	-7.68483	1.532e-14	6.9088e-13
EGJ1500222_transcript_19612	1051.08	-3.45929	0.395328	-8.75045	2.1251e-18	1.32995e-16
EGJ1500222_transcript_26578	408.216	-3.45248	0.212948	-16.2128	4.0943e-59	2.83511e-56
EGJ1500222_transcript_40714	309.732	-3.44423	0.783684	-4.39492	1.10816e-05	0.000191528
EGJ1500222_transcript_37189	90.0833	-3.4426	0.852257	-4.03939	5.35905e-05	0.000814712
EGJ1500222_transcript_42103	7.22552	-3.44026	0.981129	-3.50643	0.000454162	0.0056029
EGJ1500222_transcript_25074	1325.8	-3.42645	0.849239	-4.03473	5.46662e-05	0.000828133
EGJ1500222_transcript_24517	957.891	-3.42221	0.478807	-7.14738	8.84499e-13	3.45841e-11
EGJ1500222_transcript_24162	969.751	-3.42201	0.440286	-7.77225	7.71046e-15	3.56708e-13
EGJ1500222_transcript_37024	260.479	-3.4206	0.571178	-5.98868	2.11552e-09	5.97523e-08
EGJ1500222_transcript_32631	635.391	-3.41846	0.861898	-3.9662	7.30261e-05	0.00107516
EGJ1500222_transcript_27932	2566.74	-3.41664	0.424303	-8.05236	8.12099e-16	4.13093e-14
EGJ1500222_transcript_17152	597.03	-3.41646	0.629345	-5.4286	5.6798e-08	1.3562e-06
EGJ1500222_transcript_32650	616.087	-3.41571	0.866855	-3.94034	8.13648e-05	0.00118977
EGJ1500222_transcript_16058	220.509	-3.41541	0.914882	-3.73317	0.000189085	0.00255437
EGJ1500222_transcript_12551	3928.41	-3.40238	0.347571	-9.78902	1.2551e-22	1.15631e-20
EGJ1500222_transcript_14698	19.1575	-3.40013	0.808865	-4.20358	2.6273e-05	0.000425001
EGJ1500222_transcript_21655	1001.72	-3.39528	0.450643	-7.53432	4.90893e-14	2.12879e-12
EGJ1500222_transcript_15698	14.0708	-3.39008	0.787189	-4.30656	1.6581e-05	0.000277635
EGJ1500222_transcript_20847	777.083	-3.37852	0.489303	-6.90475	5.0291e-12	1.82356e-10
EGJ1500222_transcript_27215	981.761	-3.37316	0.840474	-4.0134	5.98506e-05	0.000898428
EGJ1500222_transcript_37070	28.1943	-3.37288	0.582417	-5.79118	6.98939e-09	1.85686e-07
EGJ1500222_transcript_35789	195.177	-3.36915	0.59418	-5.67026	1.42582e-08	3.66986e-07
EGJ1500222_transcript_15904	12.7857	-3.36416	0.880734	-3.81973	0.0001336	0.00186953
EGJ1500222_transcript_24878	204.218	-3.35951	0.209931	-16.0029	1.21937e-57	7.6985e-55
EGJ1500222_transcript_29796	19.3335	-3.35876	0.997756	-3.36632	0.000761792	0.00886802
EGJ1500222_transcript_25923	645.914	-3.34715	0.986073	-3.39442	0.00068773	0.00808922
EGJ1500222_transcript_21739	399.168	-3.34483	0.775265	-4.31444	1.60011e-05	0.000268554
EGJ1500222_transcript_16554	1595.86	-3.34448	0.440854	-7.58637	3.28979e-14	1.44415e-12
EGJ1500222_transcript_18344	9.74227	-3.33969	0.939641	-3.55422	0.000379106	0.00478418
EGJ1500222_transcript_38057	51.8295	-3.33134	0.99035	-3.3638	0.000768763	0.0089298
EGJ1500222_transcript_19885	748.181	-3.32548	0.381905	-8.70761	3.10356e-18	1.89264e-16
EGJ1500222_transcript_32920	327.877	-3.32128	0.345488	-9.61331	7.02562e-22	6.18081e-20
EGJ1500222_transcript_20681	810.98	-3.31999	0.369274	-8.9906	2.45885e-19	1.6546e-17
EGJ1500222_transcript_16953	7.48516	-3.31534	0.993533	-3.33692	0.000847122	0.00970866
EGJ1500222_transcript_9423	9.35305	-3.31531	0.847054	-3.91393	9.08054e-05	0.00131616
EGJ1500222_transcript_19413	1215.78	-3.3082	0.439603	-7.52541	5.25536e-14	2.26529e-12
EGJ1500222_transcript_7023	151.053	-3.3078	0.383474	-8.62588	6.3602e-18	3.74049e-16
EGJ1500222_transcript_33937	68.2367	-3.30743	0.740653	-4.46556	7.9858e-06	0.000140742
EGJ1500222_transcript_42092	36.3502	-3.30585	0.509783	-6.48481	8.88452e-11	2.85075e-09
EGJ1500222_transcript_34382	263.888	-3.30259	0.966457	-3.41722	0.000632652	0.00752383
EGJ1500222_transcript_22208	752.232	-3.29533	0.269248	-12.239	1.92342e-34	4.21308e-32
EGJ1500222_transcript_27782	646.453	-3.29333	0.988466	-3.33175	0.000863004	0.0098591
EGJ1500222_transcript_18328	653.668	-3.2927	0.974778	-3.3779	0.000730415	0.00855379
EGJ1500222_transcript_32625	853.874	-3.28977	0.156556	-21.0134	4.94381e-98	1.51605e-94
EGJ1500222_transcript_25138	615.15	-3.28867	0.894713	-3.67567	0.000237226	0.00313952
EGJ1500222_transcript_27371	6744.34	-3.28122	0.415373	-7.89946	2.80123e-15	1.35431e-13
EGJ1500222_transcript_5444	145.814	-3.28012	0.670339	-4.89322	9.91995e-07	2.01078e-05
EGJ1500222_transcript_12828	2018.83	-3.27992	0.500001	-6.55983	5.38705e-11	1.76817e-09
EGJ1500222_transcript_15152	13.6632	-3.27167	0.768757	-4.2558	2.08302e-05	0.000342451
EGJ1500222_transcript_12713	2026.43	-3.26093	0.496048	-6.57382	4.90395e-11	1.61951e-09
EGJ1500222_transcript_13222	21.4928	-3.26009	0.688099	-4.73782	2.16028e-06	4.15152e-05
EGJ1500222_transcript_18356	13.4765	-3.24672	0.804493	-4.03573	5.44321e-05	0.000825169
EGJ1500222_transcript_20898	1457.2	-3.2431	0.324762	-9.9861	1.75348e-23	1.70318e-21
EGJ1500222_transcript_20392	897.467	-3.24032	0.365597	-8.8631	7.78187e-19	5.01639e-17
EGJ1500222_transcript_18712	512.153	-3.23499	0.341603	-9.47003	2.79777e-21	2.32778e-19
EGJ1500222_transcript_24367	1511.45	-3.23496	0.318511	-10.1565	3.09942e-24	3.1682e-22
EGJ1500222_transcript_35973	316.452	-3.23163	0.609078	-5.30577	1.12198e-07	2.57587e-06
EGJ1500222_transcript_17289	3099.47	-3.21356	0.659981	-4.86918	1.12063e-06	2.25872e-05
EGJ1500222_transcript_39218	121.178	-3.2124	0.715229	-4.49144	7.07441e-06	0.000125504
EGJ1500222_transcript_15026	567.566	-3.21149	0.211423	-15.1899	4.12707e-52	2.06027e-49
EGJ1500222_transcript_37705	467.725	-3.20074	0.488389	-6.55368	5.61352e-11	1.83689e-09
EGJ1500222_transcript_26173	1787.26	-3.19981	0.37516	-8.52918	1.47393e-17	8.43715e-16
EGJ1500222_transcript_36522	149.622	-3.1984	0.52048	-6.1451	7.99113e-10	2.35629e-08
EGJ1500222_transcript_24170	256.185	-3.193	0.292761	-10.9065	1.07297e-27	1.47644e-25
EGJ1500222_transcript_31720	192.681	-3.18976	0.474451	-6.72305	1.77958e-11	6.16136e-10
EGJ1500222_transcript_15995	883.969	-3.18974	0.666659	-4.78466	1.71277e-06	3.34049e-05
EGJ1500222_transcript_11638	879.889	-3.18758	0.820909	-3.88299	0.00010318	0.00147559
EGJ1500222_transcript_33186	472.909	-3.17689	0.2619	-12.1302	7.31059e-34	1.53852e-31
EGJ1500222_transcript_15934	390.047	-3.17644	0.47241	-6.72391	1.76909e-11	6.13495e-10
EGJ1500222_transcript_9159	15.9604	-3.16571	0.73316	-4.3179	1.57518e-05	0.000264991
EGJ1500222_transcript_21967	649.859	-3.13739	0.334659	-9.37488	6.92573e-21	5.44571e-19
EGJ1500222_transcript_15916	12.0264	-3.13348	0.929863	-3.36982	0.000752162	0.00877018
EGJ1500222_transcript_13450	1249.31	-3.12917	0.508437	-6.15448	7.5324e-10	2.22714e-08
EGJ1500222_transcript_41639	314.344	-3.12444	0.479122	-6.52118	6.97558e-11	2.2517e-09
EGJ1500222_transcript_15966	480.205	-3.12364	0.608231	-5.13561	2.81237e-07	6.16652e-06
EGJ1500222_transcript_40927	117.396	-3.12097	0.870989	-3.58325	0.000339344	0.00433592
EGJ1500222_transcript_11714	305.131	-3.10813	0.354523	-8.76706	1.8339e-18	1.15444e-16
EGJ1500222_transcript_4260	56.8331	-3.10529	0.441527	-7.03307	2.02035e-12	7.67591e-11
EGJ1500222_transcript_39770	65.6566	-3.09699	0.824909	-3.75434	0.000173796	0.0023672
EGJ1500222_transcript_18042	308.061	-3.09259	0.372722	-8.29731	1.06491e-16	5.77396e-15
EGJ1500222_transcript_1015	902.605	-3.08694	0.182298	-16.9334	2.55093e-64	2.19033e-61
EGJ1500222_transcript_42135	8.10712	-3.08254	0.865428	-3.56187	0.000368226	0.00466058
EGJ1500222_transcript_19584	138.83	-3.07585	0.800868	-3.84065	0.000122711	0.00172956
EGJ1500222_transcript_40484	140.27	-3.07561	0.388428	-7.91808	2.41204e-15	1.17943e-13
EGJ1500222_transcript_35004	374.907	-3.07471	0.375415	-8.19016	2.60874e-16	1.37929e-14
EGJ1500222_transcript_20956	331.72	-3.07438	0.747774	-4.11137	3.93314e-05	0.000613581
EGJ1500222_transcript_39819	102.351	-3.07113	0.342273	-8.97275	2.89195e-19	1.9279e-17
EGJ1500222_transcript_36292	221.986	-3.07035	0.641742	-4.78441	1.71491e-06	3.34049e-05
EGJ1500222_transcript_38032	57.3144	-3.06685	0.593644	-5.16614	2.38984e-07	5.28324e-06
EGJ1500222_transcript_33416	195.586	-3.05804	0.625161	-4.8916	1.00021e-06	2.02551e-05
EGJ1500222_transcript_39396	39.7943	-3.05314	0.89991	-3.39272	0.000692014	0.00813069
EGJ1500222_transcript_35510	124.151	-3.04452	0.88336	-3.44652	0.000567852	0.00682503
EGJ1500222_transcript_34371	120.108	-3.03909	0.369956	-8.21474	2.12617e-16	1.12971e-14
EGJ1500222_transcript_7402	13.3675	-3.0349	0.660501	-4.59485	4.33059e-06	7.95894e-05
EGJ1500222_transcript_14533	2823.24	-3.03285	0.384319	-7.89148	2.98624e-15	1.44051e-13
EGJ1500222_transcript_16565	7.92542	-3.03195	0.902196	-3.36063	0.000777653	0.0090233
EGJ1500222_transcript_22902	1715.91	-3.02977	0.386597	-7.83703	4.61342e-15	2.19097e-13
EGJ1500222_transcript_22638	118.584	-3.02923	0.554974	-5.45833	4.80629e-08	1.16094e-06
EGJ1500222_transcript_19458	978.51	-3.0284	0.422873	-7.16149	7.98039e-13	3.13544e-11
EGJ1500222_transcript_16946	980.207	-3.01842	0.431583	-6.99384	2.67459e-12	1.00197e-10
EGJ1500222_transcript_30820	575.289	-3.00015	0.498591	-6.01725	1.77401e-09	5.05721e-08
EGJ1500222_transcript_18908	756.322	-2.99435	0.349203	-8.57482	9.92396e-18	5.77311e-16
EGJ1500222_transcript_26593	200.891	-2.99235	0.422595	-7.08089	1.43233e-12	5.48062e-11
EGJ1500222_transcript_33575	44.2123	-2.99075	0.659399	-4.53557	5.74494e-06	0.000103284
EGJ1500222_transcript_12642	30.3795	-2.98225	0.736823	-4.04744	5.17804e-05	0.000789431
EGJ1500222_transcript_3042	335.07	-2.98128	0.717904	-4.15275	3.28503e-05	0.000521312
EGJ1500222_transcript_38214	43.9857	-2.97862	0.424371	-7.01891	2.23605e-12	8.43568e-11
EGJ1500222_transcript_19996	544.485	-2.97726	0.369142	-8.06535	7.30261e-16	3.73454e-14
EGJ1500222_transcript_5492	353.972	-2.97172	0.169118	-17.5718	4.04775e-69	4.5731e-66
EGJ1500222_transcript_31835	208.915	-2.96621	0.789997	-3.75471	0.000173543	0.00236676
EGJ1500222_transcript_8356	13.3713	-2.9533	0.788784	-3.74412	0.000181028	0.00245791
EGJ1500222_transcript_27539	282.074	-2.95275	0.274755	-10.7468	6.13294e-27	8.02742e-25
EGJ1500222_transcript_245	20.0912	-2.93856	0.749991	-3.91813	8.92402e-05	0.0012961
EGJ1500222_transcript_18969	1536.37	-2.93456	0.325354	-9.0196	1.88773e-19	1.29463e-17
EGJ1500222_transcript_8283	9.52714	-2.92956	0.838016	-3.49583	0.000472596	0.00579369
EGJ1500222_transcript_637	728.87	-2.92486	0.265653	-11.0101	3.41679e-28	4.88966e-26
EGJ1500222_transcript_8425	270.328	-2.9212	0.828891	-3.52423	0.000424723	0.00529756
EGJ1500222_transcript_19661	1062.03	-2.92011	0.399879	-7.30247	2.8253e-13	1.16406e-11
EGJ1500222_transcript_30671	1064.37	-2.91972	0.543748	-5.36962	7.89025e-08	1.85106e-06
EGJ1500222_transcript_22887	720.177	-2.91843	0.579721	-5.0342	4.79856e-07	1.01986e-05
EGJ1500222_transcript_14619	15.8968	-2.91425	0.788271	-3.69701	0.000218151	0.0029122
EGJ1500222_transcript_26229	310.773	-2.91246	0.311331	-9.35486	8.37141e-21	6.51089e-19
EGJ1500222_transcript_18375	136.024	-2.90152	0.48506	-5.98179	2.20704e-09	6.20109e-08
EGJ1500222_transcript_15989	322.892	-2.89882	0.161119	-17.9918	2.25782e-72	3.72818e-69
EGJ1500222_transcript_4993	72.2689	-2.8979	0.649291	-4.46317	8.07552e-06	0.000142206
EGJ1500222_transcript_13994	14.1861	-2.89649	0.714228	-4.05542	5.00442e-05	0.00076459
EGJ1500222_transcript_30580	150.594	-2.89083	0.573784	-5.03819	4.69955e-07	1.00179e-05
EGJ1500222_transcript_15381	13.5887	-2.88037	0.793013	-3.63219	0.000281028	0.00364285
EGJ1500222_transcript_23198	352.295	-2.87813	0.421714	-6.82483	8.80292e-12	3.15465e-10
EGJ1500222_transcript_13859	602.84	-2.86985	0.404349	-7.09746	1.27068e-12	4.88824e-11
EGJ1500222_transcript_18499	249.782	-2.86929	0.17983	-15.9556	2.60598e-57	1.59828e-54
EGJ1500222_transcript_20737	822.495	-2.8617	0.452062	-6.33032	2.44648e-10	7.52381e-09
EGJ1500222_transcript_2101	134.255	-2.85772	0.329274	-8.67885	3.99773e-18	2.39707e-16
EGJ1500222_transcript_17690	324.707	-2.85769	0.251403	-11.367	6.10846e-30	9.93366e-28
EGJ1500222_transcript_39975	16.7396	-2.85558	0.641413	-4.45201	8.50687e-06	0.000149312
EGJ1500222_transcript_19479	844.9	-2.85534	0.366004	-7.80141	6.12177e-15	2.86921e-13
EGJ1500222_transcript_20609	622.867	-2.85414	0.431031	-6.62166	3.55191e-11	1.18393e-09
EGJ1500222_transcript_35823	118.442	-2.85329	0.540649	-5.27752	1.30946e-07	2.98395e-06
EGJ1500222_transcript_24375	252.854	-2.8526	0.287986	-9.90533	3.94679e-23	3.73224e-21
EGJ1500222_transcript_28272	3939.64	-2.84982	0.39209	-7.26829	3.64055e-13	1.48289e-11
EGJ1500222_transcript_34158	244.717	-2.84954	0.513345	-5.55092	2.84169e-08	7.06834e-07
EGJ1500222_transcript_16025	1203.57	-2.84867	0.362562	-7.85706	3.93244e-15	1.88004e-13
EGJ1500222_transcript_20730	181.511	-2.84509	0.537456	-5.29362	1.19919e-07	2.74434e-06
EGJ1500222_transcript_13974	22.5015	-2.84468	0.777232	-3.66001	0.000252202	0.00331321
EGJ1500222_transcript_15453	15.1033	-2.84155	0.769621	-3.69214	0.000222375	0.00296491
EGJ1500222_transcript_12584	26.792	-2.83912	0.554262	-5.12234	3.01759e-07	6.56027e-06
EGJ1500222_transcript_13572	19.6479	-2.8366	0.686319	-4.13307	3.57952e-05	0.000564985
EGJ1500222_transcript_14402	457.022	-2.82906	0.691663	-4.09023	4.30938e-05	0.000664071
EGJ1500222_transcript_20039	194.111	-2.82887	0.453214	-6.2418	4.32553e-10	1.3041e-08
EGJ1500222_transcript_466	25.388	-2.82741	0.769313	-3.67524	0.000237626	0.00314287
EGJ1500222_transcript_25132	139.485	-2.81923	0.31853	-8.85074	8.69396e-19	5.58756e-17
EGJ1500222_transcript_11601	1823.71	-2.81803	0.422714	-6.6665	2.61967e-11	8.89776e-10
EGJ1500222_transcript_13505	20.0576	-2.8131	0.711691	-3.9527	7.72755e-05	0.00113228
EGJ1500222_transcript_13350	18.875	-2.81079	0.74566	-3.76953	0.000163554	0.00224335
EGJ1500222_transcript_18855	192.686	-2.80417	0.638723	-4.39027	1.13211e-05	0.00019551
EGJ1500222_transcript_1315	144.363	-2.78899	0.287541	-9.69944	3.0317e-22	2.71161e-20
EGJ1500222_transcript_37718	757.908	-2.78645	0.520073	-5.3578	8.4242e-08	1.96773e-06
EGJ1500222_transcript_38079	69.2083	-2.78391	0.661952	-4.2056	2.60388e-05	0.000421848
EGJ1500222_transcript_35053	82.4647	-2.78356	0.2984	-9.32831	1.07574e-20	8.21777e-19
EGJ1500222_transcript_34195	115.733	-2.77568	0.40915	-6.78402	1.16877e-11	4.13325e-10
EGJ1500222_transcript_22785	307.009	-2.77369	0.344884	-8.04238	8.81137e-16	4.47151e-14
EGJ1500222_transcript_14423	15.9961	-2.77365	0.754546	-3.67591	0.000236999	0.00313845
EGJ1500222_transcript_33778	228.853	-2.77318	0.518694	-5.34646	8.96898e-08	2.07689e-06
EGJ1500222_transcript_27046	22.7686	-2.76624	0.814567	-3.39596	0.000683882	0.00804923
EGJ1500222_transcript_13959	980.061	-2.76499	0.532246	-5.19494	2.04787e-07	4.56485e-06
EGJ1500222_transcript_37798	172.097	-2.75822	0.381315	-7.23343	4.70943e-13	1.88958e-11
EGJ1500222_transcript_14021	821.493	-2.75562	0.633662	-4.34872	1.36933e-05	0.000233218
EGJ1500222_transcript_33506	308.687	-2.7505	0.67072	-4.10082	4.11695e-05	0.000638544
EGJ1500222_transcript_38357	49.131	-2.74785	0.460023	-5.97328	2.32527e-09	6.49926e-08
EGJ1500222_transcript_17814	1175.88	-2.7425	0.474417	-5.78079	7.43527e-09	1.96801e-07
EGJ1500222_transcript_28923	362.071	-2.73893	0.351163	-7.79959	6.21094e-15	2.90466e-13
EGJ1500222_transcript_26844	53.8583	-2.7385	0.783874	-3.49355	0.000476645	0.00583999
EGJ1500222_transcript_13967	2333.95	-2.73557	0.304299	-8.98976	2.47771e-19	1.66208e-17
EGJ1500222_transcript_37635	91.479	-2.7346	0.800809	-3.4148	0.000638291	0.00758668
EGJ1500222_transcript_40090	188.7	-2.73307	0.705634	-3.87321	0.00010741	0.00153099
EGJ1500222_transcript_40746	183.896	-2.72747	0.324263	-8.41128	4.0555e-17	2.26707e-15
EGJ1500222_transcript_38514	44.5904	-2.72347	0.726893	-3.74673	0.000179158	0.00243405
EGJ1500222_transcript_21175	911.244	-2.71999	0.398991	-6.81716	9.28568e-12	3.31658e-10
EGJ1500222_transcript_30193	224.712	-2.71933	0.650528	-4.18018	2.91273e-05	0.000466951
EGJ1500222_transcript_11713	1636.29	-2.71004	0.274773	-9.86282	6.03326e-23	5.65545e-21
EGJ1500222_transcript_39331	285.619	-2.70975	0.609229	-4.44783	8.67409e-06	0.000152123
EGJ1500222_transcript_15682	347.243	-2.7086	0.296185	-9.14498	5.96427e-20	4.23937e-18
EGJ1500222_transcript_12646	431.218	-2.70175	0.63321	-4.26676	1.98336e-05	0.000327881
EGJ1500222_transcript_37823	125.727	-2.69436	0.412583	-6.53046	6.55683e-11	2.12933e-09
EGJ1500222_transcript_15638	680.856	-2.69405	0.380147	-7.08688	1.3717e-12	5.25803e-11
EGJ1500222_transcript_21297	969.233	-2.69359	0.521856	-5.16157	2.44893e-07	5.40275e-06
EGJ1500222_transcript_336	993.364	-2.68797	0.535359	-5.02087	5.14382e-07	1.08678e-05
EGJ1500222_transcript_33899	206.483	-2.68172	0.28353	-9.45833	3.12909e-21	2.57353e-19
EGJ1500222_transcript_5031	681.591	-2.67272	0.474451	-5.63328	1.76817e-08	4.52931e-07
EGJ1500222_transcript_13593	13.514	-2.6686	0.680348	-3.92241	8.76673e-05	0.00127584
EGJ1500222_transcript_13008	25.0214	-2.66482	0.696759	-3.82459	0.000130987	0.00183656
EGJ1500222_transcript_16931	385.208	-2.66453	0.249677	-10.6719	1.37789e-26	1.7297e-24
EGJ1500222_transcript_34285	98.2872	-2.66413	0.495631	-5.37523	7.64829e-08	1.79626e-06
EGJ1500222_transcript_37495	25.6377	-2.6635	0.594627	-4.47928	7.48949e-06	0.000132648
EGJ1500222_transcript_31531	317.345	-2.66334	0.435604	-6.11413	9.70822e-10	2.84307e-08
EGJ1500222_transcript_26037	467.71	-2.65795	0.668383	-3.97668	6.98834e-05	0.00103314
EGJ1500222_transcript_22419	420.744	-2.65139	0.416819	-6.36102	2.00425e-10	6.23524e-09
EGJ1500222_transcript_6442	199.948	-2.65081	0.272337	-9.73355	2.16886e-22	1.97275e-20
EGJ1500222_transcript_28049	106.454	-2.6505	0.551685	-4.80437	1.55238e-06	3.0544e-05
EGJ1500222_transcript_14238	903.905	-2.64841	0.334552	-7.9163	2.44691e-15	1.19105e-13
EGJ1500222_transcript_12952	3221.14	-2.64709	0.368832	-7.17695	7.12819e-13	2.81793e-11
EGJ1500222_transcript_22938	332.166	-2.63372	0.37795	-6.96844	3.20468e-12	1.18606e-10
EGJ1500222_transcript_31987	440.935	-2.63303	0.30577	-8.61114	7.23372e-18	4.24259e-16
EGJ1500222_transcript_39579	21.0242	-2.62266	0.782228	-3.35281	0.000799948	0.00922713
EGJ1500222_transcript_31444	55.8971	-2.61961	0.641181	-4.08561	4.3962e-05	0.000675994
EGJ1500222_transcript_36296	42.6447	-2.61842	0.694197	-3.77187	0.000162026	0.00222525
EGJ1500222_transcript_12271	545.955	-2.61498	0.226543	-11.543	8.00932e-31	1.38652e-28
EGJ1500222_transcript_38862	92.0639	-2.6089	0.571773	-4.56282	5.04711e-06	9.15817e-05
EGJ1500222_transcript_15446	806.39	-2.60562	0.38452	-6.77631	1.23286e-11	4.34557e-10
EGJ1500222_transcript_12526	46.6506	-2.60176	0.621643	-4.18529	2.84801e-05	0.0004576
EGJ1500222_transcript_16441	494.147	-2.60095	0.386585	-6.72803	1.71981e-11	5.98339e-10
EGJ1500222_transcript_15588	14.3622	-2.59858	0.773611	-3.35902	0.00078219	0.00906125
EGJ1500222_transcript_19450	1126.96	-2.59441	0.28884	-8.98215	2.65518e-19	1.77558e-17
EGJ1500222_transcript_41544	32.5946	-2.59431	0.472339	-5.49247	3.96355e-08	9.69038e-07
EGJ1500222_transcript_1221	636.342	-2.59329	0.218123	-11.8891	1.34858e-32	2.68042e-30
EGJ1500222_transcript_20287	1122.99	-2.58704	0.187925	-13.7663	4.06331e-43	1.28269e-40
EGJ1500222_transcript_2	1597.22	-2.58382	0.260644	-9.91324	3.64612e-23	3.46317e-21
EGJ1500222_transcript_11614	9.87245	-2.57891	0.745318	-3.46015	0.000539872	0.00652161
EGJ1500222_transcript_12489	476.779	-2.57843	0.394871	-6.52982	6.58506e-11	2.13527e-09
EGJ1500222_transcript_33908	272.975	-2.57621	0.420499	-6.12655	8.98057e-10	2.63356e-08
EGJ1500222_transcript_23955	1284.36	-2.57417	0.425682	-6.04716	1.4742e-09	4.23631e-08
EGJ1500222_transcript_17708	1431.35	-2.57321	0.226197	-11.376	5.50895e-30	9.02711e-28
EGJ1500222_transcript_23160	437.547	-2.57168	0.501035	-5.13273	2.8557e-07	6.24878e-06
EGJ1500222_transcript_14382	15.1612	-2.56877	0.742683	-3.45877	0.000542657	0.00654787
EGJ1500222_transcript_20021	272.379	-2.56779	0.233147	-11.0136	3.28567e-28	4.73356e-26
EGJ1500222_transcript_19074	768.442	-2.56566	0.614376	-4.17605	2.9662e-05	0.000474105
EGJ1500222_transcript_40191	130.298	-2.56384	0.48412	-5.29588	1.18442e-07	2.71342e-06
EGJ1500222_transcript_13446	32.6737	-2.5543	0.728673	-3.50541	0.000455896	0.00562106
EGJ1500222_transcript_16998	161.967	-2.55302	0.365239	-6.99	2.74893e-12	1.02624e-10
EGJ1500222_transcript_36886	75.0414	-2.55241	0.395545	-6.4529	1.09727e-10	3.4895e-09
EGJ1500222_transcript_32148	625.168	-2.54136	0.496259	-5.12102	3.0388e-07	6.59564e-06
EGJ1500222_transcript_20875	893.717	-2.52591	0.345135	-7.31862	2.50534e-13	1.03622e-11
EGJ1500222_transcript_2695	345.17	-2.52418	0.402906	-6.26494	3.72977e-10	1.13404e-08
EGJ1500222_transcript_5318	455.072	-2.52297	0.40128	-6.28731	3.23021e-10	9.87744e-09
EGJ1500222_transcript_24039	119.51	-2.52037	0.481543	-5.23394	1.65933e-07	3.7494e-06
EGJ1500222_transcript_31221	1309.98	-2.51998	0.667722	-3.774	0.000160652	0.0022092
EGJ1500222_transcript_19249	364.637	-2.50985	0.321865	-7.79783	6.29825e-15	2.93272e-13
EGJ1500222_transcript_36303	1084.55	-2.50784	0.265756	-9.43661	3.85051e-21	3.13088e-19
EGJ1500222_transcript_25165	59.1043	-2.50071	0.445659	-5.61126	2.00854e-08	5.09035e-07
EGJ1500222_transcript_39048	163.417	-2.50003	0.487209	-5.13133	2.87703e-07	6.28903e-06
EGJ1500222_transcript_22256	152.864	-2.49999	0.727178	-3.43793	0.000586171	0.0070177
EGJ1500222_transcript_29402	791.411	-2.49844	0.522876	-4.77827	1.76809e-06	3.43163e-05
EGJ1500222_transcript_859	771.612	-2.49536	0.272435	-9.15946	5.21564e-20	3.75701e-18
EGJ1500222_transcript_13397	1526.89	-2.49094	0.422251	-5.89919	3.65283e-09	9.97604e-08
EGJ1500222_transcript_22241	25.6405	-2.48426	0.72266	-3.43766	0.00058676	0.00702084
EGJ1500222_transcript_11843	597.281	-2.47766	0.283879	-8.72786	2.59527e-18	1.60086e-16
EGJ1500222_transcript_32002	50.8333	-2.47671	0.34358	-7.20853	5.65595e-13	2.2567e-11
EGJ1500222_transcript_42871	12.0295	-2.4752	0.736833	-3.35924	0.000781563	0.00905887
EGJ1500222_transcript_12699	28.1766	-2.47339	0.610765	-4.04965	5.12941e-05	0.000782572
EGJ1500222_transcript_5124	1708.28	-2.47073	0.154931	-15.9473	2.9742e-57	1.77345e-54
EGJ1500222_transcript_11478	552.545	-2.47004	0.328623	-7.51635	5.63285e-14	2.42314e-12
EGJ1500222_transcript_31620	469.679	-2.46291	0.399255	-6.16876	6.88263e-10	2.04347e-08
EGJ1500222_transcript_626	1051.32	-2.46204	0.504234	-4.88273	1.04626e-06	2.1128e-05
EGJ1500222_transcript_27811	165.789	-2.45934	0.678867	-3.6227	0.000291539	0.00376545
EGJ1500222_transcript_38798	26.4204	-2.45842	0.698561	-3.51926	0.000432759	0.00538036
EGJ1500222_transcript_25524	388.289	-2.45735	0.455919	-5.3899	7.04982e-08	1.66298e-06
EGJ1500222_transcript_15577	13.9987	-2.45296	0.707684	-3.46618	0.000527908	0.00638787
EGJ1500222_transcript_6927	88.9525	-2.45196	0.49958	-4.90804	9.19933e-07	1.87356e-05
EGJ1500222_transcript_12221	788.049	-2.43511	0.232414	-10.4775	1.09631e-25	1.24516e-23
EGJ1500222_transcript_29205	515.456	-2.43491	0.23896	-10.1896	2.20561e-24	2.28723e-22
EGJ1500222_transcript_34010	158.454	-2.43451	0.650386	-3.74317	0.00018171	0.00246249
EGJ1500222_transcript_19257	199.978	-2.43406	0.696852	-3.49294	0.000477737	0.00585003
EGJ1500222_transcript_3029	79.6487	-2.43322	0.375146	-6.48606	8.8109e-11	2.83136e-09
EGJ1500222_transcript_23611	231.125	-2.43017	0.369822	-6.57118	4.99186e-11	1.64348e-09
EGJ1500222_transcript_25208	246.701	-2.4287	0.285235	-8.51473	1.66977e-17	9.45736e-16
EGJ1500222_transcript_15951	844.983	-2.41753	0.485145	-4.9831	6.25749e-07	1.30919e-05
EGJ1500222_transcript_17935	151.319	-2.41377	0.283911	-8.50185	1.86599e-17	1.05132e-15
EGJ1500222_transcript_1296	884.43	-2.40741	0.575433	-4.18365	2.86859e-05	0.000460563
EGJ1500222_transcript_32608	99.6858	-2.40426	0.424036	-5.66994	1.42849e-08	3.67234e-07
EGJ1500222_transcript_36957	198.66	-2.40152	0.279038	-8.6064	7.53932e-18	4.40978e-16
EGJ1500222_transcript_35586	557.282	-2.3979	0.267722	-8.95668	3.34606e-19	2.21005e-17
EGJ1500222_transcript_4888	160.112	-2.39409	0.406649	-5.88736	3.92412e-09	1.06762e-07
EGJ1500222_transcript_4336	368.595	-2.39347	0.372458	-6.42616	1.30869e-10	4.13732e-09
EGJ1500222_transcript_23242	97.9914	-2.39051	0.404411	-5.9111	3.39838e-09	9.31668e-08
EGJ1500222_transcript_15118	14.9944	-2.38662	0.711493	-3.35438	0.000795422	0.00918385
EGJ1500222_transcript_1096	568.197	-2.37715	0.259708	-9.15316	5.52918e-20	3.94317e-18
EGJ1500222_transcript_37300	338.358	-2.37397	0.666606	-3.56128	0.000369053	0.0046683
EGJ1500222_transcript_22417	171.276	-2.3678	0.400167	-5.91704	3.2779e-09	9.0094e-08
EGJ1500222_transcript_12608	38.4833	-2.36131	0.584601	-4.03918	5.36378e-05	0.000814854
EGJ1500222_transcript_7380	39.8525	-2.36035	0.387623	-6.08929	1.1341e-09	3.29872e-08
EGJ1500222_transcript_575	14.0035	-2.35551	0.650153	-3.62301	0.0002912	0.00376545
EGJ1500222_transcript_40217	826.378	-2.35464	0.218795	-10.7618	5.21147e-27	6.90552e-25
EGJ1500222_transcript_35277	317.133	-2.35022	0.48658	-4.83007	1.36485e-06	2.71528e-05
EGJ1500222_transcript_31466	280.477	-2.34738	0.655736	-3.57977	0.000343895	0.00439146
EGJ1500222_transcript_37677	199.772	-2.34729	0.64473	-3.64074	0.000271853	0.00353673
EGJ1500222_transcript_28664	93.9771	-2.34175	0.292064	-8.01792	1.07552e-15	5.3942e-14
EGJ1500222_transcript_20091	755.137	-2.34137	0.269852	-8.67651	4.08105e-18	2.44022e-16
EGJ1500222_transcript_23814	338.569	-2.33882	0.259005	-9.03003	1.7162e-19	1.18839e-17
EGJ1500222_transcript_11498	240.877	-2.33454	0.347767	-6.71294	1.90743e-11	6.55117e-10
EGJ1500222_transcript_18138	798.791	-2.33332	0.503213	-4.63684	3.53771e-06	6.5579e-05
EGJ1500222_transcript_15915	428.225	-2.3289	0.227404	-10.2412	1.29559e-24	1.36329e-22
EGJ1500222_transcript_12615	33.6138	-2.32814	0.637446	-3.6523	0.000259902	0.00340186
EGJ1500222_transcript_33390	40.5277	-2.31873	0.510935	-4.53822	5.67306e-06	0.000102077
EGJ1500222_transcript_27599	64.4668	-2.31583	0.431846	-5.36262	8.20228e-08	1.92007e-06
EGJ1500222_transcript_23216	774.551	-2.30713	0.561443	-4.10928	3.96889e-05	0.00061826
EGJ1500222_transcript_33932	136.114	-2.29967	0.236948	-9.70537	2.86042e-22	2.56911e-20
EGJ1500222_transcript_30586	426.487	-2.29381	0.538492	-4.25969	2.04713e-05	0.000336991
EGJ1500222_transcript_24850	81.0979	-2.2933	0.610412	-3.75697	0.000171985	0.00234849
EGJ1500222_transcript_23362	808.502	-2.2929	0.29804	-7.69327	1.43416e-14	6.49488e-13
EGJ1500222_transcript_37766	856.085	-2.28944	0.144425	-15.8521	1.35973e-56	7.88863e-54
EGJ1500222_transcript_23413	1548.94	-2.28896	0.1958	-11.6903	1.42945e-31	2.55706e-29
EGJ1500222_transcript_28349	974.515	-2.28445	0.225542	-10.1287	4.12082e-24	4.13353e-22
EGJ1500222_transcript_36331	79.8997	-2.2775	0.602716	-3.77872	0.000157635	0.00217048
EGJ1500222_transcript_30637	1043.91	-2.2773	0.40895	-5.56865	2.56717e-08	6.40033e-07
EGJ1500222_transcript_6266	223.016	-2.27564	0.346381	-6.56977	5.03928e-11	1.65656e-09
EGJ1500222_transcript_6677	212.015	-2.27491	0.48274	-4.7125	2.44695e-06	4.66485e-05
EGJ1500222_transcript_11636	32.511	-2.27331	0.646914	-3.51409	0.000441265	0.00547526
EGJ1500222_transcript_26702	1579.93	-2.2689	0.372941	-6.08382	1.17355e-09	3.39507e-08
EGJ1500222_transcript_34399	228.985	-2.26721	0.350599	-6.46669	1.00173e-10	3.19512e-09
EGJ1500222_transcript_29997	137.268	-2.26609	0.378421	-5.98828	2.12075e-09	5.98214e-08
EGJ1500222_transcript_13648	35.9357	-2.25553	0.589961	-3.82318	0.000131739	0.00184589
EGJ1500222_transcript_25856	267.195	-2.25504	0.363155	-6.20958	5.31261e-10	1.59052e-08
EGJ1500222_transcript_39895	202.275	-2.25237	0.376983	-5.97471	2.30495e-09	6.45084e-08
EGJ1500222_transcript_34444	56.206	-2.25137	0.548823	-4.10217	4.09292e-05	0.000635276
EGJ1500222_transcript_30871	404.708	-2.25102	0.326329	-6.89801	5.27359e-12	1.90577e-10
EGJ1500222_transcript_22101	855.276	-2.24945	0.269585	-8.34412	7.17481e-17	3.94909e-15
EGJ1500222_transcript_13698	18.7759	-2.24236	0.65868	-3.40433	0.000663267	0.00786613
EGJ1500222_transcript_27461	978.241	-2.24212	0.320676	-6.99184	2.71304e-12	1.0146e-10
EGJ1500222_transcript_12967	28.0083	-2.24164	0.639944	-3.50286	0.000460288	0.0056687
EGJ1500222_transcript_31909	319.707	-2.23868	0.428196	-5.22817	1.71196e-07	3.85209e-06
EGJ1500222_transcript_12667	463.352	-2.2319	0.276729	-8.06528	7.30694e-16	3.73454e-14
EGJ1500222_transcript_27522	986.836	-2.22894	0.132091	-16.8743	6.95915e-64	5.53278e-61
EGJ1500222_transcript_23978	361.033	-2.22512	0.405834	-5.48283	4.18573e-08	1.02103e-06
EGJ1500222_transcript_36009	638.71	-2.2251	0.43875	-5.07144	3.94809e-07	8.47497e-06
EGJ1500222_transcript_18219	398.633	-2.2247	0.216367	-10.2821	8.49018e-25	9.1583e-23
EGJ1500222_transcript_15759	12.8656	-2.22393	0.619591	-3.58936	0.000331497	0.00424577
EGJ1500222_transcript_29629	223.204	-2.22258	0.645065	-3.44551	0.000569976	0.00684672
EGJ1500222_transcript_30443	311.18	-2.22104	0.305893	-7.26082	3.84756e-13	1.56128e-11
EGJ1500222_transcript_16790	1559.12	-2.22	0.38285	-5.79862	6.6864e-09	1.78077e-07
EGJ1500222_transcript_25575	161.695	-2.21773	0.384571	-5.76675	8.0813e-09	2.1259e-07
EGJ1500222_transcript_12003	799.045	-2.21711	0.318008	-6.97187	3.12752e-12	1.16151e-10
EGJ1500222_transcript_32960	135.871	-2.2162	0.474192	-4.67364	2.95912e-06	5.55249e-05
EGJ1500222_transcript_14956	188.454	-2.20947	0.23786	-9.28894	1.55835e-20	1.16556e-18
EGJ1500222_transcript_25252	252.715	-2.20906	0.407405	-5.42227	5.88473e-08	1.40046e-06
EGJ1500222_transcript_14548	3436.45	-2.20157	0.362952	-6.06574	1.31351e-09	3.77961e-08
EGJ1500222_transcript_20659	402.613	-2.19749	0.381609	-5.75848	8.48748e-09	2.22457e-07
EGJ1500222_transcript_20780	209.963	-2.19384	0.186462	-11.7656	5.87309e-32	1.08683e-29
EGJ1500222_transcript_17350	1058.12	-2.18934	0.49123	-4.45685	8.31734e-06	0.000146224
EGJ1500222_transcript_33836	649.166	-2.18713	0.621485	-3.51919	0.000432865	0.00538036
EGJ1500222_transcript_18614	1527.15	-2.1856	0.51866	-4.21394	2.50951e-05	0.0004081
EGJ1500222_transcript_22918	71.2935	-2.18073	0.369605	-5.90016	3.63142e-09	9.94286e-08
EGJ1500222_transcript_28403	475.512	-2.17915	0.60411	-3.60721	0.000309503	0.00398547
EGJ1500222_transcript_14177	21.1922	-2.17234	0.629229	-3.45238	0.000555659	0.00669348
EGJ1500222_transcript_16479	1602.02	-2.17144	0.250182	-8.67945	3.97691e-18	2.39127e-16
EGJ1500222_transcript_15028	3188.32	-2.1652	0.361915	-5.98262	2.19573e-09	6.1774e-08
EGJ1500222_transcript_34121	1095.09	-2.16084	0.295015	-7.3245	2.39796e-13	9.93717e-12
EGJ1500222_transcript_37549	148.401	-2.15047	0.509354	-4.22197	2.42177e-05	0.000394429
EGJ1500222_transcript_5760	122.272	-2.14552	0.539779	-3.97481	7.04365e-05	0.00103988
EGJ1500222_transcript_38942	137.967	-2.14148	0.277241	-7.72424	1.12527e-14	5.12846e-13
EGJ1500222_transcript_28728	100.609	-2.13891	0.270306	-7.91292	2.5142e-15	1.22104e-13
EGJ1500222_transcript_22305	803.999	-2.12873	0.546137	-3.8978	9.70693e-05	0.00139939
EGJ1500222_transcript_12873	432.361	-2.11963	0.236713	-8.95441	3.41568e-19	2.24911e-17
EGJ1500222_transcript_24046	475.078	-2.11228	0.322226	-6.55527	5.55412e-11	1.82023e-09
EGJ1500222_transcript_21889	897.463	-2.10807	0.575729	-3.66157	0.000250671	0.00329842
EGJ1500222_transcript_13157	538.521	-2.10764	0.241428	-8.72986	2.54979e-18	1.57734e-16
EGJ1500222_transcript_37845	211.203	-2.1053	0.33907	-6.20904	5.33084e-10	1.59376e-08
EGJ1500222_transcript_1303	601.946	-2.10409	0.235653	-8.92878	4.30736e-19	2.82758e-17
EGJ1500222_transcript_25384	1356.16	-2.1039	0.374525	-5.61751	1.93725e-08	4.92715e-07
EGJ1500222_transcript_23077	126.558	-2.09875	0.490489	-4.2789	1.8782e-05	0.000311813
EGJ1500222_transcript_30291	833.433	-2.09791	0.419559	-5.00027	5.72492e-07	1.20128e-05
EGJ1500222_transcript_31496	1985.14	-2.09582	0.595041	-3.52214	0.000428086	0.00533331
EGJ1500222_transcript_24619	723.81	-2.0895	0.375255	-5.56821	2.57374e-08	6.40927e-07
EGJ1500222_transcript_35180	497.162	-2.08934	0.174038	-12.0051	3.34191e-33	6.89783e-31
EGJ1500222_transcript_7553	924.05	-2.08926	0.24844	-8.40954	4.11635e-17	2.29511e-15
EGJ1500222_transcript_23620	411.697	-2.08905	0.488298	-4.27822	1.88394e-05	0.000312525
EGJ1500222_transcript_21883	138.152	-2.08747	0.535743	-3.89641	9.7631e-05	0.00140654
EGJ1500222_transcript_152	2647.99	-2.08628	0.365916	-5.70153	1.18739e-08	3.07831e-07
EGJ1500222_transcript_25212	302.304	-2.08597	0.167361	-12.4639	1.17489e-35	2.77146e-33
EGJ1500222_transcript_16121	771.902	-2.08371	0.423743	-4.9174	8.77022e-07	1.79297e-05
EGJ1500222_transcript_18986	772.699	-2.0762	0.313334	-6.62615	3.44561e-11	1.15208e-09
EGJ1500222_transcript_35563	64.334	-2.076	0.339556	-6.11389	9.72338e-10	2.84363e-08
EGJ1500222_transcript_5964	805.4	-2.07499	0.141483	-14.666	1.06452e-48	4.31152e-46
EGJ1500222_transcript_41380	16.2155	-2.06795	0.566181	-3.65246	0.000259744	0.00340186
EGJ1500222_transcript_16216	1334.31	-2.06715	0.253255	-8.16231	3.28675e-16	1.72502e-14
EGJ1500222_transcript_36079	220.13	-2.06345	0.385363	-5.35455	8.57684e-08	1.99686e-06
EGJ1500222_transcript_27443	2465.63	-2.06334	0.212318	-9.71813	2.52386e-22	2.27635e-20
EGJ1500222_transcript_134	589.805	-2.05897	0.235706	-8.73535	2.42896e-18	1.51131e-16
EGJ1500222_transcript_26132	324.124	-2.04978	0.463408	-4.42326	9.72206e-06	0.000168983
EGJ1500222_transcript_23083	887.667	-2.04547	0.432968	-4.72431	2.30903e-06	4.41761e-05
EGJ1500222_transcript_35566	137.263	-2.04107	0.436958	-4.67109	2.996e-06	5.61678e-05
EGJ1500222_transcript_24345	865.771	-2.03365	0.253628	-8.01823	1.07278e-15	5.39306e-14
EGJ1500222_transcript_26354	334.052	-2.03264	0.518587	-3.91957	8.87081e-05	0.00128924
EGJ1500222_transcript_13871	405.084	-2.03008	0.257302	-7.88985	3.02547e-15	1.45616e-13
EGJ1500222_transcript_19440	404.338	-2.0182	0.596387	-3.38405	0.000714251	0.00837362
EGJ1500222_transcript_35677	147.787	-2.01813	0.580725	-3.47519	0.000510494	0.00619111
EGJ1500222_transcript_5258	126.543	-2.01551	0.408491	-4.93405	8.0542e-07	1.65288e-05
EGJ1500222_transcript_25087	1064.77	-2.01477	0.422865	-4.76456	1.89267e-06	3.66019e-05
EGJ1500222_transcript_33981	224.763	-2.01322	0.484216	-4.15769	3.21482e-05	0.000510802
EGJ1500222_transcript_29932	287.224	-2.00537	0.313491	-6.3969	1.58567e-10	5.00559e-09
EGJ1500222_transcript_28409	1474.03	-2.00222	0.302269	-6.62399	3.49627e-11	1.1672e-09
EGJ1500222_transcript_38043	38.4249	-1.99999	0.44051	-4.54017	5.6208e-06	0.000101394
EGJ1500222_transcript_12534	40.3193	-1.99657	0.570984	-3.49672	0.000471021	0.00577957
EGJ1500222_transcript_23533	689.951	-1.99623	0.37265	-5.35685	8.46866e-08	1.97596e-06
EGJ1500222_transcript_30745	392.943	-1.99378	0.499771	-3.98938	6.62451e-05	0.000985865
EGJ1500222_transcript_12109	605.31	-1.987	0.307254	-6.46697	9.99896e-11	3.19401e-09
EGJ1500222_transcript_1475	294.08	-1.97708	0.330843	-5.9759	2.28829e-09	6.41258e-08
EGJ1500222_transcript_11920	880.917	-1.9727	0.430425	-4.58316	4.57999e-06	8.38858e-05
EGJ1500222_transcript_183	864.703	-1.97127	0.279856	-7.04388	1.86955e-12	7.11555e-11
EGJ1500222_transcript_17786	362.412	-1.97107	0.277374	-7.10616	1.19317e-12	4.60883e-11
EGJ1500222_transcript_36259	246.436	-1.96859	0.540527	-3.64199	0.000270537	0.00352174
EGJ1500222_transcript_38600	45.5595	-1.96225	0.502333	-3.90628	9.37294e-05	0.00135488
EGJ1500222_transcript_33318	203.312	-1.95922	0.349945	-5.59864	2.16039e-08	5.44946e-07
EGJ1500222_transcript_36445	157.135	-1.9579	0.550311	-3.5578	0.000373978	0.00472502
EGJ1500222_transcript_25911	192.069	-1.94644	0.242917	-8.01277	1.12151e-15	5.61172e-14
EGJ1500222_transcript_26373	2991.28	-1.94361	0.436411	-4.45362	8.44354e-06	0.000148322
EGJ1500222_transcript_29804	230.684	-1.943	0.261196	-7.43887	1.01549e-13	4.31653e-12
EGJ1500222_transcript_15947	553.118	-1.93989	0.450614	-4.305	1.66986e-05	0.000279169
EGJ1500222_transcript_2496	574.154	-1.93549	0.480659	-4.02675	5.65542e-05	0.000854322
EGJ1500222_transcript_34167	88.352	-1.93494	0.451389	-4.28663	1.81406e-05	0.000302099
EGJ1500222_transcript_30812	424.857	-1.93468	0.307005	-6.30178	2.94249e-10	9.03627e-09
EGJ1500222_transcript_31229	116.476	-1.93296	0.377367	-5.12223	3.01945e-07	6.56027e-06
EGJ1500222_transcript_15280	287.66	-1.92864	0.510484	-3.77806	0.000158053	0.00217485
EGJ1500222_transcript_28621	705.033	-1.92764	0.374914	-5.14154	2.72493e-07	5.99318e-06
EGJ1500222_transcript_41670	16.1504	-1.92563	0.566801	-3.39737	0.000680374	0.00802088
EGJ1500222_transcript_32452	301.677	-1.91393	0.306196	-6.25066	4.08711e-10	1.23918e-08
EGJ1500222_transcript_30165	96.3463	-1.91374	0.335711	-5.70056	1.19417e-08	3.09216e-07
EGJ1500222_transcript_27511	167.018	-1.90085	0.396435	-4.79485	1.62796e-06	3.19431e-05
EGJ1500222_transcript_2095	144.861	-1.90009	0.251771	-7.5469	4.45728e-14	1.94077e-12
EGJ1500222_transcript_33563	601.705	-1.89654	0.324919	-5.83698	5.3156e-09	1.43168e-07
EGJ1500222_transcript_21473	276.485	-1.89315	0.350547	-5.40056	6.64345e-08	1.57753e-06
EGJ1500222_transcript_26326	515.237	-1.88595	0.310647	-6.07104	1.27083e-09	3.66169e-08
EGJ1500222_transcript_38615	68.9001	-1.88306	0.367917	-5.11817	3.08515e-07	6.67599e-06
EGJ1500222_transcript_21812	495.375	-1.86524	0.455256	-4.09712	4.18323e-05	0.000646955
EGJ1500222_transcript_12929	579.746	-1.86098	0.231933	-8.0238	1.02521e-15	5.16598e-14
EGJ1500222_transcript_30967	106.359	-1.85883	0.317931	-5.84665	5.01582e-09	1.35604e-07
EGJ1500222_transcript_22398	440.243	-1.85832	0.323428	-5.74569	9.15494e-09	2.39658e-07
EGJ1500222_transcript_31523	190.318	-1.84707	0.474112	-3.89584	9.78576e-05	0.00140886
EGJ1500222_transcript_15549	1168.8	-1.8445	0.216285	-8.52807	1.48815e-17	8.4734e-16
EGJ1500222_transcript_37154	169.232	-1.84327	0.300203	-6.14009	8.24725e-10	2.42514e-08
EGJ1500222_transcript_8666	62.1075	-1.83936	0.386293	-4.76156	1.92099e-06	3.7116e-05
EGJ1500222_transcript_29157	446.901	-1.83896	0.250914	-7.32907	2.31761e-13	9.62279e-12
EGJ1500222_transcript_28251	250.958	-1.83896	0.333708	-5.51069	3.5743e-08	8.75868e-07
EGJ1500222_transcript_28112	2286.09	-1.83625	0.347619	-5.28238	1.27514e-07	2.91193e-06
EGJ1500222_transcript_34570	80.1211	-1.82766	0.372542	-4.90592	9.29903e-07	1.89207e-05
EGJ1500222_transcript_28822	209.591	-1.82553	0.279289	-6.53636	6.30336e-11	2.05012e-09
EGJ1500222_transcript_29310	82.8823	-1.82112	0.310849	-5.85854	4.66943e-09	1.26558e-07
EGJ1500222_transcript_4671	1517.8	-1.82036	0.116925	-15.5686	1.1898e-54	6.72109e-52
EGJ1500222_transcript_27512	1088.74	-1.8177	0.342166	-5.31235	1.08219e-07	2.48985e-06
EGJ1500222_transcript_19550	286.221	-1.81629	0.516686	-3.51527	0.0004393	0.00545403
EGJ1500222_transcript_29025	714.292	-1.80285	0.413848	-4.3563	1.32279e-05	0.000226436
EGJ1500222_transcript_22140	388.367	-1.79991	0.369625	-4.86956	1.1185e-06	2.25654e-05
EGJ1500222_transcript_28261	473.871	-1.79964	0.517179	-3.47971	0.000501951	0.00610474
EGJ1500222_transcript_3732	444.661	-1.79942	0.348465	-5.16385	2.4192e-07	5.34265e-06
EGJ1500222_transcript_28262	204.42	-1.79617	0.49182	-3.65208	0.000260122	0.00340267
EGJ1500222_transcript_37969	724.344	-1.79538	0.168458	-10.6577	1.60476e-26	1.9912e-24
EGJ1500222_transcript_23390	615.593	-1.79494	0.467612	-3.83852	0.000123778	0.0017423
EGJ1500222_transcript_30453	84.5965	-1.79249	0.366018	-4.89729	9.71678e-07	1.97146e-05
EGJ1500222_transcript_29971	69.6431	-1.79146	0.350525	-5.1108	3.20799e-07	6.92088e-06
EGJ1500222_transcript_3780	953.494	-1.78781	0.389985	-4.5843	4.55509e-06	8.35009e-05
EGJ1500222_transcript_25777	621.94	-1.78686	0.198036	-9.02291	1.83156e-19	1.26014e-17
EGJ1500222_transcript_13052	636.514	-1.78177	0.34246	-5.20286	1.96245e-07	4.37899e-06
EGJ1500222_transcript_39845	95.0909	-1.77035	0.488664	-3.62283	0.000291399	0.00376545
EGJ1500222_transcript_18625	654.496	-1.75692	0.267295	-6.57295	4.93289e-11	1.62656e-09
EGJ1500222_transcript_19568	51.74	-1.74332	0.378102	-4.61073	4.01264e-06	7.38724e-05
EGJ1500222_transcript_18377	457.634	-1.74233	0.386454	-4.5085	6.52862e-06	0.000116495
EGJ1500222_transcript_3600	309.846	-1.73922	0.519279	-3.3493	0.000810159	0.00932987
EGJ1500222_transcript_22316	923.497	-1.73901	0.510201	-3.40849	0.00065324	0.00775149
EGJ1500222_transcript_38127	28.9713	-1.73014	0.428237	-4.04014	5.34187e-05	0.000812676
EGJ1500222_transcript_36855	320.76	-1.72671	0.216285	-7.9835	1.42241e-15	7.05159e-14
EGJ1500222_transcript_21574	1053.23	-1.72614	0.268228	-6.43536	1.23185e-10	3.91166e-09
EGJ1500222_transcript_13632	2068.49	-1.72574	0.312969	-5.51408	3.50602e-08	8.60118e-07
EGJ1500222_transcript_29725	49.4447	-1.72173	0.396787	-4.33918	1.43013e-05	0.000242106
EGJ1500222_transcript_24008	953.564	-1.72124	0.359522	-4.78758	1.68805e-06	3.30015e-05
EGJ1500222_transcript_17029	963.937	-1.72121	0.206648	-8.32917	8.14109e-17	4.45808e-15
EGJ1500222_transcript_26532	198.816	-1.72007	0.33445	-5.14298	2.70415e-07	5.95356e-06
EGJ1500222_transcript_13337	1712.92	-1.718	0.325347	-5.28051	1.28822e-07	2.93869e-06
EGJ1500222_transcript_17453	858.446	-1.71752	0.276525	-6.21106	5.26271e-10	1.57811e-08
EGJ1500222_transcript_16786	1032.69	-1.71667	0.338932	-5.06495	4.08518e-07	8.76049e-06
EGJ1500222_transcript_30210	845.113	-1.71398	0.208	-8.24027	1.71826e-16	9.17514e-15
EGJ1500222_transcript_14404	844.362	-1.71289	0.492452	-3.47828	0.00050464	0.006131
EGJ1500222_transcript_15513	1317.96	-1.70139	0.22489	-7.56541	3.86656e-14	1.69042e-12
EGJ1500222_transcript_13279	1801.55	-1.69844	0.328273	-5.17385	2.29323e-07	5.08537e-06
EGJ1500222_transcript_25962	1219.54	-1.69261	0.298793	-5.66481	1.47185e-08	3.77926e-07
EGJ1500222_transcript_24752	220.918	-1.68175	0.361386	-4.65362	3.26156e-06	6.07749e-05
EGJ1500222_transcript_2726	471.507	-1.68158	0.311891	-5.39156	6.98476e-08	1.65126e-06
EGJ1500222_transcript_8311	949.676	-1.68086	0.44577	-3.77068	0.000162805	0.00223451
EGJ1500222_transcript_34743	446.948	-1.67307	0.27499	-6.08412	1.17133e-09	3.39321e-08
EGJ1500222_transcript_14247	550.697	-1.66513	0.500415	-3.3275	0.000876288	0.00998428
EGJ1500222_transcript_28358	381.418	-1.66427	0.245184	-6.78783	1.1383e-11	4.03214e-10
EGJ1500222_transcript_35239	100.119	-1.66269	0.435118	-3.82123	0.000132785	0.00185934
EGJ1500222_transcript_2102	209.083	-1.65785	0.45289	-3.66061	0.000251619	0.00330757
EGJ1500222_transcript_369	1897.67	-1.65767	0.308378	-5.37545	7.63904e-08	1.79605e-06
EGJ1500222_transcript_9143	41.6111	-1.65748	0.361168	-4.58921	4.44918e-06	8.16989e-05
EGJ1500222_transcript_4190	67.9932	-1.65076	0.355241	-4.64686	3.37018e-06	6.269e-05
EGJ1500222_transcript_11902	490.436	-1.64736	0.479684	-3.43427	0.000594162	0.00709754
EGJ1500222_transcript_22720	1209.29	-1.64601	0.294826	-5.58297	2.36443e-08	5.92239e-07
EGJ1500222_transcript_32961	206.532	-1.64529	0.392129	-4.19579	2.71919e-05	0.000438215
EGJ1500222_transcript_1850	858.401	-1.64137	0.236499	-6.94028	3.91322e-12	1.43592e-10
EGJ1500222_transcript_21153	549.697	-1.63959	0.225115	-7.28336	3.25604e-13	1.32879e-11
EGJ1500222_transcript_21867	199.073	-1.63854	0.421593	-3.88654	0.000101685	0.00145712
EGJ1500222_transcript_31090	495.734	-1.63194	0.469183	-3.47826	0.000504681	0.006131
EGJ1500222_transcript_29491	828.997	-1.62963	0.418858	-3.89066	9.99715e-05	0.00143546
EGJ1500222_transcript_13406	665.265	-1.6227	0.20806	-7.79918	6.23129e-15	2.90784e-13
EGJ1500222_transcript_28319	1022.44	-1.61905	0.232645	-6.95932	3.4191e-12	1.26107e-10
EGJ1500222_transcript_16731	502.264	-1.61843	0.204795	-7.90267	2.72988e-15	1.32279e-13
EGJ1500222_transcript_36798	148.3	-1.61644	0.406243	-3.979	6.92062e-05	0.00102383
EGJ1500222_transcript_5950	137.325	-1.61622	0.289433	-5.58407	2.34949e-08	5.89185e-07
EGJ1500222_transcript_38	2009.51	-1.6044	0.30156	-5.32035	1.03571e-07	2.38546e-06
EGJ1500222_transcript_16798	916.633	-1.60021	0.421599	-3.79557	0.000147302	0.00204527
EGJ1500222_transcript_21894	320.162	-1.59374	0.363917	-4.3794	1.19007e-05	0.000205024
EGJ1500222_transcript_28348	369.481	-1.58931	0.249935	-6.35888	2.03234e-10	6.3135e-09
EGJ1500222_transcript_35665	393.032	-1.58873	0.283745	-5.59914	2.15412e-08	5.44005e-07
EGJ1500222_transcript_8337	1268.71	-1.58753	0.348428	-4.55625	5.20756e-06	9.42543e-05
EGJ1500222_transcript_7951	526.166	-1.58351	0.203501	-7.78136	7.17503e-15	3.32655e-13
EGJ1500222_transcript_14914	918.269	-1.56978	0.41414	-3.79046	0.000150367	0.00208244
EGJ1500222_transcript_930	123.23	-1.56621	0.468042	-3.3463	0.000818976	0.00940617
EGJ1500222_transcript_15222	748.14	-1.56549	0.41426	-3.77901	0.000157455	0.0021694
EGJ1500222_transcript_15226	1142.77	-1.56123	0.242732	-6.4319	1.26019e-10	3.99576e-09
EGJ1500222_transcript_1219	1786.01	-1.5499	0.398112	-3.89313	9.89581e-05	0.00142375
EGJ1500222_transcript_18100	461.748	-1.54539	0.433367	-3.56601	0.000362453	0.00460107
EGJ1500222_transcript_22091	827.016	-1.54344	0.245515	-6.28654	3.24616e-10	9.91211e-09
EGJ1500222_transcript_2940	1475.99	-1.54199	0.368659	-4.1827	2.8807e-05	0.00046216
EGJ1500222_transcript_29852	422.381	-1.54049	0.220402	-6.98945	2.75968e-12	1.02846e-10
EGJ1500222_transcript_25682	1244.12	-1.53922	0.299683	-5.13616	2.80407e-07	6.15461e-06
EGJ1500222_transcript_41173	76.0731	-1.53747	0.438285	-3.50793	0.000451613	0.00557863
EGJ1500222_transcript_12652	792.63	-1.53392	0.201752	-7.60298	2.89399e-14	1.273e-12
EGJ1500222_transcript_33476	62.7528	-1.53032	0.315539	-4.84985	1.23554e-06	2.48102e-05
EGJ1500222_transcript_19602	345.783	-1.52392	0.377129	-4.04084	5.32606e-05	0.000810845
EGJ1500222_transcript_2440	339.827	-1.52274	0.343715	-4.43024	9.41297e-06	0.000163876
EGJ1500222_transcript_231	438.527	-1.52022	0.371108	-4.09642	4.19586e-05	0.00064844
EGJ1500222_transcript_28057	1304.16	-1.50184	0.2896	-5.1859	2.1497e-07	4.78192e-06
EGJ1500222_transcript_19918	572.429	-1.50036	0.393786	-3.81009	0.000138919	0.00193513
EGJ1500222_transcript_8183	903.101	-1.49944	0.359781	-4.16764	3.07769e-05	0.000490101
EGJ1500222_transcript_19622	389.115	-1.49859	0.359329	-4.17053	3.03895e-05	0.000484292
EGJ1500222_transcript_33063	122.616	-1.49766	0.426338	-3.51284	0.000443338	0.00549462
EGJ1500222_transcript_317	764.503	-1.4951	0.292045	-5.11942	3.06483e-07	6.63871e-06
EGJ1500222_transcript_11353	1876.1	-1.49419	0.296667	-5.03659	4.73895e-07	1.00919e-05
EGJ1500222_transcript_7728	1203.16	-1.49308	0.256843	-5.81321	6.12868e-09	1.63833e-07
EGJ1500222_transcript_2011	709.648	-1.49023	0.37114	-4.01527	5.93787e-05	0.000892594
EGJ1500222_transcript_13981	1067.48	-1.48976	0.446913	-3.33345	0.000857768	0.00981495
EGJ1500222_transcript_676	2371.15	-1.48097	0.156365	-9.47125	2.76519e-21	2.30963e-19
EGJ1500222_transcript_2306	561.79	-1.47622	0.223127	-6.61603	3.68966e-11	1.22794e-09
EGJ1500222_transcript_27343	353.558	-1.47461	0.269618	-5.46924	4.51971e-08	1.09876e-06
EGJ1500222_transcript_20182	283.388	-1.46277	0.269339	-5.43097	5.60475e-08	1.33977e-06
EGJ1500222_transcript_21545	1868.99	-1.46248	0.415696	-3.51816	0.000434558	0.00539827
EGJ1500222_transcript_16935	1437.59	-1.4609	0.225055	-6.49131	8.50924e-11	2.73852e-09
EGJ1500222_transcript_26369	304.955	-1.45916	0.391836	-3.72391	0.000196159	0.00264328
EGJ1500222_transcript_12562	1060.52	-1.45657	0.33495	-4.34861	1.37002e-05	0.000233218
EGJ1500222_transcript_20922	779.162	-1.45311	0.381053	-3.81342	0.000137056	0.00191291
EGJ1500222_transcript_31379	193.537	-1.4523	0.186015	-7.80744	5.83608e-15	2.74731e-13
EGJ1500222_transcript_23889	574.669	-1.45185	0.33547	-4.32782	1.50595e-05	0.000254341
EGJ1500222_transcript_3182	73.4496	-1.44804	0.371078	-3.90224	9.53085e-05	0.00137585
EGJ1500222_transcript_13599	380.408	-1.44373	0.383859	-3.76109	0.000169175	0.00231454
EGJ1500222_transcript_12170	469.633	-1.43825	0.359037	-4.00585	6.17959e-05	0.000926334
EGJ1500222_transcript_15618	317.784	-1.43552	0.261509	-5.48935	4.03407e-08	9.85157e-07
EGJ1500222_transcript_28326	3212.85	-1.4344	0.297483	-4.82178	1.42282e-06	2.82016e-05
EGJ1500222_transcript_36788	76.7117	-1.43415	0.263015	-5.45273	4.96033e-08	1.19639e-06
EGJ1500222_transcript_1136	440.357	-1.43063	0.305707	-4.67974	2.87246e-06	5.40879e-05
EGJ1500222_transcript_32379	1409.41	-1.42747	0.311189	-4.58715	4.49343e-06	8.24411e-05
EGJ1500222_transcript_3195	152.106	-1.42589	0.192789	-7.39612	1.40222e-13	5.87892e-12
EGJ1500222_transcript_34965	131.398	-1.42532	0.324196	-4.39646	1.10032e-05	0.000190325
EGJ1500222_transcript_14160	729.75	-1.4246	0.176022	-8.09332	5.806e-16	3.01043e-14
EGJ1500222_transcript_21140	471.488	-1.42281	0.213756	-6.65625	2.80902e-11	9.49581e-10
EGJ1500222_transcript_4563	212.815	-1.41745	0.345185	-4.10636	4.01944e-05	0.000624321
EGJ1500222_transcript_22011	413.487	-1.4174	0.384498	-3.68637	0.000227476	0.00302916
EGJ1500222_transcript_37838	46.1822	-1.41576	0.295909	-4.78445	1.71457e-06	3.34049e-05
EGJ1500222_transcript_16213	349.576	-1.41481	0.347121	-4.07585	4.58472e-05	0.000703471
EGJ1500222_transcript_28632	1738.78	-1.41059	0.386696	-3.6478	0.000264498	0.0034515
EGJ1500222_transcript_20343	353.869	-1.40503	0.324408	-4.33107	1.48384e-05	0.000250805
EGJ1500222_transcript_20434	641.058	-1.40432	0.233777	-6.0071	1.88867e-09	5.35564e-08
EGJ1500222_transcript_19439	451.275	-1.40177	0.190116	-7.37324	1.6653e-13	6.95475e-12
EGJ1500222_transcript_40652	44.3076	-1.40053	0.261714	-5.35136	8.72974e-08	2.03026e-06
EGJ1500222_transcript_12107	464.318	-1.39524	0.187747	-7.43149	1.07383e-13	4.55552e-12
EGJ1500222_transcript_20945	517.322	-1.3945	0.311268	-4.48007	7.46193e-06	0.000132269
EGJ1500222_transcript_7921	328.557	-1.39227	0.255814	-5.44251	5.25343e-08	1.26282e-06
EGJ1500222_transcript_8210	718.183	-1.38945	0.354955	-3.91446	9.06085e-05	0.00131419
EGJ1500222_transcript_15304	1119.52	-1.38821	0.141459	-9.81349	9.84989e-23	9.15315e-21
EGJ1500222_transcript_15850	1908.03	-1.38342	0.342767	-4.03603	5.43625e-05	0.000824696
EGJ1500222_transcript_31451	1264.56	-1.38036	0.140786	-9.80469	1.07479e-22	9.94456e-21
EGJ1500222_transcript_24703	466.169	-1.37127	0.343739	-3.98929	6.62724e-05	0.000985865
EGJ1500222_transcript_32740	1189.39	-1.37019	0.319839	-4.28399	1.83567e-05	0.000305461
EGJ1500222_transcript_806	118.735	-1.36439	0.290103	-4.70311	2.56229e-06	4.87175e-05
EGJ1500222_transcript_12246	377.337	-1.36375	0.375071	-3.63598	0.000276931	0.00359408
EGJ1500222_transcript_31467	245.256	-1.36162	0.226596	-6.00904	1.86628e-09	5.29914e-08
EGJ1500222_transcript_17412	395.87	-1.35683	0.340933	-3.97975	6.89869e-05	0.00102129
EGJ1500222_transcript_23803	906.365	-1.35295	0.20115	-6.72611	1.7426e-11	6.05285e-10
EGJ1500222_transcript_25158	231.663	-1.35201	0.283565	-4.76792	1.86138e-06	3.60292e-05
EGJ1500222_transcript_19946	233.655	-1.34896	0.370782	-3.63815	0.000274609	0.00356825
EGJ1500222_transcript_17912	360.207	-1.3436	0.339576	-3.95668	7.59978e-05	0.00111432
EGJ1500222_transcript_34353	149.162	-1.34265	0.310988	-4.31738	1.57892e-05	0.000265411
EGJ1500222_transcript_21671	846.997	-1.34118	0.348248	-3.85123	0.000117527	0.00166304
EGJ1500222_transcript_25439	267.411	-1.34086	0.259449	-5.16813	2.3645e-07	5.23261e-06
EGJ1500222_transcript_20904	689.782	-1.34043	0.399602	-3.35442	0.000795302	0.00918385
EGJ1500222_transcript_1817	229.613	-1.33932	0.180742	-7.41009	1.26209e-13	5.31216e-12
EGJ1500222_transcript_14090	400.113	-1.33611	0.193442	-6.90699	4.95033e-12	1.80108e-10
EGJ1500222_transcript_13745	574.016	-1.33347	0.153467	-8.68896	3.65785e-18	2.2056e-16
EGJ1500222_transcript_17698	125.687	-1.33291	0.358545	-3.71754	0.000201171	0.00270572
EGJ1500222_transcript_8285	587.153	-1.33225	0.348109	-3.82712	0.000129653	0.00182024
EGJ1500222_transcript_16321	400.639	-1.32514	0.381897	-3.4699	0.000520661	0.00631084
EGJ1500222_transcript_3510	774.71	-1.31457	0.301478	-4.36041	1.29819e-05	0.000222579
EGJ1500222_transcript_17317	332.963	-1.30389	0.333522	-3.90947	9.24989e-05	0.00133889
EGJ1500222_transcript_16277	497.115	-1.28928	0.386839	-3.33287	0.000859562	0.00983024
EGJ1500222_transcript_20014	645.505	-1.28925	0.31309	-4.11782	3.82467e-05	0.000599711
EGJ1500222_transcript_17300	486.117	-1.28846	0.341581	-3.77203	0.000161923	0.00222525
EGJ1500222_transcript_34894	228.714	-1.28271	0.331171	-3.87324	0.000107397	0.00153099
EGJ1500222_transcript_623	398.582	-1.27958	0.268813	-4.76012	1.93474e-06	3.73481e-05
EGJ1500222_transcript_16310	780.468	-1.27622	0.287749	-4.43517	9.19977e-06	0.000160555
EGJ1500222_transcript_4739	581.543	-1.26777	0.153454	-8.26156	1.43778e-16	7.71584e-15
EGJ1500222_transcript_4036	226.68	-1.26624	0.352065	-3.59662	0.000322377	0.00414132
EGJ1500222_transcript_23940	784.845	-1.26604	0.250651	-5.051	4.39496e-07	9.39663e-06
EGJ1500222_transcript_23918	278.471	-1.26574	0.257813	-4.90955	9.12857e-07	1.86091e-05
EGJ1500222_transcript_13403	387.372	-1.25656	0.372154	-3.37645	0.000734266	0.00858015
EGJ1500222_transcript_37514	462.204	-1.25368	0.322423	-3.88829	0.000100952	0.00144758
EGJ1500222_transcript_32638	135.147	-1.24509	0.33505	-3.71613	0.000202297	0.00271916
EGJ1500222_transcript_32126	216.261	-1.24172	0.202101	-6.14407	8.04341e-10	2.36845e-08
EGJ1500222_transcript_33813	162.75	-1.22278	0.345395	-3.54024	0.000399762	0.00501244
EGJ1500222_transcript_19545	133.724	-1.21965	0.199809	-6.10411	1.03378e-09	3.01511e-08
EGJ1500222_transcript_17938	278.874	-1.21955	0.349602	-3.48839	0.000485946	0.00594167
EGJ1500222_transcript_21850	753.672	-1.21771	0.36239	-3.36021	0.000778829	0.00903206
EGJ1500222_transcript_11836	815.528	-1.21227	0.149848	-8.08999	5.96675e-16	3.08632e-14
EGJ1500222_transcript_20008	775.055	-1.20978	0.226444	-5.34249	9.16796e-08	2.12068e-06
EGJ1500222_transcript_30985	418.571	-1.20534	0.337123	-3.57536	0.00034974	0.00445022
EGJ1500222_transcript_29143	346.276	-1.20455	0.258	-4.66879	3.02977e-06	5.67513e-05
EGJ1500222_transcript_37368	396.036	-1.19863	0.200958	-5.96457	2.45273e-09	6.82761e-08
EGJ1500222_transcript_17627	1630.94	-1.19459	0.324706	-3.67899	0.000234157	0.00310657
EGJ1500222_transcript_16964	495.633	-1.19423	0.354973	-3.36429	0.000767399	0.00891878
EGJ1500222_transcript_2267	946.718	-1.19029	0.269143	-4.42251	9.75601e-06	0.000169436
EGJ1500222_transcript_25491	255.587	-1.1884	0.274613	-4.32754	1.50781e-05	0.000254455
EGJ1500222_transcript_11450	955.112	-1.18821	0.25399	-4.67816	2.89454e-06	5.4456e-05
EGJ1500222_transcript_13793	955.237	-1.17641	0.342042	-3.43938	0.000583041	0.00698412
EGJ1500222_transcript_22106	1529.97	-1.17606	0.274769	-4.28017	1.86751e-05	0.000310279
EGJ1500222_transcript_25473	44.214	-1.1709	0.250394	-4.67622	2.92215e-06	5.48791e-05
EGJ1500222_transcript_18154	244.286	-1.1676	0.274459	-4.2542	2.09796e-05	0.000344566
EGJ1500222_transcript_21526	368.763	-1.16749	0.343149	-3.40229	0.000668237	0.00790759
EGJ1500222_transcript_13860	384.112	-1.16582	0.194788	-5.98509	2.16274e-09	6.09257e-08
EGJ1500222_transcript_32192	1005.67	-1.16335	0.27862	-4.17539	2.97475e-05	0.000474413
EGJ1500222_transcript_21692	937.716	-1.16291	0.28027	-4.14926	3.33552e-05	0.000528806
EGJ1500222_transcript_31135	414.897	-1.1611	0.247601	-4.68938	2.74034e-06	5.17818e-05
EGJ1500222_transcript_18018	840.921	-1.15981	0.305996	-3.79029	0.000150472	0.00208255
EGJ1500222_transcript_14118	405.742	-1.15532	0.289438	-3.99159	6.56313e-05	0.000978362
EGJ1500222_transcript_2088	1096.34	-1.15522	0.208995	-5.52751	3.24806e-08	8.02335e-07
EGJ1500222_transcript_23244	349.113	-1.15455	0.184262	-6.26584	3.70827e-10	1.1291e-08
EGJ1500222_transcript_21225	599.236	-1.15412	0.326737	-3.53226	0.000412028	0.00515119
EGJ1500222_transcript_31110	257.504	-1.15392	0.293054	-3.93757	8.23103e-05	0.00120277
EGJ1500222_transcript_11441	443.24	-1.15331	0.280778	-4.10756	3.99861e-05	0.000621987
EGJ1500222_transcript_25794	580.402	-1.15251	0.31133	-3.70188	0.000214006	0.00286364
EGJ1500222_transcript_38715	321.293	-1.1495	0.273161	-4.20813	2.57487e-05	0.00041778
EGJ1500222_transcript_24374	288.294	-1.14914	0.335535	-3.42479	0.000615273	0.00734155
EGJ1500222_transcript_12307	770.202	-1.14438	0.286538	-3.99381	6.50198e-05	0.00096992
EGJ1500222_transcript_15925	328.838	-1.14344	0.343552	-3.32829	0.000873812	0.00997196
EGJ1500222_transcript_19505	268.57	-1.14152	0.323816	-3.52523	0.000423115	0.00528057
EGJ1500222_transcript_34223	90.5439	-1.14058	0.213821	-5.33427	9.59317e-08	2.21665e-06
EGJ1500222_transcript_14259	499.1	-1.13506	0.201945	-5.62065	1.90241e-08	4.84425e-07
EGJ1500222_transcript_14140	1527.45	-1.13385	0.229569	-4.93904	7.85098e-07	1.61272e-05
EGJ1500222_transcript_14750	1284.05	-1.12901	0.201891	-5.59218	2.2424e-08	5.63646e-07
EGJ1500222_transcript_25628	227.896	-1.12653	0.317928	-3.54335	0.000395073	0.00495944
EGJ1500222_transcript_37270	703.229	-1.12512	0.132144	-8.51431	1.67579e-17	9.46647e-16
EGJ1500222_transcript_36063	172.367	-1.12206	0.278008	-4.03608	5.43518e-05	0.000824696
EGJ1500222_transcript_20229	832.65	-1.1219	0.334868	-3.35029	0.000807268	0.00930157
EGJ1500222_transcript_1431	622.597	-1.12188	0.199394	-5.62643	1.83979e-08	4.69595e-07
EGJ1500222_transcript_13832	378.57	-1.12181	0.197238	-5.68758	1.28853e-08	3.32846e-07
EGJ1500222_transcript_15620	1383.08	-1.12096	0.288808	-3.88134	0.000103882	0.00148465
EGJ1500222_transcript_31430	845.086	-1.11802	0.255161	-4.38163	1.17797e-05	0.000203103
EGJ1500222_transcript_12847	927.299	-1.11718	0.322586	-3.46322	0.000533756	0.00645499
EGJ1500222_transcript_16941	626.307	-1.10606	0.190719	-5.79944	6.65348e-09	1.77421e-07
EGJ1500222_transcript_23974	951.386	-1.10428	0.125443	-8.803	1.33203e-18	8.48465e-17
EGJ1500222_transcript_27904	492.369	-1.10311	0.244201	-4.51723	6.26552e-06	0.000111986
EGJ1500222_transcript_17117	606.233	-1.10015	0.276236	-3.98266	6.81471e-05	0.00101025
EGJ1500222_transcript_18626	522.159	-1.09607	0.327393	-3.34786	0.000814369	0.0093683
EGJ1500222_transcript_35141	673.412	-1.08801	0.17908	-6.07554	1.23572e-09	3.56531e-08
EGJ1500222_transcript_38601	701.203	-1.08728	0.178672	-6.08534	1.16245e-09	3.37206e-08
EGJ1500222_transcript_16112	146.502	-1.08558	0.274744	-3.95123	7.77519e-05	0.00113849
EGJ1500222_transcript_22195	93.5842	-1.08282	0.273361	-3.96115	7.45892e-05	0.00109516
EGJ1500222_transcript_20532	1505.16	-1.08226	0.236408	-4.57793	4.69608e-06	8.58655e-05
EGJ1500222_transcript_16686	181.906	-1.08206	0.257932	-4.19512	2.72725e-05	0.000439183
EGJ1500222_transcript_12380	679.156	-1.07787	0.198443	-5.43162	5.58445e-08	1.33641e-06
EGJ1500222_transcript_20731	757.044	-1.07503	0.237486	-4.52671	5.99101e-06	0.000107258
EGJ1500222_transcript_25458	4188.7	-1.07498	0.204872	-5.24708	1.54531e-07	3.50652e-06
EGJ1500222_transcript_37371	1132.73	-1.07425	0.122191	-8.79153	1.47533e-18	9.34201e-17
EGJ1500222_transcript_34910	1095.19	-1.06919	0.17181	-6.22307	4.87528e-10	1.46573e-08
EGJ1500222_transcript_1266	79.3595	-1.06296	0.287011	-3.70354	0.00021261	0.00284709
EGJ1500222_transcript_27	804.471	-1.06145	0.189018	-5.61563	1.95846e-08	4.97518e-07
EGJ1500222_transcript_38786	58.9901	-1.05373	0.254089	-4.14708	3.36747e-05	0.000533084
EGJ1500222_transcript_17077	1196.97	-1.05299	0.272344	-3.86641	0.000110451	0.00156809
EGJ1500222_transcript_33021	599.999	-1.0451	0.210577	-4.96305	6.93957e-07	1.43927e-05
EGJ1500222_transcript_21354	224.691	-1.04437	0.251492	-4.15269	3.28583e-05	0.000521312
EGJ1500222_transcript_18354	1595.26	-1.04016	0.247285	-4.20633	2.59546e-05	0.000420802
EGJ1500222_transcript_2767	1849.09	-1.0372	0.23815	-4.35524	1.3292e-05	0.000227352
EGJ1500222_transcript_22612	715.769	-1.03706	0.251347	-4.126	3.69132e-05	0.000580922
EGJ1500222_transcript_21736	1125.74	-1.03312	0.303674	-3.40208	0.000668753	0.00790934
EGJ1500222_transcript_40469	45.1241	-1.03077	0.296075	-3.48144	0.000498734	0.0060725
EGJ1500222_transcript_16785	177.352	-1.02757	0.253211	-4.05816	4.94608e-05	0.000757293
EGJ1500222_transcript_32250	488.008	-1.02632	0.266713	-3.84802	0.000119074	0.0016805
EGJ1500222_transcript_22680	409.747	-1.02267	0.288106	-3.54964	0.000385759	0.00485387
EGJ1500222_transcript_20074	456.42	-1.02008	0.241347	-4.2266	2.37245e-05	0.000387106
EGJ1500222_transcript_3684	923.157	-1.01872	0.210783	-4.83302	1.34476e-06	2.68277e-05
EGJ1500222_transcript_29769	246.306	-1.01711	0.215979	-4.70932	2.48544e-06	4.73402e-05
EGJ1500222_transcript_33788	152.318	-1.01682	0.211503	-4.80758	1.52765e-06	3.00848e-05
EGJ1500222_transcript_31799	448.91	-1.01085	0.276078	-3.66147	0.00025077	0.00329842
EGJ1500222_transcript_36609	203.806	-1.00901	0.264624	-3.81298	0.000137303	0.00191443
EGJ1500222_transcript_31853	173.441	-1.00888	0.220845	-4.56829	4.91717e-06	8.95268e-05
EGJ1500222_transcript_23530	1906.7	-1.00067	0.271515	-3.68552	0.00022824	0.00303556
EGJ1500222_transcript_28443	240.883	1.00044	0.266357	3.75601	0.000172646	0.00235603
EGJ1500222_transcript_21215	206.747	1.00266	0.226622	4.42438	9.67216e-06	0.000168252
EGJ1500222_transcript_8320	1035.26	1.00436	0.287787	3.48994	0.000483123	0.00591261
EGJ1500222_transcript_8294	580.591	1.00649	0.210045	4.79181	1.65287e-06	3.23727e-05
EGJ1500222_transcript_15387	428.167	1.00898	0.231948	4.35004	1.36112e-05	0.000232256
EGJ1500222_transcript_12015	599.476	1.01049	0.183113	5.51843	3.42037e-08	8.41027e-07
EGJ1500222_transcript_20606	96.0139	1.01213	0.188813	5.36048	8.30023e-08	1.94088e-06
EGJ1500222_transcript_21633	528.402	1.01276	0.152784	6.62868	3.38712e-11	1.13429e-09
EGJ1500222_transcript_23281	1136.12	1.01685	0.24704	4.11611	3.85314e-05	0.000603733
EGJ1500222_transcript_31142	148.368	1.01987	0.239645	4.25575	2.08348e-05	0.000342451
EGJ1500222_transcript_35260	756.368	1.02133	0.226683	4.50554	6.62049e-06	0.000117743
EGJ1500222_transcript_34059	294.315	1.02322	0.249709	4.09763	4.17393e-05	0.000645981
EGJ1500222_transcript_1645	185.831	1.02754	0.204567	5.023	5.08693e-07	1.07582e-05
EGJ1500222_transcript_12671	998.988	1.0299	0.287985	3.57623	0.000348588	0.00443945
EGJ1500222_transcript_7908	315.791	1.03189	0.16505	6.25197	4.05304e-10	1.23059e-08
EGJ1500222_transcript_35275	298.376	1.03205	0.213835	4.8264	1.39023e-06	2.76065e-05
EGJ1500222_transcript_20415	531.425	1.03226	0.169824	6.0784	1.21385e-09	3.50694e-08
EGJ1500222_transcript_32487	353.323	1.03561	0.206276	5.02051	5.15349e-07	1.08776e-05
EGJ1500222_transcript_3485	449.694	1.04289	0.284955	3.65983	0.000252378	0.00331349
EGJ1500222_transcript_29988	600.25	1.04938	0.208361	5.03633	4.74532e-07	1.00954e-05
EGJ1500222_transcript_41019	33.1247	1.0617	0.288808	3.67613	0.000236796	0.00313769
EGJ1500222_transcript_9270	308.985	1.06194	0.214382	4.95349	7.28937e-07	1.506e-05
EGJ1500222_transcript_41133	421.25	1.07057	0.167738	6.3824	1.7433e-10	5.47901e-09
EGJ1500222_transcript_18287	445.935	1.07924	0.269129	4.01012	6.06888e-05	0.000910374
EGJ1500222_transcript_29664	160.022	1.08722	0.22183	4.90114	9.52843e-07	1.93691e-05
EGJ1500222_transcript_29301	39.5654	1.08737	0.306018	3.5533	0.000380436	0.00479814
EGJ1500222_transcript_28906	1360.62	1.09234	0.246052	4.43947	9.01794e-06	0.000157638
EGJ1500222_transcript_32222	104.526	1.09248	0.251455	4.34463	1.39512e-05	0.000236928
EGJ1500222_transcript_8153	677.428	1.09526	0.225412	4.85893	1.18023e-06	2.37439e-05
EGJ1500222_transcript_18678	201.548	1.09631	0.270171	4.05782	4.95327e-05	0.000757853
EGJ1500222_transcript_40988	87.8008	1.09649	0.242866	4.51482	6.33698e-06	0.000113169
EGJ1500222_transcript_24568	871.618	1.10233	0.24126	4.56906	4.89909e-06	8.92732e-05
EGJ1500222_transcript_407	502.099	1.10381	0.318247	3.4684	0.000523576	0.0063426
EGJ1500222_transcript_13278	639.98	1.11079	0.302912	3.66704	0.000245373	0.00323537
EGJ1500222_transcript_18366	265.653	1.13659	0.242712	4.68288	2.82866e-06	5.33099e-05
EGJ1500222_transcript_21797	158.635	1.1454	0.140341	8.16155	3.30748e-16	1.73167e-14
EGJ1500222_transcript_11262	427.686	1.14785	0.29261	3.9228	8.75265e-05	0.00127466
EGJ1500222_transcript_36712	322.182	1.15631	0.325741	3.5498	0.000385521	0.00485372
EGJ1500222_transcript_29675	150.348	1.15708	0.200799	5.76237	8.29418e-09	2.17656e-07
EGJ1500222_transcript_21630	646.126	1.15983	0.304757	3.80575	0.000141376	0.00196552
EGJ1500222_transcript_18119	245.376	1.16173	0.151345	7.67604	1.64076e-14	7.36831e-13
EGJ1500222_transcript_13877	2513.24	1.16494	0.326321	3.56992	0.000357086	0.00453832
EGJ1500222_transcript_13548	445.068	1.16545	0.223355	5.21794	1.80926e-07	4.06251e-06
EGJ1500222_transcript_41981	110.094	1.1738	0.256981	4.56767	4.93184e-06	8.97177e-05
EGJ1500222_transcript_1782	356.692	1.17407	0.27266	4.306	1.66232e-05	0.000278124
EGJ1500222_transcript_18640	1279.5	1.17663	0.240798	4.88638	1.02707e-06	2.07599e-05
EGJ1500222_transcript_22338	71.0449	1.1778	0.229898	5.12315	3.00477e-07	6.54163e-06
EGJ1500222_transcript_23817	94.2473	1.17938	0.306469	3.84828	0.000118951	0.00167987
EGJ1500222_transcript_34722	689.214	1.18381	0.312934	3.78295	0.000154978	0.0021394
EGJ1500222_transcript_8442	164.269	1.19922	0.24533	4.88819	1.01769e-06	2.05897e-05
EGJ1500222_transcript_17046	471.175	1.20614	0.259213	4.65309	3.26993e-06	6.08779e-05
EGJ1500222_transcript_22583	559.195	1.20738	0.221961	5.43963	5.33918e-08	1.28057e-06
EGJ1500222_transcript_19231	556.703	1.2093	0.201497	6.0016	1.95381e-09	5.53305e-08
EGJ1500222_transcript_30527	130.22	1.20972	0.251204	4.8157	1.46684e-06	2.89671e-05
EGJ1500222_transcript_25521	394.399	1.21049	0.264553	4.5756	4.74853e-06	8.67506e-05
EGJ1500222_transcript_33248	251.943	1.21673	0.201753	6.03082	1.63129e-09	4.68147e-08
EGJ1500222_transcript_24481	2870.92	1.22426	0.226788	5.39826	6.72887e-08	1.59604e-06
EGJ1500222_transcript_24190	109.907	1.2256	0.363196	3.37447	0.000739568	0.00863741
EGJ1500222_transcript_12811	877.402	1.22999	0.342909	3.58693	0.000334588	0.00428025
EGJ1500222_transcript_15810	339.009	1.23272	0.182778	6.74437	1.53688e-11	5.36435e-10
EGJ1500222_transcript_1002	311.252	1.23295	0.34666	3.55665	0.000375619	0.00474296
EGJ1500222_transcript_25579	644.787	1.2368	0.235817	5.24476	1.56484e-07	3.54709e-06
EGJ1500222_transcript_21266	1075.53	1.24316	0.356433	3.48778	0.000487042	0.00595039
EGJ1500222_transcript_19864	770.037	1.2435	0.19215	6.47151	9.70259e-11	3.10396e-09
EGJ1500222_transcript_24419	371.757	1.25735	0.220524	5.70164	1.18657e-08	3.07831e-07
EGJ1500222_transcript_34258	44.7423	1.2593	0.336107	3.74674	0.000179148	0.00243405
EGJ1500222_transcript_23146	387.746	1.26035	0.178404	7.0646	1.61081e-12	6.14168e-11
EGJ1500222_transcript_37587	174.942	1.27179	0.329402	3.86091	0.000112966	0.00160274
EGJ1500222_transcript_21052	448.92	1.28275	0.311906	4.1126	3.91222e-05	0.000611206
EGJ1500222_transcript_13429	965.552	1.283	0.193155	6.64233	3.08768e-11	1.03887e-09
EGJ1500222_transcript_23559	292.012	1.28711	0.259903	4.95225	7.33601e-07	1.51418e-05
EGJ1500222_transcript_25888	437.845	1.28779	0.386516	3.33179	0.000862898	0.0098591
EGJ1500222_transcript_1514	81.8616	1.29123	0.299003	4.31844	1.57139e-05	0.000264561
EGJ1500222_transcript_32586	856.754	1.30197	0.0939769	13.8542	1.19999e-43	3.84463e-41
EGJ1500222_transcript_29554	1137.38	1.30245	0.188233	6.91934	4.53765e-12	1.6622e-10
EGJ1500222_transcript_16959	498.923	1.30708	0.249652	5.23559	1.6446e-07	3.72002e-06
EGJ1500222_transcript_34971	68.8515	1.32327	0.311349	4.25012	2.13658e-05	0.000350641
EGJ1500222_transcript_21548	134.425	1.32393	0.388369	3.40894	0.000652162	0.00774298
EGJ1500222_transcript_23879	382.161	1.32933	0.349925	3.79889	0.000145346	0.00201942
EGJ1500222_transcript_22	421.771	1.32939	0.343086	3.87479	0.000106716	0.00152312
EGJ1500222_transcript_23779	217.921	1.32948	0.323158	4.11403	3.88818e-05	0.000608336
EGJ1500222_transcript_8257	899.552	1.33054	0.232732	5.71704	1.08393e-08	2.82373e-07
EGJ1500222_transcript_24314	130.381	1.33124	0.301581	4.41421	1.01379e-05	0.000175784
EGJ1500222_transcript_28758	957.257	1.33157	0.174963	7.61059	2.72843e-14	1.20511e-12
EGJ1500222_transcript_13268	746.344	1.3319	0.330725	4.02722	5.64411e-05	0.000853214
EGJ1500222_transcript_29800	469.199	1.33195	0.198134	6.72245	1.78696e-11	6.16703e-10
EGJ1500222_transcript_15551	529.883	1.33892	0.311432	4.29924	1.71385e-05	0.000286077
EGJ1500222_transcript_751	813.792	1.34457	0.298411	4.50576	6.61361e-06	0.000117718
EGJ1500222_transcript_16202	223.692	1.34695	0.315508	4.26914	1.96225e-05	0.000324762
EGJ1500222_transcript_24065	1149.49	1.35756	0.384218	3.53332	0.000410377	0.00513653
EGJ1500222_transcript_16073	514.275	1.35871	0.379904	3.57647	0.000348271	0.00443942
EGJ1500222_transcript_18279	234.447	1.35905	0.328641	4.13535	3.5441e-05	0.000560089
EGJ1500222_transcript_19410	226.101	1.3665	0.243922	5.60221	2.11634e-08	5.35724e-07
EGJ1500222_transcript_12531	1418.91	1.37569	0.29171	4.71594	2.40595e-06	4.59077e-05
EGJ1500222_transcript_27779	441.491	1.3803	0.262272	5.26286	1.41835e-07	3.22525e-06
EGJ1500222_transcript_19433	444.448	1.38117	0.339582	4.06726	4.757e-05	0.000729385
EGJ1500222_transcript_21958	192.201	1.39649	0.258993	5.39199	6.96798e-08	1.64912e-06
EGJ1500222_transcript_19093	382.729	1.40059	0.192146	7.28919	3.11827e-13	1.27499e-11
EGJ1500222_transcript_29541	177.174	1.40102	0.289106	4.84604	1.25951e-06	2.52678e-05
EGJ1500222_transcript_14864	298.743	1.40814	0.389054	3.61939	0.000295301	0.00380945
EGJ1500222_transcript_16033	486.782	1.42004	0.251297	5.65084	1.59668e-08	4.0949e-07
EGJ1500222_transcript_17866	136.621	1.42313	0.382346	3.7221	0.000197575	0.00265902
EGJ1500222_transcript_1599	65.5757	1.43246	0.38358	3.73444	0.000188135	0.00254314
EGJ1500222_transcript_30918	479.631	1.43728	0.396702	3.62307	0.000291127	0.00376545
EGJ1500222_transcript_19476	459.193	1.44236	0.208809	6.90757	4.93019e-12	1.7968e-10
EGJ1500222_transcript_17119	180.03	1.44364	0.35701	4.04369	5.26155e-05	0.000801593
EGJ1500222_transcript_14543	782.349	1.44488	0.390515	3.69993	0.000215658	0.00288251
EGJ1500222_transcript_14149	371.213	1.44674	0.20115	7.19234	6.3692e-13	2.53188e-11
EGJ1500222_transcript_15478	1491.25	1.44694	0.220878	6.55087	5.72015e-11	1.86893e-09
EGJ1500222_transcript_11482	236.149	1.44733	0.40669	3.55879	0.000372563	0.00470991
EGJ1500222_transcript_19161	311.43	1.45422	0.387324	3.75452	0.000173672	0.00236701
EGJ1500222_transcript_6928	111.278	1.46211	0.363567	4.02157	5.7812e-05	0.000870872
EGJ1500222_transcript_26171	1008.69	1.46492	0.426511	3.43465	0.000593309	0.0070913
EGJ1500222_transcript_34807	431.899	1.46986	0.20525	7.16133	7.98978e-13	3.13544e-11
EGJ1500222_transcript_12682	744.16	1.47222	0.442423	3.32764	0.000875856	0.00998428
EGJ1500222_transcript_38349	120.223	1.47547	0.370125	3.9864	6.70823e-05	0.000996532
EGJ1500222_transcript_26664	238.195	1.47759	0.22876	6.45914	1.05303e-10	3.35374e-09
EGJ1500222_transcript_26473	287.825	1.47864	0.409974	3.60667	0.000310152	0.00399144
EGJ1500222_transcript_20290	72.2734	1.48763	0.222737	6.67887	2.40791e-11	8.20446e-10
EGJ1500222_transcript_34460	227.722	1.49457	0.273362	5.46734	4.56826e-08	1.1093e-06
EGJ1500222_transcript_32374	338.327	1.49553	0.235443	6.352	2.12537e-10	6.57396e-09
EGJ1500222_transcript_26671	361.915	1.49601	0.382131	3.91491	9.04392e-05	0.00131262
EGJ1500222_transcript_24027	410.015	1.49869	0.447741	3.34724	0.000816217	0.00938453
EGJ1500222_transcript_922	113.2	1.50021	0.269098	5.57494	2.47618e-08	6.18787e-07
EGJ1500222_transcript_36664	110.854	1.50683	0.281711	5.34886	8.85115e-08	2.05404e-06
EGJ1500222_transcript_37761	232.316	1.50787	0.245232	6.14875	7.80942e-10	2.30587e-08
EGJ1500222_transcript_19647	94.0755	1.50918	0.31822	4.74258	2.11017e-06	4.05885e-05
EGJ1500222_transcript_15886	287.803	1.51361	0.273101	5.54231	2.98512e-08	7.40794e-07
EGJ1500222_transcript_31065	251.102	1.51728	0.349937	4.33587	1.45184e-05	0.000245589
EGJ1500222_transcript_15555	760.745	1.53144	0.450441	3.39986	0.000674192	0.00795613
EGJ1500222_transcript_34206	142.642	1.53153	0.306464	4.99743	5.80988e-07	1.21792e-05
EGJ1500222_transcript_18081	1666.33	1.5389	0.365132	4.21464	2.50177e-05	0.00040715
EGJ1500222_transcript_12123	416.365	1.53963	0.143274	10.7461	6.18402e-27	8.04522e-25
EGJ1500222_transcript_36825	190.899	1.54608	0.306408	5.04581	4.51607e-07	9.63638e-06
EGJ1500222_transcript_21188	184.715	1.54872	0.329051	4.70662	2.51863e-06	4.79299e-05
EGJ1500222_transcript_247	668.111	1.55009	0.363046	4.26967	1.95764e-05	0.000324249
EGJ1500222_transcript_33903	65.4471	1.55214	0.460559	3.37013	0.000751318	0.00876511
EGJ1500222_transcript_22199	65.4787	1.5526	0.217373	7.14255	9.16147e-13	3.57564e-11
EGJ1500222_transcript_26343	457.76	1.55341	0.102895	15.097	1.6944e-51	8.08268e-49
EGJ1500222_transcript_4947	1324.6	1.55468	0.100893	15.4091	1.42141e-53	7.62801e-51
EGJ1500222_transcript_22820	1256.63	1.55515	0.456124	3.40949	0.000650855	0.00773174
EGJ1500222_transcript_12019	229.633	1.55582	0.404909	3.8424	0.000121837	0.00171837
EGJ1500222_transcript_26230	281.718	1.55736	0.313614	4.96584	6.84051e-07	1.4201e-05
EGJ1500222_transcript_27197	2586.9	1.56097	0.16278	9.58946	8.85431e-22	7.695e-20
EGJ1500222_transcript_946	44.3878	1.56683	0.246895	6.34615	2.20775e-10	6.80914e-09
EGJ1500222_transcript_40470	190.586	1.58187	0.270323	5.8518	4.86293e-09	1.31636e-07
EGJ1500222_transcript_2954	197.724	1.58343	0.141023	11.2282	2.96493e-29	4.64564e-27
EGJ1500222_transcript_20013	816.718	1.58447	0.225528	7.02564	2.13092e-12	8.08168e-11
EGJ1500222_transcript_1525	245.668	1.58559	0.330944	4.7911	1.65867e-06	3.24568e-05
EGJ1500222_transcript_24511	307.719	1.58843	0.468222	3.39246	0.000692669	0.00813364
EGJ1500222_transcript_32196	199.031	1.58927	0.12762	12.4531	1.34455e-35	3.1372e-33
EGJ1500222_transcript_16061	205.204	1.59014	0.319771	4.97273	6.6015e-07	1.37714e-05
EGJ1500222_transcript_23995	460.114	1.59552	0.46536	3.42857	0.000606763	0.00724403
EGJ1500222_transcript_21163	97.0223	1.59624	0.477104	3.34568	0.000820824	0.00942236
EGJ1500222_transcript_17062	293.016	1.61328	0.311735	5.17516	2.27715e-07	5.05495e-06
EGJ1500222_transcript_34139	223.321	1.61598	0.384738	4.20021	2.66667e-05	0.00043072
EGJ1500222_transcript_15297	157.245	1.61923	0.157571	10.2762	9.02173e-25	9.68302e-23
EGJ1500222_transcript_20998	63.0914	1.628	0.264307	6.15952	7.29642e-10	2.16333e-08
EGJ1500222_transcript_14287	143.088	1.62876	0.162673	10.0125	1.34362e-23	1.31699e-21
EGJ1500222_transcript_20347	327.998	1.65911	0.357535	4.64043	3.4769e-06	6.45075e-05
EGJ1500222_transcript_41590	31.454	1.66234	0.467922	3.55259	0.000381458	0.00480539
EGJ1500222_transcript_8977	10.9695	1.67295	0.498484	3.35608	0.000790571	0.00914353
EGJ1500222_transcript_13437	464.581	1.67372	0.186632	8.96802	3.01905e-19	2.00641e-17
EGJ1500222_transcript_38622	24.3267	1.68677	0.371946	4.53499	5.76065e-06	0.000103393
EGJ1500222_transcript_21114	634.555	1.68987	0.323888	5.21745	1.81406e-07	4.06902e-06
EGJ1500222_transcript_15337	891.992	1.68996	0.27219	6.20873	5.34148e-10	1.59472e-08
EGJ1500222_transcript_12638	1009.61	1.69118	0.392671	4.30686	1.65589e-05	0.000277481
EGJ1500222_transcript_12912	287.199	1.69219	0.269756	6.27305	3.54051e-10	1.07955e-08
EGJ1500222_transcript_35433	291.475	1.69393	0.332086	5.10087	3.38095e-07	7.27939e-06
EGJ1500222_transcript_31550	328.37	1.70202	0.304468	5.59014	2.26884e-08	5.69624e-07
EGJ1500222_transcript_25411	32.9787	1.70232	0.286702	5.93759	2.89239e-09	7.99073e-08
EGJ1500222_transcript_29201	746.596	1.70694	0.382694	4.46032	8.18372e-06	0.000143993
EGJ1500222_transcript_31525	230.76	1.70788	0.163926	10.4186	2.03891e-25	2.25604e-23
EGJ1500222_transcript_24402	700.68	1.71259	0.489782	3.49663	0.000471175	0.00577957
EGJ1500222_transcript_32607	439.499	1.71375	0.409456	4.18544	2.84619e-05	0.0004576
EGJ1500222_transcript_17885	218.2	1.71912	0.154793	11.1059	1.17397e-28	1.75002e-26
EGJ1500222_transcript_22029	742.076	1.72083	0.33486	5.13895	2.76272e-07	6.07008e-06
EGJ1500222_transcript_8169	686.513	1.72148	0.271195	6.34774	2.18496e-10	6.74855e-09
EGJ1500222_transcript_4038	586.705	1.72164	0.26286	6.54962	5.76842e-11	1.88184e-09
EGJ1500222_transcript_24009	45.4168	1.72253	0.410211	4.19914	2.67931e-05	0.000432436
EGJ1500222_transcript_7909	152.178	1.7247	0.171284	10.0692	7.55863e-24	7.51173e-22
EGJ1500222_transcript_11786	2343.46	1.72564	0.431918	3.99528	6.46173e-05	0.000964586
EGJ1500222_transcript_22701	284.394	1.72891	0.418798	4.12827	3.65507e-05	0.00057564
EGJ1500222_transcript_21183	730.514	1.73911	0.342125	5.08326	3.71015e-07	7.98017e-06
EGJ1500222_transcript_30862	366.934	1.73928	0.243999	7.12825	1.01653e-12	3.95306e-11
EGJ1500222_transcript_22158	621.531	1.74725	0.199241	8.76952	1.79433e-18	1.13286e-16
EGJ1500222_transcript_3046	416.828	1.75116	0.425709	4.11351	3.8969e-05	0.000609256
EGJ1500222_transcript_32217	755.294	1.75361	0.448875	3.90668	9.35731e-05	0.00135353
EGJ1500222_transcript_3202	586.314	1.75554	0.354175	4.95671	7.16951e-07	1.48267e-05
EGJ1500222_transcript_39353	80.8818	1.7585	0.350861	5.01194	5.38847e-07	1.13401e-05
EGJ1500222_transcript_32419	1071.64	1.76846	0.200454	8.82227	1.12166e-18	7.18732e-17
EGJ1500222_transcript_5056	172.654	1.76878	0.514038	3.44096	0.000579652	0.00694741
EGJ1500222_transcript_19125	183.494	1.77461	0.279336	6.35298	2.11188e-10	6.54163e-09
EGJ1500222_transcript_23073	355.985	1.78347	0.48658	3.66531	0.00024704	0.00325335
EGJ1500222_transcript_28078	525.933	1.79394	0.310825	5.77154	7.85483e-09	2.0714e-07
EGJ1500222_transcript_30118	722.435	1.79577	0.250123	7.17956	6.99341e-13	2.76975e-11
EGJ1500222_transcript_5941	185.562	1.79596	0.272511	6.59041	4.38626e-11	1.45302e-09
EGJ1500222_transcript_12454	517.637	1.80173	0.197032	9.14435	5.99892e-20	4.24993e-18
EGJ1500222_transcript_12220	662.778	1.80306	0.235101	7.6693	1.72944e-14	7.70211e-13
EGJ1500222_transcript_35509	145.76	1.80608	0.190033	9.50401	2.01966e-21	1.70406e-19
EGJ1500222_transcript_14771	1014.96	1.80613	0.271999	6.6402	3.13252e-11	1.05067e-09
EGJ1500222_transcript_15298	1039.68	1.80718	0.296278	6.09961	1.06329e-09	3.09695e-08
EGJ1500222_transcript_14048	577.691	1.81556	0.236076	7.69056	1.46498e-14	6.62047e-13
EGJ1500222_transcript_17091	665.208	1.81866	0.433313	4.19711	2.70346e-05	0.000436006
EGJ1500222_transcript_18601	146.532	1.81874	0.46246	3.93274	8.39827e-05	0.00122471
EGJ1500222_transcript_32054	40.6638	1.82331	0.366802	4.97082	6.6671e-07	1.38813e-05
EGJ1500222_transcript_32238	129.452	1.82799	0.35643	5.12861	2.91884e-07	6.36745e-06
EGJ1500222_transcript_16191	661.647	1.82802	0.299378	6.10608	1.0211e-09	2.98218e-08
EGJ1500222_transcript_33116	162.883	1.83086	0.335013	5.46503	4.62833e-08	1.12262e-06
EGJ1500222_transcript_2747	400.173	1.83326	0.316921	5.78459	7.26891e-09	1.92635e-07
EGJ1500222_transcript_23935	299.236	1.83415	0.457961	4.00504	6.20069e-05	0.000928848
EGJ1500222_transcript_15378	160.335	1.85181	0.400775	4.62058	3.82671e-06	7.05706e-05
EGJ1500222_transcript_2910	119.866	1.86556	0.391989	4.75921	1.94353e-06	3.74842e-05
EGJ1500222_transcript_14889	140.458	1.86622	0.545808	3.41919	0.000628072	0.00748595
EGJ1500222_transcript_26893	252.731	1.87073	0.203102	9.21076	3.23811e-20	2.36426e-18
EGJ1500222_transcript_14167	551.788	1.87423	0.223385	8.39014	4.85556e-17	2.70025e-15
EGJ1500222_transcript_17342	113.56	1.87663	0.348828	5.37982	7.45618e-08	1.75691e-06
EGJ1500222_transcript_37861	79.4929	1.87975	0.232592	8.08176	6.38404e-16	3.27846e-14
EGJ1500222_transcript_23970	206.911	1.88193	0.208873	9.00996	2.06138e-19	1.40923e-17
EGJ1500222_transcript_21717	207.114	1.89055	0.216977	8.71313	2.95604e-18	1.80782e-16
EGJ1500222_transcript_30986	199.366	1.89175	0.256599	7.3724	1.67585e-13	6.98522e-12
EGJ1500222_transcript_18044	585.046	1.90894	0.268634	7.10609	1.19375e-12	4.60883e-11
EGJ1500222_transcript_21361	46.5032	1.9155	0.501601	3.81877	0.00013412	0.00187437
EGJ1500222_transcript_38054	337.477	1.91634	0.234326	8.1781	2.88359e-16	1.52086e-14
EGJ1500222_transcript_27923	89.8806	1.92124	0.184665	10.4039	2.38016e-25	2.62013e-23
EGJ1500222_transcript_15510	132.781	1.92729	0.532475	3.61949	0.00029518	0.00380945
EGJ1500222_transcript_15660	361.805	1.93492	0.223697	8.64974	5.1618e-18	3.05243e-16
EGJ1500222_transcript_37721	181.098	1.93769	0.187567	10.3306	5.1219e-25	5.58106e-23
EGJ1500222_transcript_368	870.058	1.94644	0.462871	4.20514	2.60915e-05	0.000422384
EGJ1500222_transcript_20375	440.515	1.94667	0.372596	5.2246	1.74531e-07	3.92301e-06
EGJ1500222_transcript_13777	1041.19	1.95025	0.328181	5.9426	2.80528e-09	7.76007e-08
EGJ1500222_transcript_26391	481.881	1.95086	0.351634	5.54799	2.88975e-08	7.17957e-07
EGJ1500222_transcript_14126	2693.15	1.95193	0.357555	5.45911	4.78521e-08	1.15805e-06
EGJ1500222_transcript_14659	160.597	1.95246	0.461883	4.22718	2.3664e-05	0.000386584
EGJ1500222_transcript_21319	530.418	1.95843	0.566711	3.45578	0.000548696	0.00661703
EGJ1500222_transcript_32530	105.796	1.96357	0.308028	6.37464	1.83392e-10	5.73026e-09
EGJ1500222_transcript_12805	296.484	1.97287	0.25011	7.88801	3.07044e-15	1.4745e-13
EGJ1500222_transcript_23163	536.118	1.97293	0.362566	5.44157	5.28116e-08	1.26807e-06
EGJ1500222_transcript_15363	167.609	1.97493	0.345071	5.72326	1.04498e-08	2.72889e-07
EGJ1500222_transcript_26679	148.741	1.97501	0.455112	4.33962	1.42731e-05	0.00024182
EGJ1500222_transcript_15560	1003.28	1.97703	0.357357	5.53235	3.15969e-08	7.82071e-07
EGJ1500222_transcript_24508	660.143	1.97748	0.473524	4.17608	2.9657e-05	0.000474105
EGJ1500222_transcript_3413	107.103	1.99154	0.274301	7.2604	3.85935e-13	1.56311e-11
EGJ1500222_transcript_34362	718.42	2.00041	0.247426	8.08491	6.22107e-16	3.20244e-14
EGJ1500222_transcript_31126	993.578	2.00661	0.300702	6.67308	2.50484e-11	8.52122e-10
EGJ1500222_transcript_15328	55.9891	2.01138	0.595516	3.37754	0.000731362	0.00855554
EGJ1500222_transcript_4476	306.465	2.01482	0.247675	8.13493	4.12174e-16	2.14751e-14
EGJ1500222_transcript_18348	270.49	2.01495	0.24575	8.19919	2.42003e-16	1.28268e-14
EGJ1500222_transcript_22131	163.887	2.02167	0.284477	7.10661	1.18926e-12	4.60804e-11
EGJ1500222_transcript_16438	849.209	2.02615	0.224937	9.00763	2.10555e-19	1.43485e-17
EGJ1500222_transcript_16055	128.057	2.03097	0.349262	5.81502	6.06263e-09	1.6227e-07
EGJ1500222_transcript_23973	213.446	2.03146	0.278448	7.29566	2.97188e-13	1.21978e-11
EGJ1500222_transcript_36614	114.905	2.03467	0.189126	10.7583	5.41715e-27	7.13402e-25
EGJ1500222_transcript_15627	764.105	2.03492	0.24528	8.29631	1.07393e-16	5.8068e-15
EGJ1500222_transcript_14768	926.48	2.04096	0.245198	8.32369	8.52631e-17	4.65714e-15
EGJ1500222_transcript_13965	1110.48	2.04107	0.225212	9.06287	1.27058e-19	8.8553e-18
EGJ1500222_transcript_17739	966.494	2.04633	0.167384	12.2253	2.27706e-34	4.93732e-32
EGJ1500222_transcript_1825	106.571	2.05021	0.345828	5.92841	3.05878e-09	8.43956e-08
EGJ1500222_transcript_14171	1151.42	2.05058	0.218429	9.38788	6.12214e-21	4.84937e-19
EGJ1500222_transcript_24099	107.538	2.05184	0.3681	5.57415	2.48743e-08	6.20873e-07
EGJ1500222_transcript_4730	611.31	2.05234	0.351955	5.83126	5.50108e-09	1.47692e-07
EGJ1500222_transcript_33867	126.932	2.05938	0.375811	5.47982	4.25754e-08	1.03737e-06
EGJ1500222_transcript_39411	23.0715	2.06207	0.435851	4.73114	2.23265e-06	4.28417e-05
EGJ1500222_transcript_26222	393.304	2.06429	0.296112	6.97132	3.13986e-12	1.16408e-10
EGJ1500222_transcript_41038	53.6857	2.06739	0.537157	3.84876	0.000118716	0.00167765
EGJ1500222_transcript_8092	217.379	2.07222	0.310878	6.66569	2.6342e-11	8.93297e-10
EGJ1500222_transcript_17829	469.54	2.07451	0.251348	8.25355	1.5376e-16	8.23097e-15
EGJ1500222_transcript_19005	346.871	2.07523	0.540576	3.83892	0.000123575	0.00174059
EGJ1500222_transcript_34036	112.868	2.07672	0.595574	3.48692	0.000488611	0.00596278
EGJ1500222_transcript_23811	528.127	2.07831	0.611801	3.39703	0.000681218	0.00802581
EGJ1500222_transcript_3892	163.577	2.08811	0.432699	4.82579	1.39452e-06	2.76661e-05
EGJ1500222_transcript_32173	80.2731	2.1043	0.394869	5.3291	9.86992e-08	2.2757e-06
EGJ1500222_transcript_13100	1344.48	2.10648	0.207622	10.1457	3.46147e-24	3.5049e-22
EGJ1500222_transcript_39037	659.588	2.11455	0.122742	17.2276	1.64827e-66	1.53834e-63
EGJ1500222_transcript_11453	519.563	2.1217	0.490531	4.32532	1.52312e-05	0.000256836
EGJ1500222_transcript_18285	812.463	2.13014	0.183333	11.6189	3.30224e-31	5.85833e-29
EGJ1500222_transcript_135	693.096	2.13042	0.201048	10.5966	3.08936e-26	3.72563e-24
EGJ1500222_transcript_19730	330.577	2.13356	0.244625	8.72177	2.7388e-18	1.67975e-16
EGJ1500222_transcript_37722	82.9313	2.14785	0.506219	4.24292	2.20627e-05	0.000361525
EGJ1500222_transcript_16508	788.313	2.14917	0.228427	9.40856	5.02962e-21	4.0136e-19
EGJ1500222_transcript_34268	108.04	2.15195	0.6444	3.33947	0.000839396	0.0096304
EGJ1500222_transcript_25304	211.918	2.15271	0.446643	4.81975	1.43741e-06	2.8412e-05
EGJ1500222_transcript_36294	8.54772	2.1538	0.646048	3.33381	0.000856661	0.00980752
EGJ1500222_transcript_32466	427.325	2.15778	0.541562	3.98438	6.76578e-05	0.00100439
EGJ1500222_transcript_30795	205.71	2.16288	0.56038	3.85966	0.000113545	0.00160881
EGJ1500222_transcript_20970	539.731	2.16534	0.269312	8.04027	8.96386e-16	4.53817e-14
EGJ1500222_transcript_34698	198.135	2.16744	0.253253	8.55839	1.14456e-17	6.62241e-16
EGJ1500222_transcript_96	500.659	2.1685	0.565491	3.83472	0.000125709	0.00176833
EGJ1500222_transcript_36915	183.446	2.16981	0.438339	4.95006	7.41887e-07	1.52688e-05
EGJ1500222_transcript_8678	75.715	2.17094	0.513444	4.22819	2.35582e-05	0.000385149
EGJ1500222_transcript_30636	72.9952	2.17598	0.341729	6.36758	1.9204e-10	5.99176e-09
EGJ1500222_transcript_14389	837.935	2.17869	0.175924	12.3843	3.18006e-35	7.18559e-33
EGJ1500222_transcript_20559	365.781	2.18742	0.282745	7.73638	1.0229e-14	4.68179e-13
EGJ1500222_transcript_18879	77.7254	2.19819	0.323473	6.79557	1.07883e-11	3.82781e-10
EGJ1500222_transcript_19044	833.847	2.21009	0.308875	7.15529	8.34978e-13	3.27074e-11
EGJ1500222_transcript_22883	700.03	2.21246	0.327354	6.7586	1.39331e-11	4.87909e-10
EGJ1500222_transcript_23681	224.124	2.21856	0.394446	5.62449	1.86058e-08	4.74338e-07
EGJ1500222_transcript_3759	140.169	2.22001	0.308203	7.20306	5.88763e-13	2.34478e-11
EGJ1500222_transcript_29403	882.971	2.22546	0.30765	7.23376	4.69792e-13	1.88849e-11
EGJ1500222_transcript_16347	737.486	2.23529	0.462586	4.83216	1.35059e-06	2.69191e-05
EGJ1500222_transcript_37830	6.07702	2.23601	0.598045	3.73887	0.000184852	0.00250191
EGJ1500222_transcript_17414	660.439	2.24291	0.445753	5.03173	4.86061e-07	1.03101e-05
EGJ1500222_transcript_33518	72.1739	2.24416	0.269274	8.33413	7.80716e-17	4.28615e-15
EGJ1500222_transcript_19813	906.808	2.24594	0.238756	9.40685	5.11227e-21	4.06444e-19
EGJ1500222_transcript_15785	747.09	2.25501	0.569663	3.9585	7.54221e-05	0.00110664
EGJ1500222_transcript_17762	528.696	2.25553	0.199043	11.3319	9.12474e-30	1.47272e-27
EGJ1500222_transcript_30014	134.299	2.26394	0.592722	3.81956	0.00013369	0.00186957
EGJ1500222_transcript_18110	396.411	2.27177	0.240509	9.44568	3.53095e-21	2.88195e-19
EGJ1500222_transcript_19015	550.724	2.27393	0.281953	8.06494	7.32692e-16	3.73586e-14
EGJ1500222_transcript_27418	147.081	2.27603	0.248511	9.15868	5.25372e-20	3.77179e-18
EGJ1500222_transcript_34057	15.8062	2.29727	0.536277	4.28374	1.83774e-05	0.000305569
EGJ1500222_transcript_15860	427.907	2.29889	0.1937	11.8683	1.73022e-32	3.37645e-30
EGJ1500222_transcript_27856	243.106	2.30971	0.29568	7.8115	5.65128e-15	2.66616e-13
EGJ1500222_transcript_3603	530.791	2.31484	0.65527	3.53265	0.000411409	0.00514645
EGJ1500222_transcript_12226	1368.49	2.32168	0.42951	5.4054	6.46637e-08	1.53718e-06
EGJ1500222_transcript_32836	119.445	2.32943	0.364543	6.39	1.65886e-10	5.22126e-09
EGJ1500222_transcript_41134	24.5208	2.33494	0.585471	3.98814	6.65942e-05	0.000989967
EGJ1500222_transcript_30877	45.2581	2.34159	0.326053	7.18163	6.88848e-13	2.73324e-11
EGJ1500222_transcript_29535	97.7152	2.34238	0.224033	10.4555	1.38245e-25	1.5537e-23
EGJ1500222_transcript_13178	1056.6	2.37141	0.309114	7.67164	1.69809e-14	7.57821e-13
EGJ1500222_transcript_20992	142.769	2.37505	0.465542	5.10169	3.36627e-07	7.25507e-06
EGJ1500222_transcript_36027	77.1309	2.37707	0.432489	5.49626	3.87931e-08	9.49523e-07
EGJ1500222_transcript_19339	800.447	2.38166	0.668262	3.56397	0.000365292	0.00463163
EGJ1500222_transcript_32344	285.214	2.38175	0.273868	8.69671	3.41646e-18	2.07756e-16
EGJ1500222_transcript_33367	227.836	2.38469	0.294863	8.08746	6.09235e-16	3.14371e-14
EGJ1500222_transcript_12955	2094.35	2.38839	0.449669	5.31144	1.08763e-07	2.49968e-06
EGJ1500222_transcript_17511	634.906	2.39482	0.237625	10.0782	6.9008e-24	6.88989e-22
EGJ1500222_transcript_31172	125.518	2.39532	0.269057	8.90267	5.45189e-19	3.54637e-17
EGJ1500222_transcript_41575	4.31889	2.3955	0.704244	3.40152	0.000670122	0.00791681
EGJ1500222_transcript_29455	154.433	2.39728	0.294178	8.14907	3.6672e-16	1.91533e-14
EGJ1500222_transcript_5528	126.331	2.41068	0.539689	4.4668	7.93993e-06	0.000140048
EGJ1500222_transcript_26824	277.084	2.41106	0.280368	8.59961	7.99871e-18	4.66577e-16
EGJ1500222_transcript_36414	30.2604	2.41279	0.654842	3.68454	0.000229117	0.00304534
EGJ1500222_transcript_37442	505.063	2.4156	0.24217	9.9748	1.96501e-23	1.90004e-21
EGJ1500222_transcript_8242	854.64	2.41713	0.230153	10.5023	8.43227e-26	9.67953e-24
EGJ1500222_transcript_3921	165.919	2.42109	0.667123	3.62914	0.000284365	0.00368387
EGJ1500222_transcript_11148	291.993	2.42419	0.314921	7.69776	1.38477e-14	6.28446e-13
EGJ1500222_transcript_30660	66.3703	2.42602	0.438527	5.5322	3.16238e-08	7.82071e-07
EGJ1500222_transcript_29006	34.145	2.42729	0.530782	4.57305	4.80669e-06	8.77384e-05
EGJ1500222_transcript_32062	111.993	2.43309	0.348842	6.97476	3.06403e-12	1.1399e-10
EGJ1500222_transcript_27219	106.018	2.44082	0.245715	9.93355	2.97474e-23	2.86348e-21
EGJ1500222_transcript_30320	251.076	2.4536	0.601447	4.0795	4.51318e-05	0.000692989
EGJ1500222_transcript_21382	442.615	2.45432	0.663749	3.69766	0.0002176	0.00290666
EGJ1500222_transcript_30531	44.2988	2.45814	0.438037	5.61172	2.0032e-08	5.08283e-07
EGJ1500222_transcript_23819	628.747	2.4624	0.29141	8.44996	2.91396e-17	1.63746e-15
EGJ1500222_transcript_37658	25.4105	2.47736	0.540667	4.58205	4.60437e-06	8.42604e-05
EGJ1500222_transcript_27565	36.034	2.48144	0.330649	7.50476	6.15413e-14	2.63682e-12
EGJ1500222_transcript_5995	32.902	2.49975	0.420095	5.95045	2.67405e-09	7.4066e-08
EGJ1500222_transcript_31032	175.551	2.5094	0.416798	6.02066	1.73703e-09	4.965e-08
EGJ1500222_transcript_10087	3.86075	2.51853	0.735697	3.42332	0.000618607	0.00737723
EGJ1500222_transcript_31843	347.822	2.52425	0.218981	11.5272	9.61722e-31	1.64283e-28
EGJ1500222_transcript_7375	91.0477	2.54571	0.337402	7.54503	4.52189e-14	1.96492e-12
EGJ1500222_transcript_31502	270.687	2.54815	0.445474	5.72009	1.06466e-08	2.77692e-07
EGJ1500222_transcript_18264	85.1417	2.55366	0.540612	4.72365	2.31653e-06	4.42802e-05
EGJ1500222_transcript_37191	143.396	2.5563	0.47128	5.42416	5.82291e-08	1.38729e-06
EGJ1500222_transcript_19390	236.095	2.56228	0.371259	6.90159	5.14231e-12	1.86146e-10
EGJ1500222_transcript_12106	263.911	2.57674	0.587478	4.3861	1.15401e-05	0.000199131
EGJ1500222_transcript_26546	303.303	2.57674	0.398123	6.47224	9.65616e-11	3.09372e-09
EGJ1500222_transcript_18981	731.025	2.57817	0.235531	10.9462	6.93141e-28	9.66167e-26
EGJ1500222_transcript_6824	32.6877	2.58216	0.431871	5.979	2.24512e-09	6.29983e-08
EGJ1500222_transcript_3040	429.244	2.59217	0.720943	3.59553	0.000323734	0.00415626
EGJ1500222_transcript_21672	628.465	2.5936	0.670442	3.86849	0.000109511	0.00155679
EGJ1500222_transcript_2544	94.9299	2.61085	0.509849	5.12082	3.04214e-07	6.59621e-06
EGJ1500222_transcript_20569	352.539	2.61634	0.61577	4.24888	2.14837e-05	0.000352307
EGJ1500222_transcript_14181	1134.11	2.61946	0.264646	9.89797	4.24804e-23	3.9995e-21
EGJ1500222_transcript_2136	186.369	2.62946	0.625973	4.2006	2.6621e-05	0.000430306
EGJ1500222_transcript_36135	37.8135	2.63333	0.414189	6.3578	2.04668e-10	6.34886e-09
EGJ1500222_transcript_40648	20.4185	2.64549	0.579984	4.56133	5.08317e-06	9.21581e-05
EGJ1500222_transcript_17910	244.454	2.67004	0.342969	7.78508	6.96679e-15	3.23699e-13
EGJ1500222_transcript_19271	661.716	2.67347	0.38096	7.0177	2.25551e-12	8.49416e-11
EGJ1500222_transcript_7871	662.319	2.67465	0.75015	3.56548	0.000363189	0.00460769
EGJ1500222_transcript_26247	363.239	2.68691	0.530735	5.06261	4.13553e-07	8.85962e-06
EGJ1500222_transcript_42511	8.98732	2.69159	0.61696	4.36267	1.28485e-05	0.000220645
EGJ1500222_transcript_30964	295.856	2.69368	0.401223	6.71365	1.8981e-11	6.52959e-10
EGJ1500222_transcript_21775	93.1041	2.69739	0.292519	9.22127	2.93592e-20	2.1583e-18
EGJ1500222_transcript_41238	63.5655	2.7057	0.287217	9.42041	4.49327e-21	3.62604e-19
EGJ1500222_transcript_5919	108.681	2.70828	0.710293	3.8129	0.000137344	0.00191443
EGJ1500222_transcript_19061	778.13	2.71493	0.182985	14.837	8.44998e-50	3.62775e-47
EGJ1500222_transcript_34024	320.995	2.72058	0.612576	4.4412	8.94568e-06	0.000156502
EGJ1500222_transcript_24652	848.933	2.72444	0.538731	5.05715	4.2556e-07	9.10774e-06
EGJ1500222_transcript_17182	784.334	2.73062	0.259138	10.5373	5.81306e-26	6.78169e-24
EGJ1500222_transcript_17226	913.364	2.73349	0.292722	9.33819	9.79986e-21	7.56704e-19
EGJ1500222_transcript_15335	710.087	2.74349	0.781033	3.51264	0.000443675	0.00549563
EGJ1500222_transcript_2169	281.947	2.74915	0.254475	10.8032	3.32281e-27	4.5144e-25
EGJ1500222_transcript_9821	5.69423	2.7534	0.688183	4.00097	6.30835e-05	0.000943002
EGJ1500222_transcript_40972	6.82274	2.79623	0.74397	3.75852	0.000170922	0.00233546
EGJ1500222_transcript_19577	212.646	2.82513	0.791899	3.56753	0.000360362	0.00457723
EGJ1500222_transcript_28904	76.2825	2.83162	0.407741	6.94466	3.79379e-12	1.39448e-10
EGJ1500222_transcript_21643	129.495	2.83463	0.541779	5.23208	1.67611e-07	3.77538e-06
EGJ1500222_transcript_32313	374.731	2.83861	0.612798	4.63221	3.6179e-06	6.69498e-05
EGJ1500222_transcript_15308	521.191	2.84049	0.435313	6.52517	6.79249e-11	2.19921e-09
EGJ1500222_transcript_18787	500.368	2.85094	0.368962	7.72692	1.10177e-14	5.03202e-13
EGJ1500222_transcript_18846	388.743	2.88422	0.813123	3.54709	0.000389509	0.00489531
EGJ1500222_transcript_19757	394.031	2.89226	0.41248	7.01189	2.35114e-12	8.82336e-11
EGJ1500222_transcript_19298	80.185	2.9095	0.751653	3.8708	0.000108477	0.00154414
EGJ1500222_transcript_16512	972.462	2.9217	0.309236	9.44814	3.44903e-21	2.82583e-19
EGJ1500222_transcript_38909	8.55793	2.924	0.58727	4.97897	6.39219e-07	1.33607e-05
EGJ1500222_transcript_145	997.097	2.93954	0.230857	12.7331	3.86967e-37	9.88886e-35
EGJ1500222_transcript_40948	158.895	2.94198	0.825778	3.56268	0.000367093	0.00464898
EGJ1500222_transcript_552	936.444	2.94722	0.165189	17.8415	3.36342e-71	4.24701e-68
EGJ1500222_transcript_39166	26.2974	2.99004	0.814096	3.67284	0.000239874	0.00316674
EGJ1500222_transcript_18925	414.139	2.99224	0.634011	4.71954	2.3638e-06	4.51435e-05
EGJ1500222_transcript_34000	84.341	3.00416	0.481062	6.24485	4.24203e-10	1.28253e-08
EGJ1500222_transcript_17541	463.935	3.02383	0.256164	11.8043	3.71037e-32	6.9719e-30
EGJ1500222_transcript_40785	39.2474	3.03394	0.851503	3.56304	0.000366587	0.00464531
EGJ1500222_transcript_27586	67.0507	3.03793	0.5794	5.24324	1.57783e-07	3.57276e-06
EGJ1500222_transcript_15552	394.308	3.03866	0.902134	3.3683	0.000756337	0.00881408
EGJ1500222_transcript_19132	130.534	3.03982	0.37548	8.09582	5.68781e-16	2.95628e-14
EGJ1500222_transcript_34595	15.4966	3.04638	0.451385	6.74897	1.48898e-11	5.20561e-10
EGJ1500222_transcript_28357	178.057	3.04907	0.613362	4.97108	6.65794e-07	1.38757e-05
EGJ1500222_transcript_38364	52.521	3.04922	0.395443	7.7109	1.24937e-14	5.682e-13
EGJ1500222_transcript_33829	425.591	3.04922	0.4059	7.51226	5.8117e-14	2.49508e-12
EGJ1500222_transcript_31362	681.739	3.05585	0.289831	10.5436	5.44017e-26	6.38135e-24
EGJ1500222_transcript_27690	180.353	3.0572	0.295216	10.3558	3.93937e-25	4.31441e-23
EGJ1500222_transcript_15788	218.918	3.06184	0.513081	5.96756	2.40832e-09	6.72262e-08
EGJ1500222_transcript_22515	561.551	3.06813	0.279773	10.9665	5.53735e-28	7.76894e-26
EGJ1500222_transcript_2399	545.086	3.07777	0.641248	4.79966	1.58933e-06	3.12137e-05
EGJ1500222_transcript_26200	740.628	3.0789	0.546793	5.63082	1.7935e-08	4.5887e-07
EGJ1500222_transcript_20271	358.678	3.08098	0.32858	9.37663	6.8113e-21	5.37542e-19
EGJ1500222_transcript_39823	124.479	3.08517	0.78445	3.93291	8.39221e-05	0.00122466
EGJ1500222_transcript_14190	648.969	3.09063	0.187729	16.4633	6.73603e-61	4.98606e-58
EGJ1500222_transcript_35922	42.7199	3.12353	0.611048	5.11176	3.19174e-07	6.89274e-06
EGJ1500222_transcript_24870	67.0924	3.12536	0.334901	9.33217	1.03729e-20	7.9808e-19
EGJ1500222_transcript_37867	242.196	3.14218	0.337244	9.31723	1.19414e-20	9.08984e-19
EGJ1500222_transcript_37842	35.9402	3.16239	0.86733	3.64613	0.000266224	0.00347191
EGJ1500222_transcript_35520	38.6346	3.18411	0.438768	7.25694	3.95956e-13	1.60068e-11
EGJ1500222_transcript_25381	428.137	3.19104	0.532486	5.99272	2.06365e-09	5.83641e-08
EGJ1500222_transcript_18177	755.372	3.20343	0.251689	12.7277	4.147e-37	1.04729e-34
EGJ1500222_transcript_39892	23.4905	3.20417	0.619555	5.17173	2.31935e-07	5.13801e-06
EGJ1500222_transcript_20098	357.864	3.2049	0.289618	11.066	1.83487e-28	2.71637e-26
EGJ1500222_transcript_21234	726.119	3.21044	0.316166	10.1543	3.171e-24	3.226e-22
EGJ1500222_transcript_28221	225.847	3.23867	0.714145	4.53503	5.75957e-06	0.000103393
EGJ1500222_transcript_21870	409.11	3.24305	0.239425	13.5452	8.46326e-42	2.59532e-39
EGJ1500222_transcript_33214	555.65	3.24314	0.606536	5.34698	8.94333e-08	2.07319e-06
EGJ1500222_transcript_25103	76.1006	3.25248	0.506121	6.42629	1.30753e-10	4.13732e-09
EGJ1500222_transcript_14629	894.708	3.25479	0.229633	14.1739	1.32869e-45	4.7536e-43
EGJ1500222_transcript_19046	348.127	3.28044	0.44144	7.43121	1.07606e-13	4.55596e-12
EGJ1500222_transcript_36533	6.91467	3.29657	0.706495	4.66608	3.06997e-06	5.74542e-05
EGJ1500222_transcript_38776	49.763	3.30454	0.683561	4.83431	1.33609e-06	2.66795e-05
EGJ1500222_transcript_28248	121.084	3.3084	0.377874	8.75532	2.03527e-18	1.27746e-16
EGJ1500222_transcript_42091	5.97461	3.3117	0.715854	4.62622	3.72401e-06	6.87356e-05
EGJ1500222_transcript_34340	96.2021	3.3229	0.300855	11.0449	2.32109e-28	3.41263e-26
EGJ1500222_transcript_4083	274.079	3.32318	0.641282	5.18209	2.19413e-07	4.87568e-06
EGJ1500222_transcript_26149	155.898	3.3327	0.62825	5.30473	1.12839e-07	2.58782e-06
EGJ1500222_transcript_28854	496.494	3.33857	0.359391	9.28951	1.55006e-20	1.16341e-18
EGJ1500222_transcript_12859	450.554	3.34074	0.279605	11.9481	6.64617e-33	1.34591e-30
EGJ1500222_transcript_40640	73.6346	3.34431	0.569314	5.87428	4.24696e-09	1.15253e-07
EGJ1500222_transcript_14129	105.414	3.34754	0.639609	5.23373	1.66124e-07	3.74976e-06
EGJ1500222_transcript_33277	36.6719	3.34824	0.683564	4.8982	9.6717e-07	1.96417e-05
EGJ1500222_transcript_24801	537.961	3.37939	0.658187	5.1344	2.83043e-07	6.1998e-06
EGJ1500222_transcript_20762	179.524	3.39062	0.364516	9.3017	1.38222e-20	1.04108e-18
EGJ1500222_transcript_34869	85.0114	3.39603	0.465252	7.29934	2.89191e-13	1.18923e-11
EGJ1500222_transcript_36439	391.587	3.39734	0.391588	8.6758	4.10643e-18	2.44857e-16
EGJ1500222_transcript_37267	130.035	3.41175	0.301657	11.31	1.17056e-29	1.87517e-27
EGJ1500222_transcript_28609	522.642	3.42121	0.360512	9.48986	2.31351e-21	1.93991e-19
EGJ1500222_transcript_23058	203.036	3.42311	0.984668	3.47642	0.000508164	0.00616634
EGJ1500222_transcript_12122	1066.8	3.4604	0.26564	13.0267	8.62752e-39	2.40517e-36
EGJ1500222_transcript_31544	765.823	3.48114	0.248327	14.0184	1.20321e-44	4.09969e-42
EGJ1500222_transcript_31606	82.1636	3.48796	1.03911	3.35669	0.000788812	0.0091281
EGJ1500222_transcript_18863	343.532	3.50432	0.231333	15.1484	7.76699e-52	3.78923e-49
EGJ1500222_transcript_15346	313.714	3.50794	0.341865	10.2612	1.05418e-24	1.12582e-22
EGJ1500222_transcript_24968	765.11	3.51175	0.522867	6.71634	1.86348e-11	6.42078e-10
EGJ1500222_transcript_42124	45.8757	3.5139	0.728822	4.82134	1.42597e-06	2.82281e-05
EGJ1500222_transcript_28072	274.402	3.56623	0.449521	7.9334	2.13231e-15	1.04503e-13
EGJ1500222_transcript_40242	31.5955	3.57284	0.560182	6.378	1.79419e-10	5.62251e-09
EGJ1500222_transcript_21770	290.124	3.61298	0.201339	17.9447	5.27527e-72	7.54926e-69
EGJ1500222_transcript_18589	581.91	3.62003	0.201627	17.9541	4.46107e-72	6.8401e-69
EGJ1500222_transcript_14433	367.243	3.6236	0.34554	10.4868	9.93864e-26	1.1348e-23
EGJ1500222_transcript_40542	44.9664	3.69095	0.895763	4.12045	3.78132e-05	0.000593781
EGJ1500222_transcript_41645	10.8728	3.70565	0.629118	5.89023	3.85661e-09	1.05058e-07
EGJ1500222_transcript_15321	361.32	3.75427	0.335496	11.1902	4.55433e-29	6.98308e-27
EGJ1500222_transcript_22861	299.17	3.76093	0.309091	12.1677	4.6185e-34	9.81592e-32
EGJ1500222_transcript_30548	204.465	3.78376	0.781454	4.84195	1.28568e-06	2.57449e-05
EGJ1500222_transcript_30314	230.9	3.80396	0.237055	16.0467	6.02398e-58	3.91851e-55
EGJ1500222_transcript_26115	531.746	3.84226	0.221879	17.3169	3.50598e-67	3.58378e-64
EGJ1500222_transcript_36042	49.0455	3.85617	0.36005	10.7101	9.12678e-27	1.18021e-24
EGJ1500222_transcript_34193	25.6301	3.8869	0.62687	6.20048	5.6291e-10	1.67593e-08
EGJ1500222_transcript_15055	477.724	3.91463	0.418265	9.35921	8.03366e-21	6.27093e-19
EGJ1500222_transcript_21437	937.95	3.91961	0.518624	7.55771	4.1022e-14	1.7898e-12
EGJ1500222_transcript_14932	227.359	3.92439	0.338837	11.5819	5.08805e-31	8.95247e-29
EGJ1500222_transcript_16078	415.929	3.93587	0.348669	11.2882	1.5e-29	2.38511e-27
EGJ1500222_transcript_2785	101.915	3.93712	0.541923	7.26508	3.72825e-13	1.51573e-11
EGJ1500222_transcript_40812	66.4652	3.93771	0.474578	8.29729	1.06517e-16	5.77396e-15
EGJ1500222_transcript_36881	96.7562	3.96882	0.35619	11.1424	7.79813e-29	1.17884e-26
EGJ1500222_transcript_14047	548.497	3.97711	0.179066	22.2103	2.72859e-109	1.17144e-105
EGJ1500222_transcript_2919	103.38	4.00923	0.312491	12.8299	1.11491e-37	2.95465e-35
EGJ1500222_transcript_21890	190.966	4.01865	0.372463	10.7894	3.86224e-27	5.18167e-25
EGJ1500222_transcript_30993	260.172	4.02323	0.573199	7.01891	2.236e-12	8.43568e-11
EGJ1500222_transcript_25032	689.608	4.03095	0.740003	5.4472	5.11683e-08	1.23137e-06
EGJ1500222_transcript_42963	5.54357	4.04675	0.869331	4.65501	3.23963e-06	6.04188e-05
EGJ1500222_transcript_21939	304.658	4.05082	0.673333	6.01607	1.78697e-09	5.08742e-08
EGJ1500222_transcript_23085	369.376	4.06121	1.02463	3.96359	7.38325e-05	0.00108628
EGJ1500222_transcript_7532	77.4711	4.07975	0.729103	5.59557	2.19893e-08	5.54018e-07
EGJ1500222_transcript_40896	28.8963	4.12555	0.684766	6.02475	1.6937e-09	4.85406e-08
EGJ1500222_transcript_294	603.456	4.14022	0.203719	20.3232	8.0201e-92	2.15199e-88
EGJ1500222_transcript_38970	82.0146	4.16432	0.352469	11.8147	3.27611e-32	6.27901e-30
EGJ1500222_transcript_25896	277.109	4.19298	0.796402	5.2649	1.40266e-07	3.19295e-06
EGJ1500222_transcript_37194	16.0436	4.20876	0.529667	7.94605	1.92557e-15	9.45864e-14
EGJ1500222_transcript_17548	1114.1	4.23412	0.466581	9.07477	1.13915e-19	7.96515e-18
EGJ1500222_transcript_42053	4.81464	4.30207	0.917745	4.68766	2.76351e-06	5.21737e-05
EGJ1500222_transcript_36968	60.6492	4.31675	0.322948	13.3667	9.46208e-41	2.86075e-38
EGJ1500222_transcript_40624	16.8297	4.33711	1.02226	4.24269	2.2086e-05	0.000361631
EGJ1500222_transcript_8609	76.3453	4.34678	0.508341	8.55092	1.22116e-17	7.02772e-16
EGJ1500222_transcript_41063	25.2053	4.34919	0.722691	6.01806	1.76524e-09	5.03892e-08
EGJ1500222_transcript_24839	719.073	4.34939	0.268665	16.1889	6.03864e-59	4.05079e-56
EGJ1500222_transcript_20768	1251.24	4.36086	0.906752	4.80932	1.51444e-06	2.98521e-05
EGJ1500222_transcript_18930	1954.18	4.38946	0.933596	4.70166	2.58051e-06	4.90205e-05
EGJ1500222_transcript_40184	42.1179	4.39317	0.513383	8.55729	1.15549e-17	6.6677e-16
EGJ1500222_transcript_33517	171.501	4.39886	0.252566	17.4167	6.16361e-68	6.6154e-65
EGJ1500222_transcript_41207	26.9161	4.40087	0.45953	9.5769	1.00002e-21	8.58661e-20
EGJ1500222_transcript_13162	1413.45	4.43968	0.436153	10.1792	2.45629e-24	2.53494e-22
EGJ1500222_transcript_12839	4096.73	4.46209	1.08866	4.0987	4.15483e-05	0.000643489
EGJ1500222_transcript_42057	21.4061	4.46744	0.950706	4.69907	2.61345e-06	4.95586e-05
EGJ1500222_transcript_14821	1134.69	4.55334	0.713884	6.37827	1.79103e-10	5.62081e-09
EGJ1500222_transcript_2811	70.9406	4.61128	0.935326	4.93013	8.21764e-07	1.68481e-05
EGJ1500222_transcript_28567	73.1392	4.61506	0.93019	4.96142	6.99809e-07	1.45001e-05
EGJ1500222_transcript_17763	842.257	4.63166	1.03575	4.47179	7.75671e-06	0.000137155
EGJ1500222_transcript_34808	105.284	4.63273	0.35608	13.0104	1.06843e-38	2.94037e-36
EGJ1500222_transcript_35919	32.8526	4.63294	0.486572	9.5216	1.70533e-21	1.45843e-19
EGJ1500222_transcript_8983	86.0499	4.65044	0.564856	8.23296	1.82637e-16	9.72827e-15
EGJ1500222_transcript_15248	1129.44	4.65139	0.31685	14.6801	8.64805e-49	3.56998e-46
EGJ1500222_transcript_36257	134.63	4.65432	0.5042	9.2311	2.67876e-20	1.97602e-18
EGJ1500222_transcript_15252	1921.21	4.69917	0.185367	25.3507	8.83492e-142	9.48252e-138
EGJ1500222_transcript_36748	52.7126	4.71979	0.356959	13.2222	6.53085e-40	1.90554e-37
EGJ1500222_transcript_19791	1360.34	4.72168	0.984974	4.79371	1.63725e-06	3.20961e-05
EGJ1500222_transcript_16524	1226.28	4.77628	0.964616	4.95149	7.36486e-07	1.51867e-05
EGJ1500222_transcript_12131	1476.31	4.79307	0.97265	4.92785	8.31402e-07	1.70295e-05
EGJ1500222_transcript_29881	384.461	4.80871	0.329056	14.6137	2.29797e-48	9.13487e-46
EGJ1500222_transcript_15373	767.686	4.81491	0.316146	15.23	2.23462e-52	1.14211e-49
EGJ1500222_transcript_35829	223.482	4.8414	0.270695	17.8851	1.5406e-71	2.0669e-68
EGJ1500222_transcript_2730	115.037	4.84424	0.348579	13.8971	6.59554e-44	2.14515e-41
EGJ1500222_transcript_23932	1128.98	4.86593	1.1415	4.26274	2.01936e-05	0.000332892
EGJ1500222_transcript_40270	58.6159	4.90869	0.405592	12.1025	1.02423e-33	2.13457e-31
EGJ1500222_transcript_18212	238.21	4.91269	0.321586	15.2764	1.09774e-52	5.74736e-50
EGJ1500222_transcript_19759	890.433	4.9326	0.980279	5.03183	4.85822e-07	1.03101e-05
EGJ1500222_transcript_31936	193.266	4.93832	0.541266	9.12364	7.26394e-20	5.1292e-18
EGJ1500222_transcript_20794	1333.18	4.99126	0.915462	5.45217	4.97588e-08	1.19879e-06
EGJ1500222_transcript_6814	38.6269	5.02081	0.847109	5.92699	3.08539e-09	8.50206e-08
EGJ1500222_transcript_32519	39.0208	5.04456	0.661053	7.63109	2.32784e-14	1.03456e-12
EGJ1500222_transcript_40755	75.4962	5.06986	0.396077	12.8002	1.63533e-37	4.28097e-35
EGJ1500222_transcript_31896	83.0231	5.13101	0.35803	14.3312	1.39642e-46	5.08059e-44
EGJ1500222_transcript_5270	107.583	5.13953	1.3659	3.76273	0.000168066	0.00230084
EGJ1500222_transcript_22132	719.751	5.20291	1.00157	5.19473	2.05016e-07	4.56521e-06
EGJ1500222_transcript_9409	55.1391	5.23191	0.443244	11.8037	3.73506e-32	6.9719e-30
EGJ1500222_transcript_42237	15.955	5.24614	0.770546	6.80834	9.87285e-12	3.52044e-10
EGJ1500222_transcript_33082	2017.9	5.25006	0.294449	17.8301	4.12699e-71	4.92167e-68
EGJ1500222_transcript_39483	61.0048	5.25595	0.908016	5.78839	7.1065e-09	1.88564e-07
EGJ1500222_transcript_34556	32.6854	5.3128	0.684555	7.76096	8.42908e-15	3.87449e-13
EGJ1500222_transcript_24401	780.241	5.35195	1.33071	4.02188	5.77356e-05	0.000870575
EGJ1500222_transcript_12502	1263.72	5.35923	0.961197	5.57558	2.46706e-08	6.17226e-07
EGJ1500222_transcript_42544	35.2112	5.36497	0.50511	10.6214	2.37e-26	2.90712e-24
EGJ1500222_transcript_499	1929.24	5.37352	0.983745	5.46231	4.69976e-08	1.13866e-06
EGJ1500222_transcript_37096	40.0667	5.3815	0.714708	7.52965	5.08764e-14	2.19741e-12
EGJ1500222_transcript_9760	13.4568	5.38993	0.706469	7.62939	2.35862e-14	1.04608e-12
EGJ1500222_transcript_5773	173.298	5.43738	1.55403	3.49889	0.000467208	0.00574075
EGJ1500222_transcript_19640	1431.27	5.51521	1.01043	5.45827	4.80794e-08	1.16094e-06
EGJ1500222_transcript_39052	174.334	5.51527	1.47584	3.73703	0.000186204	0.00251862
EGJ1500222_transcript_5589	37.382	5.63202	0.597381	9.42785	4.18574e-21	3.39061e-19
EGJ1500222_transcript_9020	19.3126	5.69868	0.711864	8.00529	1.19184e-15	5.94977e-14
EGJ1500222_transcript_39856	50.4157	5.72021	0.571869	10.0027	1.48355e-23	1.44754e-21
EGJ1500222_transcript_43317	4.22928	6.13548	1.26999	4.83112	1.35769e-06	2.70355e-05
EGJ1500222_transcript_25154	1140.73	6.15469	0.999625	6.157	7.41339e-10	2.19498e-08
EGJ1500222_transcript_1257	122.755	6.1918	0.410527	15.0826	2.10879e-51	9.84072e-49
EGJ1500222_transcript_39529	156.502	6.24336	0.467196	13.3635	9.885e-41	2.9471e-38
EGJ1500222_transcript_43777	4.88721	6.34585	1.28172	4.95104	7.38181e-07	1.52071e-05
EGJ1500222_transcript_34242	121.553	6.61973	0.660919	10.0159	1.29717e-23	1.2773e-21
EGJ1500222_transcript_42561	7.0841	6.88926	1.02914	6.69418	2.1688e-11	7.40151e-10
EGJ1500222_transcript_5628	48.2981	7.22062	0.752756	9.59224	8.61897e-22	7.52093e-20
EGJ1500222_transcript_40041	25.3424	7.29425	0.878803	8.30021	1.03923e-16	5.66198e-15
EGJ1500222_transcript_43250	12.5541	7.72431	0.986452	7.83039	4.86342e-15	2.29952e-13
EGJ1500222_transcript_10586	13.8603	7.86997	0.963875	8.16494	3.21607e-16	1.69206e-14
EGJ1500222_transcript_10212	15.5303	8.03574	1.18492	6.78169	1.18776e-11	4.19349e-10
EGJ1500222_transcript_42194	23.0248	8.11022	0.910299	8.9094	5.13078e-19	3.34764e-17
EGJ1500222_transcript_37310	37.0143	8.79307	1.0273	8.55937	1.13482e-17	6.58382e-16
EGJ1500222_transcript_42497	28.7018	8.91103	1.48254	6.01063	1.84802e-09	5.25425e-08
EGJ1500222_transcript_41963	30.403	8.99204	0.945277	9.5126	1.85956e-21	1.57776e-19
EGJ1500222_transcript_10403	56.3787	9.40161	1.26031	7.45974	8.66929e-14	3.69236e-12
EGJ1500222_transcript_43303	44.8735	9.55712	0.895297	10.6748	1.33539e-26	1.69618e-24
EGJ1500222_transcript_36684	53.9182	9.82563	1.11627	8.8022	1.34158e-18	8.52021e-17
EGJ1500222_transcript_6477	82.3967	10.4328	0.90507	11.527	9.64298e-31	1.64283e-28
