# Supplementary material for: Characterization of the full-length transcriptome of female Eucoleus annulatus and comparative transcriptomic analysis of its head, middle, and tail body sections
Source: Parasit Vectors. 2026 Apr 6;19:209. doi: 10.1186/s13071-026-07388-z (PMC13170309; doi:10.1186/s13071-026-07388-z)
Supplement: Supplementary file 11 — Additional file 11: Table S10. Complete GO and KEGG enrichment results for Mfuzz Cluster 3 (head-enriched transcripts; corresponding to Fig. 4). [file 13071_2026_7388_MOESM11_ESM.xlsx]

## Sheet: Cluster_3 description
cluster 3 description
EGJ1500222_transcript_4689	Leucine rich repeat C-terminal domain
EGJ1500222_transcript_29555	peptidase inhibitor activity
EGJ1500222_transcript_2884	Trypsin-like serine protease
EGJ1500222_transcript_23430	Zn_pept
EGJ1500222_transcript_33576	phosphotransferase activity, alcohol group as acceptor
EGJ1500222_transcript_3632	Domain of unknown function (DUF1986)
EGJ1500222_transcript_42105	It is involved in the biological process described with(SCRASP1)
EGJ1500222_transcript_914	ADP-ribose pyrophosphatase, mitochondrial(NUDT9)
EGJ1500222_transcript_33073	Endoribonuclease XendoU(ENDOU)
EGJ1500222_transcript_28693	ectonucleotide pyrophosphatase phosphodiesterase(ENPP4)
EGJ1500222_transcript_35671	Trypsin-like serine protease
EGJ1500222_transcript_3430	metalloendopeptidase activity
EGJ1500222_transcript_25759	Belongs to the cysteine synthase cystathionine beta- synthase family(CBS)
EGJ1500222_transcript_36383	Immunoglobulin domain
EGJ1500222_transcript_1408	nucleoside-diphosphatase activity
EGJ1500222_transcript_37321	Regulator of chromosome condensation (RCC1) repeat
EGJ1500222_transcript_3827	dihydropyrimidinase-related protein(DPYS)
EGJ1500222_transcript_29397	succinate dehydrogenase (ubiquinone) activity(F42A8.1)
EGJ1500222_transcript_38531	Trypsin-like serine protease
EGJ1500222_transcript_33844	Cysteine-rich secretory protein family
EGJ1500222_transcript_27603	GPN-loop GTPase 3(GPN3)
EGJ1500222_transcript_867	-
EGJ1500222_transcript_976	succinate dehydrogenase (ubiquinone) activity(F42A8.1)
EGJ1500222_transcript_2315	Belongs to the peptidase C1 family(CTSB)
EGJ1500222_transcript_36364	Belongs to the peptidase A1 family
EGJ1500222_transcript_30799	Tumour protein p53-inducible protein 11(TP53I11)
EGJ1500222_transcript_28863	Found in Pit-Oct-Unc EGJ1500222_transcription factors
EGJ1500222_transcript_33039	transmembrane transport
EGJ1500222_transcript_1551	Rhodanese-like domain
EGJ1500222_transcript_31492	Transient receptor potential cation channel, subfamily M, member 2
EGJ1500222_transcript_22545	von Willebrand factor type A domain
EGJ1500222_transcript_33274	deoxyribonuclease II activity
EGJ1500222_transcript_7120	serine-type endopeptidase activity
EGJ1500222_transcript_2423	Transient receptor potential cation channel, subfamily M, member 2
EGJ1500222_transcript_20507	Belongs to the small GTPase superfamily. Arf family(ARL2)
EGJ1500222_transcript_31173	Belongs to the serpin family(SERPINB8)
EGJ1500222_transcript_23276	cobalamin catabolic process
EGJ1500222_transcript_37425	legumain(LGMN)
EGJ1500222_transcript_34815	serine-type endopeptidase activity
EGJ1500222_transcript_26378	-
EGJ1500222_transcript_32052	Belongs to the peptidase C1 family
EGJ1500222_transcript_33732	Cysteine-rich secretory protein family
EGJ1500222_transcript_39088	serine-type endopeptidase activity
EGJ1500222_transcript_34068	Belongs to the peptidase S1 family
EGJ1500222_transcript_32877	Talin-1 isoform(TLN1)
EGJ1500222_transcript_4382	Protease, serine 27(PRSS27)
EGJ1500222_transcript_6826	Apyrase(CANT1)
EGJ1500222_transcript_35280	Ran GTPase binding(IPO7)
EGJ1500222_transcript_41227	Coagulation factor XI(F11)
EGJ1500222_transcript_39655	This enzyme scavenges exogenous and endogenous cytidine and 2'-deoxycytidine for UMP synthesis
EGJ1500222_transcript_12897	Sodium:neurotransmitter symporter family
EGJ1500222_transcript_40939	Domain in homologues of a S. cerevisiae phosphatidylinositol transfer protein (Sec14p)(SEC14L2)
EGJ1500222_transcript_30423	serine-type endopeptidase activity
EGJ1500222_transcript_40706	Aminoacylase 1(ACY1)
EGJ1500222_transcript_33757	lymphatic endothelial cell migration(LGALS8)
EGJ1500222_transcript_36801	ADP catabolic process(NUDT9)
EGJ1500222_transcript_34391	Oxidoreductase activity. It is involved in the biological process described with metabolic process
EGJ1500222_transcript_5960	Insulin / insulin-like growth factor / relaxin family.
EGJ1500222_transcript_2808	Trypsin-like serine protease
EGJ1500222_transcript_19782	Worm-specific repeat type 1
EGJ1500222_transcript_12072	Structural component of the gap junctions
EGJ1500222_transcript_12110	protein dimerization activity(SREBF2)
EGJ1500222_transcript_2960	Trypsin-like serine protease
EGJ1500222_transcript_873	Trypsin-like serine protease
EGJ1500222_transcript_35538	Trypsin-like serine protease
EGJ1500222_transcript_35501	N,N-dimethylaniline monooxygenase activity(fmo-2)
EGJ1500222_transcript_1756	Belongs to the heparin-binding growth factors family
EGJ1500222_transcript_9739	protein heterodimerization activity
EGJ1500222_transcript_31327	peptidase inhibitor activity
EGJ1500222_transcript_33915	Trypsin-like serine protease
EGJ1500222_transcript_41861	digestion(CTRB1)
EGJ1500222_transcript_5018	Small integral membrane protein(SMIM14)
EGJ1500222_transcript_1466	peptidase inhibitor activity
EGJ1500222_transcript_28365	Belongs to the cysteine synthase cystathionine beta- synthase family(CBS)
EGJ1500222_transcript_16945	Transferase activity, transferring phosphorus-containing groups(HYKK)
EGJ1500222_transcript_12906	Thrombospondin type 1 repeats(mig-6)
EGJ1500222_transcript_36974	Belongs to the peptidase A1 family
EGJ1500222_transcript_8982	Ribosome associated membrane protein RAMP4(SERP2)
EGJ1500222_transcript_9652	Trypsin-like serine protease
EGJ1500222_transcript_22706	Protein tyrosine kinase(SGK494)
EGJ1500222_transcript_35893	Trypsin-like serine protease
EGJ1500222_transcript_4738	serine-type endopeptidase activity
EGJ1500222_transcript_39040	Belongs to the peptidase S1 family
EGJ1500222_transcript_1739	Belongs to the peptidase C1 family
EGJ1500222_transcript_6098	Endoribonuclease XendoU(ENDOU)
EGJ1500222_transcript_6609	Endoribonuclease XendoU(ENDOU)
EGJ1500222_transcript_8672	chloride channel activity(exc-4)
EGJ1500222_transcript_35764	dCMP deaminase activity(DCTD)
EGJ1500222_transcript_34650	Trypsin-like serine protease
EGJ1500222_transcript_1818	Deoxyribonuclease II activity. It is involved in the biological process described with DNA metabolic process(crn-7)
EGJ1500222_transcript_2463	Factor XII activation(F12)
EGJ1500222_transcript_19764	Zinc finger, C2HC type(ST18)
EGJ1500222_transcript_27906	glucose-6-phosphate isomerase activity(GPI)
EGJ1500222_transcript_37725	Calcium ion binding(FBLN2)
EGJ1500222_transcript_28021	cell adhesion
EGJ1500222_transcript_2156	Oxidoreductase activity. It is involved in the biological process described with metabolic process
EGJ1500222_transcript_22592	Homeodomain(LHX1)
EGJ1500222_transcript_3149	coagulation factor(F10)
EGJ1500222_transcript_6556	Belongs to the protein kinase superfamily. Tyr protein kinase family(KDR)
EGJ1500222_transcript_4716	Belongs to the CRISP family
EGJ1500222_transcript_33069	Amidinotransferase
EGJ1500222_transcript_509	It is involved in the biological process described with cytoskeletal anchoring at plasma membrane(TLN1)
EGJ1500222_transcript_3175	Belongs to the peptidase S1 family
EGJ1500222_transcript_31260	Reticulon(RTN1)
EGJ1500222_transcript_24601	Cystathionine beta-synthase activity. It is involved in the biological process described with cysteine biosynthetic process from serine(CBS)
EGJ1500222_transcript_761	Cysteine-rich secretory protein family
EGJ1500222_transcript_2689	phosphotransferase activity, alcohol group as acceptor
EGJ1500222_transcript_3523	Trypsin-like serine protease
EGJ1500222_transcript_3541	serine-type endopeptidase activity
EGJ1500222_transcript_32406	serine-type endopeptidase activity
EGJ1500222_transcript_32822	Belongs to the peptidase S1 family
EGJ1500222_transcript_29262	Aldo/keto reductase family
EGJ1500222_transcript_12219	Belongs to the metallo-dependent hydrolases superfamily. Adenosine and AMP deaminases family(AMPD3)
EGJ1500222_transcript_1990	deoxyribonuclease II activity
EGJ1500222_transcript_3480	Belongs to the peptidase S1 family
EGJ1500222_transcript_14914	Metal ion binding(ZNF503)
EGJ1500222_transcript_2368	Endoribonuclease XendoU(ENDOU)
EGJ1500222_transcript_21845	Belongs to the metallo-dependent hydrolases superfamily. Adenosine and AMP deaminases family(AMPD3)
EGJ1500222_transcript_4547	blood coagulation, intrinsic pathway(KLKB1)
EGJ1500222_transcript_33095	digestion(CTRB1)
EGJ1500222_transcript_2182	Belongs to the peptidase S1 family
EGJ1500222_transcript_19520	BPTI/Kunitz family of serine protease inhibitors.
EGJ1500222_transcript_34301	digestion(CTRB1)
EGJ1500222_transcript_9597	Trypsin-like serine protease
EGJ1500222_transcript_30558	Immunoglobulin domain
EGJ1500222_transcript_30775	serine-type endopeptidase inhibitor activity
EGJ1500222_transcript_32014	Belongs to the peptidase A1 family
EGJ1500222_transcript_2064	Cysteine-rich secretory protein family
EGJ1500222_transcript_26151	NAB conserved region 1 (NCD1)(NAB1)
EGJ1500222_transcript_36010	Trypsin-like serine protease
EGJ1500222_transcript_40519	Trypsin-like serine protease
EGJ1500222_transcript_23239	succinate transmembrane transporter activity(nac-3)
EGJ1500222_transcript_4108	chromatin binding(PRDM13)
EGJ1500222_transcript_33297	Belongs to the FBPase class 1 family(FBP1)
EGJ1500222_transcript_42656	Belongs to the peptidase C1 family
EGJ1500222_transcript_34599	Immunoglobulin domain
EGJ1500222_transcript_32703	Transient receptor potential cation channel, subfamily M, member 2
EGJ1500222_transcript_29869	lymphatic endothelial cell migration(LGALS8)
EGJ1500222_transcript_29352	Domain involved in innate immunity and lipid metabolism.
EGJ1500222_transcript_41364	Trypsin-like serine protease(TPSB2)
EGJ1500222_transcript_32666	Belongs to the peptidase S1 family
EGJ1500222_transcript_36317	Homeodomain(LHX1)
EGJ1500222_transcript_35555	Belongs to the peptidase M12A family(dpy-31)
EGJ1500222_transcript_24456	Cystathionine beta-synthase activity. It is involved in the biological process described with cysteine biosynthetic process from serine(CBS)
EGJ1500222_transcript_5001	Calponin homology domain(TAGLN3)
EGJ1500222_transcript_20073	Required for muscle development probably through the regulation of the actin-myosin cytoskeleton. During the formation of neuromuscular junctions at the larval stage, negatively regulates membrane protrusion from body wall muscles, probably through lamins such as epi-1, lam-2 and unc-52. Required for distal tip cell migration and dorsal pathfinding. Required for egg-laying. May play a role in cel…
EGJ1500222_transcript_29156	Tumour protein p53-inducible protein 11(TP53I11)
EGJ1500222_transcript_21760	Ricin-type beta-trefoil(GALNT1)
EGJ1500222_transcript_1305	coagulation factor(F11)
EGJ1500222_transcript_2385	-
EGJ1500222_transcript_32730	Belongs to the peptidase C1 family
EGJ1500222_transcript_2049	Trypsin-like serine protease
EGJ1500222_transcript_5698	Belongs to the peptidase S1 family(CTRB1)
EGJ1500222_transcript_20237	Required for muscle development probably through the regulation of the actin-myosin cytoskeleton. During the formation of neuromuscular junctions at the larval stage, negatively regulates membrane protrusion from body wall muscles, probably through lamins such as epi-1, lam-2 and unc-52. Required for distal tip cell migration and dorsal pathfinding. Required for egg-laying. May play a role in cel…
EGJ1500222_transcript_24683	Belongs to the cysteine synthase cystathionine beta- synthase family(CBS)
EGJ1500222_transcript_33265	Amidinotransferase
EGJ1500222_transcript_2229	blood coagulation, intrinsic pathway(KLKB1)
EGJ1500222_transcript_2711	Deoxyribonuclease II activity. It is involved in the biological process described with DNA metabolic process(crn-7)
EGJ1500222_transcript_2754	Transient receptor potential cation channel, subfamily M, member 2
EGJ1500222_transcript_1822	Belongs to the peptidase C1 family
EGJ1500222_transcript_17514	von Willebrand factor type A domain
EGJ1500222_transcript_1494	hydrolase activity(NUDT9)
EGJ1500222_transcript_26599	Belongs to the peptidase C1 family(TINAGL1)
EGJ1500222_transcript_2025	deoxyribonuclease II activity
EGJ1500222_transcript_37234	blood coagulation, intrinsic pathway(KLKB1)
EGJ1500222_transcript_1372	Nudix (nucleoside diphosphate linked moiety X)-type motif 9(NUDT9)
EGJ1500222_transcript_1569	glucose-6-phosphate isomerase(GPI)
EGJ1500222_transcript_27051	The purine nucleoside phosphorylases catalyze the phosphorolytic breakdown of the N-glycosidic bond in the beta- (deoxy)ribonucleoside molecules, with the formation of the corresponding free purine bases and pentose-1-phosphate
EGJ1500222_transcript_7156	Transthyretin-like family
EGJ1500222_transcript_23468	Belongs to the GPI family(GPI)
EGJ1500222_transcript_20687	Proprotein convertase P-domain(PCSK2)
EGJ1500222_transcript_13957	Belongs to the fibulin family(FBLN2)
EGJ1500222_transcript_9151	Astacin (Peptidase family M12A)
EGJ1500222_transcript_31196	Ricin-type beta-trefoil(GALNT1)
EGJ1500222_transcript_27253	Doublesex DNA-binding motif(mab-3)
EGJ1500222_transcript_36967	Leucine rich repeat C-terminal domain
EGJ1500222_transcript_38053	Immunoglobulin like
EGJ1500222_transcript_38015	mRNA, complete cds
EGJ1500222_transcript_8594	It is involved in the biological process described with(SCRASP1)
EGJ1500222_transcript_1962	deoxyribonuclease II activity
EGJ1500222_transcript_33675	Trypsin-like serine protease
EGJ1500222_transcript_32049	Belongs to the peptidase S1 family
EGJ1500222_transcript_33333	Belongs to the peptidase S1 family
EGJ1500222_transcript_29937	Cysteine-rich secretory protein family
EGJ1500222_transcript_4939	serine-type endopeptidase activity
EGJ1500222_transcript_3652	serine-type endopeptidase activity
EGJ1500222_transcript_4477	Belongs to the peptidase S1 family
EGJ1500222_transcript_3088	succinate dehydrogenase (ubiquinone) activity(F42A8.1)
EGJ1500222_transcript_32560	Belongs to the peptidase C1 family
EGJ1500222_transcript_39157	serine-type endopeptidase activity
EGJ1500222_transcript_34534	Belongs to the FBPase class 1 family(FBP1)
EGJ1500222_transcript_36128	Belongs to the peptidase C1 family
EGJ1500222_transcript_4502	Transient receptor potential cation channel, subfamily M, member 2
EGJ1500222_transcript_33308	Trypsin-like serine protease
EGJ1500222_transcript_2807	Trypsin-like serine protease(ST14)
EGJ1500222_transcript_2333	The purine nucleoside phosphorylases catalyze the phosphorolytic breakdown of the N-glycosidic bond in the beta- (deoxy)ribonucleoside molecules, with the formation of the corresponding free purine bases and pentose-1-phosphate
EGJ1500222_transcript_40498	Transient receptor potential cation channel subfamily M member(TRPM2)
EGJ1500222_transcript_6775	Belongs to the histidine acid phosphatase family(ACP2)
EGJ1500222_transcript_31427	ADP catabolic process(NUDT9)
EGJ1500222_transcript_27601	calcium ion binding
EGJ1500222_transcript_26177	cell adhesion
EGJ1500222_transcript_28008	Cysteine-rich secretory protein family
EGJ1500222_transcript_2791	serine-type endopeptidase activity
EGJ1500222_transcript_33113	Trypsin-like serine protease
EGJ1500222_transcript_17845	Required for muscle development probably through the regulation of the actin-myosin cytoskeleton. During the formation of neuromuscular junctions at the larval stage, negatively regulates membrane protrusion from body wall muscles, probably through lamins such as epi-1, lam-2 and unc-52. Required for distal tip cell migration and dorsal pathfinding. Required for egg-laying. May play a role in cel…
EGJ1500222_transcript_3339	serine-type endopeptidase activity
EGJ1500222_transcript_32782	Belongs to the peptidase S1 family
EGJ1500222_transcript_32244	serine-type endopeptidase activity
EGJ1500222_transcript_809	Catalyzes the transfer of galactose onto proteins or lipids. Required for susceptibility to pore-forming crystal toxins in conjunction with bre-1, bre-2(B4GALT3)
EGJ1500222_transcript_18067	Voltage gated chloride channel(CLCN2)
EGJ1500222_transcript_2907	Belongs to the peptidase S1 family
EGJ1500222_transcript_3543	serine-type endopeptidase activity
EGJ1500222_transcript_17121	Belongs to the Glu Leu Phe Val dehydrogenases family(Gdh)
EGJ1500222_transcript_2942	Trypsin-like serine protease
EGJ1500222_transcript_34544	The purine nucleoside phosphorylases catalyze the phosphorolytic breakdown of the N-glycosidic bond in the beta- (deoxy)ribonucleoside molecules, with the formation of the corresponding free purine bases and pentose-1-phosphate(punA)
EGJ1500222_transcript_34851	Immunoglobulin domain
EGJ1500222_transcript_31938	Doublesex DNA-binding motif(mab-3)
EGJ1500222_transcript_30327	succinate dehydrogenase (ubiquinone) activity(F42A8.1)
EGJ1500222_transcript_17324	von Willebrand factor type A domain
EGJ1500222_transcript_6129	Coagulation factor XI(F11)
EGJ1500222_transcript_870	Adenosine/AMP deaminase(ADA)
EGJ1500222_transcript_31653	#NAME?
EGJ1500222_transcript_38637	calcium ion binding
EGJ1500222_transcript_41323	serine-type endopeptidase activity
EGJ1500222_transcript_2420	digestion(CTRB1)
EGJ1500222_transcript_6765	serine-type endopeptidase activity
EGJ1500222_transcript_32168	Belongs to the peptidase S1 family
EGJ1500222_transcript_15213	Required for muscle development probably through the regulation of the actin-myosin cytoskeleton. During the formation of neuromuscular junctions at the larval stage, negatively regulates membrane protrusion from body wall muscles, probably through lamins such as epi-1, lam-2 and unc-52. Required for distal tip cell migration and dorsal pathfinding. Required for egg-laying. May play a role in cel…
EGJ1500222_transcript_4350	Belongs to the peptidase S1 family
EGJ1500222_transcript_1302	Deoxyribonuclease II(DNaseII)
EGJ1500222_transcript_34316	Belongs to the peptidase S1 family
EGJ1500222_transcript_36692	-
EGJ1500222_transcript_2153	Molecular calcium-binding chaperone promoting folding, oligomeric assembly and quality control in the ER via the calreticulin calnexin cycle. This lectin may interact transiently with almost all of the monoglucosylated glycoproteins that are synthesized in the ER (By similarity)(CALR)
EGJ1500222_transcript_31491	Inverted(INF2)
EGJ1500222_transcript_30432	Calponin homology domain(TAGLN3)
EGJ1500222_transcript_3436	Trypsin-like serine protease(PRSS44)
EGJ1500222_transcript_3061	Trypsin-like serine protease
EGJ1500222_transcript_31037	phosphotransferase activity, alcohol group as acceptor
EGJ1500222_transcript_31209	Papain family cysteine protease
EGJ1500222_transcript_3797	phosphotransferase activity, alcohol group as acceptor
EGJ1500222_transcript_1452	Belongs to the FBPase class 1 family(FBP1)
EGJ1500222_transcript_1796	Belongs to the peptidase C1 family
EGJ1500222_transcript_25397	cell adhesion
EGJ1500222_transcript_4602	protein ubiquitination
EGJ1500222_transcript_19070	Erv1 / Alr family(QSOX2)
EGJ1500222_transcript_3860	Trypsin-like serine protease
EGJ1500222_transcript_33337	Belongs to the cysteine synthase cystathionine beta- synthase family(CBS)
EGJ1500222_transcript_32343	chromatin binding(PRDM13)
EGJ1500222_transcript_36849	Belongs to the peptidase S1 family
EGJ1500222_transcript_33634	Brain-specific serine protease(PRSS22)
EGJ1500222_transcript_33487	Leucine rich repeat C-terminal domain
EGJ1500222_transcript_5530	Belongs to the peptidase S1 family(TMPRSS15)
EGJ1500222_transcript_32030	cysteine biosynthetic process from serine(CBS)
EGJ1500222_transcript_22170	Peptidylglycine alpha-amidating monooxygenase(PAM)
EGJ1500222_transcript_19527	Structural component of the gap junctions
EGJ1500222_transcript_3381	Belongs to the peptidase S1 family
EGJ1500222_transcript_34876	deaminase(DCTD)
EGJ1500222_transcript_1619	Neurogenic locus notch homolog protein
EGJ1500222_transcript_8664	Trypsin-like serine protease
EGJ1500222_transcript_36937	Cystathionine beta-synthase activity. It is involved in the biological process described with cysteine biosynthetic process from serine(CBS)
EGJ1500222_transcript_25930	Doublesex DNA-binding motif(mab-3)
EGJ1500222_transcript_36893	Belongs to the peptidase S1 family
EGJ1500222_transcript_16744	Protein kinase C conserved region 1 (C1) domains (Cysteine-rich domains)(RASGRP1)
EGJ1500222_transcript_32545	Ricin-type beta-trefoil(GALNT1)
EGJ1500222_transcript_740	Belongs to the histidine acid phosphatase family(ACP2)
EGJ1500222_transcript_35743	Belongs to the ubiquitin-conjugating enzyme family
EGJ1500222_transcript_2312	Belongs to the FBPase class 1 family(FBP1)
EGJ1500222_transcript_32849	Belongs to the peptidase C1 family
EGJ1500222_transcript_4856	protein-hormone receptor activity(TSHR)
EGJ1500222_transcript_36099	Pyridoxal-phosphate dependent enzyme(CBS)
EGJ1500222_transcript_1758	Peptidase C13 family(LGMN)
EGJ1500222_transcript_39278	ADP catabolic process(NUDT9)
EGJ1500222_transcript_21395	Amiloride-sensitive sodium channel(SCNN1B)
EGJ1500222_transcript_2438	Belongs to the peptidase S1 family
EGJ1500222_transcript_33007	Voltage gated chloride channel(CLCN2)
EGJ1500222_transcript_35001	serine-type endopeptidase activity
EGJ1500222_transcript_31479	Aldo/keto reductase family
EGJ1500222_transcript_1078	Belongs to the serpin family
EGJ1500222_transcript_10039	Trypsin-like serine protease
EGJ1500222_transcript_34847	Regulatory subunit of type II PKA R-subunit
EGJ1500222_transcript_3928	metalloendopeptidase activity
EGJ1500222_transcript_8809	Src homology 2 domains(SH2D4A)
EGJ1500222_transcript_5939	-
EGJ1500222_transcript_36899	digestion(CTRB1)
EGJ1500222_transcript_2639	Trypsin-like serine protease
EGJ1500222_transcript_1161	Transient receptor potential cation channel, subfamily M, member 2
EGJ1500222_transcript_41471	Hyaluronan-binding protein 2(HABP2)
EGJ1500222_transcript_34260	Belongs to the peptidase S1 family(TMPRSS15)
EGJ1500222_transcript_1983	digestion(CTRB1)
EGJ1500222_transcript_3737	Glycosyl transferase family 2(GALNT1)
EGJ1500222_transcript_30699	Cysteine-rich secretory protein family
EGJ1500222_transcript_24103	cobalamin catabolic process
EGJ1500222_transcript_25125	Doublesex DNA-binding motif(mab-3)
EGJ1500222_transcript_27980	serine-type endopeptidase activity
EGJ1500222_transcript_34038	Hexosaminidase B (beta polypeptide)(HEXB)
EGJ1500222_transcript_39142	Belongs to the fibulin family(FBLN2)
EGJ1500222_transcript_33336	Transient receptor potential cation channel, subfamily M, member 2
EGJ1500222_transcript_40362	beta-hexosaminidase(HEXB)
EGJ1500222_transcript_28935	Doublesex DNA-binding motif(mab-3)
EGJ1500222_transcript_34750	K homology RNA-binding domain(PCBP3)
EGJ1500222_transcript_37638	hydrogen peroxide catabolic process(PXDN)
EGJ1500222_transcript_1510	Phosphotransferase enzyme family(HYKK)
EGJ1500222_transcript_32829	hexosaminidase activity
EGJ1500222_transcript_39865	Dipeptidyl peptidase IV (DPP IV) N-terminal region(DPP10)
EGJ1500222_transcript_33972	Aldo/keto reductase family
EGJ1500222_transcript_37707	Belongs to the metallo-dependent hydrolases superfamily. Adenosine and AMP deaminases family(AMPD3)
EGJ1500222_transcript_19927	Homeodomain(LHX1)
EGJ1500222_transcript_24989	Major Facilitator Superfamily(unc-17)
EGJ1500222_transcript_35436	Ligand for members of the frizzled family of seven transmembrane receptors(WNT5B)
EGJ1500222_transcript_4851	serine-type endopeptidase activity
EGJ1500222_transcript_1564	Apyrase
EGJ1500222_transcript_31994	Trypsin-like serine protease
EGJ1500222_transcript_35679	Belongs to the glycosyl hydrolase 31 family
EGJ1500222_transcript_1803	ADP catabolic process(NUDT9)
EGJ1500222_transcript_5594	Fibrinogen-related domains (FReDs)
EGJ1500222_transcript_24863	Belongs to the cytochrome P450 family
EGJ1500222_transcript_29549	Regulatory subunit of the condensin complex, a complex required for conversion of interphase chromatin into mitotic-like condense chromosomes. The condensin complex probably introduces positive supercoils into relaxed DNA in the presence of type I topoisomerases and converts nicked DNA into positive knotted forms in the presence of type II topoisomerases(NCAPD2)
EGJ1500222_transcript_41463	serine-type endopeptidase activity
EGJ1500222_transcript_2516	Trypsin-like serine protease
EGJ1500222_transcript_2824	Homeodomain(EN2)
EGJ1500222_transcript_1802	Transient receptor potential cation channel, subfamily M, member 2
EGJ1500222_transcript_2467	Trypsin-like serine protease
EGJ1500222_transcript_27849	Belongs to the GPI family(GPI)
EGJ1500222_transcript_33026	protein ubiquitination
EGJ1500222_transcript_2574	Trypsin-like serine protease
EGJ1500222_transcript_38410	succinate dehydrogenase (ubiquinone) activity(F42A8.1)
EGJ1500222_transcript_40625	serine-type endopeptidase activity
EGJ1500222_transcript_32837	Dual specificity phosphatase, catalytic domain(DUSP14)
EGJ1500222_transcript_4861	Trypsin-like serine protease
EGJ1500222_transcript_19429	Belongs to the fibulin family(FBLN2)
EGJ1500222_transcript_21371	Sterol regulatory element binding EGJ1500222_transcription factor 1(SREBF1)
EGJ1500222_transcript_26705	Doublesex DNA-binding motif(mab-3)
EGJ1500222_transcript_3447	Trypsin-like serine protease
EGJ1500222_transcript_15933	nucleoside-diphosphatase activity
EGJ1500222_transcript_35395	sterile alpha motif domain containing(SAMD4B)
EGJ1500222_transcript_29624	succinate dehydrogenase (ubiquinone) activity(F42A8.1)
EGJ1500222_transcript_35587	Erv1 / Alr family(QSOX2)
EGJ1500222_transcript_4703	lymphatic endothelial cell migration(LGALS8)
EGJ1500222_transcript_26496	Cystathionine beta-synthase(CBS)
EGJ1500222_transcript_28839	Belongs to the Glu Leu Phe Val dehydrogenases family(Gdh)
EGJ1500222_transcript_30734	N,N-dimethylaniline monooxygenase activity(fmo-2)
EGJ1500222_transcript_24437	Belongs to the cysteine synthase cystathionine beta- synthase family(CBS)
EGJ1500222_transcript_38335	Immunoglobulin domain
EGJ1500222_transcript_27070	Belongs to the protein kinase superfamily. Tyr protein kinase family(KDR)
EGJ1500222_transcript_22895	Solute carrier family 13(nac-3)
EGJ1500222_transcript_2585	Transient receptor potential cation channel, subfamily M, member 2
EGJ1500222_transcript_2619	serine-type endopeptidase activity
EGJ1500222_transcript_2614	Belongs to the peptidase S1 family
EGJ1500222_transcript_2724	Trypsin-like serine protease
EGJ1500222_transcript_32207	prohibitin homologues
EGJ1500222_transcript_24584	serine-type endopeptidase activity
EGJ1500222_transcript_10432	Tryptase-2-like(TPSAB1)
EGJ1500222_transcript_25727	prohibitin homologues
EGJ1500222_transcript_23433	Doublesex DNA-binding motif(mab-3)
EGJ1500222_transcript_40634	Leucine rich repeat N-terminal domain
EGJ1500222_transcript_12507	Worm-specific repeat type 1
EGJ1500222_transcript_22135	Belongs to the Glu Leu Phe Val dehydrogenases family(Gdh)
EGJ1500222_transcript_684	endocytosis
EGJ1500222_transcript_27641	Belongs to the Glu Leu Phe Val dehydrogenases family(Gdh)
EGJ1500222_transcript_32845	serine-type endopeptidase activity(CLIPD3)
EGJ1500222_transcript_31825	serine-type endopeptidase activity
EGJ1500222_transcript_2036	serine-type endopeptidase activity
EGJ1500222_transcript_1916	Transient receptor potential cation channel, subfamily M, member 2
EGJ1500222_transcript_14943	Leucine rich repeat C-terminal domain
EGJ1500222_transcript_36987	Somatomedin B domain(SBSPON)
EGJ1500222_transcript_27871	serine-type endopeptidase activity
EGJ1500222_transcript_37391	diacylglycerol binding(RASGRP1)
EGJ1500222_transcript_30979	Endoribonuclease XendoU(ENDOU)
EGJ1500222_transcript_3261	-
EGJ1500222_transcript_23893	DNA helicase activity(SUPV3L1)
EGJ1500222_transcript_1149	succinate dehydrogenase (ubiquinone) activity(F42A8.1)
EGJ1500222_transcript_3728	Trypsin-like serine protease
EGJ1500222_transcript_12891	Belongs to the TRAFAC class myosin-kinesin ATPase superfamily. Kinesin family(unc-104)
EGJ1500222_transcript_2764	Trypsin-like serine protease
EGJ1500222_transcript_3886	beta-hexosaminidase(HEXB)
EGJ1500222_transcript_34290	Transient receptor potential cation channel, subfamily M, member 2
EGJ1500222_transcript_33742	serine-type endopeptidase activity
EGJ1500222_transcript_35081	Coagulation factor XI(KLKB1)
EGJ1500222_transcript_2999	metalloendopeptidase activity
EGJ1500222_transcript_2799	Belongs to the peptidase S1 family
EGJ1500222_transcript_3330	metalloendopeptidase activity
EGJ1500222_transcript_3808	Belongs to the peptidase S1 family
EGJ1500222_transcript_36770	-
EGJ1500222_transcript_1746	lymphatic endothelial cell migration(LGALS8)
EGJ1500222_transcript_31679	Trypsin-like serine protease
EGJ1500222_transcript_2982	Chymotrypsin-like elastase family, member 2A(CELA2A)
EGJ1500222_transcript_1076	peptidase inhibitor activity
EGJ1500222_transcript_971	deoxyribonuclease II activity(DNASE2B)
EGJ1500222_transcript_31914	NUDIX domain
EGJ1500222_transcript_8821	Belongs to the peptidase S1 family(PLAU)
EGJ1500222_transcript_2072	Belongs to the peptidase C1 family
EGJ1500222_transcript_2259	#NAME?
EGJ1500222_transcript_37361	Calcium-binding protein
EGJ1500222_transcript_24912	major facilitator superfamily(MFSD10)
EGJ1500222_transcript_4343	Transient receptor potential cation channel, subfamily M, member 2
EGJ1500222_transcript_40105	vacuolar protein processing(LGMN)
EGJ1500222_transcript_33954	Trypsin-like serine protease
EGJ1500222_transcript_36659	lipid binding
EGJ1500222_transcript_2774	Domain of unknown function (DUF1986)
EGJ1500222_transcript_12870	motor activity(MYO7A)
EGJ1500222_transcript_39674	Belongs to the small heat shock protein (HSP20) family(CRYAB)
EGJ1500222_transcript_27986	Pyridoxal-phosphate dependent enzyme(CBS)
EGJ1500222_transcript_34356	serine-type endopeptidase activity
EGJ1500222_transcript_22256	Signal peptidase complex catalytic subunit(SEC11C)
EGJ1500222_transcript_24359	7 transmembrane receptor (rhodopsin family)(CHRM5)
EGJ1500222_transcript_32984	digestion(CTRB1)
EGJ1500222_transcript_22663	Homeodomain(LHX1)
EGJ1500222_transcript_35402	legumain(LGMN)
EGJ1500222_transcript_2687	Trypsin-like serine protease
EGJ1500222_transcript_42530	Belongs to the LDH MDH superfamily(LDHB)
EGJ1500222_transcript_36983	nucleoside-diphosphatase activity
EGJ1500222_transcript_33525	serine-type endopeptidase activity
EGJ1500222_transcript_32071	Deoxyribonuclease II activity. It is involved in the biological process described with DNA metabolic process(crn-7)
EGJ1500222_transcript_37828	Scavenger receptor cysteine-rich domain(TMPRSS2)
EGJ1500222_transcript_35793	Domain of unknown function (DUF1986)(PRSS21)
EGJ1500222_transcript_2870	Trypsin-like serine protease
EGJ1500222_transcript_39531	Isocitrate/isopropylmalate dehydrogenase(icd)
EGJ1500222_transcript_7608	serine-type endopeptidase activity(CELA3B)
EGJ1500222_transcript_1287	Cdc37 C terminal domain(CDC37)
EGJ1500222_transcript_1090	ADP catabolic process(NUDT9)
EGJ1500222_transcript_24148	serine-type endopeptidase activity
EGJ1500222_transcript_40258	Inverted(INF2)
EGJ1500222_transcript_15597	Belongs to the metallo-dependent hydrolases superfamily. Adenosine and AMP deaminases family
EGJ1500222_transcript_28681	Belongs to the peptidase C1 family(TINAGL1)
EGJ1500222_transcript_34138	Cysteine-rich secretory protein family
EGJ1500222_transcript_28411	Belongs to the peptidase C1 family
EGJ1500222_transcript_31132	Erv1 / Alr family(QSOX2)
EGJ1500222_transcript_28833	regulation of canonical Wnt signaling pathway involved in osteoblast differentiation
EGJ1500222_transcript_35794	cysteine biosynthetic process from serine(CBS)
EGJ1500222_transcript_29321	regulation of canonical Wnt signaling pathway involved in osteoblast differentiation
EGJ1500222_transcript_28824	Belongs to the peptidase A1 family
EGJ1500222_transcript_28927	serine-type endopeptidase activity
EGJ1500222_transcript_2657	Belongs to the peptidase S1 family
EGJ1500222_transcript_34060	serine protease(Prss52)
EGJ1500222_transcript_29570	Belongs to the GPI family(GPI)
EGJ1500222_transcript_15714	Domain in Tre-2, BUB2p, and Cdc16p. Probable Rab-GAPs.
EGJ1500222_transcript_6398	Cystatin-like domain
EGJ1500222_transcript_42281	EGJ1500222_transcription termination factor(TTF2)
EGJ1500222_transcript_31611	Domain present in PSD-95, Dlg, and ZO-1/2.(MPDZ)
EGJ1500222_transcript_35188	serine-type endopeptidase activity
EGJ1500222_transcript_24523	Glycosyl transferase family 2(GALNT1)
EGJ1500222_transcript_31781	Trypsin-like serine protease
EGJ1500222_transcript_28226	Belongs to the GPI family(GPI)
EGJ1500222_transcript_40187	Belongs to the protein kinase superfamily. Tyr protein kinase family(KDR)
EGJ1500222_transcript_2121	succinate dehydrogenase (ubiquinone) activity(F42A8.1)
EGJ1500222_transcript_14870	Thrombospondin type 1 repeats(mig-6)
EGJ1500222_transcript_21290	Acyl-CoA synthetase long-chain family member 2
EGJ1500222_transcript_33141	Belongs to the peptidase S1 family
EGJ1500222_transcript_29154	lymphatic endothelial cell migration(LGALS8)
EGJ1500222_transcript_1724	succinate dehydrogenase (ubiquinone) activity(F42A8.1)
EGJ1500222_transcript_27699	Belongs to the GPI family(GPI)
EGJ1500222_transcript_27982	PFAM type I phosphodiesterase nucleotide pyrophosphatase
EGJ1500222_transcript_6132	lymphatic endothelial cell migration(LGALS8)
EGJ1500222_transcript_30901	Calcium-binding protein
EGJ1500222_transcript_29483	Adenosine/AMP deaminase(ADA)
EGJ1500222_transcript_37873	#NAME?
EGJ1500222_transcript_38457	round spermatid basic protein
EGJ1500222_transcript_3478	Collagen triple helix repeat (20 copies)(COL12A1)
EGJ1500222_transcript_22983	calcium ion binding
EGJ1500222_transcript_1644	-
EGJ1500222_transcript_20251	protein dimerization activity(SREBF2)
EGJ1500222_transcript_3943	Trypsin-like serine protease
EGJ1500222_transcript_37611	Belongs to the GPI family(GPI)
EGJ1500222_transcript_1810	#NAME?
EGJ1500222_transcript_33596	Trypsin-like serine protease
EGJ1500222_transcript_1552	succinate dehydrogenase (ubiquinone) activity(F42A8.1)
EGJ1500222_transcript_35152	Deoxyribonuclease II activity. It is involved in the biological process described with DNA metabolic process(crn-7)

## Sheet: Cluster_3_GO
Class	GO_Name	GO_ID	GO_Level	P_value	EnrichmentScore	HitsGenesCountsInSelectedSet	HitsGenesCountsInBackground	AllGenesCountsInSelectedSet	AllGenesCountsInBackground	GenesOfSelectedSetInGOterm	corrected p-value(BH method)
Molecular function	cystathionine beta-synthase activity	GO:0004122	6	0	56.18139534883721	13	13	215	12079	EGJ1500222_transcript_36937,EGJ1500222_transcript_36099,EGJ1500222_transcript_26496,EGJ1500222_transcript_27986,EGJ1500222_transcript_24456,EGJ1500222_transcript_24437,EGJ1500222_transcript_24683,EGJ1500222_transcript_25759,EGJ1500222_transcript_35794,EGJ1500222_transcript_32030,EGJ1500222_transcript_33337,EGJ1500222_transcript_24601,EGJ1500222_transcript_28365,	0
Molecular function	cysteine synthase activity	GO:0004124	5	0	56.181395348837206	12	12	215	12079	EGJ1500222_transcript_36937,EGJ1500222_transcript_36099,EGJ1500222_transcript_26496,EGJ1500222_transcript_27986,EGJ1500222_transcript_24456,EGJ1500222_transcript_24437,EGJ1500222_transcript_24683,EGJ1500222_transcript_25759,EGJ1500222_transcript_35794,EGJ1500222_transcript_33337,EGJ1500222_transcript_24601,EGJ1500222_transcript_28365,	0
Molecular function	peptidase activity	GO:0008233	4	0	6.279097127222982	57	510	215	12079	EGJ1500222_transcript_32845,EGJ1500222_transcript_32849,EGJ1500222_transcript_1822,EGJ1500222_transcript_26599,EGJ1500222_transcript_35081,EGJ1500222_transcript_37234,EGJ1500222_transcript_33095,EGJ1500222_transcript_39865,EGJ1500222_transcript_36128,EGJ1500222_transcript_2982,EGJ1500222_transcript_33073,EGJ1500222_transcript_37425,EGJ1500222_transcript_6098,EGJ1500222_transcript_6609,EGJ1500222_…	0
Molecular function	serine-type peptidase activity	GO:0008236	5	0	14.882488834129061	40	151	215	12079	EGJ1500222_transcript_32845,EGJ1500222_transcript_35081,EGJ1500222_transcript_37234,EGJ1500222_transcript_33095,EGJ1500222_transcript_39865,EGJ1500222_transcript_2982,EGJ1500222_transcript_33073,EGJ1500222_transcript_6098,EGJ1500222_transcript_6609,EGJ1500222_transcript_2229,EGJ1500222_transcript_2463,EGJ1500222_transcript_37828,EGJ1500222_transcript_34301,EGJ1500222_transcript_2420,EGJ1500222_tr…	0
Molecular function	obsolete neurotransmitter binding	GO:0042165	0	0	18.02044756472137	17	53	215	12079	EGJ1500222_transcript_24359,EGJ1500222_transcript_24989,EGJ1500222_transcript_36937,EGJ1500222_transcript_36099,EGJ1500222_transcript_26496,EGJ1500222_transcript_27986,EGJ1500222_transcript_24456,EGJ1500222_transcript_24437,EGJ1500222_transcript_740,EGJ1500222_transcript_24683,EGJ1500222_transcript_25759,EGJ1500222_transcript_35794,EGJ1500222_transcript_32030,EGJ1500222_transcript_33337,EGJ150022…	0
Molecular function	nitrite reductase (NO-forming) activity	GO:0050421	6	0	52.16843853820598	13	14	215	12079	EGJ1500222_transcript_36937,EGJ1500222_transcript_36099,EGJ1500222_transcript_26496,EGJ1500222_transcript_27986,EGJ1500222_transcript_24456,EGJ1500222_transcript_24437,EGJ1500222_transcript_24683,EGJ1500222_transcript_25759,EGJ1500222_transcript_35794,EGJ1500222_transcript_32030,EGJ1500222_transcript_33337,EGJ1500222_transcript_24601,EGJ1500222_transcript_28365,	0
Molecular function	oxidoreductase activity, acting on other nitrogenous compounds as donors	GO:0016661	4	0	36.517906976744186	13	20	215	12079	EGJ1500222_transcript_36937,EGJ1500222_transcript_36099,EGJ1500222_transcript_26496,EGJ1500222_transcript_27986,EGJ1500222_transcript_24456,EGJ1500222_transcript_24437,EGJ1500222_transcript_24683,EGJ1500222_transcript_25759,EGJ1500222_transcript_35794,EGJ1500222_transcript_32030,EGJ1500222_transcript_33337,EGJ1500222_transcript_24601,EGJ1500222_transcript_28365,	0
Molecular function	oxidoreductase activity, acting on other nitrogenous compounds as donors, cytochrome as acceptor	GO:0016662	5	0	52.16843853820598	13	14	215	12079	EGJ1500222_transcript_36937,EGJ1500222_transcript_36099,EGJ1500222_transcript_26496,EGJ1500222_transcript_27986,EGJ1500222_transcript_24456,EGJ1500222_transcript_24437,EGJ1500222_transcript_24683,EGJ1500222_transcript_25759,EGJ1500222_transcript_35794,EGJ1500222_transcript_32030,EGJ1500222_transcript_33337,EGJ1500222_transcript_24601,EGJ1500222_transcript_28365,	0
Molecular function	selenocystathionine beta-synthase activity	GO:0098605	6	0	56.18139534883721	13	13	215	12079	EGJ1500222_transcript_36937,EGJ1500222_transcript_36099,EGJ1500222_transcript_26496,EGJ1500222_transcript_27986,EGJ1500222_transcript_24456,EGJ1500222_transcript_24437,EGJ1500222_transcript_24683,EGJ1500222_transcript_25759,EGJ1500222_transcript_35794,EGJ1500222_transcript_32030,EGJ1500222_transcript_33337,EGJ1500222_transcript_24601,EGJ1500222_transcript_28365,	0
Molecular function	oxygen binding	GO:0019825	4	0	40.57545219638243	13	18	215	12079	EGJ1500222_transcript_36937,EGJ1500222_transcript_36099,EGJ1500222_transcript_26496,EGJ1500222_transcript_27986,EGJ1500222_transcript_24456,EGJ1500222_transcript_24437,EGJ1500222_transcript_24683,EGJ1500222_transcript_25759,EGJ1500222_transcript_35794,EGJ1500222_transcript_32030,EGJ1500222_transcript_33337,EGJ1500222_transcript_24601,EGJ1500222_transcript_28365,	0
Molecular function	carbon monoxide binding	GO:0070025	4	0	56.18139534883721	13	13	215	12079	EGJ1500222_transcript_36937,EGJ1500222_transcript_36099,EGJ1500222_transcript_26496,EGJ1500222_transcript_27986,EGJ1500222_transcript_24456,EGJ1500222_transcript_24437,EGJ1500222_transcript_24683,EGJ1500222_transcript_25759,EGJ1500222_transcript_35794,EGJ1500222_transcript_32030,EGJ1500222_transcript_33337,EGJ1500222_transcript_24601,EGJ1500222_transcript_28365,	0
Molecular function	nitric oxide binding	GO:0070026	4	0	36.517906976744186	13	20	215	12079	EGJ1500222_transcript_36937,EGJ1500222_transcript_36099,EGJ1500222_transcript_26496,EGJ1500222_transcript_27986,EGJ1500222_transcript_24456,EGJ1500222_transcript_24437,EGJ1500222_transcript_24683,EGJ1500222_transcript_25759,EGJ1500222_transcript_35794,EGJ1500222_transcript_32030,EGJ1500222_transcript_33337,EGJ1500222_transcript_24601,EGJ1500222_transcript_28365,	0
Molecular function	hydrolase activity	GO:0016787	3	0	2.2327958030385715	105	2642	215	12079	EGJ1500222_transcript_32837,EGJ1500222_transcript_870,EGJ1500222_transcript_32845,EGJ1500222_transcript_32849,EGJ1500222_transcript_1818,EGJ1500222_transcript_1822,EGJ1500222_transcript_32829,EGJ1500222_transcript_26599,EGJ1500222_transcript_35081,EGJ1500222_transcript_1803,EGJ1500222_transcript_37234,EGJ1500222_transcript_33095,EGJ1500222_transcript_39865,EGJ1500222_transcript_35280,EGJ1500222_t…	0
Molecular function	S-adenosyl-L-methionine binding	GO:1904047	6	0	29.21432558139535	13	25	215	12079	EGJ1500222_transcript_36937,EGJ1500222_transcript_36099,EGJ1500222_transcript_26496,EGJ1500222_transcript_27986,EGJ1500222_transcript_24456,EGJ1500222_transcript_24437,EGJ1500222_transcript_24683,EGJ1500222_transcript_25759,EGJ1500222_transcript_35794,EGJ1500222_transcript_32030,EGJ1500222_transcript_33337,EGJ1500222_transcript_24601,EGJ1500222_transcript_28365,	0
Molecular function	nitrite reductase activity	GO:0098809	5	0	52.16843853820598	13	14	215	12079	EGJ1500222_transcript_36937,EGJ1500222_transcript_36099,EGJ1500222_transcript_26496,EGJ1500222_transcript_27986,EGJ1500222_transcript_24456,EGJ1500222_transcript_24437,EGJ1500222_transcript_24683,EGJ1500222_transcript_25759,EGJ1500222_transcript_35794,EGJ1500222_transcript_32030,EGJ1500222_transcript_33337,EGJ1500222_transcript_24601,EGJ1500222_transcript_28365,	0
Molecular function	nucleoside diphosphate phosphatase activity	GO:0017110	7	0	36.517906976744186	13	20	215	12079	EGJ1500222_transcript_1803,EGJ1500222_transcript_1408,EGJ1500222_transcript_6826,EGJ1500222_transcript_1372,EGJ1500222_transcript_36983,EGJ1500222_transcript_31427,EGJ1500222_transcript_1564,EGJ1500222_transcript_914,EGJ1500222_transcript_15933,EGJ1500222_transcript_1494,EGJ1500222_transcript_36801,EGJ1500222_transcript_1090,EGJ1500222_transcript_39278,	0
Molecular function	serine hydrolase activity	GO:0017171	4	0	13.702779353374929	40	164	215	12079	EGJ1500222_transcript_32845,EGJ1500222_transcript_35081,EGJ1500222_transcript_37234,EGJ1500222_transcript_33095,EGJ1500222_transcript_39865,EGJ1500222_transcript_2982,EGJ1500222_transcript_33073,EGJ1500222_transcript_6098,EGJ1500222_transcript_6609,EGJ1500222_transcript_2229,EGJ1500222_transcript_2463,EGJ1500222_transcript_37828,EGJ1500222_transcript_34301,EGJ1500222_transcript_2420,EGJ1500222_tr…	0
Molecular function	endopeptidase activity	GO:0004175	5	1.1102230246251565E-16	7.653697337377823	47	345	215	12079	EGJ1500222_transcript_32845,EGJ1500222_transcript_32849,EGJ1500222_transcript_1822,EGJ1500222_transcript_26599,EGJ1500222_transcript_35081,EGJ1500222_transcript_37234,EGJ1500222_transcript_33095,EGJ1500222_transcript_39865,EGJ1500222_transcript_36128,EGJ1500222_transcript_2982,EGJ1500222_transcript_37425,EGJ1500222_transcript_2229,EGJ1500222_transcript_35402,EGJ1500222_transcript_2463,EGJ1500222_…	3.3615086023372796E-15
Molecular function	serine-type endopeptidase activity	GO:0004252	6	1.1102230246251565E-16	17.243794612019343	31	101	215	12079	EGJ1500222_transcript_32845,EGJ1500222_transcript_35081,EGJ1500222_transcript_37234,EGJ1500222_transcript_33095,EGJ1500222_transcript_39865,EGJ1500222_transcript_2982,EGJ1500222_transcript_2229,EGJ1500222_transcript_2463,EGJ1500222_transcript_34301,EGJ1500222_transcript_2420,EGJ1500222_transcript_42105,EGJ1500222_transcript_41471,EGJ1500222_transcript_8821,EGJ1500222_transcript_3149,EGJ1500222_tr…	3.3615086023372796E-15
Molecular function	modified amino acid binding	GO:0072341	3	3.9968028886505635E-15	13.451883393383557	17	71	215	12079	EGJ1500222_transcript_16744,EGJ1500222_transcript_36937,EGJ1500222_transcript_36099,EGJ1500222_transcript_37391,EGJ1500222_transcript_26496,EGJ1500222_transcript_27986,EGJ1500222_transcript_24456,EGJ1500222_transcript_24437,EGJ1500222_transcript_24683,EGJ1500222_transcript_509,EGJ1500222_transcript_25759,EGJ1500222_transcript_35794,EGJ1500222_transcript_32030,EGJ1500222_transcript_33337,EGJ150022…	1.0891287871572786E-13
Molecular function	pyridoxal phosphate binding	GO:0030170	6	8.215650382226158E-15	21.48112175102599	13	34	215	12079	EGJ1500222_transcript_36937,EGJ1500222_transcript_36099,EGJ1500222_transcript_26496,EGJ1500222_transcript_27986,EGJ1500222_transcript_24456,EGJ1500222_transcript_24437,EGJ1500222_transcript_24683,EGJ1500222_transcript_25759,EGJ1500222_transcript_35794,EGJ1500222_transcript_32030,EGJ1500222_transcript_33337,EGJ1500222_transcript_24601,EGJ1500222_transcript_28365,	2.1321568849110743E-13
Molecular function	vitamin B6 binding	GO:0070279	5	8.215650382226158E-15	21.48112175102599	13	34	215	12079	EGJ1500222_transcript_36937,EGJ1500222_transcript_36099,EGJ1500222_transcript_26496,EGJ1500222_transcript_27986,EGJ1500222_transcript_24456,EGJ1500222_transcript_24437,EGJ1500222_transcript_24683,EGJ1500222_transcript_25759,EGJ1500222_transcript_35794,EGJ1500222_transcript_32030,EGJ1500222_transcript_33337,EGJ1500222_transcript_24601,EGJ1500222_transcript_28365,	2.1321568849110743E-13
Molecular function	ADP phosphatase activity	GO:0043262	8	1.0169642905566434E-13	38.894812164579605	9	13	215	12079	EGJ1500222_transcript_1803,EGJ1500222_transcript_6826,EGJ1500222_transcript_1372,EGJ1500222_transcript_31427,EGJ1500222_transcript_914,EGJ1500222_transcript_1494,EGJ1500222_transcript_36801,EGJ1500222_transcript_1090,EGJ1500222_transcript_39278,	2.4097632102320463E-12
Molecular function	catalytic activity	GO:0003824	2	3.560485239972877E-13	1.5213917856802524	152	5613	215	12079	EGJ1500222_transcript_32837,EGJ1500222_transcript_870,EGJ1500222_transcript_32845,EGJ1500222_transcript_32849,EGJ1500222_transcript_1818,EGJ1500222_transcript_1822,EGJ1500222_transcript_32829,EGJ1500222_transcript_26599,EGJ1500222_transcript_35081,EGJ1500222_transcript_27699,EGJ1500222_transcript_1803,EGJ1500222_transcript_37234,EGJ1500222_transcript_809,EGJ1500222_transcript_33095,EGJ1500222_tra…	8.085268565771742E-12
Molecular function	serpin family protein binding	GO:0097655	4	5.133671265866724E-13	56.18139534883721	7	7	215	12079	EGJ1500222_transcript_33095,EGJ1500222_transcript_34301,EGJ1500222_transcript_2420,EGJ1500222_transcript_32984,EGJ1500222_transcript_41861,EGJ1500222_transcript_36899,EGJ1500222_transcript_1983,	1.1191403359589458E-11
Molecular function	heme binding	GO:0020037	5	1.7669199436909366E-12	13.108992248062016	14	60	215	12079	EGJ1500222_transcript_37638,EGJ1500222_transcript_36937,EGJ1500222_transcript_36099,EGJ1500222_transcript_26496,EGJ1500222_transcript_27986,EGJ1500222_transcript_24456,EGJ1500222_transcript_24437,EGJ1500222_transcript_24683,EGJ1500222_transcript_25759,EGJ1500222_transcript_35794,EGJ1500222_transcript_32030,EGJ1500222_transcript_33337,EGJ1500222_transcript_24601,EGJ1500222_transcript_28365,	3.703736035813694E-11
Molecular function	hydro-lyase activity	GO:0016836	5	3.2860381082855383E-12	14.320747834017327	13	51	215	12079	EGJ1500222_transcript_36937,EGJ1500222_transcript_36099,EGJ1500222_transcript_26496,EGJ1500222_transcript_27986,EGJ1500222_transcript_24456,EGJ1500222_transcript_24437,EGJ1500222_transcript_24683,EGJ1500222_transcript_25759,EGJ1500222_transcript_35794,EGJ1500222_transcript_32030,EGJ1500222_transcript_33337,EGJ1500222_transcript_24601,EGJ1500222_transcript_28365,	6.63292877413192E-11
Molecular function	ADP-ribose diphosphatase activity	GO:0047631	7	4.047540080875933E-12	49.158720930232555	7	8	215	12079	EGJ1500222_transcript_1803,EGJ1500222_transcript_1372,EGJ1500222_transcript_31427,EGJ1500222_transcript_1494,EGJ1500222_transcript_36801,EGJ1500222_transcript_1090,EGJ1500222_transcript_39278,	7.878247657419227E-11
Molecular function	ADP-sugar diphosphatase activity	GO:0019144	7	4.047540080875933E-12	49.158720930232555	7	8	215	12079	EGJ1500222_transcript_1803,EGJ1500222_transcript_1372,EGJ1500222_transcript_31427,EGJ1500222_transcript_1494,EGJ1500222_transcript_36801,EGJ1500222_transcript_1090,EGJ1500222_transcript_39278,	7.878247657419227E-11
Molecular function	cysteine-type endopeptidase activity	GO:0004197	6	6.332712132461893E-12	8.843367786391042	17	108	215	12079	EGJ1500222_transcript_32849,EGJ1500222_transcript_1822,EGJ1500222_transcript_26599,EGJ1500222_transcript_36128,EGJ1500222_transcript_37425,EGJ1500222_transcript_35402,EGJ1500222_transcript_32560,EGJ1500222_transcript_2072,EGJ1500222_transcript_32730,EGJ1500222_transcript_40105,EGJ1500222_transcript_28681,EGJ1500222_transcript_28411,EGJ1500222_transcript_1796,EGJ1500222_transcript_1758,EGJ1500222_…	1.1504427040639105E-10
Molecular function	tetrapyrrole binding	GO:0046906	4	1.1075251826753174E-11	11.566757865937072	14	68	215	12079	EGJ1500222_transcript_37638,EGJ1500222_transcript_36937,EGJ1500222_transcript_36099,EGJ1500222_transcript_26496,EGJ1500222_transcript_27986,EGJ1500222_transcript_24456,EGJ1500222_transcript_24437,EGJ1500222_transcript_24683,EGJ1500222_transcript_25759,EGJ1500222_transcript_35794,EGJ1500222_transcript_32030,EGJ1500222_transcript_33337,EGJ1500222_transcript_24601,EGJ1500222_transcript_28365,	1.9471007243808E-10
Molecular function	carbon-oxygen lyase activity	GO:0016835	4	4.825584376533243E-11	11.779969992498124	13	62	215	12079	EGJ1500222_transcript_36937,EGJ1500222_transcript_36099,EGJ1500222_transcript_26496,EGJ1500222_transcript_27986,EGJ1500222_transcript_24456,EGJ1500222_transcript_24437,EGJ1500222_transcript_24683,EGJ1500222_transcript_25759,EGJ1500222_transcript_35794,EGJ1500222_transcript_32030,EGJ1500222_transcript_33337,EGJ1500222_transcript_24601,EGJ1500222_transcript_28365,	8.218573391283179E-10
Molecular function	glucose-6-phosphate isomerase activity	GO:0004347	6	5.1156523461770576E-11	29.96341085271318	8	15	215	12079	EGJ1500222_transcript_27699,EGJ1500222_transcript_27849,EGJ1500222_transcript_23468,EGJ1500222_transcript_37611,EGJ1500222_transcript_29570,EGJ1500222_transcript_28226,EGJ1500222_transcript_1569,EGJ1500222_transcript_27906,	8.448577359595444E-10
Molecular function	integrin binding	GO:0005178	5	5.244253920011488E-10	5.243596899224806	21	225	215	12079	EGJ1500222_transcript_29869,EGJ1500222_transcript_15213,EGJ1500222_transcript_4703,EGJ1500222_transcript_39865,EGJ1500222_transcript_17845,EGJ1500222_transcript_40187,EGJ1500222_transcript_29154,EGJ1500222_transcript_39142,EGJ1500222_transcript_6132,EGJ1500222_transcript_509,EGJ1500222_transcript_1746,EGJ1500222_transcript_37725,EGJ1500222_transcript_20073,EGJ1500222_transcript_13957,EGJ1500222_t…	8.406230548253708E-9
Molecular function	vitamin binding	GO:0019842	4	5.753999499091833E-10	8.739328165374676	14	90	215	12079	EGJ1500222_transcript_36937,EGJ1500222_transcript_36099,EGJ1500222_transcript_26496,EGJ1500222_transcript_27986,EGJ1500222_transcript_24456,EGJ1500222_transcript_40939,EGJ1500222_transcript_24437,EGJ1500222_transcript_24683,EGJ1500222_transcript_25759,EGJ1500222_transcript_35794,EGJ1500222_transcript_32030,EGJ1500222_transcript_33337,EGJ1500222_transcript_24601,EGJ1500222_transcript_28365,	8.959799220014425E-9
Molecular function	transferase activity, transferring alkyl or aryl (other than methyl) groups	GO:0016765	4	5.998740393309276E-10	9.738108527131782	13	75	215	12079	EGJ1500222_transcript_36937,EGJ1500222_transcript_36099,EGJ1500222_transcript_26496,EGJ1500222_transcript_27986,EGJ1500222_transcript_24456,EGJ1500222_transcript_40939,EGJ1500222_transcript_24437,EGJ1500222_transcript_24683,EGJ1500222_transcript_25759,EGJ1500222_transcript_35794,EGJ1500222_transcript_33337,EGJ1500222_transcript_24601,EGJ1500222_transcript_28365,	9.081426428759876E-9
Molecular function	carbohydrate binding	GO:0030246	3	1.1189945636758125E-9	4.790661618893095	22	258	215	12079	EGJ1500222_transcript_29869,EGJ1500222_transcript_27699,EGJ1500222_transcript_4703,EGJ1500222_transcript_27849,EGJ1500222_transcript_33297,EGJ1500222_transcript_23468,EGJ1500222_transcript_37611,EGJ1500222_transcript_34534,EGJ1500222_transcript_29154,EGJ1500222_transcript_40362,EGJ1500222_transcript_29570,EGJ1500222_transcript_28226,EGJ1500222_transcript_6132,EGJ1500222_transcript_1569,EGJ1500222…	1.6482487491981562E-8
Molecular function	catalytic activity, acting on a protein	GO:0140096	3	1.2210135125201305E-9	1.930373691147017	77	2241	215	12079	EGJ1500222_transcript_32837,EGJ1500222_transcript_32845,EGJ1500222_transcript_32849,EGJ1500222_transcript_1822,EGJ1500222_transcript_26599,EGJ1500222_transcript_35081,EGJ1500222_transcript_37234,EGJ1500222_transcript_809,EGJ1500222_transcript_33095,EGJ1500222_transcript_39865,EGJ1500222_transcript_36128,EGJ1500222_transcript_2982,EGJ1500222_transcript_33073,EGJ1500222_transcript_37425,EGJ1500222_…	1.751190432430187E-8
Molecular function	cysteine-type peptidase activity	GO:0008234	5	8.08980271660431E-9	5.651382964084217	17	169	215	12079	EGJ1500222_transcript_32849,EGJ1500222_transcript_1822,EGJ1500222_transcript_26599,EGJ1500222_transcript_36128,EGJ1500222_transcript_37425,EGJ1500222_transcript_35402,EGJ1500222_transcript_32560,EGJ1500222_transcript_2072,EGJ1500222_transcript_32730,EGJ1500222_transcript_40105,EGJ1500222_transcript_28681,EGJ1500222_transcript_28411,EGJ1500222_transcript_1796,EGJ1500222_transcript_1758,EGJ1500222_…	1.1304980719357306E-7
Molecular function	deaminase activity	GO:0019239	5	8.58433280015447E-9	23.133515731874144	7	17	215	12079	EGJ1500222_transcript_870,EGJ1500222_transcript_21845,EGJ1500222_transcript_12219,EGJ1500222_transcript_35764,EGJ1500222_transcript_37707,EGJ1500222_transcript_34876,EGJ1500222_transcript_29483,	1.1696153440210466E-7
Molecular function	manganese ion binding	GO:0030145	8	1.2039451657841482E-8	9.809449981543004	11	63	215	12079	EGJ1500222_transcript_809,EGJ1500222_transcript_33073,EGJ1500222_transcript_6098,EGJ1500222_transcript_6609,EGJ1500222_transcript_24523,EGJ1500222_transcript_32545,EGJ1500222_transcript_30979,EGJ1500222_transcript_3737,EGJ1500222_transcript_2368,EGJ1500222_transcript_31196,EGJ1500222_transcript_21760,	1.600366135005758E-7
Molecular function	intramolecular oxidoreductase activity, interconverting aldoses and ketoses	GO:0016861	5	2.024279066592527E-8	16.05182724252492	8	28	215	12079	EGJ1500222_transcript_27699,EGJ1500222_transcript_27849,EGJ1500222_transcript_23468,EGJ1500222_transcript_37611,EGJ1500222_transcript_29570,EGJ1500222_transcript_28226,EGJ1500222_transcript_1569,EGJ1500222_transcript_27906,	2.6267430745069693E-7
Molecular function	cation binding	GO:0043169	5	2.0300860770205986E-8	2.2902565491622493	49	1202	215	12079	EGJ1500222_transcript_870,EGJ1500222_transcript_8672,EGJ1500222_transcript_809,EGJ1500222_transcript_16744,EGJ1500222_transcript_24359,EGJ1500222_transcript_33073,EGJ1500222_transcript_3827,EGJ1500222_transcript_33297,EGJ1500222_transcript_22170,EGJ1500222_transcript_6098,EGJ1500222_transcript_6609,EGJ1500222_transcript_6826,EGJ1500222_transcript_24523,EGJ1500222_transcript_34534,EGJ1500222_trans…	2.5730160743633167E-7
Molecular function	deoxyribonuclease II activity	GO:0004531	9	2.5070549636296846E-8	28.090697674418603	6	12	215	12079	EGJ1500222_transcript_1818,EGJ1500222_transcript_2711,EGJ1500222_transcript_35152,EGJ1500222_transcript_1302,EGJ1500222_transcript_32071,EGJ1500222_transcript_971,	3.1053294435867684E-7
Molecular function	signaling receptor regulator activity	GO:0030545	3	2.5893506006013922E-8	10.600263273365512	10	53	215	12079	EGJ1500222_transcript_33073,EGJ1500222_transcript_6098,EGJ1500222_transcript_37638,EGJ1500222_transcript_6609,EGJ1500222_transcript_35436,EGJ1500222_transcript_40187,EGJ1500222_transcript_30979,EGJ1500222_transcript_2368,EGJ1500222_transcript_27070,EGJ1500222_transcript_6556,	3.135991282950575E-7
Molecular function	hydrolase activity, acting on carbon-nitrogen (but not peptide) bonds, in cyclic amidines	GO:0016814	5	4.830589706017463E-8	18.727131782945737	7	21	215	12079	EGJ1500222_transcript_870,EGJ1500222_transcript_21845,EGJ1500222_transcript_12219,EGJ1500222_transcript_35764,EGJ1500222_transcript_37707,EGJ1500222_transcript_34876,EGJ1500222_transcript_29483,	5.723198673433734E-7
Molecular function	signaling receptor activator activity	GO:0030546	4	5.061076668866349E-8	11.758896700919415	9	43	215	12079	EGJ1500222_transcript_33073,EGJ1500222_transcript_6098,EGJ1500222_transcript_6609,EGJ1500222_transcript_35436,EGJ1500222_transcript_40187,EGJ1500222_transcript_30979,EGJ1500222_transcript_2368,EGJ1500222_transcript_27070,EGJ1500222_transcript_6556,	5.868695286238638E-7
Molecular function	intramolecular oxidoreductase activity	GO:0016860	4	6.884997594269748E-8	8.351288497800125	11	74	215	12079	EGJ1500222_transcript_27699,EGJ1500222_transcript_27849,EGJ1500222_transcript_23468,EGJ1500222_transcript_37611,EGJ1500222_transcript_29570,EGJ1500222_transcript_28226,EGJ1500222_transcript_1569,EGJ1500222_transcript_35587,EGJ1500222_transcript_27906,EGJ1500222_transcript_19070,EGJ1500222_transcript_31132,	7.817341018493776E-7
Molecular function	DNA endonuclease activity, producing 3'-phosphomonoesters	GO:0016889	8	7.908297883219007E-8	24.077740863787376	6	14	215	12079	EGJ1500222_transcript_1818,EGJ1500222_transcript_2711,EGJ1500222_transcript_35152,EGJ1500222_transcript_1302,EGJ1500222_transcript_32071,EGJ1500222_transcript_971,	8.795963972151752E-7
Molecular function	UDP phosphatase activity	GO:0045134	8	9.145920965014653E-8	35.11337209302325	5	8	215	12079	EGJ1500222_transcript_1408,EGJ1500222_transcript_6826,EGJ1500222_transcript_36983,EGJ1500222_transcript_1564,EGJ1500222_transcript_15933,	9.969053851865972E-7
Molecular function	GDP phosphatase activity	GO:0004382	8	9.145920965014653E-8	35.11337209302325	5	8	215	12079	EGJ1500222_transcript_1408,EGJ1500222_transcript_6826,EGJ1500222_transcript_36983,EGJ1500222_transcript_1564,EGJ1500222_transcript_15933,	9.969053851865972E-7
Molecular function	lyase activity	GO:0016829	3	3.190559932919612E-7	5.387257088244664	14	146	215	12079	EGJ1500222_transcript_22170,EGJ1500222_transcript_36937,EGJ1500222_transcript_36099,EGJ1500222_transcript_26496,EGJ1500222_transcript_27986,EGJ1500222_transcript_24456,EGJ1500222_transcript_24437,EGJ1500222_transcript_24683,EGJ1500222_transcript_25759,EGJ1500222_transcript_35794,EGJ1500222_transcript_32030,EGJ1500222_transcript_33337,EGJ1500222_transcript_24601,EGJ1500222_transcript_28365,	3.3439522373869013E-6
Molecular function	fibronectin binding	GO:0001968	4	3.38586249037931E-7	11.52438878950507	8	39	215	12079	EGJ1500222_transcript_15213,EGJ1500222_transcript_17845,EGJ1500222_transcript_39142,EGJ1500222_transcript_37725,EGJ1500222_transcript_20073,EGJ1500222_transcript_13957,EGJ1500222_transcript_20237,EGJ1500222_transcript_19429,	3.4816887872768376E-6
Molecular function	galactoside binding	GO:0016936	4	6.631740995244328E-7	17.741493268053855	6	19	215	12079	EGJ1500222_transcript_29869,EGJ1500222_transcript_4703,EGJ1500222_transcript_29154,EGJ1500222_transcript_6132,EGJ1500222_transcript_1746,EGJ1500222_transcript_33757,	6.454105075728855E-6
Molecular function	growth factor activity	GO:0008083	6	1.2202315367026983E-6	23.40891472868217	5	12	215	12079	EGJ1500222_transcript_33073,EGJ1500222_transcript_6098,EGJ1500222_transcript_6609,EGJ1500222_transcript_30979,EGJ1500222_transcript_2368,	1.1667126096543343E-5
Molecular function	extracellular matrix binding	GO:0050840	3	2.0286502910860094E-6	6.768842813112917	10	83	215	12079	EGJ1500222_transcript_26599,EGJ1500222_transcript_15213,EGJ1500222_transcript_17845,EGJ1500222_transcript_39142,EGJ1500222_transcript_28681,EGJ1500222_transcript_37725,EGJ1500222_transcript_20073,EGJ1500222_transcript_13957,EGJ1500222_transcript_20237,EGJ1500222_transcript_19429,	1.906231739037716E-5
Molecular function	intramolecular transferase activity	GO:0016866	4	3.938053350305282E-6	8.480210618692409	8	53	215	12079	EGJ1500222_transcript_27699,EGJ1500222_transcript_27849,EGJ1500222_transcript_23468,EGJ1500222_transcript_37611,EGJ1500222_transcript_29570,EGJ1500222_transcript_28226,EGJ1500222_transcript_1569,EGJ1500222_transcript_27906,	3.637693349010811E-5
Molecular function	monosaccharide binding	GO:0048029	4	6.324170469751422E-6	4.885338725985844	12	138	215	12079	EGJ1500222_transcript_27699,EGJ1500222_transcript_27849,EGJ1500222_transcript_33297,EGJ1500222_transcript_23468,EGJ1500222_transcript_37611,EGJ1500222_transcript_34534,EGJ1500222_transcript_29570,EGJ1500222_transcript_28226,EGJ1500222_transcript_1569,EGJ1500222_transcript_27906,EGJ1500222_transcript_1452,EGJ1500222_transcript_2312,	5.302573701560808E-5
Molecular function	cell adhesion molecule binding	GO:0050839	4	6.717856628091212E-6	2.9150724001755157	22	424	215	12079	EGJ1500222_transcript_29869,EGJ1500222_transcript_15213,EGJ1500222_transcript_4703,EGJ1500222_transcript_39865,EGJ1500222_transcript_17845,EGJ1500222_transcript_40187,EGJ1500222_transcript_29154,EGJ1500222_transcript_39142,EGJ1500222_transcript_6132,EGJ1500222_transcript_509,EGJ1500222_transcript_1746,EGJ1500222_transcript_37725,EGJ1500222_transcript_20073,EGJ1500222_transcript_13957,EGJ1500222_t…	5.464525167626434E-5
Molecular function	endonuclease activity, active with either ribo- or deoxyribonucleic acids and producing 3'-phosphomonoesters	GO:0016894	7	1.0005043049154949E-5	11.623736968724941	6	29	215	12079	EGJ1500222_transcript_1818,EGJ1500222_transcript_2711,EGJ1500222_transcript_35152,EGJ1500222_transcript_1302,EGJ1500222_transcript_32071,EGJ1500222_transcript_971,	8.018747737925658E-5
Molecular function	sulfur compound binding	GO:1901681	3	1.0056047196393969E-5	3.7960402262727846	15	222	215	12079	EGJ1500222_transcript_3827,EGJ1500222_transcript_36937,EGJ1500222_transcript_36099,EGJ1500222_transcript_26496,EGJ1500222_transcript_27986,EGJ1500222_transcript_24456,EGJ1500222_transcript_24437,EGJ1500222_transcript_24683,EGJ1500222_transcript_25759,EGJ1500222_transcript_35794,EGJ1500222_transcript_32030,EGJ1500222_transcript_33337,EGJ1500222_transcript_24601,EGJ1500222_transcript_41364,EGJ15002…	7.942819887006831E-5
Molecular function	acetylgalactosaminyltransferase activity	GO:0008376	6	1.5053705439194154E-5	10.873818454613652	6	31	215	12079	EGJ1500222_transcript_809,EGJ1500222_transcript_24523,EGJ1500222_transcript_32545,EGJ1500222_transcript_3737,EGJ1500222_transcript_31196,EGJ1500222_transcript_21760,	1.1720384949086877E-4
Molecular function	ubiquitin protein ligase binding	GO:0031625	6	1.5545740919442608E-5	2.6864284678238164	23	481	215	12079	EGJ1500222_transcript_27699,EGJ1500222_transcript_27849,EGJ1500222_transcript_23468,EGJ1500222_transcript_37611,EGJ1500222_transcript_34750,EGJ1500222_transcript_36937,EGJ1500222_transcript_29570,EGJ1500222_transcript_28226,EGJ1500222_transcript_36099,EGJ1500222_transcript_26496,EGJ1500222_transcript_1569,EGJ1500222_transcript_27986,EGJ1500222_transcript_24456,EGJ1500222_transcript_24437,EGJ15002…	1.1932998311403129E-4
Molecular function	ubiquitin-like protein ligase binding	GO:0044389	5	3.1536216690053465E-5	2.5689306024319203	23	503	215	12079	EGJ1500222_transcript_27699,EGJ1500222_transcript_27849,EGJ1500222_transcript_23468,EGJ1500222_transcript_37611,EGJ1500222_transcript_34750,EGJ1500222_transcript_36937,EGJ1500222_transcript_29570,EGJ1500222_transcript_28226,EGJ1500222_transcript_36099,EGJ1500222_transcript_26496,EGJ1500222_transcript_1569,EGJ1500222_transcript_27986,EGJ1500222_transcript_24456,EGJ1500222_transcript_24437,EGJ15002…	2.3544161775450873E-4
Molecular function	receptor ligand activity	GO:0048018	5	3.697471579233724E-5	9.363565891472868	6	36	215	12079	EGJ1500222_transcript_33073,EGJ1500222_transcript_6098,EGJ1500222_transcript_6609,EGJ1500222_transcript_35436,EGJ1500222_transcript_30979,EGJ1500222_transcript_2368,	2.7231378522734863E-4
Molecular function	oxidoreductase activity	GO:0016491	3	3.910732574374798E-5	2.533670770633835	23	510	215	12079	EGJ1500222_transcript_27641,EGJ1500222_transcript_22170,EGJ1500222_transcript_22135,EGJ1500222_transcript_37638,EGJ1500222_transcript_36937,EGJ1500222_transcript_17121,EGJ1500222_transcript_42530,EGJ1500222_transcript_36099,EGJ1500222_transcript_26496,EGJ1500222_transcript_28839,EGJ1500222_transcript_27986,EGJ1500222_transcript_24456,EGJ1500222_transcript_35587,EGJ1500222_transcript_24437,EGJ1500…	2.8417990040456863E-4
Molecular function	obsolete coenzyme binding	GO:0050662	0	7.604196191779433E-5	3.361280063605645	14	234	215	12079	EGJ1500222_transcript_36937,EGJ1500222_transcript_42530,EGJ1500222_transcript_36099,EGJ1500222_transcript_26496,EGJ1500222_transcript_27986,EGJ1500222_transcript_24456,EGJ1500222_transcript_24437,EGJ1500222_transcript_24683,EGJ1500222_transcript_25759,EGJ1500222_transcript_35794,EGJ1500222_transcript_32030,EGJ1500222_transcript_33337,EGJ1500222_transcript_24601,EGJ1500222_transcript_28365,	5.313188364768963E-4
Molecular function	polypeptide N-acetylgalactosaminyltransferase activity	GO:0004653	7	1.0002844106049569E-4	10.403962101636521	5	27	215	12079	EGJ1500222_transcript_24523,EGJ1500222_transcript_32545,EGJ1500222_transcript_3737,EGJ1500222_transcript_31196,EGJ1500222_transcript_21760,	6.73030868863829E-4
Molecular function	ammonium ion binding	GO:0070405	6	1.9501717685699305E-4	7.022674418604651	6	48	215	12079	EGJ1500222_transcript_16744,EGJ1500222_transcript_24359,EGJ1500222_transcript_24989,EGJ1500222_transcript_37391,EGJ1500222_transcript_740,EGJ1500222_transcript_6775,	0.0012077768339438773
Molecular function	ligand-gated channel activity	GO:0022834	7	1.952978220872703E-4	4.435373317013464	9	114	215	12079	EGJ1500222_transcript_15213,EGJ1500222_transcript_24359,EGJ1500222_transcript_17845,EGJ1500222_transcript_33007,EGJ1500222_transcript_18067,EGJ1500222_transcript_21395,EGJ1500222_transcript_20073,EGJ1500222_transcript_20237,EGJ1500222_transcript_40498,	0.0011959248655905878
Molecular function	gated channel activity	GO:0022836	6	1.952978220872703E-4	4.435373317013464	9	114	215	12079	EGJ1500222_transcript_15213,EGJ1500222_transcript_24359,EGJ1500222_transcript_17845,EGJ1500222_transcript_33007,EGJ1500222_transcript_18067,EGJ1500222_transcript_21395,EGJ1500222_transcript_20073,EGJ1500222_transcript_20237,EGJ1500222_transcript_40498,	0.0011959248655905878
Molecular function	monoatomic ion-gated channel activity	GO:0022839	8	1.952978220872703E-4	4.435373317013464	9	114	215	12079	EGJ1500222_transcript_15213,EGJ1500222_transcript_24359,EGJ1500222_transcript_17845,EGJ1500222_transcript_33007,EGJ1500222_transcript_18067,EGJ1500222_transcript_21395,EGJ1500222_transcript_20073,EGJ1500222_transcript_20237,EGJ1500222_transcript_40498,	0.0011959248655905878
Molecular function	endonuclease activity	GO:0004519	6	2.0643232489803154E-4	3.678543743078627	11	168	215	12079	EGJ1500222_transcript_1818,EGJ1500222_transcript_33073,EGJ1500222_transcript_6098,EGJ1500222_transcript_2711,EGJ1500222_transcript_6609,EGJ1500222_transcript_30979,EGJ1500222_transcript_35152,EGJ1500222_transcript_1302,EGJ1500222_transcript_32071,EGJ1500222_transcript_971,EGJ1500222_transcript_2368,	0.0012228871420589913
Molecular function	voltage-gated monoatomic ion channel activity	GO:0005244	8	3.388565445604508E-4	6.360157964019307	6	53	215	12079	EGJ1500222_transcript_15213,EGJ1500222_transcript_17845,EGJ1500222_transcript_33007,EGJ1500222_transcript_18067,EGJ1500222_transcript_20073,EGJ1500222_transcript_20237,	0.0018467681678544568
Molecular function	voltage-gated channel activity	GO:0022832	7	3.388565445604508E-4	6.360157964019307	6	53	215	12079	EGJ1500222_transcript_15213,EGJ1500222_transcript_17845,EGJ1500222_transcript_33007,EGJ1500222_transcript_18067,EGJ1500222_transcript_20073,EGJ1500222_transcript_20237,	0.0018467681678544568
Molecular function	isomerase activity	GO:0016853	3	4.516390930936476E-4	3.3586703741152677	11	184	215	12079	EGJ1500222_transcript_27699,EGJ1500222_transcript_27849,EGJ1500222_transcript_23468,EGJ1500222_transcript_37611,EGJ1500222_transcript_29570,EGJ1500222_transcript_28226,EGJ1500222_transcript_1569,EGJ1500222_transcript_35587,EGJ1500222_transcript_27906,EGJ1500222_transcript_19070,EGJ1500222_transcript_31132,	0.0024131696640788034
Molecular function	growth factor binding	GO:0019838	4	6.778182482106709E-4	4.1615848406546085	8	108	215	12079	EGJ1500222_transcript_15213,EGJ1500222_transcript_17845,EGJ1500222_transcript_37638,EGJ1500222_transcript_40187,EGJ1500222_transcript_20073,EGJ1500222_transcript_20237,EGJ1500222_transcript_27070,EGJ1500222_transcript_6556,	0.0035520283199501506
Molecular function	hydrolase activity, acting on carbon-nitrogen (but not peptide) bonds	GO:0016810	4	6.831775876624535E-4	3.7454263565891472	9	135	215	12079	EGJ1500222_transcript_870,EGJ1500222_transcript_3827,EGJ1500222_transcript_21845,EGJ1500222_transcript_40706,EGJ1500222_transcript_12219,EGJ1500222_transcript_35764,EGJ1500222_transcript_37707,EGJ1500222_transcript_34876,EGJ1500222_transcript_29483,	0.0035460170026289256
Molecular function	DNA endonuclease activity	GO:0004520	7	7.283650896758864E-4	5.5260388867708725	6	61	215	12079	EGJ1500222_transcript_1818,EGJ1500222_transcript_2711,EGJ1500222_transcript_35152,EGJ1500222_transcript_1302,EGJ1500222_transcript_32071,EGJ1500222_transcript_971,	0.0037448959799373407
Molecular function	cytokine binding	GO:0019955	4	8.487212885226469E-4	6.688261351052049	5	42	215	12079	EGJ1500222_transcript_15213,EGJ1500222_transcript_17845,EGJ1500222_transcript_37638,EGJ1500222_transcript_20073,EGJ1500222_transcript_20237,	0.004243606442613235
Molecular function	UDP-glycosyltransferase activity	GO:0008194	5	9.330286855361303E-4	3.5860465116279068	9	141	215	12079	EGJ1500222_transcript_809,EGJ1500222_transcript_24523,EGJ1500222_transcript_32545,EGJ1500222_transcript_40362,EGJ1500222_transcript_3737,EGJ1500222_transcript_34038,EGJ1500222_transcript_31196,EGJ1500222_transcript_3886,EGJ1500222_transcript_21760,	0.004581086789344063
Molecular function	obsolete cofactor binding	GO:0048037	0	0.0010930837481282207	2.4859024490635933	15	339	215	12079	EGJ1500222_transcript_37638,EGJ1500222_transcript_36937,EGJ1500222_transcript_42530,EGJ1500222_transcript_36099,EGJ1500222_transcript_26496,EGJ1500222_transcript_27986,EGJ1500222_transcript_24456,EGJ1500222_transcript_24437,EGJ1500222_transcript_24683,EGJ1500222_transcript_25759,EGJ1500222_transcript_35794,EGJ1500222_transcript_32030,EGJ1500222_transcript_33337,EGJ1500222_transcript_24601,EGJ1500…	0.005271952590529914
Molecular function	protein homodimerization activity	GO:0042803	5	0.0015983428747791129	1.659171642787645	36	1219	215	12079	EGJ1500222_transcript_39674,EGJ1500222_transcript_35081,EGJ1500222_transcript_37234,EGJ1500222_transcript_809,EGJ1500222_transcript_39865,EGJ1500222_transcript_16744,EGJ1500222_transcript_33007,EGJ1500222_transcript_6826,EGJ1500222_transcript_2229,EGJ1500222_transcript_23893,EGJ1500222_transcript_36937,EGJ1500222_transcript_18067,EGJ1500222_transcript_4856,EGJ1500222_transcript_40187,EGJ1500222_t…	0.007641200585566811
Molecular function	DNA nuclease activity	GO:0004536	6	0.0018718875362307985	4.61764893278114	6	73	215	12079	EGJ1500222_transcript_1818,EGJ1500222_transcript_2711,EGJ1500222_transcript_35152,EGJ1500222_transcript_1302,EGJ1500222_transcript_32071,EGJ1500222_transcript_971,	0.008719476130305855
Molecular function	nuclease activity	GO:0004518	5	0.0029417652826136953	2.6637730553327987	11	232	215	12079	EGJ1500222_transcript_1818,EGJ1500222_transcript_33073,EGJ1500222_transcript_6098,EGJ1500222_transcript_2711,EGJ1500222_transcript_6609,EGJ1500222_transcript_30979,EGJ1500222_transcript_35152,EGJ1500222_transcript_1302,EGJ1500222_transcript_32071,EGJ1500222_transcript_971,EGJ1500222_transcript_2368,	0.013472790580037511
Molecular function	calcium ion binding	GO:0005509	7	0.0030349318076775544	2.410422902755392	13	303	215	12079	EGJ1500222_transcript_8672,EGJ1500222_transcript_16744,EGJ1500222_transcript_22170,EGJ1500222_transcript_6826,EGJ1500222_transcript_39142,EGJ1500222_transcript_37391,EGJ1500222_transcript_37361,EGJ1500222_transcript_30901,EGJ1500222_transcript_37725,EGJ1500222_transcript_13957,EGJ1500222_transcript_40498,EGJ1500222_transcript_19429,EGJ1500222_transcript_2153,	0.01378364862653556
Molecular function	metal ion binding	GO:0046872	6	0.00363816794875671	1.637344855339518	32	1098	215	12079	EGJ1500222_transcript_870,EGJ1500222_transcript_8672,EGJ1500222_transcript_809,EGJ1500222_transcript_16744,EGJ1500222_transcript_33073,EGJ1500222_transcript_3827,EGJ1500222_transcript_33297,EGJ1500222_transcript_22170,EGJ1500222_transcript_6098,EGJ1500222_transcript_6609,EGJ1500222_transcript_6826,EGJ1500222_transcript_24523,EGJ1500222_transcript_34534,EGJ1500222_transcript_32545,EGJ1500222_trans…	0.015736520095812754
Molecular function	monoatomic ion channel activity	GO:0005216	6	0.003949291151641332	2.7140770699921353	10	207	215	12079	EGJ1500222_transcript_15213,EGJ1500222_transcript_8672,EGJ1500222_transcript_24359,EGJ1500222_transcript_17845,EGJ1500222_transcript_33007,EGJ1500222_transcript_18067,EGJ1500222_transcript_21395,EGJ1500222_transcript_20073,EGJ1500222_transcript_20237,EGJ1500222_transcript_40498,	0.016947745493263985
Molecular function	ion binding	GO:0043167	4	0.003981116904741899	1.3746751368949335	61	2493	215	12079	EGJ1500222_transcript_870,EGJ1500222_transcript_8672,EGJ1500222_transcript_809,EGJ1500222_transcript_16744,EGJ1500222_transcript_24359,EGJ1500222_transcript_33073,EGJ1500222_transcript_3827,EGJ1500222_transcript_33297,EGJ1500222_transcript_22170,EGJ1500222_transcript_6098,EGJ1500222_transcript_6609,EGJ1500222_transcript_35436,EGJ1500222_transcript_6826,EGJ1500222_transcript_24523,EGJ1500222_trans…	0.016950849320971368
Molecular function	identical protein binding	GO:0042802	4	0.004510347965054673	1.3939557552214816	56	2257	215	12079	EGJ1500222_transcript_39674,EGJ1500222_transcript_35081,EGJ1500222_transcript_37234,EGJ1500222_transcript_809,EGJ1500222_transcript_39865,EGJ1500222_transcript_16744,EGJ1500222_transcript_27641,EGJ1500222_transcript_3827,EGJ1500222_transcript_33297,EGJ1500222_transcript_22135,EGJ1500222_transcript_33007,EGJ1500222_transcript_6826,EGJ1500222_transcript_2229,EGJ1500222_transcript_34534,EGJ1500222_t…	0.019055346053913153
Molecular function	passive transmembrane transporter activity	GO:0022803	4	0.005478565745764552	2.452362495385751	11	252	215	12079	EGJ1500222_transcript_15213,EGJ1500222_transcript_8672,EGJ1500222_transcript_24359,EGJ1500222_transcript_17845,EGJ1500222_transcript_33007,EGJ1500222_transcript_24989,EGJ1500222_transcript_18067,EGJ1500222_transcript_21395,EGJ1500222_transcript_20073,EGJ1500222_transcript_20237,EGJ1500222_transcript_40498,	0.02296783331878216
Molecular function	channel activity	GO:0015267	5	0.005478565745764552	2.452362495385751	11	252	215	12079	EGJ1500222_transcript_15213,EGJ1500222_transcript_8672,EGJ1500222_transcript_24359,EGJ1500222_transcript_17845,EGJ1500222_transcript_33007,EGJ1500222_transcript_24989,EGJ1500222_transcript_18067,EGJ1500222_transcript_21395,EGJ1500222_transcript_20073,EGJ1500222_transcript_20237,EGJ1500222_transcript_40498,	0.02296783331878216
Molecular function	transition metal ion binding	GO:0046914	7	0.00862166460983016	1.8184778733013747	19	587	215	12079	EGJ1500222_transcript_870,EGJ1500222_transcript_809,EGJ1500222_transcript_16744,EGJ1500222_transcript_33073,EGJ1500222_transcript_3827,EGJ1500222_transcript_22170,EGJ1500222_transcript_6098,EGJ1500222_transcript_6609,EGJ1500222_transcript_24523,EGJ1500222_transcript_32545,EGJ1500222_transcript_37391,EGJ1500222_transcript_19764,EGJ1500222_transcript_30979,EGJ1500222_transcript_3737,EGJ1500222_tran…	0.03380436843422616
Molecular function	hexosyltransferase activity	GO:0016758	5	0.010183411333557935	2.5031314759382917	9	202	215	12079	EGJ1500222_transcript_809,EGJ1500222_transcript_24523,EGJ1500222_transcript_32545,EGJ1500222_transcript_40362,EGJ1500222_transcript_3737,EGJ1500222_transcript_34038,EGJ1500222_transcript_31196,EGJ1500222_transcript_3886,EGJ1500222_transcript_21760,	0.03964256554849339
Molecular function	protein dimerization activity	GO:0046983	4	0.011919912418737355	1.428643238368397	40	1573	215	12079	EGJ1500222_transcript_39674,EGJ1500222_transcript_15213,EGJ1500222_transcript_35081,EGJ1500222_transcript_37234,EGJ1500222_transcript_809,EGJ1500222_transcript_39865,EGJ1500222_transcript_16744,EGJ1500222_transcript_17845,EGJ1500222_transcript_33007,EGJ1500222_transcript_6826,EGJ1500222_transcript_2229,EGJ1500222_transcript_23893,EGJ1500222_transcript_36937,EGJ1500222_transcript_18067,EGJ1500222_…	0.04419287257286979
Molecular function	calcium channel activity	GO:0005262	8	0.015379992985812052	3.4256948383437322	5	82	215	12079	EGJ1500222_transcript_15213,EGJ1500222_transcript_17845,EGJ1500222_transcript_20073,EGJ1500222_transcript_20237,EGJ1500222_transcript_40498,	0.05588064118178379
Molecular function	glycosyltransferase activity	GO:0016757	4	0.018878162312266467	2.2572882059800667	9	224	215	12079	EGJ1500222_transcript_809,EGJ1500222_transcript_24523,EGJ1500222_transcript_32545,EGJ1500222_transcript_40362,EGJ1500222_transcript_3737,EGJ1500222_transcript_34038,EGJ1500222_transcript_31196,EGJ1500222_transcript_3886,EGJ1500222_transcript_21760,	0.06124165750110252
Molecular function	extracellular matrix structural constituent	GO:0005201	3	0.02087634799457494	2.537224306076519	7	155	215	12079	EGJ1500222_transcript_26599,EGJ1500222_transcript_37638,EGJ1500222_transcript_39142,EGJ1500222_transcript_28681,EGJ1500222_transcript_37725,EGJ1500222_transcript_13957,EGJ1500222_transcript_19429,	0.06732313406534522
Molecular function	RNA polymerase II cis-regulatory region sequence-specific DNA binding	GO:0000978	10	0.022877933659533722	1.8164885332187553	14	433	215	12079	EGJ1500222_transcript_27253,EGJ1500222_transcript_31938,EGJ1500222_transcript_12110,EGJ1500222_transcript_28935,EGJ1500222_transcript_23433,EGJ1500222_transcript_26705,EGJ1500222_transcript_19764,EGJ1500222_transcript_25125,EGJ1500222_transcript_2824,EGJ1500222_transcript_21371,EGJ1500222_transcript_20251,EGJ1500222_transcript_25930,EGJ1500222_transcript_5001,EGJ1500222_transcript_30432,	0.07291505172190572
Molecular function	cytokine receptor binding	GO:0005126	5	0.02508423766293122	3.02050512628157	5	93	215	12079	EGJ1500222_transcript_15213,EGJ1500222_transcript_17845,EGJ1500222_transcript_37638,EGJ1500222_transcript_20073,EGJ1500222_transcript_20237,	0.07948203212963671
Molecular function	molecular function activator activity	GO:0140677	3	0.026612834355940307	1.5709844238689499	21	751	215	12079	EGJ1500222_transcript_39674,EGJ1500222_transcript_16744,EGJ1500222_transcript_33073,EGJ1500222_transcript_12110,EGJ1500222_transcript_6098,EGJ1500222_transcript_6609,EGJ1500222_transcript_35436,EGJ1500222_transcript_40187,EGJ1500222_transcript_39142,EGJ1500222_transcript_37391,EGJ1500222_transcript_30979,EGJ1500222_transcript_40939,EGJ1500222_transcript_2368,EGJ1500222_transcript_37725,EGJ1500222…	0.08383811979183507
Molecular function	obsolete drug binding	GO:0008144	0	0.03231286549177914	1.4882488834129062	24	906	215	12079	EGJ1500222_transcript_24359,EGJ1500222_transcript_3827,EGJ1500222_transcript_33297,EGJ1500222_transcript_34534,EGJ1500222_transcript_24989,EGJ1500222_transcript_36937,EGJ1500222_transcript_40187,EGJ1500222_transcript_36099,EGJ1500222_transcript_26496,EGJ1500222_transcript_27986,EGJ1500222_transcript_24456,EGJ1500222_transcript_24437,EGJ1500222_transcript_24683,EGJ1500222_transcript_25759,EGJ15002…	0.10063149538868361
Molecular function	cis-regulatory region sequence-specific DNA binding	GO:0000987	9	0.034558013108196284	1.7173352290037573	14	458	215	12079	EGJ1500222_transcript_27253,EGJ1500222_transcript_31938,EGJ1500222_transcript_12110,EGJ1500222_transcript_28935,EGJ1500222_transcript_23433,EGJ1500222_transcript_26705,EGJ1500222_transcript_19764,EGJ1500222_transcript_25125,EGJ1500222_transcript_2824,EGJ1500222_transcript_21371,EGJ1500222_transcript_20251,EGJ1500222_transcript_25930,EGJ1500222_transcript_5001,EGJ1500222_transcript_30432,	0.10640744149133884
Molecular function	RNA endonuclease activity	GO:0004521	7	0.046556586004238176	2.5536997885835095	5	110	215	12079	EGJ1500222_transcript_33073,EGJ1500222_transcript_6098,EGJ1500222_transcript_6609,EGJ1500222_transcript_30979,EGJ1500222_transcript_2368,	0.12814817864802933
Cellular component	extracellular region	GO:0005576	3	2.220446049250313E-16	3.663745113037566	107	1696	222	12892	EGJ1500222_transcript_870,EGJ1500222_transcript_32849,EGJ1500222_transcript_1822,EGJ1500222_transcript_26599,EGJ1500222_transcript_29869,EGJ1500222_transcript_35081,EGJ1500222_transcript_27699,EGJ1500222_transcript_37234,EGJ1500222_transcript_809,EGJ1500222_transcript_4703,EGJ1500222_transcript_33095,EGJ1500222_transcript_39865,EGJ1500222_transcript_4716,EGJ1500222_transcript_36128,EGJ1500222_tra…	9.614531393253856E-14
Cellular component	obsolete extracellular region part	GO:0044421	0	4.440892098500626E-16	3.8531232654455403	70	1055	222	12892	EGJ1500222_transcript_870,EGJ1500222_transcript_26599,EGJ1500222_transcript_29869,EGJ1500222_transcript_35081,EGJ1500222_transcript_37234,EGJ1500222_transcript_809,EGJ1500222_transcript_4703,EGJ1500222_transcript_33095,EGJ1500222_transcript_39865,EGJ1500222_transcript_2982,EGJ1500222_transcript_33073,EGJ1500222_transcript_3827,EGJ1500222_transcript_22170,EGJ1500222_transcript_6098,EGJ1500222_tran…	9.614531393253856E-14
Cellular component	extracellular space	GO:0005615	3	6.661338147750939E-16	5.5591821571203015	65	679	222	12892	EGJ1500222_transcript_870,EGJ1500222_transcript_26599,EGJ1500222_transcript_29869,EGJ1500222_transcript_35081,EGJ1500222_transcript_37234,EGJ1500222_transcript_809,EGJ1500222_transcript_4703,EGJ1500222_transcript_33095,EGJ1500222_transcript_39865,EGJ1500222_transcript_2982,EGJ1500222_transcript_33073,EGJ1500222_transcript_3827,EGJ1500222_transcript_22170,EGJ1500222_transcript_6098,EGJ1500222_tran…	9.614531393253856E-14
Cellular component	serine protease inhibitor complex	GO:0097180	5	1.2717993325139787E-10	36.95495495495495	7	11	222	12892	EGJ1500222_transcript_33095,EGJ1500222_transcript_34301,EGJ1500222_transcript_2420,EGJ1500222_transcript_32984,EGJ1500222_transcript_41861,EGJ1500222_transcript_36899,EGJ1500222_transcript_1983,	1.376722777446382E-8
Cellular component	endolysosome lumen	GO:0036021	8	1.4481176258129835E-9	58.07207207207207	5	5	222	12892	EGJ1500222_transcript_37425,EGJ1500222_transcript_35402,EGJ1500222_transcript_40105,EGJ1500222_transcript_1758,EGJ1500222_transcript_2315,	1.2540698639540438E-7
Cellular component	external side of plasma membrane	GO:0009897	4	7.857249961773505E-9	6.599099099099099	15	132	222	12892	EGJ1500222_transcript_870,EGJ1500222_transcript_15213,EGJ1500222_transcript_809,EGJ1500222_transcript_17845,EGJ1500222_transcript_4856,EGJ1500222_transcript_40187,EGJ1500222_transcript_3149,EGJ1500222_transcript_21395,EGJ1500222_transcript_20073,EGJ1500222_transcript_20237,EGJ1500222_transcript_2315,EGJ1500222_transcript_27070,EGJ1500222_transcript_6556,EGJ1500222_transcript_29483,EGJ1500222_tran…	5.67031538907988E-7
Cellular component	endosome lumen	GO:0031904	6	3.400472080583583E-7	29.036036036036034	5	10	222	12892	EGJ1500222_transcript_37425,EGJ1500222_transcript_35402,EGJ1500222_transcript_40105,EGJ1500222_transcript_1758,EGJ1500222_transcript_2315,	2.103434872703845E-5
Cellular component	peptidase inhibitor complex	GO:1904090	3	3.273545197912675E-6	10.697486960644854	7	38	222	12892	EGJ1500222_transcript_33095,EGJ1500222_transcript_34301,EGJ1500222_transcript_2420,EGJ1500222_transcript_32984,EGJ1500222_transcript_41861,EGJ1500222_transcript_36899,EGJ1500222_transcript_1983,	1.1812042255801569E-4
Cellular component	protease inhibitor complex	GO:0097179	4	3.273545197912675E-6	10.697486960644854	7	38	222	12892	EGJ1500222_transcript_33095,EGJ1500222_transcript_34301,EGJ1500222_transcript_2420,EGJ1500222_transcript_32984,EGJ1500222_transcript_41861,EGJ1500222_transcript_36899,EGJ1500222_transcript_1983,	1.1812042255801569E-4
Cellular component	lysosomal lumen	GO:0043202	7	3.5614396491912004E-6	6.381546381546381	10	91	222	12892	EGJ1500222_transcript_37425,EGJ1500222_transcript_35402,EGJ1500222_transcript_40362,EGJ1500222_transcript_40105,EGJ1500222_transcript_34038,EGJ1500222_transcript_1758,EGJ1500222_transcript_740,EGJ1500222_transcript_2315,EGJ1500222_transcript_3886,EGJ1500222_transcript_6775,	1.101502405785564E-4
Cellular component	lytic vacuole	GO:0000323	7	6.5090454403060605E-6	2.3687292555713606	31	760	222	12892	EGJ1500222_transcript_870,EGJ1500222_transcript_1818,EGJ1500222_transcript_8672,EGJ1500222_transcript_809,EGJ1500222_transcript_33095,EGJ1500222_transcript_37425,EGJ1500222_transcript_2711,EGJ1500222_transcript_35402,EGJ1500222_transcript_34301,EGJ1500222_transcript_2420,EGJ1500222_transcript_4856,EGJ1500222_transcript_40362,EGJ1500222_transcript_32984,EGJ1500222_transcript_40105,EGJ1500222_trans…	1.8789444504350162E-4
Cellular component	lysosome	GO:0005764	8	6.5090454403060605E-6	2.3687292555713606	31	760	222	12892	EGJ1500222_transcript_870,EGJ1500222_transcript_1818,EGJ1500222_transcript_8672,EGJ1500222_transcript_809,EGJ1500222_transcript_33095,EGJ1500222_transcript_37425,EGJ1500222_transcript_2711,EGJ1500222_transcript_35402,EGJ1500222_transcript_34301,EGJ1500222_transcript_2420,EGJ1500222_transcript_4856,EGJ1500222_transcript_40362,EGJ1500222_transcript_32984,EGJ1500222_transcript_40105,EGJ1500222_trans…	1.8789444504350162E-4
Cellular component	Golgi cisterna membrane	GO:0032580	5	6.6870661939999465E-6	12.444015444015445	6	28	222	12892	EGJ1500222_transcript_809,EGJ1500222_transcript_24523,EGJ1500222_transcript_32545,EGJ1500222_transcript_3737,EGJ1500222_transcript_31196,EGJ1500222_transcript_21760,	1.7032350952952806E-4
Cellular component	vacuole	GO:0005773	6	9.209832027123888E-6	2.251913488106203	33	851	222	12892	EGJ1500222_transcript_870,EGJ1500222_transcript_1818,EGJ1500222_transcript_8672,EGJ1500222_transcript_809,EGJ1500222_transcript_33095,EGJ1500222_transcript_37425,EGJ1500222_transcript_2711,EGJ1500222_transcript_35402,EGJ1500222_transcript_34301,EGJ1500222_transcript_2420,EGJ1500222_transcript_4856,EGJ1500222_transcript_40362,EGJ1500222_transcript_32984,EGJ1500222_transcript_40105,EGJ1500222_trans…	2.2154762598581353E-4
Cellular component	secretory granule	GO:0030141	9	2.9261737481089956E-4	1.9098728739016508	32	973	222	12892	EGJ1500222_transcript_15213,EGJ1500222_transcript_27699,EGJ1500222_transcript_809,EGJ1500222_transcript_17845,EGJ1500222_transcript_27849,EGJ1500222_transcript_22170,EGJ1500222_transcript_23468,EGJ1500222_transcript_37611,EGJ1500222_transcript_6826,EGJ1500222_transcript_8821,EGJ1500222_transcript_40362,EGJ1500222_transcript_21845,EGJ1500222_transcript_29570,EGJ1500222_transcript_28226,EGJ1500222_…	0.004525118689039982
Cellular component	ciliary membrane	GO:0060170	6	3.4859974871981336E-4	4.599768084916599	8	101	222	12892	EGJ1500222_transcript_27699,EGJ1500222_transcript_27849,EGJ1500222_transcript_23468,EGJ1500222_transcript_37611,EGJ1500222_transcript_29570,EGJ1500222_transcript_28226,EGJ1500222_transcript_1569,EGJ1500222_transcript_27906,	0.005031456373189306
Cellular component	cytoplasmic vesicle lumen	GO:0060205	6	3.7600136801951844E-4	2.3369043087352943	20	497	222	12892	EGJ1500222_transcript_27699,EGJ1500222_transcript_27849,EGJ1500222_transcript_23468,EGJ1500222_transcript_37611,EGJ1500222_transcript_6826,EGJ1500222_transcript_40362,EGJ1500222_transcript_21845,EGJ1500222_transcript_29570,EGJ1500222_transcript_28226,EGJ1500222_transcript_1569,EGJ1500222_transcript_34038,EGJ1500222_transcript_35587,EGJ1500222_transcript_12219,EGJ1500222_transcript_27906,EGJ150022…	0.005251890075885532
Cellular component	secretory granule lumen	GO:0034774	7	3.9311129485519736E-4	2.3934259639248796	19	461	222	12892	EGJ1500222_transcript_27699,EGJ1500222_transcript_27849,EGJ1500222_transcript_23468,EGJ1500222_transcript_37611,EGJ1500222_transcript_6826,EGJ1500222_transcript_40362,EGJ1500222_transcript_21845,EGJ1500222_transcript_29570,EGJ1500222_transcript_28226,EGJ1500222_transcript_1569,EGJ1500222_transcript_34038,EGJ1500222_transcript_35587,EGJ1500222_transcript_12219,EGJ1500222_transcript_27906,EGJ150022…	0.005319287208509389
Cellular component	specific granule	GO:0042581	10	4.72125967487913E-4	3.6069609982653463	10	161	222	12892	EGJ1500222_transcript_15213,EGJ1500222_transcript_17845,EGJ1500222_transcript_6826,EGJ1500222_transcript_8821,EGJ1500222_transcript_35587,EGJ1500222_transcript_20073,EGJ1500222_transcript_19070,EGJ1500222_transcript_20237,EGJ1500222_transcript_31132,EGJ1500222_transcript_40498,	0.0061948649673414045
Cellular component	vesicle lumen	GO:0031983	5	4.8470116203658264E-4	2.290811521580752	20	507	222	12892	EGJ1500222_transcript_27699,EGJ1500222_transcript_27849,EGJ1500222_transcript_23468,EGJ1500222_transcript_37611,EGJ1500222_transcript_6826,EGJ1500222_transcript_40362,EGJ1500222_transcript_21845,EGJ1500222_transcript_29570,EGJ1500222_transcript_28226,EGJ1500222_transcript_1569,EGJ1500222_transcript_34038,EGJ1500222_transcript_35587,EGJ1500222_transcript_12219,EGJ1500222_transcript_27906,EGJ150022…	0.006172811857701185
Cellular component	perikaryon	GO:0043204	3	4.8590633624656654E-4	3.9296890875838244	9	133	222	12892	EGJ1500222_transcript_39674,EGJ1500222_transcript_15213,EGJ1500222_transcript_17845,EGJ1500222_transcript_22170,EGJ1500222_transcript_33007,EGJ1500222_transcript_18067,EGJ1500222_transcript_20073,EGJ1500222_transcript_20237,EGJ1500222_transcript_20687,	0.006011355531278952
Cellular component	endolysosome	GO:0036019	9	6.545720602044725E-4	7.0819600087892765	5	41	222	12892	EGJ1500222_transcript_37425,EGJ1500222_transcript_35402,EGJ1500222_transcript_40105,EGJ1500222_transcript_1758,EGJ1500222_transcript_2315,	0.00787304727968157
Cellular component	cell projection membrane	GO:0031253	5	0.0012510180834344187	2.3702886560029417	16	392	222	12892	EGJ1500222_transcript_15213,EGJ1500222_transcript_27699,EGJ1500222_transcript_809,EGJ1500222_transcript_39865,EGJ1500222_transcript_17845,EGJ1500222_transcript_27849,EGJ1500222_transcript_23468,EGJ1500222_transcript_37611,EGJ1500222_transcript_24912,EGJ1500222_transcript_29570,EGJ1500222_transcript_28226,EGJ1500222_transcript_1569,EGJ1500222_transcript_1287,EGJ1500222_transcript_20073,EGJ1500222_…	0.012897400717311982
Cellular component	vacuolar lumen	GO:0005775	6	0.0015530886918047049	3.088940003833621	10	188	222	12892	EGJ1500222_transcript_37425,EGJ1500222_transcript_35402,EGJ1500222_transcript_40362,EGJ1500222_transcript_40105,EGJ1500222_transcript_34038,EGJ1500222_transcript_1758,EGJ1500222_transcript_740,EGJ1500222_transcript_2315,EGJ1500222_transcript_3886,EGJ1500222_transcript_6775,	0.01563924194305668
Cellular component	cell surface	GO:0009986	3	0.0016738296293329347	2.070305599717364	20	561	222	12892	EGJ1500222_transcript_870,EGJ1500222_transcript_39674,EGJ1500222_transcript_15213,EGJ1500222_transcript_809,EGJ1500222_transcript_39865,EGJ1500222_transcript_17845,EGJ1500222_transcript_22170,EGJ1500222_transcript_35436,EGJ1500222_transcript_4856,EGJ1500222_transcript_40187,EGJ1500222_transcript_8821,EGJ1500222_transcript_3149,EGJ1500222_transcript_21395,EGJ1500222_transcript_20073,EGJ1500222_tra…	0.016472005215935472
Cellular component	Golgi cisterna	GO:0031985	5	0.0018325350177992306	3.5736659736659737	8	130	222	12892	EGJ1500222_transcript_809,EGJ1500222_transcript_24523,EGJ1500222_transcript_32545,EGJ1500222_transcript_3737,EGJ1500222_transcript_740,EGJ1500222_transcript_31196,EGJ1500222_transcript_21760,EGJ1500222_transcript_6775,	0.017633059171268152
Cellular component	secretory vesicle	GO:0099503	8	0.0020177978317782452	1.6854691102712211	33	1137	222	12892	EGJ1500222_transcript_15213,EGJ1500222_transcript_27699,EGJ1500222_transcript_809,EGJ1500222_transcript_17845,EGJ1500222_transcript_27849,EGJ1500222_transcript_22170,EGJ1500222_transcript_23468,EGJ1500222_transcript_37611,EGJ1500222_transcript_6826,EGJ1500222_transcript_24989,EGJ1500222_transcript_8821,EGJ1500222_transcript_40362,EGJ1500222_transcript_21845,EGJ1500222_transcript_29570,EGJ1500222_…	0.018993618720869136
Cellular component	basement membrane	GO:0005604	6	0.0022930885095233666	2.753417210313762	11	232	222	12892	EGJ1500222_transcript_26599,EGJ1500222_transcript_37638,EGJ1500222_transcript_12906,EGJ1500222_transcript_39142,EGJ1500222_transcript_28681,EGJ1500222_transcript_509,EGJ1500222_transcript_37725,EGJ1500222_transcript_14870,EGJ1500222_transcript_13957,EGJ1500222_transcript_32877,EGJ1500222_transcript_19429,	0.021125687757949315
Cellular component	specific granule membrane	GO:0035579	8	0.0027012004142770163	4.301634968301635	6	81	222	12892	EGJ1500222_transcript_15213,EGJ1500222_transcript_17845,EGJ1500222_transcript_8821,EGJ1500222_transcript_20073,EGJ1500222_transcript_20237,EGJ1500222_transcript_40498,	0.023869791415958123
Cellular component	external encapsulating structure	GO:0030312	3	0.004247436172108987	2.2335412335412332	14	364	222	12892	EGJ1500222_transcript_26599,EGJ1500222_transcript_37638,EGJ1500222_transcript_35436,EGJ1500222_transcript_12906,EGJ1500222_transcript_39142,EGJ1500222_transcript_28681,EGJ1500222_transcript_509,EGJ1500222_transcript_37725,EGJ1500222_transcript_14870,EGJ1500222_transcript_13957,EGJ1500222_transcript_12870,EGJ1500222_transcript_32877,EGJ1500222_transcript_19429,EGJ1500222_transcript_2153,	0.035368074279292144
Cellular component	extracellular matrix	GO:0031012	4	0.0044018345915421975	2.308675648125189	13	327	222	12892	EGJ1500222_transcript_26599,EGJ1500222_transcript_37638,EGJ1500222_transcript_35436,EGJ1500222_transcript_12906,EGJ1500222_transcript_39142,EGJ1500222_transcript_28681,EGJ1500222_transcript_509,EGJ1500222_transcript_37725,EGJ1500222_transcript_14870,EGJ1500222_transcript_13957,EGJ1500222_transcript_32877,EGJ1500222_transcript_19429,EGJ1500222_transcript_2153,	0.03596215807807116
Cellular component	mitochondrial matrix	GO:0005759	6	0.004620166259250547	1.975987329484494	18	529	222	12892	EGJ1500222_transcript_32837,EGJ1500222_transcript_39674,EGJ1500222_transcript_1803,EGJ1500222_transcript_27641,EGJ1500222_transcript_16945,EGJ1500222_transcript_22135,EGJ1500222_transcript_1372,EGJ1500222_transcript_23893,EGJ1500222_transcript_17121,EGJ1500222_transcript_31427,EGJ1500222_transcript_42530,EGJ1500222_transcript_20507,EGJ1500222_transcript_28839,EGJ1500222_transcript_1510,EGJ1500222…	0.037046888708434936
Cellular component	collagen-containing extracellular matrix	GO:0062023	5	0.004989791257392517	2.485575069232657	11	257	222	12892	EGJ1500222_transcript_26599,EGJ1500222_transcript_37638,EGJ1500222_transcript_12906,EGJ1500222_transcript_39142,EGJ1500222_transcript_28681,EGJ1500222_transcript_509,EGJ1500222_transcript_37725,EGJ1500222_transcript_14870,EGJ1500222_transcript_13957,EGJ1500222_transcript_32877,EGJ1500222_transcript_19429,	0.03858177882948143
Cellular component	obsolete cytoplasmic vesicle part	GO:0044433	0	0.005050161846642753	1.4881189914746962	42	1639	222	12892	EGJ1500222_transcript_684,EGJ1500222_transcript_15213,EGJ1500222_transcript_27699,EGJ1500222_transcript_809,EGJ1500222_transcript_37425,EGJ1500222_transcript_17845,EGJ1500222_transcript_27849,EGJ1500222_transcript_12110,EGJ1500222_transcript_22170,EGJ1500222_transcript_23468,EGJ1500222_transcript_35436,EGJ1500222_transcript_37611,EGJ1500222_transcript_6826,EGJ1500222_transcript_35402,EGJ1500222_t…	0.03836351016835635
Cellular component	obsolete intrinsic component of plasma membrane	GO:0031226	0	0.005453250621742511	1.6430147220391123	29	1025	222	12892	EGJ1500222_transcript_684,EGJ1500222_transcript_15213,EGJ1500222_transcript_8672,EGJ1500222_transcript_39865,EGJ1500222_transcript_16744,EGJ1500222_transcript_35280,EGJ1500222_transcript_24359,EGJ1500222_transcript_17845,EGJ1500222_transcript_22170,EGJ1500222_transcript_23239,EGJ1500222_transcript_33007,EGJ1500222_transcript_37828,EGJ1500222_transcript_24989,EGJ1500222_transcript_18067,EGJ1500222…	0.04071133653818117
Cellular component	ficolin-1-rich granule lumen	GO:1904813	6	0.007325608488718216	2.1693590141866004	13	348	222	12892	EGJ1500222_transcript_27699,EGJ1500222_transcript_27849,EGJ1500222_transcript_23468,EGJ1500222_transcript_37611,EGJ1500222_transcript_6826,EGJ1500222_transcript_21845,EGJ1500222_transcript_29570,EGJ1500222_transcript_28226,EGJ1500222_transcript_1569,EGJ1500222_transcript_12219,EGJ1500222_transcript_27906,EGJ1500222_transcript_37707,EGJ1500222_transcript_2315,	0.053762516535847245
Cellular component	myelin sheath	GO:0043209	3	0.008187743261470537	2.0687252137633814	14	393	222	12892	EGJ1500222_transcript_39674,EGJ1500222_transcript_27699,EGJ1500222_transcript_27849,EGJ1500222_transcript_3827,EGJ1500222_transcript_23468,EGJ1500222_transcript_37611,EGJ1500222_transcript_29570,EGJ1500222_transcript_42530,EGJ1500222_transcript_28226,EGJ1500222_transcript_31611,EGJ1500222_transcript_1569,EGJ1500222_transcript_27906,EGJ1500222_transcript_5001,EGJ1500222_transcript_30432,	0.05811955462650398
Cellular component	ficolin-1-rich granule	GO:0101002	10	0.010001804998367003	1.9618943267591915	15	444	222	12892	EGJ1500222_transcript_27699,EGJ1500222_transcript_27849,EGJ1500222_transcript_23468,EGJ1500222_transcript_37611,EGJ1500222_transcript_6826,EGJ1500222_transcript_21845,EGJ1500222_transcript_29570,EGJ1500222_transcript_28226,EGJ1500222_transcript_28693,EGJ1500222_transcript_1569,EGJ1500222_transcript_12219,EGJ1500222_transcript_27906,EGJ1500222_transcript_37707,EGJ1500222_transcript_2315,EGJ1500222…	0.0698513155531115
Cellular component	receptor complex	GO:0043235	3	0.011237718714785294	2.6396396396396398	8	176	222	12892	EGJ1500222_transcript_15213,EGJ1500222_transcript_17845,EGJ1500222_transcript_4856,EGJ1500222_transcript_40187,EGJ1500222_transcript_20073,EGJ1500222_transcript_20237,EGJ1500222_transcript_27070,EGJ1500222_transcript_6556,	0.07723701910320686
Cellular component	ruffle membrane	GO:0032587	6	0.017553557100171924	2.9036036036036035	6	120	222	12892	EGJ1500222_transcript_15213,EGJ1500222_transcript_39865,EGJ1500222_transcript_17845,EGJ1500222_transcript_1287,EGJ1500222_transcript_20073,EGJ1500222_transcript_20237,	0.10411904416951291
Cellular component	secretory granule membrane	GO:0030667	7	0.01859189392720928	2.0606219122348155	11	310	222	12892	EGJ1500222_transcript_15213,EGJ1500222_transcript_809,EGJ1500222_transcript_17845,EGJ1500222_transcript_22170,EGJ1500222_transcript_8821,EGJ1500222_transcript_28693,EGJ1500222_transcript_740,EGJ1500222_transcript_20073,EGJ1500222_transcript_20237,EGJ1500222_transcript_40498,EGJ1500222_transcript_6775,	0.108787703655157
Cellular component	side of membrane	GO:0098552	3	0.01941904546097828	1.8109793785469461	15	481	222	12892	EGJ1500222_transcript_870,EGJ1500222_transcript_15213,EGJ1500222_transcript_809,EGJ1500222_transcript_17845,EGJ1500222_transcript_4856,EGJ1500222_transcript_40187,EGJ1500222_transcript_3149,EGJ1500222_transcript_21395,EGJ1500222_transcript_20073,EGJ1500222_transcript_20237,EGJ1500222_transcript_2315,EGJ1500222_transcript_27070,EGJ1500222_transcript_6556,EGJ1500222_transcript_29483,EGJ1500222_tran…	0.11211262246138126
Cellular component	Golgi stack	GO:0005795	5	0.02905885976195599	2.2122694122694124	8	210	222	12892	EGJ1500222_transcript_809,EGJ1500222_transcript_24523,EGJ1500222_transcript_32545,EGJ1500222_transcript_3737,EGJ1500222_transcript_740,EGJ1500222_transcript_31196,EGJ1500222_transcript_21760,EGJ1500222_transcript_6775,	0.16555902995956506
Cellular component	tertiary granule	GO:0070820	10	0.038159190225584005	2.2335412335412332	7	182	222	12892	EGJ1500222_transcript_6826,EGJ1500222_transcript_8821,EGJ1500222_transcript_28693,EGJ1500222_transcript_35587,EGJ1500222_transcript_19070,EGJ1500222_transcript_31132,EGJ1500222_transcript_40498,	0.20149913863021798
Cellular component	filopodium	GO:0030175	6	0.04850131091105381	2.1172109609609606	7	192	222	12892	EGJ1500222_transcript_15213,EGJ1500222_transcript_17845,EGJ1500222_transcript_2824,EGJ1500222_transcript_740,EGJ1500222_transcript_20073,EGJ1500222_transcript_20237,EGJ1500222_transcript_6775,	0.25302491113838915
Cellular component	obsolete intrinsic component of membrane	GO:0031224	0	0.048998781716178996	1.2962516087516087	40	1792	222	12892	EGJ1500222_transcript_32837,EGJ1500222_transcript_684,EGJ1500222_transcript_15213,EGJ1500222_transcript_8672,EGJ1500222_transcript_39865,EGJ1500222_transcript_16744,EGJ1500222_transcript_35280,EGJ1500222_transcript_24359,EGJ1500222_transcript_17845,EGJ1500222_transcript_12110,EGJ1500222_transcript_22170,EGJ1500222_transcript_23239,EGJ1500222_transcript_33007,EGJ1500222_transcript_37828,EGJ1500222…	0.2525770533703036
Biological process	sulfur amino acid catabolic process	GO:0000098	9	0	25.906774488861764	13	29	226	13061	EGJ1500222_transcript_36937,EGJ1500222_transcript_36099,EGJ1500222_transcript_26496,EGJ1500222_transcript_27986,EGJ1500222_transcript_24456,EGJ1500222_transcript_24437,EGJ1500222_transcript_24683,EGJ1500222_transcript_25759,EGJ1500222_transcript_35794,EGJ1500222_transcript_32030,EGJ1500222_transcript_33337,EGJ1500222_transcript_24601,EGJ1500222_transcript_28365,	0
Biological process	carbohydrate derivative catabolic process	GO:1901136	5	0	5.868114363512594	33	325	226	13061	EGJ1500222_transcript_870,EGJ1500222_transcript_27699,EGJ1500222_transcript_1803,EGJ1500222_transcript_27849,EGJ1500222_transcript_1408,EGJ1500222_transcript_3827,EGJ1500222_transcript_33297,EGJ1500222_transcript_23468,EGJ1500222_transcript_37611,EGJ1500222_transcript_1372,EGJ1500222_transcript_36983,EGJ1500222_transcript_34534,EGJ1500222_transcript_31427,EGJ1500222_transcript_40362,EGJ1500222_tr…	0
Biological process	homoserine metabolic process	GO:0009092	11	0	41.738692232055065	13	18	226	13061	EGJ1500222_transcript_36937,EGJ1500222_transcript_36099,EGJ1500222_transcript_26496,EGJ1500222_transcript_27986,EGJ1500222_transcript_24456,EGJ1500222_transcript_24437,EGJ1500222_transcript_24683,EGJ1500222_transcript_25759,EGJ1500222_transcript_35794,EGJ1500222_transcript_32030,EGJ1500222_transcript_33337,EGJ1500222_transcript_24601,EGJ1500222_transcript_28365,	0
Biological process	cysteine catabolic process	GO:0009093	10	0	44.19390942217595	13	17	226	13061	EGJ1500222_transcript_36937,EGJ1500222_transcript_36099,EGJ1500222_transcript_26496,EGJ1500222_transcript_27986,EGJ1500222_transcript_24456,EGJ1500222_transcript_24437,EGJ1500222_transcript_24683,EGJ1500222_transcript_25759,EGJ1500222_transcript_35794,EGJ1500222_transcript_32030,EGJ1500222_transcript_33337,EGJ1500222_transcript_24601,EGJ1500222_transcript_28365,	0
Biological process	nucleotide catabolic process	GO:0009166	9	0	6.757939623180131	29	248	226	13061	EGJ1500222_transcript_870,EGJ1500222_transcript_27699,EGJ1500222_transcript_1803,EGJ1500222_transcript_27849,EGJ1500222_transcript_1408,EGJ1500222_transcript_33297,EGJ1500222_transcript_23468,EGJ1500222_transcript_37611,EGJ1500222_transcript_1372,EGJ1500222_transcript_36983,EGJ1500222_transcript_34534,EGJ1500222_transcript_31427,EGJ1500222_transcript_21845,EGJ1500222_transcript_29570,EGJ1500222_t…	0
Biological process	obsolete organonitrogen compound catabolic process	GO:1901565	0	0	3.336129929737971	65	1126	226	13061	EGJ1500222_transcript_870,EGJ1500222_transcript_32849,EGJ1500222_transcript_1822,EGJ1500222_transcript_1803,EGJ1500222_transcript_33095,EGJ1500222_transcript_39865,EGJ1500222_transcript_36128,EGJ1500222_transcript_37425,EGJ1500222_transcript_27641,EGJ1500222_transcript_16945,EGJ1500222_transcript_1408,EGJ1500222_transcript_3827,EGJ1500222_transcript_22135,EGJ1500222_transcript_35402,EGJ1500222_tr…	0
Biological process	obsolete organic substance catabolic process	GO:1901575	0	0	2.5179731958283975	83	1905	226	13061	EGJ1500222_transcript_870,EGJ1500222_transcript_32849,EGJ1500222_transcript_1818,EGJ1500222_transcript_1822,EGJ1500222_transcript_27699,EGJ1500222_transcript_1803,EGJ1500222_transcript_33095,EGJ1500222_transcript_39865,EGJ1500222_transcript_36128,EGJ1500222_transcript_37425,EGJ1500222_transcript_27641,EGJ1500222_transcript_27849,EGJ1500222_transcript_16945,EGJ1500222_transcript_1408,EGJ1500222_tr…	0
Biological process	toxin biosynthetic process	GO:0009403	6	0	57.79203539823009	13	13	226	13061	EGJ1500222_transcript_36937,EGJ1500222_transcript_36099,EGJ1500222_transcript_26496,EGJ1500222_transcript_27986,EGJ1500222_transcript_24456,EGJ1500222_transcript_24437,EGJ1500222_transcript_24683,EGJ1500222_transcript_25759,EGJ1500222_transcript_35794,EGJ1500222_transcript_32030,EGJ1500222_transcript_33337,EGJ1500222_transcript_24601,EGJ1500222_transcript_28365,	0
Biological process	toxin metabolic process	GO:0009404	5	0	29.96624057686004	14	27	226	13061	EGJ1500222_transcript_22170,EGJ1500222_transcript_36937,EGJ1500222_transcript_36099,EGJ1500222_transcript_26496,EGJ1500222_transcript_27986,EGJ1500222_transcript_24456,EGJ1500222_transcript_24437,EGJ1500222_transcript_24683,EGJ1500222_transcript_25759,EGJ1500222_transcript_35794,EGJ1500222_transcript_32030,EGJ1500222_transcript_33337,EGJ1500222_transcript_24601,EGJ1500222_transcript_28365,	0
Biological process	DNA protection	GO:0042262	8	0	46.956028761061944	13	16	226	13061	EGJ1500222_transcript_36937,EGJ1500222_transcript_36099,EGJ1500222_transcript_26496,EGJ1500222_transcript_27986,EGJ1500222_transcript_24456,EGJ1500222_transcript_24437,EGJ1500222_transcript_24683,EGJ1500222_transcript_25759,EGJ1500222_transcript_35794,EGJ1500222_transcript_32030,EGJ1500222_transcript_33337,EGJ1500222_transcript_24601,EGJ1500222_transcript_28365,	0
Biological process	endochondral ossification	GO:0001958	5	0	32.36353982300885	14	25	226	13061	EGJ1500222_transcript_26151,EGJ1500222_transcript_36937,EGJ1500222_transcript_36099,EGJ1500222_transcript_26496,EGJ1500222_transcript_27986,EGJ1500222_transcript_24456,EGJ1500222_transcript_24437,EGJ1500222_transcript_24683,EGJ1500222_transcript_25759,EGJ1500222_transcript_35794,EGJ1500222_transcript_32030,EGJ1500222_transcript_33337,EGJ1500222_transcript_24601,EGJ1500222_transcript_28365,	0
Biological process	blood vessel remodeling	GO:0001974	4	0	19.264011799410028	16	48	226	13061	EGJ1500222_transcript_36937,EGJ1500222_transcript_40187,EGJ1500222_transcript_36099,EGJ1500222_transcript_26496,EGJ1500222_transcript_27986,EGJ1500222_transcript_24456,EGJ1500222_transcript_24437,EGJ1500222_transcript_24683,EGJ1500222_transcript_25759,EGJ1500222_transcript_35794,EGJ1500222_transcript_32030,EGJ1500222_transcript_33337,EGJ1500222_transcript_24601,EGJ1500222_transcript_27070,EGJ1500…	0
Biological process	homocysteine catabolic process	GO:0043418	10	0	50.08643067846608	13	15	226	13061	EGJ1500222_transcript_36937,EGJ1500222_transcript_36099,EGJ1500222_transcript_26496,EGJ1500222_transcript_27986,EGJ1500222_transcript_24456,EGJ1500222_transcript_24437,EGJ1500222_transcript_24683,EGJ1500222_transcript_25759,EGJ1500222_transcript_35794,EGJ1500222_transcript_32030,EGJ1500222_transcript_33337,EGJ1500222_transcript_24601,EGJ1500222_transcript_28365,	0
Biological process	cysteine biosynthetic process	GO:0019344	12	0	37.56482300884956	13	20	226	13061	EGJ1500222_transcript_36937,EGJ1500222_transcript_36099,EGJ1500222_transcript_26496,EGJ1500222_transcript_27986,EGJ1500222_transcript_24456,EGJ1500222_transcript_24437,EGJ1500222_transcript_24683,EGJ1500222_transcript_25759,EGJ1500222_transcript_35794,EGJ1500222_transcript_32030,EGJ1500222_transcript_33337,EGJ1500222_transcript_24601,EGJ1500222_transcript_28365,	0
Biological process	transsulfuration	GO:0019346	12	0	41.738692232055065	13	18	226	13061	EGJ1500222_transcript_36937,EGJ1500222_transcript_36099,EGJ1500222_transcript_26496,EGJ1500222_transcript_27986,EGJ1500222_transcript_24456,EGJ1500222_transcript_24437,EGJ1500222_transcript_24683,EGJ1500222_transcript_25759,EGJ1500222_transcript_35794,EGJ1500222_transcript_32030,EGJ1500222_transcript_33337,EGJ1500222_transcript_24601,EGJ1500222_transcript_28365,	0
Biological process	L-cysteine catabolic process	GO:0019448	12	0	44.19390942217595	13	17	226	13061	EGJ1500222_transcript_36937,EGJ1500222_transcript_36099,EGJ1500222_transcript_26496,EGJ1500222_transcript_27986,EGJ1500222_transcript_24456,EGJ1500222_transcript_24437,EGJ1500222_transcript_24683,EGJ1500222_transcript_25759,EGJ1500222_transcript_35794,EGJ1500222_transcript_32030,EGJ1500222_transcript_33337,EGJ1500222_transcript_24601,EGJ1500222_transcript_28365,	0
Biological process	replacement ossification	GO:0036075	4	0	32.36353982300885	14	25	226	13061	EGJ1500222_transcript_26151,EGJ1500222_transcript_36937,EGJ1500222_transcript_36099,EGJ1500222_transcript_26496,EGJ1500222_transcript_27986,EGJ1500222_transcript_24456,EGJ1500222_transcript_24437,EGJ1500222_transcript_24683,EGJ1500222_transcript_25759,EGJ1500222_transcript_35794,EGJ1500222_transcript_32030,EGJ1500222_transcript_33337,EGJ1500222_transcript_24601,EGJ1500222_transcript_28365,	0
Biological process	small molecule catabolic process	GO:0044282	5	0	6.55073449098326	45	397	226	13061	EGJ1500222_transcript_870,EGJ1500222_transcript_27699,EGJ1500222_transcript_1803,EGJ1500222_transcript_27641,EGJ1500222_transcript_27849,EGJ1500222_transcript_16945,EGJ1500222_transcript_1408,EGJ1500222_transcript_3827,EGJ1500222_transcript_23468,EGJ1500222_transcript_22135,EGJ1500222_transcript_37611,EGJ1500222_transcript_1372,EGJ1500222_transcript_36983,EGJ1500222_transcript_36937,EGJ1500222_tr…	0
Biological process	hydrogen sulfide metabolic process	GO:0070813	5	0	39.541918956683745	13	19	226	13061	EGJ1500222_transcript_36937,EGJ1500222_transcript_36099,EGJ1500222_transcript_26496,EGJ1500222_transcript_27986,EGJ1500222_transcript_24456,EGJ1500222_transcript_24437,EGJ1500222_transcript_24683,EGJ1500222_transcript_25759,EGJ1500222_transcript_35794,EGJ1500222_transcript_32030,EGJ1500222_transcript_33337,EGJ1500222_transcript_24601,EGJ1500222_transcript_28365,	0
Biological process	hydrogen sulfide biosynthetic process	GO:0070814	6	0	53.66403286978508	13	14	226	13061	EGJ1500222_transcript_36937,EGJ1500222_transcript_36099,EGJ1500222_transcript_26496,EGJ1500222_transcript_27986,EGJ1500222_transcript_24456,EGJ1500222_transcript_24437,EGJ1500222_transcript_24683,EGJ1500222_transcript_25759,EGJ1500222_transcript_35794,EGJ1500222_transcript_32030,EGJ1500222_transcript_33337,EGJ1500222_transcript_24601,EGJ1500222_transcript_28365,	0
Biological process	L-cysteine metabolic process	GO:0046439	11	0	32.66506348595613	13	23	226	13061	EGJ1500222_transcript_36937,EGJ1500222_transcript_36099,EGJ1500222_transcript_26496,EGJ1500222_transcript_27986,EGJ1500222_transcript_24456,EGJ1500222_transcript_24437,EGJ1500222_transcript_24683,EGJ1500222_transcript_25759,EGJ1500222_transcript_35794,EGJ1500222_transcript_32030,EGJ1500222_transcript_33337,EGJ1500222_transcript_24601,EGJ1500222_transcript_28365,	0
Biological process	purine nucleotide catabolic process	GO:0006195	10	0	7.526404610002058	28	215	226	13061	EGJ1500222_transcript_870,EGJ1500222_transcript_27699,EGJ1500222_transcript_1803,EGJ1500222_transcript_27849,EGJ1500222_transcript_1408,EGJ1500222_transcript_33297,EGJ1500222_transcript_23468,EGJ1500222_transcript_37611,EGJ1500222_transcript_1372,EGJ1500222_transcript_36983,EGJ1500222_transcript_34534,EGJ1500222_transcript_31427,EGJ1500222_transcript_21845,EGJ1500222_transcript_29570,EGJ1500222_t…	0
Biological process	non-proteinogenic amino acid catabolic process	GO:0170044	9	0	32.66506348595613	13	23	226	13061	EGJ1500222_transcript_36937,EGJ1500222_transcript_36099,EGJ1500222_transcript_26496,EGJ1500222_transcript_27986,EGJ1500222_transcript_24456,EGJ1500222_transcript_24437,EGJ1500222_transcript_24683,EGJ1500222_transcript_25759,EGJ1500222_transcript_35794,EGJ1500222_transcript_32030,EGJ1500222_transcript_33337,EGJ1500222_transcript_24601,EGJ1500222_transcript_28365,	0
Biological process	cysteine biosynthetic process from serine	GO:0006535	13	0	57.79203539823009	13	13	226	13061	EGJ1500222_transcript_36937,EGJ1500222_transcript_36099,EGJ1500222_transcript_26496,EGJ1500222_transcript_27986,EGJ1500222_transcript_24456,EGJ1500222_transcript_24437,EGJ1500222_transcript_24683,EGJ1500222_transcript_25759,EGJ1500222_transcript_35794,EGJ1500222_transcript_32030,EGJ1500222_transcript_33337,EGJ1500222_transcript_24601,EGJ1500222_transcript_28365,	0
Biological process	L-serine metabolic process	GO:0006563	11	0	39.541918956683745	13	19	226	13061	EGJ1500222_transcript_36937,EGJ1500222_transcript_36099,EGJ1500222_transcript_26496,EGJ1500222_transcript_27986,EGJ1500222_transcript_24456,EGJ1500222_transcript_24437,EGJ1500222_transcript_24683,EGJ1500222_transcript_25759,EGJ1500222_transcript_35794,EGJ1500222_transcript_32030,EGJ1500222_transcript_33337,EGJ1500222_transcript_24601,EGJ1500222_transcript_28365,	0
Biological process	L-serine catabolic process	GO:0006565	12	0	50.08643067846608	13	15	226	13061	EGJ1500222_transcript_36937,EGJ1500222_transcript_36099,EGJ1500222_transcript_26496,EGJ1500222_transcript_27986,EGJ1500222_transcript_24456,EGJ1500222_transcript_24437,EGJ1500222_transcript_24683,EGJ1500222_transcript_25759,EGJ1500222_transcript_35794,EGJ1500222_transcript_32030,EGJ1500222_transcript_33337,EGJ1500222_transcript_24601,EGJ1500222_transcript_28365,	0
Biological process	purine-containing compound catabolic process	GO:0072523	5	0	7.618041029766694	29	220	226	13061	EGJ1500222_transcript_870,EGJ1500222_transcript_27699,EGJ1500222_transcript_1803,EGJ1500222_transcript_27849,EGJ1500222_transcript_1408,EGJ1500222_transcript_33297,EGJ1500222_transcript_23468,EGJ1500222_transcript_37611,EGJ1500222_transcript_1372,EGJ1500222_transcript_36983,EGJ1500222_transcript_34534,EGJ1500222_transcript_31427,EGJ1500222_transcript_21845,EGJ1500222_transcript_29570,EGJ1500222_t…	0
Biological process	multi-multicellular organism process	GO:0044706	3	3.3306690738754696E-16	6.327595116594536	30	274	226	13061	EGJ1500222_transcript_39674,EGJ1500222_transcript_809,EGJ1500222_transcript_33073,EGJ1500222_transcript_22170,EGJ1500222_transcript_6098,EGJ1500222_transcript_6609,EGJ1500222_transcript_36937,EGJ1500222_transcript_40187,EGJ1500222_transcript_8821,EGJ1500222_transcript_40362,EGJ1500222_transcript_36099,EGJ1500222_transcript_30979,EGJ1500222_transcript_26496,EGJ1500222_transcript_27986,EGJ1500222_t…	4.673642425448829E-14
Biological process	nucleoside phosphate catabolic process	GO:1901292	8	4.440892098500626E-16	6.79906298802707	30	255	226	13061	EGJ1500222_transcript_870,EGJ1500222_transcript_27699,EGJ1500222_transcript_1803,EGJ1500222_transcript_27849,EGJ1500222_transcript_1408,EGJ1500222_transcript_33297,EGJ1500222_transcript_23468,EGJ1500222_transcript_37611,EGJ1500222_transcript_6826,EGJ1500222_transcript_1372,EGJ1500222_transcript_36983,EGJ1500222_transcript_34534,EGJ1500222_transcript_31427,EGJ1500222_transcript_21845,EGJ1500222_tr…	6.016643122416883E-14
Biological process	secondary metabolite biosynthetic process	GO:0044550	5	7.771561172376096E-16	21.2918025151374	14	38	226	13061	EGJ1500222_transcript_35436,EGJ1500222_transcript_36937,EGJ1500222_transcript_36099,EGJ1500222_transcript_26496,EGJ1500222_transcript_27986,EGJ1500222_transcript_24456,EGJ1500222_transcript_24437,EGJ1500222_transcript_24683,EGJ1500222_transcript_25759,EGJ1500222_transcript_35794,EGJ1500222_transcript_32030,EGJ1500222_transcript_33337,EGJ1500222_transcript_24601,EGJ1500222_transcript_28365,	1.0178154615421893E-13
Biological process	sulfur compound catabolic process	GO:0044273	6	1.1102230246251565E-15	16.22232572581897	16	57	226	13061	EGJ1500222_transcript_36937,EGJ1500222_transcript_40362,EGJ1500222_transcript_36099,EGJ1500222_transcript_26496,EGJ1500222_transcript_27986,EGJ1500222_transcript_34038,EGJ1500222_transcript_24456,EGJ1500222_transcript_24437,EGJ1500222_transcript_24683,EGJ1500222_transcript_25759,EGJ1500222_transcript_35794,EGJ1500222_transcript_32030,EGJ1500222_transcript_33337,EGJ1500222_transcript_24601,EGJ1500…	1.4071181495974969E-13
Biological process	female pregnancy	GO:0007565	4	1.887379141862766E-15	7.294140390067875	26	206	226	13061	EGJ1500222_transcript_39674,EGJ1500222_transcript_33073,EGJ1500222_transcript_22170,EGJ1500222_transcript_6098,EGJ1500222_transcript_6609,EGJ1500222_transcript_36937,EGJ1500222_transcript_40187,EGJ1500222_transcript_8821,EGJ1500222_transcript_36099,EGJ1500222_transcript_30979,EGJ1500222_transcript_26496,EGJ1500222_transcript_27986,EGJ1500222_transcript_24456,EGJ1500222_transcript_24437,EGJ1500222…	2.3173477026183775E-13
Biological process	homocysteine metabolic process	GO:0050667	9	1.9984014443252818E-15	23.478014380530972	13	32	226	13061	EGJ1500222_transcript_36937,EGJ1500222_transcript_36099,EGJ1500222_transcript_26496,EGJ1500222_transcript_27986,EGJ1500222_transcript_24456,EGJ1500222_transcript_24437,EGJ1500222_transcript_24683,EGJ1500222_transcript_25759,EGJ1500222_transcript_35794,EGJ1500222_transcript_32030,EGJ1500222_transcript_33337,EGJ1500222_transcript_24601,EGJ1500222_transcript_28365,	2.3793088711375854E-13
Biological process	proteinogenic amino acid catabolic process	GO:0170040	9	1.9984014443252818E-15	11.558407079646019	19	95	226	13061	EGJ1500222_transcript_27641,EGJ1500222_transcript_16945,EGJ1500222_transcript_22135,EGJ1500222_transcript_36937,EGJ1500222_transcript_17121,EGJ1500222_transcript_36099,EGJ1500222_transcript_26496,EGJ1500222_transcript_28839,EGJ1500222_transcript_27986,EGJ1500222_transcript_24456,EGJ1500222_transcript_1510,EGJ1500222_transcript_24437,EGJ1500222_transcript_24683,EGJ1500222_transcript_25759,EGJ15002…	2.3793088711375854E-13
Biological process	nucleoside diphosphate catabolic process	GO:0009134	9	2.220446049250313E-15	8.017392193974116	24	173	226	13061	EGJ1500222_transcript_27699,EGJ1500222_transcript_1803,EGJ1500222_transcript_27849,EGJ1500222_transcript_1408,EGJ1500222_transcript_33297,EGJ1500222_transcript_23468,EGJ1500222_transcript_37611,EGJ1500222_transcript_6826,EGJ1500222_transcript_1372,EGJ1500222_transcript_36983,EGJ1500222_transcript_34534,EGJ1500222_transcript_31427,EGJ1500222_transcript_29570,EGJ1500222_transcript_42530,EGJ1500222_…	2.492609293572709E-13
Biological process	ribonucleoside diphosphate catabolic process	GO:0009191	10	2.220446049250313E-15	8.017392193974116	24	173	226	13061	EGJ1500222_transcript_27699,EGJ1500222_transcript_1803,EGJ1500222_transcript_27849,EGJ1500222_transcript_1408,EGJ1500222_transcript_33297,EGJ1500222_transcript_23468,EGJ1500222_transcript_37611,EGJ1500222_transcript_6826,EGJ1500222_transcript_1372,EGJ1500222_transcript_36983,EGJ1500222_transcript_34534,EGJ1500222_transcript_31427,EGJ1500222_transcript_29570,EGJ1500222_transcript_42530,EGJ1500222_…	2.492609293572709E-13
Biological process	purine ribonucleotide catabolic process	GO:0009154	11	2.886579864025407E-15	7.1212934613932815	26	211	226	13061	EGJ1500222_transcript_27699,EGJ1500222_transcript_1803,EGJ1500222_transcript_27849,EGJ1500222_transcript_1408,EGJ1500222_transcript_33297,EGJ1500222_transcript_23468,EGJ1500222_transcript_37611,EGJ1500222_transcript_1372,EGJ1500222_transcript_36983,EGJ1500222_transcript_34534,EGJ1500222_transcript_31427,EGJ1500222_transcript_21845,EGJ1500222_transcript_29570,EGJ1500222_transcript_42530,EGJ1500222…	3.0652357529069793E-13
Biological process	ribonucleotide catabolic process	GO:0009261	10	2.886579864025407E-15	7.1212934613932815	26	211	226	13061	EGJ1500222_transcript_27699,EGJ1500222_transcript_1803,EGJ1500222_transcript_27849,EGJ1500222_transcript_1408,EGJ1500222_transcript_33297,EGJ1500222_transcript_23468,EGJ1500222_transcript_37611,EGJ1500222_transcript_1372,EGJ1500222_transcript_36983,EGJ1500222_transcript_34534,EGJ1500222_transcript_31427,EGJ1500222_transcript_21845,EGJ1500222_transcript_29570,EGJ1500222_transcript_42530,EGJ1500222…	3.0652357529069793E-13
Biological process	serine family amino acid catabolic process	GO:0009071	11	3.1086244689504383E-15	22.766559399302764	13	33	226	13061	EGJ1500222_transcript_36937,EGJ1500222_transcript_36099,EGJ1500222_transcript_26496,EGJ1500222_transcript_27986,EGJ1500222_transcript_24456,EGJ1500222_transcript_24437,EGJ1500222_transcript_24683,EGJ1500222_transcript_25759,EGJ1500222_transcript_35794,EGJ1500222_transcript_32030,EGJ1500222_transcript_33337,EGJ1500222_transcript_24601,EGJ1500222_transcript_28365,	3.131739881668275E-13
Biological process	cartilage development involved in endochondral bone morphogenesis	GO:0060351	6	3.1086244689504383E-15	22.766559399302764	13	33	226	13061	EGJ1500222_transcript_36937,EGJ1500222_transcript_36099,EGJ1500222_transcript_26496,EGJ1500222_transcript_27986,EGJ1500222_transcript_24456,EGJ1500222_transcript_24437,EGJ1500222_transcript_24683,EGJ1500222_transcript_25759,EGJ1500222_transcript_35794,EGJ1500222_transcript_32030,EGJ1500222_transcript_33337,EGJ1500222_transcript_24601,EGJ1500222_transcript_28365,	3.131739881668275E-13
Biological process	organophosphate catabolic process	GO:0046434	6	4.551914400963142E-15	5.8179901407614185	30	298	226	13061	EGJ1500222_transcript_870,EGJ1500222_transcript_27699,EGJ1500222_transcript_1803,EGJ1500222_transcript_27849,EGJ1500222_transcript_1408,EGJ1500222_transcript_33297,EGJ1500222_transcript_23468,EGJ1500222_transcript_37611,EGJ1500222_transcript_6826,EGJ1500222_transcript_1372,EGJ1500222_transcript_36983,EGJ1500222_transcript_34534,EGJ1500222_transcript_31427,EGJ1500222_transcript_21845,EGJ1500222_tr…	4.36206626375224E-13
Biological process	L-amino acid catabolic process	GO:0170035	10	5.10702591327572E-15	11.091400732993653	19	99	226	13061	EGJ1500222_transcript_27641,EGJ1500222_transcript_16945,EGJ1500222_transcript_22135,EGJ1500222_transcript_36937,EGJ1500222_transcript_17121,EGJ1500222_transcript_36099,EGJ1500222_transcript_26496,EGJ1500222_transcript_28839,EGJ1500222_transcript_27986,EGJ1500222_transcript_24456,EGJ1500222_transcript_1510,EGJ1500222_transcript_24437,EGJ1500222_transcript_24683,EGJ1500222_transcript_25759,EGJ15002…	4.777501146014358E-13
Biological process	blood coagulation, fibrin clot formation	GO:0072378	8	5.773159728050814E-15	22.096954711087974	13	34	226	13061	EGJ1500222_transcript_35081,EGJ1500222_transcript_37234,EGJ1500222_transcript_2229,EGJ1500222_transcript_2463,EGJ1500222_transcript_3149,EGJ1500222_transcript_41227,EGJ1500222_transcript_39142,EGJ1500222_transcript_6129,EGJ1500222_transcript_1305,EGJ1500222_transcript_4547,EGJ1500222_transcript_37725,EGJ1500222_transcript_13957,EGJ1500222_transcript_19429,	5.275056877095732E-13
Biological process	maternal process involved in female pregnancy	GO:0060135	4	1.0547118733938987E-14	16.053343166175026	15	54	226	13061	EGJ1500222_transcript_22170,EGJ1500222_transcript_36937,EGJ1500222_transcript_36099,EGJ1500222_transcript_26496,EGJ1500222_transcript_27986,EGJ1500222_transcript_24456,EGJ1500222_transcript_24437,EGJ1500222_transcript_24683,EGJ1500222_transcript_25759,EGJ1500222_transcript_35794,EGJ1500222_transcript_32030,EGJ1500222_transcript_33337,EGJ1500222_transcript_2315,EGJ1500222_transcript_24601,EGJ15002…	9.41809761491961E-13
Biological process	nucleobase-containing small molecule catabolic process	GO:0034656	7	1.432187701766452E-14	17.97974434611603	14	45	226	13061	EGJ1500222_transcript_870,EGJ1500222_transcript_1803,EGJ1500222_transcript_1408,EGJ1500222_transcript_3827,EGJ1500222_transcript_1372,EGJ1500222_transcript_36983,EGJ1500222_transcript_31427,EGJ1500222_transcript_28693,EGJ1500222_transcript_1564,EGJ1500222_transcript_1494,EGJ1500222_transcript_36801,EGJ1500222_transcript_1090,EGJ1500222_transcript_39278,EGJ1500222_transcript_29483,	1.2504589956089755E-12
Biological process	endochondral bone morphogenesis	GO:0060350	6	1.432187701766452E-14	17.97974434611603	14	45	226	13061	EGJ1500222_transcript_26151,EGJ1500222_transcript_36937,EGJ1500222_transcript_36099,EGJ1500222_transcript_26496,EGJ1500222_transcript_27986,EGJ1500222_transcript_24456,EGJ1500222_transcript_24437,EGJ1500222_transcript_24683,EGJ1500222_transcript_25759,EGJ1500222_transcript_35794,EGJ1500222_transcript_32030,EGJ1500222_transcript_33337,EGJ1500222_transcript_24601,EGJ1500222_transcript_28365,	1.2504589956089755E-12
Biological process	ribonucleoside diphosphate metabolic process	GO:0009185	9	1.5765166949677223E-14	6.343028275415499	27	246	226	13061	EGJ1500222_transcript_27699,EGJ1500222_transcript_1803,EGJ1500222_transcript_27849,EGJ1500222_transcript_1408,EGJ1500222_transcript_33297,EGJ1500222_transcript_23468,EGJ1500222_transcript_37611,EGJ1500222_transcript_6826,EGJ1500222_transcript_1372,EGJ1500222_transcript_36983,EGJ1500222_transcript_34534,EGJ1500222_transcript_31427,EGJ1500222_transcript_21845,EGJ1500222_transcript_29570,EGJ1500222_…	1.3179008711762088E-12
Biological process	endothelial cell migration	GO:0043542	5	1.942890293094024E-14	5.759343733844236	29	291	226	13061	EGJ1500222_transcript_39674,EGJ1500222_transcript_29869,EGJ1500222_transcript_15213,EGJ1500222_transcript_27699,EGJ1500222_transcript_4703,EGJ1500222_transcript_39865,EGJ1500222_transcript_37425,EGJ1500222_transcript_17845,EGJ1500222_transcript_27849,EGJ1500222_transcript_23468,EGJ1500222_transcript_35436,EGJ1500222_transcript_37611,EGJ1500222_transcript_35402,EGJ1500222_transcript_40187,EGJ15002…	1.5903366586596708E-12
Biological process	serine family amino acid biosynthetic process	GO:0009070	11	2.1094237467877974E-14	20.305309734513273	13	37	226	13061	EGJ1500222_transcript_36937,EGJ1500222_transcript_36099,EGJ1500222_transcript_26496,EGJ1500222_transcript_27986,EGJ1500222_transcript_24456,EGJ1500222_transcript_24437,EGJ1500222_transcript_24683,EGJ1500222_transcript_25759,EGJ1500222_transcript_35794,EGJ1500222_transcript_32030,EGJ1500222_transcript_33337,EGJ1500222_transcript_24601,EGJ1500222_transcript_28365,	1.6914134492100523E-12
Biological process	purine nucleoside diphosphate catabolic process	GO:0009137	10	2.142730437526552E-14	7.728004733484256	23	172	226	13061	EGJ1500222_transcript_27699,EGJ1500222_transcript_1803,EGJ1500222_transcript_27849,EGJ1500222_transcript_1408,EGJ1500222_transcript_33297,EGJ1500222_transcript_23468,EGJ1500222_transcript_37611,EGJ1500222_transcript_1372,EGJ1500222_transcript_36983,EGJ1500222_transcript_34534,EGJ1500222_transcript_31427,EGJ1500222_transcript_29570,EGJ1500222_transcript_42530,EGJ1500222_transcript_28226,EGJ1500222…	1.6837575778083647E-12
Biological process	purine ribonucleoside diphosphate catabolic process	GO:0009181	11	2.142730437526552E-14	7.728004733484256	23	172	226	13061	EGJ1500222_transcript_27699,EGJ1500222_transcript_1803,EGJ1500222_transcript_27849,EGJ1500222_transcript_1408,EGJ1500222_transcript_33297,EGJ1500222_transcript_23468,EGJ1500222_transcript_37611,EGJ1500222_transcript_1372,EGJ1500222_transcript_36983,EGJ1500222_transcript_34534,EGJ1500222_transcript_31427,EGJ1500222_transcript_29570,EGJ1500222_transcript_42530,EGJ1500222_transcript_28226,EGJ1500222…	1.6837575778083647E-12
Biological process	catabolic process	GO:0009056	4	2.475797344914099E-14	1.960933339376565	106	3124	226	13061	EGJ1500222_transcript_870,EGJ1500222_transcript_32849,EGJ1500222_transcript_1818,EGJ1500222_transcript_1822,EGJ1500222_transcript_39674,EGJ1500222_transcript_29869,EGJ1500222_transcript_27699,EGJ1500222_transcript_1803,EGJ1500222_transcript_4703,EGJ1500222_transcript_33095,EGJ1500222_transcript_39865,EGJ1500222_transcript_36128,EGJ1500222_transcript_37425,EGJ1500222_transcript_27641,EGJ1500222_tr…	1.8706553400322104E-12
Biological process	alpha-amino acid catabolic process	GO:1901606	9	3.7636560534792807E-14	9.982260659694289	19	110	226	13061	EGJ1500222_transcript_27641,EGJ1500222_transcript_16945,EGJ1500222_transcript_22135,EGJ1500222_transcript_36937,EGJ1500222_transcript_17121,EGJ1500222_transcript_36099,EGJ1500222_transcript_26496,EGJ1500222_transcript_28839,EGJ1500222_transcript_27986,EGJ1500222_transcript_24456,EGJ1500222_transcript_1510,EGJ1500222_transcript_24437,EGJ1500222_transcript_24683,EGJ1500222_transcript_25759,EGJ15002…	2.790076346060395E-12
Biological process	nucleoside diphosphate metabolic process	GO:0009132	8	3.8413716652030416E-14	6.119156689224363	27	255	226	13061	EGJ1500222_transcript_27699,EGJ1500222_transcript_1803,EGJ1500222_transcript_27849,EGJ1500222_transcript_1408,EGJ1500222_transcript_33297,EGJ1500222_transcript_23468,EGJ1500222_transcript_37611,EGJ1500222_transcript_6826,EGJ1500222_transcript_1372,EGJ1500222_transcript_36983,EGJ1500222_transcript_34534,EGJ1500222_transcript_31427,EGJ1500222_transcript_21845,EGJ1500222_transcript_29570,EGJ1500222_…	2.7949535689968057E-12
Biological process	ADP metabolic process	GO:0046031	11	4.0967229608668276E-14	7.509699515024249	23	177	226	13061	EGJ1500222_transcript_27699,EGJ1500222_transcript_1803,EGJ1500222_transcript_27849,EGJ1500222_transcript_33297,EGJ1500222_transcript_23468,EGJ1500222_transcript_37611,EGJ1500222_transcript_1372,EGJ1500222_transcript_34534,EGJ1500222_transcript_31427,EGJ1500222_transcript_21845,EGJ1500222_transcript_29570,EGJ1500222_transcript_42530,EGJ1500222_transcript_28226,EGJ1500222_transcript_1569,EGJ1500222…	2.92654991149923E-12
Biological process	nucleobase-containing small molecule biosynthetic process	GO:0034404	7	4.107825191113079E-14	6.394012427038223	26	235	226	13061	EGJ1500222_transcript_870,EGJ1500222_transcript_27699,EGJ1500222_transcript_1803,EGJ1500222_transcript_27849,EGJ1500222_transcript_1408,EGJ1500222_transcript_23468,EGJ1500222_transcript_37611,EGJ1500222_transcript_6826,EGJ1500222_transcript_1372,EGJ1500222_transcript_36983,EGJ1500222_transcript_31427,EGJ1500222_transcript_21845,EGJ1500222_transcript_29570,EGJ1500222_transcript_42530,EGJ1500222_tr…	2.8820794956934444E-12
Biological process	small molecule biosynthetic process	GO:0044283	5	4.9960036108132044E-14	3.3706168883536387	48	823	226	13061	EGJ1500222_transcript_870,EGJ1500222_transcript_27699,EGJ1500222_transcript_1803,EGJ1500222_transcript_27849,EGJ1500222_transcript_12110,EGJ1500222_transcript_1408,EGJ1500222_transcript_33297,EGJ1500222_transcript_23468,EGJ1500222_transcript_37611,EGJ1500222_transcript_6826,EGJ1500222_transcript_1372,EGJ1500222_transcript_36983,EGJ1500222_transcript_34534,EGJ1500222_transcript_36937,EGJ1500222_tr…	3.4437365240149265E-12
Biological process	tissue remodeling	GO:0048771	3	5.939693181744587E-14	7.848301103463346	22	162	226	13061	EGJ1500222_transcript_15213,EGJ1500222_transcript_809,EGJ1500222_transcript_17845,EGJ1500222_transcript_36937,EGJ1500222_transcript_4856,EGJ1500222_transcript_40187,EGJ1500222_transcript_36099,EGJ1500222_transcript_26496,EGJ1500222_transcript_27986,EGJ1500222_transcript_24456,EGJ1500222_transcript_24437,EGJ1500222_transcript_24683,EGJ1500222_transcript_25759,EGJ1500222_transcript_35794,EGJ1500222…	4.023630088116291E-12
Biological process	small molecule metabolic process	GO:0044281	4	6.084022174945858E-14	2.2319682636557827	84	2175	226	13061	EGJ1500222_transcript_870,EGJ1500222_transcript_35081,EGJ1500222_transcript_27699,EGJ1500222_transcript_1803,EGJ1500222_transcript_37234,EGJ1500222_transcript_809,EGJ1500222_transcript_33095,EGJ1500222_transcript_37425,EGJ1500222_transcript_27641,EGJ1500222_transcript_27849,EGJ1500222_transcript_12110,EGJ1500222_transcript_16945,EGJ1500222_transcript_1408,EGJ1500222_transcript_3827,EGJ1500222_tra…	4.051546292434284E-12
Biological process	cellular catabolic process	GO:0044248	5	8.404388296412435E-14	2.271302701240484	81	2061	226	13061	EGJ1500222_transcript_870,EGJ1500222_transcript_32849,EGJ1500222_transcript_1818,EGJ1500222_transcript_1822,EGJ1500222_transcript_29869,EGJ1500222_transcript_27699,EGJ1500222_transcript_1803,EGJ1500222_transcript_4703,EGJ1500222_transcript_39865,EGJ1500222_transcript_36128,EGJ1500222_transcript_37425,EGJ1500222_transcript_27641,EGJ1500222_transcript_27849,EGJ1500222_transcript_16945,EGJ1500222_tr…	5.503473602767409E-12
Biological process	purine nucleoside diphosphate metabolic process	GO:0009135	9	9.08162434143378E-14	6.1835099603044545	26	243	226	13061	EGJ1500222_transcript_27699,EGJ1500222_transcript_1803,EGJ1500222_transcript_27849,EGJ1500222_transcript_1408,EGJ1500222_transcript_33297,EGJ1500222_transcript_23468,EGJ1500222_transcript_37611,EGJ1500222_transcript_1372,EGJ1500222_transcript_36983,EGJ1500222_transcript_34534,EGJ1500222_transcript_31427,EGJ1500222_transcript_21845,EGJ1500222_transcript_29570,EGJ1500222_transcript_42530,EGJ1500222…	5.849459350408742E-12
Biological process	purine ribonucleoside diphosphate metabolic process	GO:0009179	10	9.08162434143378E-14	6.1835099603044545	26	243	226	13061	EGJ1500222_transcript_27699,EGJ1500222_transcript_1803,EGJ1500222_transcript_27849,EGJ1500222_transcript_1408,EGJ1500222_transcript_33297,EGJ1500222_transcript_23468,EGJ1500222_transcript_37611,EGJ1500222_transcript_1372,EGJ1500222_transcript_36983,EGJ1500222_transcript_34534,EGJ1500222_transcript_31427,EGJ1500222_transcript_21845,EGJ1500222_transcript_29570,EGJ1500222_transcript_42530,EGJ1500222…	5.849459350408742E-12
Biological process	amino acid catabolic process	GO:0009063	6	1.0247358517290195E-13	9.465936832468723	19	116	226	13061	EGJ1500222_transcript_27641,EGJ1500222_transcript_16945,EGJ1500222_transcript_22135,EGJ1500222_transcript_36937,EGJ1500222_transcript_17121,EGJ1500222_transcript_36099,EGJ1500222_transcript_26496,EGJ1500222_transcript_28839,EGJ1500222_transcript_27986,EGJ1500222_transcript_24456,EGJ1500222_transcript_1510,EGJ1500222_transcript_24437,EGJ1500222_transcript_24683,EGJ1500222_transcript_25759,EGJ15002…	6.39077327213225E-12
Biological process	sulfur amino acid biosynthetic process	GO:0000097	9	1.4455103780619538E-13	17.88801095659503	13	42	226	13061	EGJ1500222_transcript_36937,EGJ1500222_transcript_36099,EGJ1500222_transcript_26496,EGJ1500222_transcript_27986,EGJ1500222_transcript_24456,EGJ1500222_transcript_24437,EGJ1500222_transcript_24683,EGJ1500222_transcript_25759,EGJ1500222_transcript_35794,EGJ1500222_transcript_32030,EGJ1500222_transcript_33337,EGJ1500222_transcript_24601,EGJ1500222_transcript_28365,	8.874078555320963E-12
Biological process	cysteine metabolic process	GO:0006534	9	1.4455103780619538E-13	17.88801095659503	13	42	226	13061	EGJ1500222_transcript_36937,EGJ1500222_transcript_36099,EGJ1500222_transcript_26496,EGJ1500222_transcript_27986,EGJ1500222_transcript_24456,EGJ1500222_transcript_24437,EGJ1500222_transcript_24683,EGJ1500222_transcript_25759,EGJ1500222_transcript_35794,EGJ1500222_transcript_32030,EGJ1500222_transcript_33337,EGJ1500222_transcript_24601,EGJ1500222_transcript_28365,	8.874078555320963E-12
Biological process	proteolysis	GO:0006508	6	2.885469641000782E-13	2.3128987310508093	76	1899	226	13061	EGJ1500222_transcript_32845,EGJ1500222_transcript_32849,EGJ1500222_transcript_1822,EGJ1500222_transcript_26599,EGJ1500222_transcript_39674,EGJ1500222_transcript_35081,EGJ1500222_transcript_27699,EGJ1500222_transcript_37234,EGJ1500222_transcript_33095,EGJ1500222_transcript_39865,EGJ1500222_transcript_36128,EGJ1500222_transcript_2982,EGJ1500222_transcript_33073,EGJ1500222_transcript_37425,EGJ150022…	1.7177288211351623E-11
Biological process	regulation of body fluid levels	GO:0050878	4	3.0753177782116836E-13	4.658300082476984	32	397	226	13061	EGJ1500222_transcript_870,EGJ1500222_transcript_35081,EGJ1500222_transcript_27699,EGJ1500222_transcript_37234,EGJ1500222_transcript_39865,EGJ1500222_transcript_24359,EGJ1500222_transcript_2982,EGJ1500222_transcript_27849,EGJ1500222_transcript_22170,EGJ1500222_transcript_23468,EGJ1500222_transcript_33007,EGJ1500222_transcript_37611,EGJ1500222_transcript_2229,EGJ1500222_transcript_2463,EGJ1500222_t…	1.803421425461747E-11
Biological process	zymogen activation	GO:0031638	8	4.614086890342151E-13	12.748243102550756	15	68	226	13061	EGJ1500222_transcript_35081,EGJ1500222_transcript_37234,EGJ1500222_transcript_37425,EGJ1500222_transcript_2229,EGJ1500222_transcript_35402,EGJ1500222_transcript_2463,EGJ1500222_transcript_8821,EGJ1500222_transcript_41227,EGJ1500222_transcript_5530,EGJ1500222_transcript_40105,EGJ1500222_transcript_6129,EGJ1500222_transcript_1305,EGJ1500222_transcript_1758,EGJ1500222_transcript_34260,EGJ1500222_tra…	2.6659922635521044E-11
Biological process	protein activation cascade	GO:0072376	7	9.969802761133906E-13	15.652009587020649	13	48	226	13061	EGJ1500222_transcript_35081,EGJ1500222_transcript_37234,EGJ1500222_transcript_2229,EGJ1500222_transcript_2463,EGJ1500222_transcript_3149,EGJ1500222_transcript_41227,EGJ1500222_transcript_39142,EGJ1500222_transcript_6129,EGJ1500222_transcript_1305,EGJ1500222_transcript_4547,EGJ1500222_transcript_37725,EGJ1500222_transcript_13957,EGJ1500222_transcript_19429,	5.677007978042771E-11
Biological process	cerebellum morphogenesis	GO:0021587	4	1.5976109324356003E-12	9.632005899705016	17	102	226	13061	EGJ1500222_transcript_36317,EGJ1500222_transcript_22592,EGJ1500222_transcript_36937,EGJ1500222_transcript_36099,EGJ1500222_transcript_26496,EGJ1500222_transcript_19927,EGJ1500222_transcript_27986,EGJ1500222_transcript_24456,EGJ1500222_transcript_24437,EGJ1500222_transcript_24683,EGJ1500222_transcript_25759,EGJ1500222_transcript_35794,EGJ1500222_transcript_32030,EGJ1500222_transcript_33337,EGJ1500…	8.967161933627819E-11
Biological process	fibrinolysis	GO:0042730	10	1.8534063173092363E-12	25.126971912273948	10	23	226	13061	EGJ1500222_transcript_35081,EGJ1500222_transcript_37234,EGJ1500222_transcript_39865,EGJ1500222_transcript_2229,EGJ1500222_transcript_2463,EGJ1500222_transcript_8821,EGJ1500222_transcript_41227,EGJ1500222_transcript_6129,EGJ1500222_transcript_1305,EGJ1500222_transcript_4547,	1.0256385099588718E-10
Biological process	obsolete organonitrogen compound metabolic process	GO:1901564	0	1.853961428821549E-12	1.546591881219702	147	5493	226	13061	EGJ1500222_transcript_32837,EGJ1500222_transcript_870,EGJ1500222_transcript_32845,EGJ1500222_transcript_32849,EGJ1500222_transcript_1822,EGJ1500222_transcript_26599,EGJ1500222_transcript_39674,EGJ1500222_transcript_15213,EGJ1500222_transcript_35081,EGJ1500222_transcript_27699,EGJ1500222_transcript_1803,EGJ1500222_transcript_37234,EGJ1500222_transcript_809,EGJ1500222_transcript_33095,EGJ1500222_tr…	1.0116964519222035E-10
Biological process	positive regulation of fibrinolysis	GO:0051919	10	3.3125724385740796E-12	38.528023598820056	8	12	226	13061	EGJ1500222_transcript_35081,EGJ1500222_transcript_37234,EGJ1500222_transcript_2229,EGJ1500222_transcript_2463,EGJ1500222_transcript_41227,EGJ1500222_transcript_6129,EGJ1500222_transcript_1305,EGJ1500222_transcript_4547,	1.7828900152270628E-10
Biological process	IDP metabolic process	GO:0046707	11	3.338329612745383E-12	50.56803097345133	7	8	226	13061	EGJ1500222_transcript_1803,EGJ1500222_transcript_1372,EGJ1500222_transcript_31427,EGJ1500222_transcript_1494,EGJ1500222_transcript_36801,EGJ1500222_transcript_1090,EGJ1500222_transcript_39278,	1.772472574118461E-10
Biological process	IDP catabolic process	GO:0046709	12	3.338329612745383E-12	50.56803097345133	7	8	226	13061	EGJ1500222_transcript_1803,EGJ1500222_transcript_1372,EGJ1500222_transcript_31427,EGJ1500222_transcript_1494,EGJ1500222_transcript_36801,EGJ1500222_transcript_1090,EGJ1500222_transcript_39278,	1.772472574118461E-10
Biological process	superoxide metabolic process	GO:0006801	5	5.226485910725387E-12	13.91289741068502	13	54	226	13061	EGJ1500222_transcript_36937,EGJ1500222_transcript_36099,EGJ1500222_transcript_26496,EGJ1500222_transcript_27986,EGJ1500222_transcript_24456,EGJ1500222_transcript_24437,EGJ1500222_transcript_24683,EGJ1500222_transcript_25759,EGJ1500222_transcript_35794,EGJ1500222_transcript_32030,EGJ1500222_transcript_33337,EGJ1500222_transcript_24601,EGJ1500222_transcript_28365,	2.701955676742111E-10
Biological process	hindbrain morphogenesis	GO:0021575	4	7.679190616727283E-12	8.772005372945639	17	112	226	13061	EGJ1500222_transcript_36317,EGJ1500222_transcript_22592,EGJ1500222_transcript_36937,EGJ1500222_transcript_36099,EGJ1500222_transcript_26496,EGJ1500222_transcript_19927,EGJ1500222_transcript_27986,EGJ1500222_transcript_24456,EGJ1500222_transcript_24437,EGJ1500222_transcript_24683,EGJ1500222_transcript_25759,EGJ1500222_transcript_35794,EGJ1500222_transcript_32030,EGJ1500222_transcript_33337,EGJ1500…	3.918381809496298E-10
Biological process	ADP catabolic process	GO:0046032	12	1.182309805614068E-11	6.839294129968057	20	169	226	13061	EGJ1500222_transcript_27699,EGJ1500222_transcript_1803,EGJ1500222_transcript_27849,EGJ1500222_transcript_33297,EGJ1500222_transcript_23468,EGJ1500222_transcript_37611,EGJ1500222_transcript_1372,EGJ1500222_transcript_34534,EGJ1500222_transcript_31427,EGJ1500222_transcript_29570,EGJ1500222_transcript_42530,EGJ1500222_transcript_28226,EGJ1500222_transcript_1569,EGJ1500222_transcript_27906,EGJ1500222…	5.95550670033035E-10
Biological process	hemostasis	GO:0007599	5	1.386557535454358E-11	5.439250390421655	24	255	226	13061	EGJ1500222_transcript_35081,EGJ1500222_transcript_27699,EGJ1500222_transcript_37234,EGJ1500222_transcript_39865,EGJ1500222_transcript_27849,EGJ1500222_transcript_23468,EGJ1500222_transcript_37611,EGJ1500222_transcript_2229,EGJ1500222_transcript_2463,EGJ1500222_transcript_8821,EGJ1500222_transcript_3149,EGJ1500222_transcript_41227,EGJ1500222_transcript_29570,EGJ1500222_transcript_39142,EGJ1500222_…	6.895929818734395E-10
Biological process	monocyte chemotaxis	GO:0002548	7	1.4802381542722287E-11	44.94936086529007	7	9	226	13061	EGJ1500222_transcript_37425,EGJ1500222_transcript_35402,EGJ1500222_transcript_40187,EGJ1500222_transcript_40105,EGJ1500222_transcript_1758,EGJ1500222_transcript_27070,EGJ1500222_transcript_6556,	7.269819635169484E-10
Biological process	carboxylic acid catabolic process	GO:0046395	8	1.6519119405700167E-11	5.9691304167186	22	213	226	13061	EGJ1500222_transcript_27641,EGJ1500222_transcript_16945,EGJ1500222_transcript_22135,EGJ1500222_transcript_36937,EGJ1500222_transcript_17121,EGJ1500222_transcript_40362,EGJ1500222_transcript_36099,EGJ1500222_transcript_26496,EGJ1500222_transcript_28839,EGJ1500222_transcript_27986,EGJ1500222_transcript_34038,EGJ1500222_transcript_24456,EGJ1500222_transcript_1510,EGJ1500222_transcript_24437,EGJ15002…	8.012792610493327E-10
Biological process	organic acid catabolic process	GO:0016054	6	1.6519119405700167E-11	5.9691304167186	22	213	226	13061	EGJ1500222_transcript_27641,EGJ1500222_transcript_16945,EGJ1500222_transcript_22135,EGJ1500222_transcript_36937,EGJ1500222_transcript_17121,EGJ1500222_transcript_40362,EGJ1500222_transcript_36099,EGJ1500222_transcript_26496,EGJ1500222_transcript_28839,EGJ1500222_transcript_27986,EGJ1500222_transcript_34038,EGJ1500222_transcript_24456,EGJ1500222_transcript_1510,EGJ1500222_transcript_24437,EGJ15002…	8.012792610493327E-10
Biological process	regulation of fibrinolysis	GO:0051917	9	1.6886270159943706E-11	26.006415929203538	9	20	226	13061	EGJ1500222_transcript_35081,EGJ1500222_transcript_37234,EGJ1500222_transcript_39865,EGJ1500222_transcript_2229,EGJ1500222_transcript_2463,EGJ1500222_transcript_41227,EGJ1500222_transcript_6129,EGJ1500222_transcript_1305,EGJ1500222_transcript_4547,	7.993512705833593E-10
Biological process	nucleoside monophosphate catabolic process	GO:0009125	9	1.971001140077533E-11	20.64001264222503	10	28	226	13061	EGJ1500222_transcript_1803,EGJ1500222_transcript_1372,EGJ1500222_transcript_31427,EGJ1500222_transcript_21845,EGJ1500222_transcript_12219,EGJ1500222_transcript_1494,EGJ1500222_transcript_37707,EGJ1500222_transcript_36801,EGJ1500222_transcript_1090,EGJ1500222_transcript_39278,	9.219123189719794E-10
Biological process	purine nucleoside monophosphate catabolic process	GO:0009128	10	1.971001140077533E-11	20.64001264222503	10	28	226	13061	EGJ1500222_transcript_1803,EGJ1500222_transcript_1372,EGJ1500222_transcript_31427,EGJ1500222_transcript_21845,EGJ1500222_transcript_12219,EGJ1500222_transcript_1494,EGJ1500222_transcript_37707,EGJ1500222_transcript_36801,EGJ1500222_transcript_1090,EGJ1500222_transcript_39278,	9.219123189719794E-10
Biological process	ribonucleoside monophosphate catabolic process	GO:0009158	10	1.971001140077533E-11	20.64001264222503	10	28	226	13061	EGJ1500222_transcript_1803,EGJ1500222_transcript_1372,EGJ1500222_transcript_31427,EGJ1500222_transcript_21845,EGJ1500222_transcript_12219,EGJ1500222_transcript_1494,EGJ1500222_transcript_37707,EGJ1500222_transcript_36801,EGJ1500222_transcript_1090,EGJ1500222_transcript_39278,	9.219123189719794E-10
Biological process	purine ribonucleoside monophosphate catabolic process	GO:0009169	11	1.971001140077533E-11	20.64001264222503	10	28	226	13061	EGJ1500222_transcript_1803,EGJ1500222_transcript_1372,EGJ1500222_transcript_31427,EGJ1500222_transcript_21845,EGJ1500222_transcript_12219,EGJ1500222_transcript_1494,EGJ1500222_transcript_37707,EGJ1500222_transcript_36801,EGJ1500222_transcript_1090,EGJ1500222_transcript_39278,	9.219123189719794E-10
Biological process	bone morphogenesis	GO:0060349	5	2.6252000573379064E-11	10.93362831858407	14	74	226	13061	EGJ1500222_transcript_26151,EGJ1500222_transcript_36937,EGJ1500222_transcript_36099,EGJ1500222_transcript_26496,EGJ1500222_transcript_27986,EGJ1500222_transcript_24456,EGJ1500222_transcript_24437,EGJ1500222_transcript_24683,EGJ1500222_transcript_25759,EGJ1500222_transcript_35794,EGJ1500222_transcript_32030,EGJ1500222_transcript_33337,EGJ1500222_transcript_24601,EGJ1500222_transcript_28365,	1.1720921619637085E-9
Biological process	plasminogen activation	GO:0031639	9	2.910893748264698E-11	24.76801517067004	9	21	226	13061	EGJ1500222_transcript_35081,EGJ1500222_transcript_37234,EGJ1500222_transcript_2229,EGJ1500222_transcript_2463,EGJ1500222_transcript_8821,EGJ1500222_transcript_41227,EGJ1500222_transcript_6129,EGJ1500222_transcript_1305,EGJ1500222_transcript_4547,	1.2850451165092132E-9
Biological process	methylglyoxal biosynthetic process	GO:0019242	7	4.1178060961044594E-11	30.82241887905605	8	15	226	13061	EGJ1500222_transcript_27699,EGJ1500222_transcript_27849,EGJ1500222_transcript_23468,EGJ1500222_transcript_37611,EGJ1500222_transcript_29570,EGJ1500222_transcript_28226,EGJ1500222_transcript_1569,EGJ1500222_transcript_27906,	1.7976511279549357E-9
Biological process	negative regulation of coagulation	GO:0050819	6	1.2888390354959256E-10	17.512737999463663	10	33	226	13061	EGJ1500222_transcript_35081,EGJ1500222_transcript_37234,EGJ1500222_transcript_39865,EGJ1500222_transcript_2229,EGJ1500222_transcript_2463,EGJ1500222_transcript_8821,EGJ1500222_transcript_41227,EGJ1500222_transcript_6129,EGJ1500222_transcript_1305,EGJ1500222_transcript_4547,	5.5646687587510895E-9
Biological process	negative regulation of blood coagulation	GO:0030195	9	1.2888390354959256E-10	17.512737999463663	10	33	226	13061	EGJ1500222_transcript_35081,EGJ1500222_transcript_37234,EGJ1500222_transcript_39865,EGJ1500222_transcript_2229,EGJ1500222_transcript_2463,EGJ1500222_transcript_8821,EGJ1500222_transcript_41227,EGJ1500222_transcript_6129,EGJ1500222_transcript_1305,EGJ1500222_transcript_4547,	5.5646687587510895E-9
Biological process	negative regulation of hemostasis	GO:1900047	6	1.2888390354959256E-10	17.512737999463663	10	33	226	13061	EGJ1500222_transcript_35081,EGJ1500222_transcript_37234,EGJ1500222_transcript_39865,EGJ1500222_transcript_2229,EGJ1500222_transcript_2463,EGJ1500222_transcript_8821,EGJ1500222_transcript_41227,EGJ1500222_transcript_6129,EGJ1500222_transcript_1305,EGJ1500222_transcript_4547,	5.5646687587510895E-9
Biological process	blood coagulation, intrinsic pathway	GO:0007597	8	1.5098278183245384E-10	27.196251952108277	8	17	226	13061	EGJ1500222_transcript_35081,EGJ1500222_transcript_37234,EGJ1500222_transcript_2229,EGJ1500222_transcript_2463,EGJ1500222_transcript_41227,EGJ1500222_transcript_6129,EGJ1500222_transcript_1305,EGJ1500222_transcript_4547,	6.310759040635225E-9
Biological process	sulfur amino acid metabolic process	GO:0000096	8	1.7537071794748726E-10	10.732806573957017	13	70	226	13061	EGJ1500222_transcript_36937,EGJ1500222_transcript_36099,EGJ1500222_transcript_26496,EGJ1500222_transcript_27986,EGJ1500222_transcript_24456,EGJ1500222_transcript_24437,EGJ1500222_transcript_24683,EGJ1500222_transcript_25759,EGJ1500222_transcript_35794,EGJ1500222_transcript_32030,EGJ1500222_transcript_33337,EGJ1500222_transcript_24601,EGJ1500222_transcript_28365,	7.252963692796605E-9
Biological process	carboxylic acid metabolic process	GO:0019752	7	3.179830843080822E-10	2.678723534237489	47	1014	226	13061	EGJ1500222_transcript_35081,EGJ1500222_transcript_27699,EGJ1500222_transcript_37234,EGJ1500222_transcript_27641,EGJ1500222_transcript_27849,EGJ1500222_transcript_12110,EGJ1500222_transcript_16945,EGJ1500222_transcript_3827,EGJ1500222_transcript_33297,EGJ1500222_transcript_22170,EGJ1500222_transcript_23468,EGJ1500222_transcript_22135,EGJ1500222_transcript_37611,EGJ1500222_transcript_2229,EGJ150022…	1.3014120190067239E-8
Biological process	serine family amino acid metabolic process	GO:0009069	10	4.333804426437382E-10	10.017286135693215	13	75	226	13061	EGJ1500222_transcript_36937,EGJ1500222_transcript_36099,EGJ1500222_transcript_26496,EGJ1500222_transcript_27986,EGJ1500222_transcript_24456,EGJ1500222_transcript_24437,EGJ1500222_transcript_24683,EGJ1500222_transcript_25759,EGJ1500222_transcript_35794,EGJ1500222_transcript_32030,EGJ1500222_transcript_33337,EGJ1500222_transcript_24601,EGJ1500222_transcript_28365,	1.755414184687884E-8
Biological process	lymph vessel morphogenesis	GO:0036303	4	4.565268163503333E-10	15.619469026548671	10	37	226	13061	EGJ1500222_transcript_29869,EGJ1500222_transcript_4703,EGJ1500222_transcript_35436,EGJ1500222_transcript_40187,EGJ1500222_transcript_29154,EGJ1500222_transcript_6132,EGJ1500222_transcript_1746,EGJ1500222_transcript_27070,EGJ1500222_transcript_6556,EGJ1500222_transcript_33757,	1.830299858612714E-8
Biological process	response to food	GO:0032094	4	5.338181008340825E-10	12.973722232255735	11	49	226	13061	EGJ1500222_transcript_33095,EGJ1500222_transcript_12110,EGJ1500222_transcript_34301,EGJ1500222_transcript_2420,EGJ1500222_transcript_32984,EGJ1500222_transcript_41861,EGJ1500222_transcript_36899,EGJ1500222_transcript_1983,EGJ1500222_transcript_21371,EGJ1500222_transcript_20251,EGJ1500222_transcript_5698,	2.118556887047586E-8
Biological process	xenobiotic metabolic process	GO:0006805	4	6.982245892572791E-10	2.922479666155757	40	791	226	13061	EGJ1500222_transcript_870,EGJ1500222_transcript_27699,EGJ1500222_transcript_33095,EGJ1500222_transcript_27849,EGJ1500222_transcript_3827,EGJ1500222_transcript_23468,EGJ1500222_transcript_37638,EGJ1500222_transcript_37611,EGJ1500222_transcript_23893,EGJ1500222_transcript_34301,EGJ1500222_transcript_2420,EGJ1500222_transcript_36937,EGJ1500222_transcript_21845,EGJ1500222_transcript_29570,EGJ1500222_…	2.7433244111918496E-8
Biological process	oxoacid metabolic process	GO:0043436	6	8.658245231885076E-10	2.5637871526017046	48	1082	226	13061	EGJ1500222_transcript_35081,EGJ1500222_transcript_27699,EGJ1500222_transcript_37234,EGJ1500222_transcript_809,EGJ1500222_transcript_27641,EGJ1500222_transcript_27849,EGJ1500222_transcript_12110,EGJ1500222_transcript_16945,EGJ1500222_transcript_3827,EGJ1500222_transcript_33297,EGJ1500222_transcript_22170,EGJ1500222_transcript_23468,EGJ1500222_transcript_22135,EGJ1500222_transcript_37611,EGJ1500222…	3.36814312040361E-8
Biological process	obsolete heterocycle catabolic process	GO:0046700	0	9.288523283856875E-10	3.1954521942149334	35	633	226	13061	EGJ1500222_transcript_870,EGJ1500222_transcript_1818,EGJ1500222_transcript_27699,EGJ1500222_transcript_1803,EGJ1500222_transcript_27849,EGJ1500222_transcript_1408,EGJ1500222_transcript_3827,EGJ1500222_transcript_23468,EGJ1500222_transcript_2711,EGJ1500222_transcript_37611,EGJ1500222_transcript_6826,EGJ1500222_transcript_1372,EGJ1500222_transcript_36983,EGJ1500222_transcript_23893,EGJ1500222_trans…	3.577902743360163E-8
Biological process	obsolete cellular nitrogen compound catabolic process	GO:0044270	0	1.052957498970386E-9	3.1803793065063726	35	636	226	13061	EGJ1500222_transcript_870,EGJ1500222_transcript_1818,EGJ1500222_transcript_27699,EGJ1500222_transcript_1803,EGJ1500222_transcript_27849,EGJ1500222_transcript_1408,EGJ1500222_transcript_3827,EGJ1500222_transcript_23468,EGJ1500222_transcript_2711,EGJ1500222_transcript_37611,EGJ1500222_transcript_6826,EGJ1500222_transcript_1372,EGJ1500222_transcript_36983,EGJ1500222_transcript_23893,EGJ1500222_trans…	4.0165728285967445E-8
Biological process	organic acid metabolic process	GO:0006082	5	1.0734472200013556E-9	2.5473073453765327	48	1089	226	13061	EGJ1500222_transcript_35081,EGJ1500222_transcript_27699,EGJ1500222_transcript_37234,EGJ1500222_transcript_809,EGJ1500222_transcript_27641,EGJ1500222_transcript_27849,EGJ1500222_transcript_12110,EGJ1500222_transcript_16945,EGJ1500222_transcript_3827,EGJ1500222_transcript_33297,EGJ1500222_transcript_22170,EGJ1500222_transcript_23468,EGJ1500222_transcript_22135,EGJ1500222_transcript_37611,EGJ1500222…	4.055359737870506E-8
Biological process	cerebellum development	GO:0021549	4	1.2957140915759169E-9	5.277811451893158	20	219	226	13061	EGJ1500222_transcript_809,EGJ1500222_transcript_36317,EGJ1500222_transcript_22592,EGJ1500222_transcript_36937,EGJ1500222_transcript_36099,EGJ1500222_transcript_26496,EGJ1500222_transcript_19927,EGJ1500222_transcript_35395,EGJ1500222_transcript_27986,EGJ1500222_transcript_24456,EGJ1500222_transcript_24437,EGJ1500222_transcript_2824,EGJ1500222_transcript_24683,EGJ1500222_transcript_25759,EGJ1500222…	4.848438729335026E-8
Biological process	lymph vessel development	GO:0001945	4	1.3830264711245377E-9	14.095618389812216	10	41	226	13061	EGJ1500222_transcript_29869,EGJ1500222_transcript_4703,EGJ1500222_transcript_35436,EGJ1500222_transcript_40187,EGJ1500222_transcript_29154,EGJ1500222_transcript_6132,EGJ1500222_transcript_1746,EGJ1500222_transcript_27070,EGJ1500222_transcript_6556,EGJ1500222_transcript_33757,	5.126331136838027E-8
Biological process	obsolete aromatic compound catabolic process	GO:0019439	0	1.406364913414393E-9	3.1457562036361635	35	643	226	13061	EGJ1500222_transcript_870,EGJ1500222_transcript_1818,EGJ1500222_transcript_27699,EGJ1500222_transcript_1803,EGJ1500222_transcript_27849,EGJ1500222_transcript_1408,EGJ1500222_transcript_3827,EGJ1500222_transcript_23468,EGJ1500222_transcript_2711,EGJ1500222_transcript_37611,EGJ1500222_transcript_6826,EGJ1500222_transcript_1372,EGJ1500222_transcript_36983,EGJ1500222_transcript_23893,EGJ1500222_trans…	5.1641193876683644E-8
Biological process	non-proteinogenic amino acid metabolic process	GO:0170041	8	1.4931290648334539E-9	8.172611066416376	14	99	226	13061	EGJ1500222_transcript_3827,EGJ1500222_transcript_36937,EGJ1500222_transcript_36099,EGJ1500222_transcript_26496,EGJ1500222_transcript_27986,EGJ1500222_transcript_24456,EGJ1500222_transcript_24437,EGJ1500222_transcript_24683,EGJ1500222_transcript_25759,EGJ1500222_transcript_35794,EGJ1500222_transcript_32030,EGJ1500222_transcript_33337,EGJ1500222_transcript_24601,EGJ1500222_transcript_28365,	5.43194823678763E-8
Biological process	obsolete organic cyclic compound catabolic process	GO:1901361	0	1.6559776883084965E-9	3.126307942717238	35	647	226	13061	EGJ1500222_transcript_870,EGJ1500222_transcript_1818,EGJ1500222_transcript_27699,EGJ1500222_transcript_1803,EGJ1500222_transcript_27849,EGJ1500222_transcript_1408,EGJ1500222_transcript_3827,EGJ1500222_transcript_23468,EGJ1500222_transcript_2711,EGJ1500222_transcript_37611,EGJ1500222_transcript_6826,EGJ1500222_transcript_1372,EGJ1500222_transcript_36983,EGJ1500222_transcript_23893,EGJ1500222_trans…	5.969115905838608E-8
Biological process	aldehyde catabolic process	GO:0046185	5	1.8430909021205366E-9	21.015285599356396	8	22	226	13061	EGJ1500222_transcript_27699,EGJ1500222_transcript_27849,EGJ1500222_transcript_23468,EGJ1500222_transcript_37611,EGJ1500222_transcript_29570,EGJ1500222_transcript_28226,EGJ1500222_transcript_1569,EGJ1500222_transcript_27906,	6.583185594937808E-8
Biological process	methylglyoxal metabolic process	GO:0009438	5	2.7841913219361913E-9	20.10157752981916	8	23	226	13061	EGJ1500222_transcript_27699,EGJ1500222_transcript_27849,EGJ1500222_transcript_23468,EGJ1500222_transcript_37611,EGJ1500222_transcript_29570,EGJ1500222_transcript_28226,EGJ1500222_transcript_1569,EGJ1500222_transcript_27906,	9.855033967466032E-8
Biological process	positive regulation of endothelial cell migration	GO:0010595	8	3.8869725216272855E-9	5.562869717476692	18	187	226	13061	EGJ1500222_transcript_39674,EGJ1500222_transcript_27699,EGJ1500222_transcript_37425,EGJ1500222_transcript_27849,EGJ1500222_transcript_23468,EGJ1500222_transcript_35436,EGJ1500222_transcript_37611,EGJ1500222_transcript_35402,EGJ1500222_transcript_40187,EGJ1500222_transcript_29570,EGJ1500222_transcript_40105,EGJ1500222_transcript_28226,EGJ1500222_transcript_1569,EGJ1500222_transcript_1758,EGJ150022…	1.3635638426315717E-7
Biological process	metencephalon development	GO:0022037	4	4.427557764863366E-9	4.91847109772171	20	235	226	13061	EGJ1500222_transcript_809,EGJ1500222_transcript_36317,EGJ1500222_transcript_22592,EGJ1500222_transcript_36937,EGJ1500222_transcript_36099,EGJ1500222_transcript_26496,EGJ1500222_transcript_19927,EGJ1500222_transcript_35395,EGJ1500222_transcript_27986,EGJ1500222_transcript_24456,EGJ1500222_transcript_24437,EGJ1500222_transcript_2824,EGJ1500222_transcript_24683,EGJ1500222_transcript_25759,EGJ1500222…	1.53945791665028E-7
Biological process	oligosaccharide metabolic process	GO:0009311	6	4.474683068522722E-9	8.347738446411013	13	90	226	13061	EGJ1500222_transcript_809,EGJ1500222_transcript_33297,EGJ1500222_transcript_24523,EGJ1500222_transcript_34534,EGJ1500222_transcript_32545,EGJ1500222_transcript_40362,EGJ1500222_transcript_3737,EGJ1500222_transcript_34038,EGJ1500222_transcript_31196,EGJ1500222_transcript_1452,EGJ1500222_transcript_2312,EGJ1500222_transcript_3886,EGJ1500222_transcript_21760,	1.54219559440577E-7
Biological process	lymphatic endothelial cell migration	GO:1904977	6	4.97946039956787E-9	34.67522123893805	6	10	226	13061	EGJ1500222_transcript_29869,EGJ1500222_transcript_4703,EGJ1500222_transcript_29154,EGJ1500222_transcript_6132,EGJ1500222_transcript_1746,EGJ1500222_transcript_33757,	1.7012434704262747E-7
Biological process	aldehyde biosynthetic process	GO:0046184	5	5.9609458480380795E-9	18.49345132743363	8	25	226	13061	EGJ1500222_transcript_27699,EGJ1500222_transcript_27849,EGJ1500222_transcript_23468,EGJ1500222_transcript_37611,EGJ1500222_transcript_29570,EGJ1500222_transcript_28226,EGJ1500222_transcript_1569,EGJ1500222_transcript_27906,	2.0190134687018634E-7
Biological process	skeletal system development	GO:0001501	5	7.375400068454496E-9	3.502547599892733	28	462	226	13061	EGJ1500222_transcript_26151,EGJ1500222_transcript_36317,EGJ1500222_transcript_35436,EGJ1500222_transcript_22592,EGJ1500222_transcript_36937,EGJ1500222_transcript_40187,EGJ1500222_transcript_40362,EGJ1500222_transcript_36099,EGJ1500222_transcript_26496,EGJ1500222_transcript_19927,EGJ1500222_transcript_27986,EGJ1500222_transcript_34038,EGJ1500222_transcript_24456,EGJ1500222_transcript_24437,EGJ1500…	2.4767475956374114E-7
Biological process	skeletal system morphogenesis	GO:0048705	5	8.618286084782767E-9	4.991130329847144	19	220	226	13061	EGJ1500222_transcript_26151,EGJ1500222_transcript_36317,EGJ1500222_transcript_35436,EGJ1500222_transcript_22592,EGJ1500222_transcript_36937,EGJ1500222_transcript_36099,EGJ1500222_transcript_26496,EGJ1500222_transcript_19927,EGJ1500222_transcript_27986,EGJ1500222_transcript_24456,EGJ1500222_transcript_24437,EGJ1500222_transcript_24683,EGJ1500222_transcript_25759,EGJ1500222_transcript_35794,EGJ1500…	2.8695971209416517E-7
Biological process	cervix development	GO:0060067	5	8.782713667443431E-9	48.16002949852508	5	6	226	13061	EGJ1500222_transcript_36317,EGJ1500222_transcript_35436,EGJ1500222_transcript_22592,EGJ1500222_transcript_19927,EGJ1500222_transcript_22663,	2.8997715965869954E-7
Biological process	vagina development	GO:0060068	7	8.782713667443431E-9	48.16002949852508	5	6	226	13061	EGJ1500222_transcript_36317,EGJ1500222_transcript_35436,EGJ1500222_transcript_22592,EGJ1500222_transcript_19927,EGJ1500222_transcript_22663,	2.8997715965869954E-7
Biological process	L-amino acid biosynthetic process	GO:0170034	10	8.804103779347372E-9	7.908383791336749	13	95	226	13061	EGJ1500222_transcript_36937,EGJ1500222_transcript_36099,EGJ1500222_transcript_26496,EGJ1500222_transcript_27986,EGJ1500222_transcript_24456,EGJ1500222_transcript_24437,EGJ1500222_transcript_24683,EGJ1500222_transcript_25759,EGJ1500222_transcript_35794,EGJ1500222_transcript_32030,EGJ1500222_transcript_33337,EGJ1500222_transcript_24601,EGJ1500222_transcript_28365,	2.858787086698828E-7
Biological process	proteinogenic amino acid biosynthetic process	GO:0170038	9	8.804103779347372E-9	7.908383791336749	13	95	226	13061	EGJ1500222_transcript_36937,EGJ1500222_transcript_36099,EGJ1500222_transcript_26496,EGJ1500222_transcript_27986,EGJ1500222_transcript_24456,EGJ1500222_transcript_24437,EGJ1500222_transcript_24683,EGJ1500222_transcript_25759,EGJ1500222_transcript_35794,EGJ1500222_transcript_32030,EGJ1500222_transcript_33337,EGJ1500222_transcript_24601,EGJ1500222_transcript_28365,	2.858787086698828E-7
Biological process	response to progesterone	GO:0032570	6	9.121140731593869E-9	10.090672847310016	11	63	226	13061	EGJ1500222_transcript_27699,EGJ1500222_transcript_27849,EGJ1500222_transcript_12110,EGJ1500222_transcript_23468,EGJ1500222_transcript_37611,EGJ1500222_transcript_29570,EGJ1500222_transcript_28226,EGJ1500222_transcript_1569,EGJ1500222_transcript_27906,EGJ1500222_transcript_21371,EGJ1500222_transcript_20251,	2.9135741410107567E-7
Biological process	blood vessel diameter maintenance	GO:0097746	7	1.0144224127373036E-8	5.582185237329043	17	176	226	13061	EGJ1500222_transcript_24359,EGJ1500222_transcript_36937,EGJ1500222_transcript_40187,EGJ1500222_transcript_36099,EGJ1500222_transcript_26496,EGJ1500222_transcript_27986,EGJ1500222_transcript_24456,EGJ1500222_transcript_24437,EGJ1500222_transcript_24683,EGJ1500222_transcript_25759,EGJ1500222_transcript_35794,EGJ1500222_transcript_32030,EGJ1500222_transcript_33337,EGJ1500222_transcript_24601,EGJ1500…	3.2142464997136013E-7
Biological process	plasma cell differentiation	GO:0002317	11	1.0796729843498554E-8	31.522928399034594	6	11	226	13061	EGJ1500222_transcript_29869,EGJ1500222_transcript_4703,EGJ1500222_transcript_29154,EGJ1500222_transcript_6132,EGJ1500222_transcript_1746,EGJ1500222_transcript_33757,	3.3936281244084653E-7
Biological process	alpha-amino acid biosynthetic process	GO:1901607	9	1.1405640321093813E-8	7.745324331721558	13	97	226	13061	EGJ1500222_transcript_36937,EGJ1500222_transcript_36099,EGJ1500222_transcript_26496,EGJ1500222_transcript_27986,EGJ1500222_transcript_24456,EGJ1500222_transcript_24437,EGJ1500222_transcript_24683,EGJ1500222_transcript_25759,EGJ1500222_transcript_35794,EGJ1500222_transcript_32030,EGJ1500222_transcript_33337,EGJ1500222_transcript_24601,EGJ1500222_transcript_28365,	3.5565683191728246E-7
Biological process	positive regulation of endothelial cell chemotaxis	GO:2001028	9	1.1875810779216067E-8	17.123566043920025	8	27	226	13061	EGJ1500222_transcript_39674,EGJ1500222_transcript_37425,EGJ1500222_transcript_35402,EGJ1500222_transcript_40187,EGJ1500222_transcript_40105,EGJ1500222_transcript_1758,EGJ1500222_transcript_27070,EGJ1500222_transcript_6556,	3.6740205158692855E-7
Biological process	oligosaccharide biosynthetic process	GO:0009312	7	1.3550247146554284E-8	11.331771646711783	10	51	226	13061	EGJ1500222_transcript_809,EGJ1500222_transcript_33297,EGJ1500222_transcript_24523,EGJ1500222_transcript_34534,EGJ1500222_transcript_32545,EGJ1500222_transcript_3737,EGJ1500222_transcript_31196,EGJ1500222_transcript_1452,EGJ1500222_transcript_2312,EGJ1500222_transcript_21760,	4.1592907061571704E-7
Biological process	cellular response to xenobiotic stimulus	GO:0071466	5	1.373916447278134E-8	2.30063835184037	50	1256	226	13061	EGJ1500222_transcript_870,EGJ1500222_transcript_39674,EGJ1500222_transcript_27699,EGJ1500222_transcript_33095,EGJ1500222_transcript_24359,EGJ1500222_transcript_27849,EGJ1500222_transcript_3827,EGJ1500222_transcript_33297,EGJ1500222_transcript_23468,EGJ1500222_transcript_37638,EGJ1500222_transcript_37611,EGJ1500222_transcript_34534,EGJ1500222_transcript_23893,EGJ1500222_transcript_34301,EGJ1500222…	4.18458738089596E-7
Biological process	regulation of blood coagulation	GO:0030193	8	1.520104631058672E-8	9.632005899705016	11	66	226	13061	EGJ1500222_transcript_35081,EGJ1500222_transcript_37234,EGJ1500222_transcript_39865,EGJ1500222_transcript_2229,EGJ1500222_transcript_2463,EGJ1500222_transcript_8821,EGJ1500222_transcript_41227,EGJ1500222_transcript_28693,EGJ1500222_transcript_6129,EGJ1500222_transcript_1305,EGJ1500222_transcript_4547,	4.5942239195611704E-7
Biological process	regulation of hemostasis	GO:1900046	5	1.520104631058672E-8	9.632005899705016	11	66	226	13061	EGJ1500222_transcript_35081,EGJ1500222_transcript_37234,EGJ1500222_transcript_39865,EGJ1500222_transcript_2229,EGJ1500222_transcript_2463,EGJ1500222_transcript_8821,EGJ1500222_transcript_41227,EGJ1500222_transcript_28693,EGJ1500222_transcript_6129,EGJ1500222_transcript_1305,EGJ1500222_transcript_4547,	4.5942239195611704E-7
Biological process	carboxylic acid biosynthetic process	GO:0046394	8	1.579653463590347E-8	3.71414109243124	25	389	226	13061	EGJ1500222_transcript_27699,EGJ1500222_transcript_27849,EGJ1500222_transcript_12110,EGJ1500222_transcript_23468,EGJ1500222_transcript_37611,EGJ1500222_transcript_36937,EGJ1500222_transcript_29570,EGJ1500222_transcript_42530,EGJ1500222_transcript_28226,EGJ1500222_transcript_36099,EGJ1500222_transcript_26496,EGJ1500222_transcript_1569,EGJ1500222_transcript_27986,EGJ1500222_transcript_24456,EGJ15002…	4.7018624685200555E-7
Biological process	organic acid biosynthetic process	GO:0016053	6	1.579653463590347E-8	3.71414109243124	25	389	226	13061	EGJ1500222_transcript_27699,EGJ1500222_transcript_27849,EGJ1500222_transcript_12110,EGJ1500222_transcript_23468,EGJ1500222_transcript_37611,EGJ1500222_transcript_36937,EGJ1500222_transcript_29570,EGJ1500222_transcript_42530,EGJ1500222_transcript_28226,EGJ1500222_transcript_36099,EGJ1500222_transcript_26496,EGJ1500222_transcript_1569,EGJ1500222_transcript_27986,EGJ1500222_transcript_24456,EGJ15002…	4.7018624685200555E-7
Biological process	extracellular matrix disassembly	GO:0022617	7	1.8788091415977703E-8	7.438578813633576	13	101	226	13061	EGJ1500222_transcript_35081,EGJ1500222_transcript_37234,EGJ1500222_transcript_33095,EGJ1500222_transcript_39865,EGJ1500222_transcript_2229,EGJ1500222_transcript_34301,EGJ1500222_transcript_2420,EGJ1500222_transcript_32984,EGJ1500222_transcript_41861,EGJ1500222_transcript_36899,EGJ1500222_transcript_1983,EGJ1500222_transcript_4547,EGJ1500222_transcript_41364,	5.508836654729582E-7
Biological process	vascular process in circulatory system	GO:0003018	5	2.1480506928739374E-8	5.310619469026549	17	185	226	13061	EGJ1500222_transcript_24359,EGJ1500222_transcript_36937,EGJ1500222_transcript_40187,EGJ1500222_transcript_36099,EGJ1500222_transcript_26496,EGJ1500222_transcript_27986,EGJ1500222_transcript_24456,EGJ1500222_transcript_24437,EGJ1500222_transcript_24683,EGJ1500222_transcript_25759,EGJ1500222_transcript_35794,EGJ1500222_transcript_32030,EGJ1500222_transcript_33337,EGJ1500222_transcript_24601,EGJ1500…	6.251623090593852E-7
Biological process	regulation of coagulation	GO:0050818	5	2.4662543340880916E-8	9.21322303450045	11	69	226	13061	EGJ1500222_transcript_35081,EGJ1500222_transcript_37234,EGJ1500222_transcript_39865,EGJ1500222_transcript_2229,EGJ1500222_transcript_2463,EGJ1500222_transcript_8821,EGJ1500222_transcript_41227,EGJ1500222_transcript_28693,EGJ1500222_transcript_6129,EGJ1500222_transcript_1305,EGJ1500222_transcript_4547,	7.124936234288317E-7
Biological process	response to morphine	GO:0043278	7	2.9196848272405873E-8	10.507642799678198	10	55	226	13061	EGJ1500222_transcript_870,EGJ1500222_transcript_27699,EGJ1500222_transcript_27849,EGJ1500222_transcript_23468,EGJ1500222_transcript_37611,EGJ1500222_transcript_29570,EGJ1500222_transcript_28226,EGJ1500222_transcript_1569,EGJ1500222_transcript_27906,EGJ1500222_transcript_29483,	8.373315099436692E-7
Biological process	regulation of endothelial cell chemotaxis	GO:2001026	8	2.993853642774269E-8	15.411209439528024	8	30	226	13061	EGJ1500222_transcript_39674,EGJ1500222_transcript_37425,EGJ1500222_transcript_35402,EGJ1500222_transcript_40187,EGJ1500222_transcript_40105,EGJ1500222_transcript_1758,EGJ1500222_transcript_27070,EGJ1500222_transcript_6556,	8.523805045260944E-7
Biological process	response to folic acid	GO:0051593	6	3.0240092541156116E-8	7.1552043826380105	13	105	226	13061	EGJ1500222_transcript_36937,EGJ1500222_transcript_36099,EGJ1500222_transcript_26496,EGJ1500222_transcript_27986,EGJ1500222_transcript_24456,EGJ1500222_transcript_24437,EGJ1500222_transcript_24683,EGJ1500222_transcript_25759,EGJ1500222_transcript_35794,EGJ1500222_transcript_32030,EGJ1500222_transcript_33337,EGJ1500222_transcript_24601,EGJ1500222_transcript_28365,	8.547721121885063E-7
Biological process	response to isoquinoline alkaloid	GO:0014072	6	3.501074541389926E-8	10.320006321112515	10	56	226	13061	EGJ1500222_transcript_870,EGJ1500222_transcript_27699,EGJ1500222_transcript_27849,EGJ1500222_transcript_23468,EGJ1500222_transcript_37611,EGJ1500222_transcript_29570,EGJ1500222_transcript_28226,EGJ1500222_transcript_1569,EGJ1500222_transcript_27906,EGJ1500222_transcript_29483,	9.825515623657871E-7
Biological process	proteinogenic amino acid metabolic process	GO:0170039	8	3.796917791287768E-8	4.556218558366688	19	241	226	13061	EGJ1500222_transcript_27641,EGJ1500222_transcript_16945,EGJ1500222_transcript_22135,EGJ1500222_transcript_36937,EGJ1500222_transcript_17121,EGJ1500222_transcript_36099,EGJ1500222_transcript_26496,EGJ1500222_transcript_28839,EGJ1500222_transcript_27986,EGJ1500222_transcript_24456,EGJ1500222_transcript_1510,EGJ1500222_transcript_24437,EGJ1500222_transcript_24683,EGJ1500222_transcript_25759,EGJ15002…	1.0580205675155773E-6
Biological process	vitamin metabolic process	GO:0006766	5	3.805519843691485E-8	7.021462244644777	13	107	226	13061	EGJ1500222_transcript_33095,EGJ1500222_transcript_37425,EGJ1500222_transcript_35402,EGJ1500222_transcript_34301,EGJ1500222_transcript_2420,EGJ1500222_transcript_32984,EGJ1500222_transcript_40105,EGJ1500222_transcript_41861,EGJ1500222_transcript_1758,EGJ1500222_transcript_36899,EGJ1500222_transcript_740,EGJ1500222_transcript_1983,EGJ1500222_transcript_6775,	1.0529498215397073E-6
Biological process	nucleobase-containing compound catabolic process	GO:0034655	6	3.847022622682772E-8	2.5375207639178963	40	911	226	13061	EGJ1500222_transcript_870,EGJ1500222_transcript_1818,EGJ1500222_transcript_39674,EGJ1500222_transcript_27699,EGJ1500222_transcript_1803,EGJ1500222_transcript_27849,EGJ1500222_transcript_1408,EGJ1500222_transcript_3827,EGJ1500222_transcript_33297,EGJ1500222_transcript_23468,EGJ1500222_transcript_2711,EGJ1500222_transcript_37611,EGJ1500222_transcript_6826,EGJ1500222_transcript_1372,EGJ1500222_trans…	1.0569896422741686E-6
Biological process	leukocyte activation involved in immune response	GO:0002366	5	4.0495619302305386E-8	2.5729330827979147	39	876	226	13061	EGJ1500222_transcript_870,EGJ1500222_transcript_29869,EGJ1500222_transcript_15213,EGJ1500222_transcript_27699,EGJ1500222_transcript_809,EGJ1500222_transcript_4703,EGJ1500222_transcript_16744,EGJ1500222_transcript_17845,EGJ1500222_transcript_27849,EGJ1500222_transcript_23468,EGJ1500222_transcript_37611,EGJ1500222_transcript_6826,EGJ1500222_transcript_29154,EGJ1500222_transcript_8821,EGJ1500222_tra…	1.104911723880263E-6
Biological process	amino acid biosynthetic process	GO:0008652	6	4.260792729748886E-8	6.95644870534251	13	108	226	13061	EGJ1500222_transcript_36937,EGJ1500222_transcript_36099,EGJ1500222_transcript_26496,EGJ1500222_transcript_27986,EGJ1500222_transcript_24456,EGJ1500222_transcript_24437,EGJ1500222_transcript_24683,EGJ1500222_transcript_25759,EGJ1500222_transcript_35794,EGJ1500222_transcript_32030,EGJ1500222_transcript_33337,EGJ1500222_transcript_24601,EGJ1500222_transcript_28365,	1.1545279058747153E-6
Biological process	extracellular matrix organization	GO:0030198	6	4.6699567435304346E-8	3.305900329983501	27	472	226	13061	EGJ1500222_transcript_15213,EGJ1500222_transcript_35081,EGJ1500222_transcript_37234,EGJ1500222_transcript_809,EGJ1500222_transcript_33095,EGJ1500222_transcript_39865,EGJ1500222_transcript_17845,EGJ1500222_transcript_37638,EGJ1500222_transcript_2229,EGJ1500222_transcript_34301,EGJ1500222_transcript_2420,EGJ1500222_transcript_4856,EGJ1500222_transcript_40187,EGJ1500222_transcript_39142,EGJ1500222_t…	1.2567301400911696E-6
Biological process	mature B cell differentiation involved in immune response	GO:0002313	10	5.2221428625820465E-8	14.448008849557523	8	32	226	13061	EGJ1500222_transcript_870,EGJ1500222_transcript_29869,EGJ1500222_transcript_4703,EGJ1500222_transcript_29154,EGJ1500222_transcript_6132,EGJ1500222_transcript_1746,EGJ1500222_transcript_33757,EGJ1500222_transcript_29483,	1.3957686603459088E-6
Biological process	secondary metabolic process	GO:0019748	4	5.2774903669394746E-8	5.740930668698353	15	151	226	13061	EGJ1500222_transcript_22170,EGJ1500222_transcript_35436,EGJ1500222_transcript_36937,EGJ1500222_transcript_36099,EGJ1500222_transcript_26496,EGJ1500222_transcript_27986,EGJ1500222_transcript_24456,EGJ1500222_transcript_24437,EGJ1500222_transcript_24683,EGJ1500222_transcript_25759,EGJ1500222_transcript_35794,EGJ1500222_transcript_32030,EGJ1500222_transcript_33337,EGJ1500222_transcript_24601,EGJ1500…	1.4010310575476484E-6
Biological process	positive regulation of epithelial cell migration	GO:0010634	8	6.569523147703649E-8	4.644002844500632	18	224	226	13061	EGJ1500222_transcript_39674,EGJ1500222_transcript_27699,EGJ1500222_transcript_37425,EGJ1500222_transcript_27849,EGJ1500222_transcript_23468,EGJ1500222_transcript_35436,EGJ1500222_transcript_37611,EGJ1500222_transcript_35402,EGJ1500222_transcript_40187,EGJ1500222_transcript_29570,EGJ1500222_transcript_40105,EGJ1500222_transcript_28226,EGJ1500222_transcript_1569,EGJ1500222_transcript_1758,EGJ150022…	1.7323259360622573E-6
Biological process	cell activation involved in immune response	GO:0002263	4	6.765672544428725E-8	2.523952273830877	39	893	226	13061	EGJ1500222_transcript_870,EGJ1500222_transcript_29869,EGJ1500222_transcript_15213,EGJ1500222_transcript_27699,EGJ1500222_transcript_809,EGJ1500222_transcript_4703,EGJ1500222_transcript_16744,EGJ1500222_transcript_17845,EGJ1500222_transcript_27849,EGJ1500222_transcript_23468,EGJ1500222_transcript_37611,EGJ1500222_transcript_6826,EGJ1500222_transcript_29154,EGJ1500222_transcript_8821,EGJ1500222_tra…	1.7721551618040306E-6
Biological process	L-amino acid metabolic process	GO:0170033	9	7.268572621565994E-8	4.374695906638931	19	251	226	13061	EGJ1500222_transcript_27641,EGJ1500222_transcript_16945,EGJ1500222_transcript_22135,EGJ1500222_transcript_36937,EGJ1500222_transcript_17121,EGJ1500222_transcript_36099,EGJ1500222_transcript_26496,EGJ1500222_transcript_28839,EGJ1500222_transcript_27986,EGJ1500222_transcript_24456,EGJ1500222_transcript_1510,EGJ1500222_transcript_24437,EGJ1500222_transcript_24683,EGJ1500222_transcript_25759,EGJ15002…	1.8912729688829662E-6
Biological process	regulation of endothelial cell migration	GO:0010594	7	8.049062361070725E-8	4.582628357568906	18	227	226	13061	EGJ1500222_transcript_39674,EGJ1500222_transcript_27699,EGJ1500222_transcript_37425,EGJ1500222_transcript_27849,EGJ1500222_transcript_23468,EGJ1500222_transcript_35436,EGJ1500222_transcript_37611,EGJ1500222_transcript_35402,EGJ1500222_transcript_40187,EGJ1500222_transcript_29570,EGJ1500222_transcript_40105,EGJ1500222_transcript_28226,EGJ1500222_transcript_1569,EGJ1500222_transcript_1758,EGJ150022…	2.080576711621505E-6
Biological process	mature B cell differentiation	GO:0002335	9	8.749380131511941E-8	13.598125976054138	8	34	226	13061	EGJ1500222_transcript_870,EGJ1500222_transcript_29869,EGJ1500222_transcript_4703,EGJ1500222_transcript_29154,EGJ1500222_transcript_6132,EGJ1500222_transcript_1746,EGJ1500222_transcript_33757,EGJ1500222_transcript_29483,	2.083413002224874E-6
Biological process	endothelial cell chemotaxis	GO:0035767	6	8.749380131511941E-8	13.598125976054138	8	34	226	13061	EGJ1500222_transcript_39674,EGJ1500222_transcript_37425,EGJ1500222_transcript_35402,EGJ1500222_transcript_40187,EGJ1500222_transcript_40105,EGJ1500222_transcript_1758,EGJ1500222_transcript_27070,EGJ1500222_transcript_6556,	2.083413002224874E-6
Biological process	xenophagy	GO:0098792	7	1.1036180724843803E-7	23.116814159292037	6	15	226	13061	EGJ1500222_transcript_29869,EGJ1500222_transcript_4703,EGJ1500222_transcript_29154,EGJ1500222_transcript_6132,EGJ1500222_transcript_1746,EGJ1500222_transcript_33757,	2.5964762914916947E-6
Biological process	purine ribonucleoside catabolic process	GO:0046130	10	1.1036180724843803E-7	23.116814159292037	6	15	226	13061	EGJ1500222_transcript_870,EGJ1500222_transcript_1408,EGJ1500222_transcript_36983,EGJ1500222_transcript_28693,EGJ1500222_transcript_1564,EGJ1500222_transcript_29483,	2.5964762914916947E-6
Biological process	purine nucleoside catabolic process	GO:0006152	9	1.1036180724843803E-7	23.116814159292037	6	15	226	13061	EGJ1500222_transcript_870,EGJ1500222_transcript_1408,EGJ1500222_transcript_36983,EGJ1500222_transcript_28693,EGJ1500222_transcript_1564,EGJ1500222_transcript_29483,	2.5964762914916947E-6
Biological process	transforming growth factor beta production	GO:0071604	8	1.1173967029431964E-7	13.20960809102402	8	35	226	13061	EGJ1500222_transcript_15213,EGJ1500222_transcript_17845,EGJ1500222_transcript_39142,EGJ1500222_transcript_37725,EGJ1500222_transcript_20073,EGJ1500222_transcript_13957,EGJ1500222_transcript_20237,EGJ1500222_transcript_19429,	2.5825009681551874E-6
Biological process	regulation of tube diameter	GO:0035296	6	1.1257979315448807E-7	4.746205805651746	17	207	226	13061	EGJ1500222_transcript_24359,EGJ1500222_transcript_36937,EGJ1500222_transcript_40187,EGJ1500222_transcript_36099,EGJ1500222_transcript_26496,EGJ1500222_transcript_27986,EGJ1500222_transcript_24456,EGJ1500222_transcript_24437,EGJ1500222_transcript_24683,EGJ1500222_transcript_25759,EGJ1500222_transcript_35794,EGJ1500222_transcript_32030,EGJ1500222_transcript_33337,EGJ1500222_transcript_24601,EGJ1500…	2.5867017970993195E-6
Biological process	negative regulation of wound healing	GO:0061045	8	1.3197754988869548E-7	9.030005530973451	10	64	226	13061	EGJ1500222_transcript_35081,EGJ1500222_transcript_37234,EGJ1500222_transcript_39865,EGJ1500222_transcript_2229,EGJ1500222_transcript_2463,EGJ1500222_transcript_8821,EGJ1500222_transcript_41227,EGJ1500222_transcript_6129,EGJ1500222_transcript_1305,EGJ1500222_transcript_4547,	3.014766241352817E-6
Biological process	NADH metabolic process	GO:0006734	12	1.3663538034336398E-7	6.313415631739422	13	119	226	13061	EGJ1500222_transcript_27699,EGJ1500222_transcript_27641,EGJ1500222_transcript_27849,EGJ1500222_transcript_23468,EGJ1500222_transcript_22135,EGJ1500222_transcript_37611,EGJ1500222_transcript_17121,EGJ1500222_transcript_29570,EGJ1500222_transcript_42530,EGJ1500222_transcript_28226,EGJ1500222_transcript_1569,EGJ1500222_transcript_28839,EGJ1500222_transcript_27906,	3.10312375357848E-6
Biological process	bone development	GO:0060348	5	1.7023343235056387E-7	4.612509867464373	17	213	226	13061	EGJ1500222_transcript_26151,EGJ1500222_transcript_36937,EGJ1500222_transcript_40187,EGJ1500222_transcript_36099,EGJ1500222_transcript_26496,EGJ1500222_transcript_27986,EGJ1500222_transcript_24456,EGJ1500222_transcript_24437,EGJ1500222_transcript_24683,EGJ1500222_transcript_25759,EGJ1500222_transcript_35794,EGJ1500222_transcript_32030,EGJ1500222_transcript_33337,EGJ1500222_transcript_24601,EGJ1500…	3.843949170720491E-6
Biological process	protein O-linked glycosylation via serine	GO:0018242	9	1.7674684049673317E-7	32.10668633235005	5	9	226	13061	EGJ1500222_transcript_24523,EGJ1500222_transcript_32545,EGJ1500222_transcript_3737,EGJ1500222_transcript_31196,EGJ1500222_transcript_21760,	3.9682190646380836E-6
Biological process	hindbrain development	GO:0030902	4	2.2948615008289153E-7	3.7227998262663555	21	326	226	13061	EGJ1500222_transcript_809,EGJ1500222_transcript_36317,EGJ1500222_transcript_22592,EGJ1500222_transcript_14914,EGJ1500222_transcript_36937,EGJ1500222_transcript_36099,EGJ1500222_transcript_26496,EGJ1500222_transcript_19927,EGJ1500222_transcript_35395,EGJ1500222_transcript_27986,EGJ1500222_transcript_24456,EGJ1500222_transcript_24437,EGJ1500222_transcript_2824,EGJ1500222_transcript_24683,EGJ1500222…	5.12301752088455E-6
Biological process	obsolete response to organonitrogen compound	GO:0010243	0	2.6134668140720407E-7	2.018609257117998	54	1546	226	13061	EGJ1500222_transcript_870,EGJ1500222_transcript_39674,EGJ1500222_transcript_27699,EGJ1500222_transcript_33095,EGJ1500222_transcript_37425,EGJ1500222_transcript_27849,EGJ1500222_transcript_12110,EGJ1500222_transcript_3827,EGJ1500222_transcript_33297,EGJ1500222_transcript_23468,EGJ1500222_transcript_37611,EGJ1500222_transcript_35402,EGJ1500222_transcript_34534,EGJ1500222_transcript_34301,EGJ1500222…	5.801305713270649E-6
Biological process	response to xenobiotic stimulus	GO:0009410	4	2.636384759391319E-7	1.8273083396325702	67	2119	226	13061	EGJ1500222_transcript_870,EGJ1500222_transcript_39674,EGJ1500222_transcript_15213,EGJ1500222_transcript_27699,EGJ1500222_transcript_33095,EGJ1500222_transcript_24359,EGJ1500222_transcript_17845,EGJ1500222_transcript_27849,EGJ1500222_transcript_12110,EGJ1500222_transcript_3827,EGJ1500222_transcript_33297,EGJ1500222_transcript_22170,EGJ1500222_transcript_23468,EGJ1500222_transcript_23239,EGJ1500222…	5.819300966094659E-6
Biological process	ribonucleoside catabolic process	GO:0042454	9	2.650858945685286E-7	20.397188964081206	6	17	226	13061	EGJ1500222_transcript_870,EGJ1500222_transcript_1408,EGJ1500222_transcript_36983,EGJ1500222_transcript_28693,EGJ1500222_transcript_1564,EGJ1500222_transcript_29483,	5.818561339439938E-6
Biological process	positive regulation of cell adhesion	GO:0045785	6	2.6579046474850543E-7	3.210668633235005	25	450	226	13061	EGJ1500222_transcript_870,EGJ1500222_transcript_29869,EGJ1500222_transcript_15213,EGJ1500222_transcript_4703,EGJ1500222_transcript_39865,EGJ1500222_transcript_16744,EGJ1500222_transcript_17845,EGJ1500222_transcript_35436,EGJ1500222_transcript_40187,EGJ1500222_transcript_29154,EGJ1500222_transcript_39142,EGJ1500222_transcript_20507,EGJ1500222_transcript_37391,EGJ1500222_transcript_6132,EGJ1500222_…	5.801615199982654E-6
Biological process	activation of plasma proteins involved in acute inflammatory response	GO:0002541	8	3.4851421981674235E-7	28.896017699115042	5	10	226	13061	EGJ1500222_transcript_35081,EGJ1500222_transcript_37234,EGJ1500222_transcript_2229,EGJ1500222_transcript_2463,EGJ1500222_transcript_4547,	7.565261710828622E-6
Biological process	Factor XII activation	GO:0002542	12	3.4851421981674235E-7	28.896017699115042	5	10	226	13061	EGJ1500222_transcript_35081,EGJ1500222_transcript_37234,EGJ1500222_transcript_2229,EGJ1500222_transcript_2463,EGJ1500222_transcript_4547,	7.565261710828622E-6
Biological process	cellular response to gamma radiation	GO:0071480	8	3.6459986363368557E-7	7.142835835736302	11	89	226	13061	EGJ1500222_transcript_32849,EGJ1500222_transcript_1822,EGJ1500222_transcript_39674,EGJ1500222_transcript_36128,EGJ1500222_transcript_32560,EGJ1500222_transcript_2072,EGJ1500222_transcript_32730,EGJ1500222_transcript_28411,EGJ1500222_transcript_1796,EGJ1500222_transcript_1739,EGJ1500222_transcript_32052,	7.827939148725413E-6
Biological process	nucleoside catabolic process	GO:0009164	8	3.677944543367673E-7	14.448008849557521	7	28	226	13061	EGJ1500222_transcript_870,EGJ1500222_transcript_1408,EGJ1500222_transcript_3827,EGJ1500222_transcript_36983,EGJ1500222_transcript_28693,EGJ1500222_transcript_1564,EGJ1500222_transcript_29483,	7.853610929832384E-6
Biological process	alpha-amino acid metabolic process	GO:1901605	8	4.473277485095295E-7	3.8937896190296875	19	282	226	13061	EGJ1500222_transcript_27641,EGJ1500222_transcript_16945,EGJ1500222_transcript_22135,EGJ1500222_transcript_36937,EGJ1500222_transcript_17121,EGJ1500222_transcript_36099,EGJ1500222_transcript_26496,EGJ1500222_transcript_28839,EGJ1500222_transcript_27986,EGJ1500222_transcript_24456,EGJ1500222_transcript_1510,EGJ1500222_transcript_24437,EGJ1500222_transcript_24683,EGJ1500222_transcript_25759,EGJ15002…	8.831913185396691E-6
Biological process	carbohydrate derivative metabolic process	GO:1901135	4	5.027750854535995E-7	2.0522739843121482	50	1408	226	13061	EGJ1500222_transcript_870,EGJ1500222_transcript_27699,EGJ1500222_transcript_1803,EGJ1500222_transcript_809,EGJ1500222_transcript_27849,EGJ1500222_transcript_1408,EGJ1500222_transcript_3827,EGJ1500222_transcript_33297,EGJ1500222_transcript_23468,EGJ1500222_transcript_37611,EGJ1500222_transcript_6826,EGJ1500222_transcript_1372,EGJ1500222_transcript_24523,EGJ1500222_transcript_36983,EGJ1500222_trans…	9.877016553735962E-6
Biological process	female genitalia development	GO:0030540	6	6.140134661825059E-7	13.484808259587021	7	30	226	13061	EGJ1500222_transcript_36317,EGJ1500222_transcript_35436,EGJ1500222_transcript_22592,EGJ1500222_transcript_20507,EGJ1500222_transcript_19927,EGJ1500222_transcript_2824,EGJ1500222_transcript_22663,	1.200228312751774E-5
Biological process	leukocyte migration	GO:0050900	5	7.306778607718556E-7	4.162985600719964	17	236	226	13061	EGJ1500222_transcript_870,EGJ1500222_transcript_15213,EGJ1500222_transcript_809,EGJ1500222_transcript_37425,EGJ1500222_transcript_17845,EGJ1500222_transcript_35436,EGJ1500222_transcript_35402,EGJ1500222_transcript_40187,EGJ1500222_transcript_40105,EGJ1500222_transcript_1758,EGJ1500222_transcript_20073,EGJ1500222_transcript_20237,EGJ1500222_transcript_27070,EGJ1500222_transcript_6556,EGJ1500222_tr…	1.4212046113725845E-5
Biological process	glycosyl compound catabolic process	GO:1901658	6	7.815056513038598E-7	13.049814444761632	7	31	226	13061	EGJ1500222_transcript_870,EGJ1500222_transcript_1408,EGJ1500222_transcript_3827,EGJ1500222_transcript_36983,EGJ1500222_transcript_28693,EGJ1500222_transcript_1564,EGJ1500222_transcript_29483,	1.512579164518653E-5
Biological process	response to nutrient	GO:0007584	4	8.648402326505433E-7	3.1029280750727564	24	447	226	13061	EGJ1500222_transcript_870,EGJ1500222_transcript_33095,EGJ1500222_transcript_34301,EGJ1500222_transcript_2420,EGJ1500222_transcript_36937,EGJ1500222_transcript_42530,EGJ1500222_transcript_32984,EGJ1500222_transcript_36099,EGJ1500222_transcript_41861,EGJ1500222_transcript_26496,EGJ1500222_transcript_27986,EGJ1500222_transcript_24456,EGJ1500222_transcript_24437,EGJ1500222_transcript_36899,EGJ1500222…	1.665665330433326E-5
Biological process	cartilage development	GO:0051216	5	9.610222694300674E-7	4.9334664364342755	14	164	226	13061	EGJ1500222_transcript_35436,EGJ1500222_transcript_36937,EGJ1500222_transcript_36099,EGJ1500222_transcript_26496,EGJ1500222_transcript_27986,EGJ1500222_transcript_24456,EGJ1500222_transcript_24437,EGJ1500222_transcript_24683,EGJ1500222_transcript_25759,EGJ1500222_transcript_35794,EGJ1500222_transcript_32030,EGJ1500222_transcript_33337,EGJ1500222_transcript_24601,EGJ1500222_transcript_28365,	1.841881217849139E-5
Biological process	cobalamin metabolic process	GO:0009235	7	9.857052338801964E-7	12.642007743362832	7	32	226	13061	EGJ1500222_transcript_33095,EGJ1500222_transcript_34301,EGJ1500222_transcript_2420,EGJ1500222_transcript_32984,EGJ1500222_transcript_41861,EGJ1500222_transcript_36899,EGJ1500222_transcript_1983,	1.8800174096676172E-5
Biological process	positive regulation of vascular endothelial growth factor receptor signaling pathway	GO:0030949	8	9.857052338801964E-7	12.642007743362832	7	32	226	13061	EGJ1500222_transcript_15213,EGJ1500222_transcript_17845,EGJ1500222_transcript_40187,EGJ1500222_transcript_20073,EGJ1500222_transcript_20237,EGJ1500222_transcript_27070,EGJ1500222_transcript_6556,	1.8800174096676172E-5
Biological process	response to oxygen-containing compound	GO:1901700	4	1.1330602254222555E-6	1.7466037364798428	68	2250	226	13061	EGJ1500222_transcript_870,EGJ1500222_transcript_39674,EGJ1500222_transcript_15213,EGJ1500222_transcript_27699,EGJ1500222_transcript_8672,EGJ1500222_transcript_33095,EGJ1500222_transcript_24359,EGJ1500222_transcript_37425,EGJ1500222_transcript_17845,EGJ1500222_transcript_27849,EGJ1500222_transcript_12110,EGJ1500222_transcript_36317,EGJ1500222_transcript_3827,EGJ1500222_transcript_33297,EGJ1500222_…	2.1402853969634816E-5
Biological process	hemocyte migration	GO:0035099	5	1.2328034016961809E-6	12.258916599624564	7	33	226	13061	EGJ1500222_transcript_15213,EGJ1500222_transcript_17845,EGJ1500222_transcript_40187,EGJ1500222_transcript_20073,EGJ1500222_transcript_20237,EGJ1500222_transcript_27070,EGJ1500222_transcript_6556,	2.317552423571433E-5
Biological process	purine-containing compound metabolic process	GO:0072521	4	1.24953463376265E-6	2.3535218035478316	36	884	226	13061	EGJ1500222_transcript_870,EGJ1500222_transcript_27699,EGJ1500222_transcript_1803,EGJ1500222_transcript_27641,EGJ1500222_transcript_27849,EGJ1500222_transcript_1408,EGJ1500222_transcript_33297,EGJ1500222_transcript_23468,EGJ1500222_transcript_22135,EGJ1500222_transcript_37611,EGJ1500222_transcript_1372,EGJ1500222_transcript_36983,EGJ1500222_transcript_34534,EGJ1500222_transcript_23893,EGJ1500222_t…	2.3378197981206914E-5
Biological process	NAD metabolic process	GO:0019674	11	1.25750484558651E-6	5.217336529006883	13	144	226	13061	EGJ1500222_transcript_27699,EGJ1500222_transcript_27641,EGJ1500222_transcript_27849,EGJ1500222_transcript_23468,EGJ1500222_transcript_22135,EGJ1500222_transcript_37611,EGJ1500222_transcript_17121,EGJ1500222_transcript_29570,EGJ1500222_transcript_42530,EGJ1500222_transcript_28226,EGJ1500222_transcript_1569,EGJ1500222_transcript_28839,EGJ1500222_transcript_27906,	2.341581297776966E-5
Biological process	response to nitrogen compound	GO:1901698	4	1.3003997250127242E-6	1.8460910062239173	59	1847	226	13061	EGJ1500222_transcript_870,EGJ1500222_transcript_39674,EGJ1500222_transcript_15213,EGJ1500222_transcript_27699,EGJ1500222_transcript_33095,EGJ1500222_transcript_24359,EGJ1500222_transcript_37425,EGJ1500222_transcript_17845,EGJ1500222_transcript_27849,EGJ1500222_transcript_12110,EGJ1500222_transcript_3827,EGJ1500222_transcript_33297,EGJ1500222_transcript_23468,EGJ1500222_transcript_37611,EGJ1500222…	2.3764048928255783E-5
Biological process	kinin cascade	GO:0002254	8	1.7057998834557608E-6	22.22770592239619	5	13	226	13061	EGJ1500222_transcript_35081,EGJ1500222_transcript_37234,EGJ1500222_transcript_2229,EGJ1500222_transcript_2463,EGJ1500222_transcript_4547,	3.1028183991192983E-5
Biological process	plasma kallikrein-kinin cascade	GO:0002353	9	1.7057998834557608E-6	22.22770592239619	5	13	226	13061	EGJ1500222_transcript_35081,EGJ1500222_transcript_37234,EGJ1500222_transcript_2229,EGJ1500222_transcript_2463,EGJ1500222_transcript_4547,	3.1028183991192983E-5
Biological process	lymphocyte costimulation	GO:0031294	9	1.88423448310715E-6	11.558407079646017	7	35	226	13061	EGJ1500222_transcript_29869,EGJ1500222_transcript_4703,EGJ1500222_transcript_39865,EGJ1500222_transcript_29154,EGJ1500222_transcript_6132,EGJ1500222_transcript_1746,EGJ1500222_transcript_33757,	3.395943708315593E-5
Biological process	T cell costimulation	GO:0031295	10	1.88423448310715E-6	11.558407079646017	7	35	226	13061	EGJ1500222_transcript_29869,EGJ1500222_transcript_4703,EGJ1500222_transcript_39865,EGJ1500222_transcript_29154,EGJ1500222_transcript_6132,EGJ1500222_transcript_1746,EGJ1500222_transcript_33757,	3.395943708315593E-5
Biological process	nucleotide metabolic process	GO:0009117	8	2.04456498031913E-6	2.2386313406042238	38	981	226	13061	EGJ1500222_transcript_870,EGJ1500222_transcript_27699,EGJ1500222_transcript_1803,EGJ1500222_transcript_27641,EGJ1500222_transcript_27849,EGJ1500222_transcript_1408,EGJ1500222_transcript_33297,EGJ1500222_transcript_23468,EGJ1500222_transcript_22135,EGJ1500222_transcript_37611,EGJ1500222_transcript_1372,EGJ1500222_transcript_36983,EGJ1500222_transcript_34534,EGJ1500222_transcript_23893,EGJ1500222_t…	3.651407185306301E-5
Biological process	positive regulation of sprouting angiogenesis	GO:1903672	9	2.3048849265849825E-6	11.237340216322517	7	36	226	13061	EGJ1500222_transcript_15213,EGJ1500222_transcript_17845,EGJ1500222_transcript_40187,EGJ1500222_transcript_20073,EGJ1500222_transcript_20237,EGJ1500222_transcript_27070,EGJ1500222_transcript_6556,	4.097689084412849E-5
Biological process	myeloid cell activation involved in immune response	GO:0002275	6	2.4819807307174813E-6	2.4848170559571883	31	721	226	13061	EGJ1500222_transcript_15213,EGJ1500222_transcript_27699,EGJ1500222_transcript_809,EGJ1500222_transcript_16744,EGJ1500222_transcript_17845,EGJ1500222_transcript_27849,EGJ1500222_transcript_23468,EGJ1500222_transcript_37611,EGJ1500222_transcript_6826,EGJ1500222_transcript_8821,EGJ1500222_transcript_40362,EGJ1500222_transcript_21845,EGJ1500222_transcript_29570,EGJ1500222_transcript_28226,EGJ1500222_…	4.3926586896346774E-5
Biological process	positive regulation of cell migration	GO:0030335	7	2.6103212217298832E-6	2.6354674122971375	28	614	226	13061	EGJ1500222_transcript_39674,EGJ1500222_transcript_15213,EGJ1500222_transcript_27699,EGJ1500222_transcript_37425,EGJ1500222_transcript_17845,EGJ1500222_transcript_27849,EGJ1500222_transcript_23468,EGJ1500222_transcript_35436,EGJ1500222_transcript_37611,EGJ1500222_transcript_35402,EGJ1500222_transcript_40187,EGJ1500222_transcript_8821,EGJ1500222_transcript_3149,EGJ1500222_transcript_29570,EGJ150022…	4.599081650303458E-5
Biological process	purine-containing compound salvage	GO:0043101	6	2.616141116851267E-6	20.64001264222503	5	14	226	13061	EGJ1500222_transcript_870,EGJ1500222_transcript_21845,EGJ1500222_transcript_12219,EGJ1500222_transcript_37707,EGJ1500222_transcript_29483,	4.588758235762781E-5
Biological process	response to muscle stretch	GO:0035994	5	2.7284133461424886E-6	7.538091573682186	9	69	226	13061	EGJ1500222_transcript_39674,EGJ1500222_transcript_27699,EGJ1500222_transcript_27849,EGJ1500222_transcript_23468,EGJ1500222_transcript_37611,EGJ1500222_transcript_29570,EGJ1500222_transcript_28226,EGJ1500222_transcript_1569,EGJ1500222_transcript_27906,	4.7644160164417055E-5
Biological process	leukocyte degranulation	GO:0043299	9	2.783160397368256E-6	2.471107720476045	31	725	226	13061	EGJ1500222_transcript_15213,EGJ1500222_transcript_27699,EGJ1500222_transcript_809,EGJ1500222_transcript_16744,EGJ1500222_transcript_17845,EGJ1500222_transcript_27849,EGJ1500222_transcript_23468,EGJ1500222_transcript_37611,EGJ1500222_transcript_6826,EGJ1500222_transcript_8821,EGJ1500222_transcript_40362,EGJ1500222_transcript_21845,EGJ1500222_transcript_29570,EGJ1500222_transcript_28226,EGJ1500222_…	4.838512035955698E-5
Biological process	protein processing	GO:0016485	7	2.90970887639741E-6	3.302402022756005	20	350	226	13061	EGJ1500222_transcript_35081,EGJ1500222_transcript_37234,EGJ1500222_transcript_37425,EGJ1500222_transcript_2229,EGJ1500222_transcript_35402,EGJ1500222_transcript_2463,EGJ1500222_transcript_37828,EGJ1500222_transcript_8821,EGJ1500222_transcript_41227,EGJ1500222_transcript_5530,EGJ1500222_transcript_40105,EGJ1500222_transcript_6129,EGJ1500222_transcript_1305,EGJ1500222_transcript_1758,EGJ1500222_tra…	5.0362317953151644E-5
Biological process	carbohydrate derivative biosynthetic process	GO:1901137	5	2.943604662908328E-6	2.3392014327855035	34	840	226	13061	EGJ1500222_transcript_870,EGJ1500222_transcript_27699,EGJ1500222_transcript_809,EGJ1500222_transcript_27849,EGJ1500222_transcript_1408,EGJ1500222_transcript_33297,EGJ1500222_transcript_23468,EGJ1500222_transcript_37611,EGJ1500222_transcript_6826,EGJ1500222_transcript_24523,EGJ1500222_transcript_36983,EGJ1500222_transcript_34534,EGJ1500222_transcript_32545,EGJ1500222_transcript_40362,EGJ1500222_tr…	5.028444661116009E-5
Biological process	extracellular structure organization	GO:0043062	5	3.301759831875195E-6	2.662772962034492	27	586	226	13061	EGJ1500222_transcript_15213,EGJ1500222_transcript_35081,EGJ1500222_transcript_37234,EGJ1500222_transcript_809,EGJ1500222_transcript_33095,EGJ1500222_transcript_39865,EGJ1500222_transcript_17845,EGJ1500222_transcript_37638,EGJ1500222_transcript_2229,EGJ1500222_transcript_34301,EGJ1500222_transcript_2420,EGJ1500222_transcript_4856,EGJ1500222_transcript_40187,EGJ1500222_transcript_39142,EGJ1500222_t…	5.6158503807089356E-5
Biological process	obsolete oxidation-reduction process	GO:0055114	0	3.3067411409071212E-6	2.256521989518745	36	922	226	13061	EGJ1500222_transcript_35081,EGJ1500222_transcript_27699,EGJ1500222_transcript_37234,EGJ1500222_transcript_27641,EGJ1500222_transcript_27849,EGJ1500222_transcript_22170,EGJ1500222_transcript_23468,EGJ1500222_transcript_22135,EGJ1500222_transcript_37638,EGJ1500222_transcript_37611,EGJ1500222_transcript_2229,EGJ1500222_transcript_23893,EGJ1500222_transcript_36937,EGJ1500222_transcript_17121,EGJ15002…	5.600080147682793E-5
Biological process	positive regulation of acute inflammatory response	GO:0002675	9	3.8690307712085925E-6	19.26401179941003	5	15	226	13061	EGJ1500222_transcript_35081,EGJ1500222_transcript_37234,EGJ1500222_transcript_2229,EGJ1500222_transcript_2463,EGJ1500222_transcript_4547,	6.524215407759039E-5
Biological process	blood coagulation	GO:0007596	6	4.28328985324633E-6	3.852802359882006	16	240	226	13061	EGJ1500222_transcript_35081,EGJ1500222_transcript_37234,EGJ1500222_transcript_39865,EGJ1500222_transcript_2229,EGJ1500222_transcript_2463,EGJ1500222_transcript_8821,EGJ1500222_transcript_3149,EGJ1500222_transcript_41227,EGJ1500222_transcript_39142,EGJ1500222_transcript_28693,EGJ1500222_transcript_6129,EGJ1500222_transcript_1305,EGJ1500222_transcript_4547,EGJ1500222_transcript_37725,EGJ1500222_tra…	7.191899928805484E-5
Biological process	nucleobase-containing small molecule metabolic process	GO:0055086	6	4.395625740172271E-6	2.1130543107213926	40	1094	226	13061	EGJ1500222_transcript_870,EGJ1500222_transcript_27699,EGJ1500222_transcript_1803,EGJ1500222_transcript_27641,EGJ1500222_transcript_27849,EGJ1500222_transcript_1408,EGJ1500222_transcript_3827,EGJ1500222_transcript_33297,EGJ1500222_transcript_23468,EGJ1500222_transcript_22135,EGJ1500222_transcript_37611,EGJ1500222_transcript_6826,EGJ1500222_transcript_1372,EGJ1500222_transcript_36983,EGJ1500222_tra…	7.349112141760362E-5
Biological process	pyridine nucleotide catabolic process	GO:0019364	10	4.399184096226527E-6	4.6664376408508765	13	161	226	13061	EGJ1500222_transcript_27699,EGJ1500222_transcript_27849,EGJ1500222_transcript_33297,EGJ1500222_transcript_23468,EGJ1500222_transcript_37611,EGJ1500222_transcript_34534,EGJ1500222_transcript_29570,EGJ1500222_transcript_42530,EGJ1500222_transcript_28226,EGJ1500222_transcript_1569,EGJ1500222_transcript_27906,EGJ1500222_transcript_1452,EGJ1500222_transcript_2312,	7.323895895794078E-5
Biological process	glycolytic process	GO:0006096	13	4.399184096226527E-6	4.6664376408508765	13	161	226	13061	EGJ1500222_transcript_27699,EGJ1500222_transcript_27849,EGJ1500222_transcript_33297,EGJ1500222_transcript_23468,EGJ1500222_transcript_37611,EGJ1500222_transcript_34534,EGJ1500222_transcript_29570,EGJ1500222_transcript_42530,EGJ1500222_transcript_28226,EGJ1500222_transcript_1569,EGJ1500222_transcript_27906,EGJ1500222_transcript_1452,EGJ1500222_transcript_2312,	7.323895895794078E-5
Biological process	pyridine-containing compound catabolic process	GO:0072526	5	4.399184096226527E-6	4.6664376408508765	13	161	226	13061	EGJ1500222_transcript_27699,EGJ1500222_transcript_27849,EGJ1500222_transcript_33297,EGJ1500222_transcript_23468,EGJ1500222_transcript_37611,EGJ1500222_transcript_34534,EGJ1500222_transcript_29570,EGJ1500222_transcript_42530,EGJ1500222_transcript_28226,EGJ1500222_transcript_1569,EGJ1500222_transcript_27906,EGJ1500222_transcript_1452,EGJ1500222_transcript_2312,	7.323895895794078E-5
Biological process	response to ammonium ion	GO:0060359	5	4.566103953718148E-6	4.326676446926316	14	187	226	13061	EGJ1500222_transcript_870,EGJ1500222_transcript_27699,EGJ1500222_transcript_24359,EGJ1500222_transcript_27849,EGJ1500222_transcript_3827,EGJ1500222_transcript_23468,EGJ1500222_transcript_37611,EGJ1500222_transcript_8821,EGJ1500222_transcript_29570,EGJ1500222_transcript_28226,EGJ1500222_transcript_1569,EGJ1500222_transcript_27906,EGJ1500222_transcript_20687,EGJ1500222_transcript_29483,	7.506369219313224E-5
Biological process	tetrapyrrole metabolic process	GO:0033013	4	4.8535971211016715E-6	10.113606194690265	7	40	226	13061	EGJ1500222_transcript_33095,EGJ1500222_transcript_34301,EGJ1500222_transcript_2420,EGJ1500222_transcript_32984,EGJ1500222_transcript_41861,EGJ1500222_transcript_36899,EGJ1500222_transcript_1983,	7.945742953670195E-5
Biological process	glucose 6-phosphate metabolic process	GO:0051156	6	4.93363456821605E-6	8.256005056890013	8	56	226	13061	EGJ1500222_transcript_27699,EGJ1500222_transcript_27849,EGJ1500222_transcript_23468,EGJ1500222_transcript_37611,EGJ1500222_transcript_29570,EGJ1500222_transcript_28226,EGJ1500222_transcript_1569,EGJ1500222_transcript_27906,	8.043257352083344E-5
Biological process	nucleoside phosphate metabolic process	GO:0006753	7	4.987205205364553E-6	2.1283185840707963	39	1059	226	13061	EGJ1500222_transcript_870,EGJ1500222_transcript_27699,EGJ1500222_transcript_1803,EGJ1500222_transcript_27641,EGJ1500222_transcript_27849,EGJ1500222_transcript_1408,EGJ1500222_transcript_33297,EGJ1500222_transcript_23468,EGJ1500222_transcript_22135,EGJ1500222_transcript_37611,EGJ1500222_transcript_6826,EGJ1500222_transcript_1372,EGJ1500222_transcript_36983,EGJ1500222_transcript_34534,EGJ1500222_tr…	8.096995558626996E-5
Biological process	coagulation	GO:0050817	3	5.023191490649559E-6	3.805236898648895	16	243	226	13061	EGJ1500222_transcript_35081,EGJ1500222_transcript_37234,EGJ1500222_transcript_39865,EGJ1500222_transcript_2229,EGJ1500222_transcript_2463,EGJ1500222_transcript_8821,EGJ1500222_transcript_3149,EGJ1500222_transcript_41227,EGJ1500222_transcript_39142,EGJ1500222_transcript_28693,EGJ1500222_transcript_6129,EGJ1500222_transcript_1305,EGJ1500222_transcript_4547,EGJ1500222_transcript_37725,EGJ1500222_tra…	8.121859821712805E-5
Biological process	myeloid leukocyte mediated immunity	GO:0002444	5	5.1346367905269474E-6	2.398330786271931	31	747	226	13061	EGJ1500222_transcript_15213,EGJ1500222_transcript_27699,EGJ1500222_transcript_809,EGJ1500222_transcript_16744,EGJ1500222_transcript_17845,EGJ1500222_transcript_27849,EGJ1500222_transcript_23468,EGJ1500222_transcript_37611,EGJ1500222_transcript_6826,EGJ1500222_transcript_8821,EGJ1500222_transcript_40362,EGJ1500222_transcript_21845,EGJ1500222_transcript_29570,EGJ1500222_transcript_28226,EGJ1500222_…	7.849800758747228E-5
Biological process	negative regulation of response to wounding	GO:1903035	7	5.213218485233817E-6	5.480279218797681	11	116	226	13061	EGJ1500222_transcript_35081,EGJ1500222_transcript_37234,EGJ1500222_transcript_39865,EGJ1500222_transcript_37638,EGJ1500222_transcript_2229,EGJ1500222_transcript_2463,EGJ1500222_transcript_8821,EGJ1500222_transcript_41227,EGJ1500222_transcript_6129,EGJ1500222_transcript_1305,EGJ1500222_transcript_4547,	7.939044739722351E-5
Biological process	positive regulation of cell motility	GO:2000147	6	5.270222902309385E-6	2.54030924827385	28	637	226	13061	EGJ1500222_transcript_39674,EGJ1500222_transcript_15213,EGJ1500222_transcript_27699,EGJ1500222_transcript_37425,EGJ1500222_transcript_17845,EGJ1500222_transcript_27849,EGJ1500222_transcript_23468,EGJ1500222_transcript_35436,EGJ1500222_transcript_37611,EGJ1500222_transcript_35402,EGJ1500222_transcript_40187,EGJ1500222_transcript_8821,EGJ1500222_transcript_3149,EGJ1500222_transcript_29570,EGJ150022…	7.994867097750415E-5
Biological process	O-glycan processing	GO:0016266	9	5.548574813385443E-6	18.060011061946902	5	16	226	13061	EGJ1500222_transcript_24523,EGJ1500222_transcript_32545,EGJ1500222_transcript_3737,EGJ1500222_transcript_31196,EGJ1500222_transcript_21760,	8.384750169919771E-5
Biological process	response to abiotic stimulus	GO:0009628	3	5.975268926872168E-6	1.738320591366881	61	2028	226	13061	EGJ1500222_transcript_870,EGJ1500222_transcript_32849,EGJ1500222_transcript_1822,EGJ1500222_transcript_39674,EGJ1500222_transcript_27699,EGJ1500222_transcript_8672,EGJ1500222_transcript_809,EGJ1500222_transcript_39865,EGJ1500222_transcript_36128,EGJ1500222_transcript_24359,EGJ1500222_transcript_37425,EGJ1500222_transcript_27849,EGJ1500222_transcript_12110,EGJ1500222_transcript_1408,EGJ1500222_tra…	8.63118809326498E-5
Biological process	positive regulation of cell-substrate adhesion	GO:0010811	7	6.1611256085836175E-6	4.525882290222838	13	166	226	13061	EGJ1500222_transcript_15213,EGJ1500222_transcript_17845,EGJ1500222_transcript_40187,EGJ1500222_transcript_39142,EGJ1500222_transcript_20507,EGJ1500222_transcript_37725,EGJ1500222_transcript_20073,EGJ1500222_transcript_13957,EGJ1500222_transcript_20237,EGJ1500222_transcript_27070,EGJ1500222_transcript_6556,EGJ1500222_transcript_19429,EGJ1500222_transcript_2153,	8.867055866712466E-5
Biological process	response to immobilization stress	GO:0035902	4	6.4624388925738074E-6	7.971315227342082	8	58	226	13061	EGJ1500222_transcript_27699,EGJ1500222_transcript_27849,EGJ1500222_transcript_23468,EGJ1500222_transcript_37611,EGJ1500222_transcript_29570,EGJ1500222_transcript_28226,EGJ1500222_transcript_1569,EGJ1500222_transcript_27906,	9.266760003256384E-5
Biological process	response to vitamin	GO:0033273	5	6.5520703985688655E-6	3.9403660498793247	15	220	226	13061	EGJ1500222_transcript_870,EGJ1500222_transcript_36937,EGJ1500222_transcript_36099,EGJ1500222_transcript_26496,EGJ1500222_transcript_27986,EGJ1500222_transcript_24456,EGJ1500222_transcript_24437,EGJ1500222_transcript_24683,EGJ1500222_transcript_25759,EGJ1500222_transcript_35794,EGJ1500222_transcript_32030,EGJ1500222_transcript_33337,EGJ1500222_transcript_24601,EGJ1500222_transcript_29483,EGJ150022…	9.36112167126439E-5
Biological process	pyridine nucleotide metabolic process	GO:0019362	9	7.14703563631236E-6	3.521378500967425	17	279	226	13061	EGJ1500222_transcript_27699,EGJ1500222_transcript_27641,EGJ1500222_transcript_27849,EGJ1500222_transcript_33297,EGJ1500222_transcript_23468,EGJ1500222_transcript_22135,EGJ1500222_transcript_37611,EGJ1500222_transcript_34534,EGJ1500222_transcript_17121,EGJ1500222_transcript_29570,EGJ1500222_transcript_42530,EGJ1500222_transcript_28226,EGJ1500222_transcript_1569,EGJ1500222_transcript_28839,EGJ15002…	1.017416775908379E-4
Biological process	nicotinamide nucleotide metabolic process	GO:0046496	10	7.14703563631236E-6	3.521378500967425	17	279	226	13061	EGJ1500222_transcript_27699,EGJ1500222_transcript_27641,EGJ1500222_transcript_27849,EGJ1500222_transcript_33297,EGJ1500222_transcript_23468,EGJ1500222_transcript_22135,EGJ1500222_transcript_37611,EGJ1500222_transcript_34534,EGJ1500222_transcript_17121,EGJ1500222_transcript_29570,EGJ1500222_transcript_42530,EGJ1500222_transcript_28226,EGJ1500222_transcript_1569,EGJ1500222_transcript_28839,EGJ15002…	1.017416775908379E-4
Biological process	myeloid leukocyte activation	GO:0002274	5	7.4281958580835195E-6	2.314574634221981	32	799	226	13061	EGJ1500222_transcript_15213,EGJ1500222_transcript_27699,EGJ1500222_transcript_809,EGJ1500222_transcript_16744,EGJ1500222_transcript_17845,EGJ1500222_transcript_27849,EGJ1500222_transcript_23468,EGJ1500222_transcript_35436,EGJ1500222_transcript_37611,EGJ1500222_transcript_6826,EGJ1500222_transcript_8821,EGJ1500222_transcript_40362,EGJ1500222_transcript_21845,EGJ1500222_transcript_29570,EGJ1500222_…	1.0498338678564802E-4
Biological process	anterior head development	GO:0097065	5	7.750028529929232E-6	16.997657470067672	5	17	226	13061	EGJ1500222_transcript_36317,EGJ1500222_transcript_22592,EGJ1500222_transcript_19927,EGJ1500222_transcript_2824,EGJ1500222_transcript_22663,	1.0913929065982778E-4
Biological process	pyridine-containing compound metabolic process	GO:0072524	4	8.231959159443747E-6	3.483917027552878	17	282	226	13061	EGJ1500222_transcript_27699,EGJ1500222_transcript_27641,EGJ1500222_transcript_27849,EGJ1500222_transcript_33297,EGJ1500222_transcript_23468,EGJ1500222_transcript_22135,EGJ1500222_transcript_37611,EGJ1500222_transcript_34534,EGJ1500222_transcript_17121,EGJ1500222_transcript_29570,EGJ1500222_transcript_42530,EGJ1500222_transcript_28226,EGJ1500222_transcript_1569,EGJ1500222_transcript_28839,EGJ15002…	1.1551202691948029E-4
Biological process	carbohydrate biosynthetic process	GO:0016051	6	8.471237908258544E-6	3.1920019551348013	19	344	226	13061	EGJ1500222_transcript_27699,EGJ1500222_transcript_809,EGJ1500222_transcript_27849,EGJ1500222_transcript_33297,EGJ1500222_transcript_23468,EGJ1500222_transcript_37611,EGJ1500222_transcript_24523,EGJ1500222_transcript_34534,EGJ1500222_transcript_4856,EGJ1500222_transcript_32545,EGJ1500222_transcript_29570,EGJ1500222_transcript_28226,EGJ1500222_transcript_3737,EGJ1500222_transcript_1569,EGJ1500222_t…	1.1844659694501004E-4
Biological process	external encapsulating structure organization	GO:0045229	5	8.7963144063119E-6	2.524894750408111	27	618	226	13061	EGJ1500222_transcript_15213,EGJ1500222_transcript_35081,EGJ1500222_transcript_37234,EGJ1500222_transcript_809,EGJ1500222_transcript_33095,EGJ1500222_transcript_39865,EGJ1500222_transcript_17845,EGJ1500222_transcript_37638,EGJ1500222_transcript_2229,EGJ1500222_transcript_34301,EGJ1500222_transcript_2420,EGJ1500222_transcript_4856,EGJ1500222_transcript_40187,EGJ1500222_transcript_39142,EGJ1500222_t…	1.2255574220709027E-4
Biological process	response to decreased oxygen levels	GO:0036293	5	9.058325168287418E-6	2.520815760504382	27	619	226	13061	EGJ1500222_transcript_870,EGJ1500222_transcript_39674,EGJ1500222_transcript_39865,EGJ1500222_transcript_12110,EGJ1500222_transcript_22170,EGJ1500222_transcript_36937,EGJ1500222_transcript_40187,EGJ1500222_transcript_8821,EGJ1500222_transcript_42530,EGJ1500222_transcript_36099,EGJ1500222_transcript_26496,EGJ1500222_transcript_27986,EGJ1500222_transcript_24456,EGJ1500222_transcript_24437,EGJ1500222…	1.2576028122332603E-4
Biological process	leukocyte activation	GO:0045321	4	9.091733016886039E-6	2.004348048493529	42	1211	226	13061	EGJ1500222_transcript_870,EGJ1500222_transcript_29869,EGJ1500222_transcript_15213,EGJ1500222_transcript_27699,EGJ1500222_transcript_809,EGJ1500222_transcript_4703,EGJ1500222_transcript_39865,EGJ1500222_transcript_16744,EGJ1500222_transcript_17845,EGJ1500222_transcript_27849,EGJ1500222_transcript_23468,EGJ1500222_transcript_35436,EGJ1500222_transcript_37611,EGJ1500222_transcript_6826,EGJ1500222_tr…	1.2577964444839877E-4
Biological process	nucleoside monophosphate biosynthetic process	GO:0009124	9	1.111193959013601E-5	4.005388591956541	14	202	226	13061	EGJ1500222_transcript_27699,EGJ1500222_transcript_27849,EGJ1500222_transcript_23468,EGJ1500222_transcript_37611,EGJ1500222_transcript_21845,EGJ1500222_transcript_29570,EGJ1500222_transcript_42530,EGJ1500222_transcript_28226,EGJ1500222_transcript_1569,EGJ1500222_transcript_12219,EGJ1500222_transcript_27906,EGJ1500222_transcript_35764,EGJ1500222_transcript_37707,EGJ1500222_transcript_34876,	1.4951647482754928E-4
Biological process	glucose catabolic process	GO:0006007	9	1.1612350090284274E-5	6.343028275415497	9	82	226	13061	EGJ1500222_transcript_27699,EGJ1500222_transcript_27849,EGJ1500222_transcript_23468,EGJ1500222_transcript_37611,EGJ1500222_transcript_29570,EGJ1500222_transcript_42530,EGJ1500222_transcript_28226,EGJ1500222_transcript_1569,EGJ1500222_transcript_27906,	1.5571646247347068E-4
Biological process	neutrophil activation involved in immune response	GO:0002283	8	1.164053026003753E-5	2.38742026573885	29	702	226	13061	EGJ1500222_transcript_15213,EGJ1500222_transcript_27699,EGJ1500222_transcript_809,EGJ1500222_transcript_17845,EGJ1500222_transcript_27849,EGJ1500222_transcript_23468,EGJ1500222_transcript_37611,EGJ1500222_transcript_6826,EGJ1500222_transcript_8821,EGJ1500222_transcript_40362,EGJ1500222_transcript_21845,EGJ1500222_transcript_29570,EGJ1500222_transcript_28226,EGJ1500222_transcript_28693,EGJ1500222_…	1.555634128968961E-4
Biological process	neutrophil degranulation	GO:0043312	10	1.164053026003753E-5	2.38742026573885	29	702	226	13061	EGJ1500222_transcript_15213,EGJ1500222_transcript_27699,EGJ1500222_transcript_809,EGJ1500222_transcript_17845,EGJ1500222_transcript_27849,EGJ1500222_transcript_23468,EGJ1500222_transcript_37611,EGJ1500222_transcript_6826,EGJ1500222_transcript_8821,EGJ1500222_transcript_40362,EGJ1500222_transcript_21845,EGJ1500222_transcript_29570,EGJ1500222_transcript_28226,EGJ1500222_transcript_28693,EGJ1500222_…	1.555634128968961E-4
Biological process	neutrophil activation	GO:0042119	7	1.2283217652009348E-5	2.380637821802092	29	704	226	13061	EGJ1500222_transcript_15213,EGJ1500222_transcript_27699,EGJ1500222_transcript_809,EGJ1500222_transcript_17845,EGJ1500222_transcript_27849,EGJ1500222_transcript_23468,EGJ1500222_transcript_37611,EGJ1500222_transcript_6826,EGJ1500222_transcript_8821,EGJ1500222_transcript_40362,EGJ1500222_transcript_21845,EGJ1500222_transcript_29570,EGJ1500222_transcript_28226,EGJ1500222_transcript_28693,EGJ1500222_…	1.6304311538765113E-4
Biological process	obsolete positive regulation of cellular component movement	GO:0051272	0	1.2283217652009348E-5	2.380637821802092	29	704	226	13061	EGJ1500222_transcript_39674,EGJ1500222_transcript_15213,EGJ1500222_transcript_27699,EGJ1500222_transcript_37425,EGJ1500222_transcript_17845,EGJ1500222_transcript_27849,EGJ1500222_transcript_23468,EGJ1500222_transcript_35436,EGJ1500222_transcript_37611,EGJ1500222_transcript_35402,EGJ1500222_transcript_40187,EGJ1500222_transcript_8821,EGJ1500222_transcript_3149,EGJ1500222_transcript_29570,EGJ150022…	1.6304311538765113E-4
Biological process	establishment of protein localization to extracellular region	GO:0035592	7	1.2286466134714402E-5	2.258052665132311	32	819	226	13061	EGJ1500222_transcript_26599,EGJ1500222_transcript_15213,EGJ1500222_transcript_27699,EGJ1500222_transcript_39865,EGJ1500222_transcript_16744,EGJ1500222_transcript_17845,EGJ1500222_transcript_27849,EGJ1500222_transcript_12110,EGJ1500222_transcript_22170,EGJ1500222_transcript_23468,EGJ1500222_transcript_35436,EGJ1500222_transcript_37611,EGJ1500222_transcript_42105,EGJ1500222_transcript_29570,EGJ1500…	1.619916961184325E-4
Biological process	protein localization to extracellular region	GO:0071692	6	1.2286466134714402E-5	2.258052665132311	32	819	226	13061	EGJ1500222_transcript_26599,EGJ1500222_transcript_15213,EGJ1500222_transcript_27699,EGJ1500222_transcript_39865,EGJ1500222_transcript_16744,EGJ1500222_transcript_17845,EGJ1500222_transcript_27849,EGJ1500222_transcript_12110,EGJ1500222_transcript_22170,EGJ1500222_transcript_23468,EGJ1500222_transcript_35436,EGJ1500222_transcript_37611,EGJ1500222_transcript_42105,EGJ1500222_transcript_29570,EGJ1500…	1.619916961184325E-4
Biological process	granulocyte activation	GO:0036230	6	1.2616582510283081E-5	2.377261030565493	29	705	226	13061	EGJ1500222_transcript_15213,EGJ1500222_transcript_27699,EGJ1500222_transcript_809,EGJ1500222_transcript_17845,EGJ1500222_transcript_27849,EGJ1500222_transcript_23468,EGJ1500222_transcript_37611,EGJ1500222_transcript_6826,EGJ1500222_transcript_8821,EGJ1500222_transcript_40362,EGJ1500222_transcript_21845,EGJ1500222_transcript_29570,EGJ1500222_transcript_28226,EGJ1500222_transcript_28693,EGJ1500222_…	1.6523517560967409E-4
Biological process	hyaluronan metabolic process	GO:0030212	8	1.2875690009073182E-5	11.185555238367114	6	31	226	13061	EGJ1500222_transcript_40187,EGJ1500222_transcript_40362,EGJ1500222_transcript_34038,EGJ1500222_transcript_3886,EGJ1500222_transcript_27070,EGJ1500222_transcript_6556,	1.6806839217823434E-4
Biological process	vulval cell fate commitment	GO:0072325	5	1.2875690009073182E-5	11.185555238367114	6	31	226	13061	EGJ1500222_transcript_15213,EGJ1500222_transcript_17845,EGJ1500222_transcript_509,EGJ1500222_transcript_20073,EGJ1500222_transcript_20237,EGJ1500222_transcript_32877,	1.6806839217823434E-4
Biological process	vulval cell fate specification	GO:0072327	5	1.2875690009073182E-5	11.185555238367114	6	31	226	13061	EGJ1500222_transcript_15213,EGJ1500222_transcript_17845,EGJ1500222_transcript_509,EGJ1500222_transcript_20073,EGJ1500222_transcript_20237,EGJ1500222_transcript_32877,	1.6806839217823434E-4
Biological process	purine nucleotide metabolic process	GO:0006163	9	1.3158776992039378E-5	2.2150257469704915	33	861	226	13061	EGJ1500222_transcript_870,EGJ1500222_transcript_27699,EGJ1500222_transcript_1803,EGJ1500222_transcript_27641,EGJ1500222_transcript_27849,EGJ1500222_transcript_1408,EGJ1500222_transcript_33297,EGJ1500222_transcript_23468,EGJ1500222_transcript_22135,EGJ1500222_transcript_37611,EGJ1500222_transcript_1372,EGJ1500222_transcript_36983,EGJ1500222_transcript_34534,EGJ1500222_transcript_23893,EGJ1500222_t…	1.700685355319826E-4
Biological process	response to testosterone	GO:0033574	6	1.3543918034764069E-5	5.504003371260008	10	105	226	13061	EGJ1500222_transcript_27699,EGJ1500222_transcript_27849,EGJ1500222_transcript_23468,EGJ1500222_transcript_35436,EGJ1500222_transcript_37611,EGJ1500222_transcript_29570,EGJ1500222_transcript_28226,EGJ1500222_transcript_1569,EGJ1500222_transcript_27906,EGJ1500222_transcript_2153,	1.7447230806094435E-4
Biological process	mononuclear cell migration	GO:0071674	6	1.3543918034764069E-5	5.504003371260008	10	105	226	13061	EGJ1500222_transcript_37425,EGJ1500222_transcript_35436,EGJ1500222_transcript_35402,EGJ1500222_transcript_40187,EGJ1500222_transcript_40105,EGJ1500222_transcript_1758,EGJ1500222_transcript_27070,EGJ1500222_transcript_6556,EGJ1500222_transcript_40498,EGJ1500222_transcript_2153,	1.7447230806094435E-4
Biological process	antigen processing and presentation of exogenous peptide antigen via MHC class I	GO:0042590	6	1.415705947616086E-5	15.208430367955286	5	19	226	13061	EGJ1500222_transcript_15213,EGJ1500222_transcript_17845,EGJ1500222_transcript_20073,EGJ1500222_transcript_20237,EGJ1500222_transcript_2153,	1.8118269277471016E-4
Biological process	antigen processing and presentation of exogenous peptide antigen via MHC class I, TAP-dependent	GO:0002479	7	1.415705947616086E-5	15.208430367955286	5	19	226	13061	EGJ1500222_transcript_15213,EGJ1500222_transcript_17845,EGJ1500222_transcript_20073,EGJ1500222_transcript_20237,EGJ1500222_transcript_2153,	1.8118269277471016E-4
Biological process	disaccharide biosynthetic process	GO:0046351	8	1.415705947616086E-5	15.208430367955286	5	19	226	13061	EGJ1500222_transcript_809,EGJ1500222_transcript_33297,EGJ1500222_transcript_34534,EGJ1500222_transcript_1452,EGJ1500222_transcript_2312,	1.8118269277471016E-4
Biological process	regulation of epithelial cell migration	GO:0010632	7	1.480271012122003E-5	3.1909712796568757	18	326	226	13061	EGJ1500222_transcript_39674,EGJ1500222_transcript_27699,EGJ1500222_transcript_37425,EGJ1500222_transcript_27849,EGJ1500222_transcript_23468,EGJ1500222_transcript_35436,EGJ1500222_transcript_37611,EGJ1500222_transcript_35402,EGJ1500222_transcript_40187,EGJ1500222_transcript_29570,EGJ1500222_transcript_40105,EGJ1500222_transcript_28226,EGJ1500222_transcript_1569,EGJ1500222_transcript_1758,EGJ150022…	1.8761241311701128E-4
Biological process	leukocyte cell-cell adhesion	GO:0007159	5	1.5215472810803377E-5	3.6732225888705567	15	236	226	13061	EGJ1500222_transcript_870,EGJ1500222_transcript_29869,EGJ1500222_transcript_15213,EGJ1500222_transcript_4703,EGJ1500222_transcript_39865,EGJ1500222_transcript_16744,EGJ1500222_transcript_17845,EGJ1500222_transcript_29154,EGJ1500222_transcript_37391,EGJ1500222_transcript_6132,EGJ1500222_transcript_1746,EGJ1500222_transcript_20073,EGJ1500222_transcript_20237,EGJ1500222_transcript_33757,EGJ1500222_t…	1.922237706548118E-4
Biological process	regulation of protein secretion	GO:0050708	9	1.5515710981239828E-5	2.5001546095740137	26	601	226	13061	EGJ1500222_transcript_27699,EGJ1500222_transcript_39865,EGJ1500222_transcript_16744,EGJ1500222_transcript_27849,EGJ1500222_transcript_12110,EGJ1500222_transcript_22170,EGJ1500222_transcript_23468,EGJ1500222_transcript_35436,EGJ1500222_transcript_37611,EGJ1500222_transcript_42105,EGJ1500222_transcript_29570,EGJ1500222_transcript_39142,EGJ1500222_transcript_28226,EGJ1500222_transcript_20507,EGJ1500…	1.9538855270926692E-4
Biological process	response to gamma radiation	GO:0010332	6	1.5595085802067032E-5	4.890095302927161	11	130	226	13061	EGJ1500222_transcript_32849,EGJ1500222_transcript_1822,EGJ1500222_transcript_39674,EGJ1500222_transcript_36128,EGJ1500222_transcript_32560,EGJ1500222_transcript_2072,EGJ1500222_transcript_32730,EGJ1500222_transcript_28411,EGJ1500222_transcript_1796,EGJ1500222_transcript_1739,EGJ1500222_transcript_32052,	1.957606776879277E-4
Biological process	reactive oxygen species metabolic process	GO:0072593	4	1.5704506240665772E-5	3.476212655532637	16	266	226	13061	EGJ1500222_transcript_39674,EGJ1500222_transcript_37638,EGJ1500222_transcript_36937,EGJ1500222_transcript_8821,EGJ1500222_transcript_36099,EGJ1500222_transcript_26496,EGJ1500222_transcript_27986,EGJ1500222_transcript_24456,EGJ1500222_transcript_24437,EGJ1500222_transcript_24683,EGJ1500222_transcript_25759,EGJ1500222_transcript_35794,EGJ1500222_transcript_32030,EGJ1500222_transcript_33337,EGJ15002…	1.9650638541266185E-4
Biological process	response to oxygen levels	GO:0070482	4	1.591091421559998E-5	2.3937529454888202	28	676	226	13061	EGJ1500222_transcript_870,EGJ1500222_transcript_39674,EGJ1500222_transcript_39865,EGJ1500222_transcript_12110,EGJ1500222_transcript_22170,EGJ1500222_transcript_35436,EGJ1500222_transcript_36937,EGJ1500222_transcript_40187,EGJ1500222_transcript_8821,EGJ1500222_transcript_42530,EGJ1500222_transcript_36099,EGJ1500222_transcript_26496,EGJ1500222_transcript_27986,EGJ1500222_transcript_24456,EGJ1500222…	1.9845708556537244E-4
Biological process	leukocyte chemotaxis	GO:0030595	6	1.600721224959134E-5	5.401124803572905	10	107	226	13061	EGJ1500222_transcript_37425,EGJ1500222_transcript_35436,EGJ1500222_transcript_35402,EGJ1500222_transcript_40187,EGJ1500222_transcript_40105,EGJ1500222_transcript_1758,EGJ1500222_transcript_27070,EGJ1500222_transcript_6556,EGJ1500222_transcript_40498,EGJ1500222_transcript_2153,	1.9902638268558346E-4
Biological process	epithelial cell migration	GO:0010631	6	1.607800237646284E-5	2.264921741270711	31	791	226	13061	EGJ1500222_transcript_39674,EGJ1500222_transcript_29869,EGJ1500222_transcript_15213,EGJ1500222_transcript_27699,EGJ1500222_transcript_4703,EGJ1500222_transcript_39865,EGJ1500222_transcript_37425,EGJ1500222_transcript_17845,EGJ1500222_transcript_27849,EGJ1500222_transcript_23468,EGJ1500222_transcript_35436,EGJ1500222_transcript_37611,EGJ1500222_transcript_35402,EGJ1500222_transcript_40187,EGJ15002…	1.9927593481742115E-4
Biological process	protein maturation	GO:0051604	6	1.607800237646284E-5	2.264921741270711	31	791	226	13061	EGJ1500222_transcript_39674,EGJ1500222_transcript_35081,EGJ1500222_transcript_37234,EGJ1500222_transcript_37425,EGJ1500222_transcript_2229,EGJ1500222_transcript_35402,EGJ1500222_transcript_2463,EGJ1500222_transcript_37828,EGJ1500222_transcript_8821,EGJ1500222_transcript_3149,EGJ1500222_transcript_41227,EGJ1500222_transcript_5530,EGJ1500222_transcript_39142,EGJ1500222_transcript_40105,EGJ1500222_t…	1.9927593481742115E-4
Biological process	cellular response to hypoxia	GO:0071456	7	1.6198594114613662E-5	3.3079616221209145	17	297	226	13061	EGJ1500222_transcript_36937,EGJ1500222_transcript_40187,EGJ1500222_transcript_8821,EGJ1500222_transcript_36099,EGJ1500222_transcript_26496,EGJ1500222_transcript_27986,EGJ1500222_transcript_24456,EGJ1500222_transcript_24437,EGJ1500222_transcript_24683,EGJ1500222_transcript_25759,EGJ1500222_transcript_35794,EGJ1500222_transcript_32030,EGJ1500222_transcript_33337,EGJ1500222_transcript_24601,EGJ15002…	1.9951183785679337E-4
Biological process	obsolete ATP generation from ADP	GO:0006757	0	1.7163383868479265E-5	6.048003704465939	9	86	226	13061	EGJ1500222_transcript_27699,EGJ1500222_transcript_27849,EGJ1500222_transcript_23468,EGJ1500222_transcript_37611,EGJ1500222_transcript_29570,EGJ1500222_transcript_42530,EGJ1500222_transcript_28226,EGJ1500222_transcript_1569,EGJ1500222_transcript_27906,	2.0559431469285071E-4
Biological process	negative regulation of neuron apoptotic process	GO:0043524	8	1.7665399300370588E-5	3.285834788528132	17	299	226	13061	EGJ1500222_transcript_27699,EGJ1500222_transcript_35280,EGJ1500222_transcript_37425,EGJ1500222_transcript_27849,EGJ1500222_transcript_23468,EGJ1500222_transcript_37611,EGJ1500222_transcript_35402,EGJ1500222_transcript_40187,EGJ1500222_transcript_29570,EGJ1500222_transcript_40105,EGJ1500222_transcript_28226,EGJ1500222_transcript_1569,EGJ1500222_transcript_1758,EGJ1500222_transcript_2824,EGJ1500222…	2.1096460137129495E-4
Biological process	maintenance of epithelial integrity, open tracheal system	GO:0035160	7	1.8816583593483927E-5	10.507642799678198	6	33	226	13061	EGJ1500222_transcript_15213,EGJ1500222_transcript_17845,EGJ1500222_transcript_509,EGJ1500222_transcript_20073,EGJ1500222_transcript_20237,EGJ1500222_transcript_32877,	2.240313846630253E-4
Biological process	regulation of peptide secretion	GO:0002791	7	2.1834953544019875E-5	2.4512119418498894	26	613	226	13061	EGJ1500222_transcript_27699,EGJ1500222_transcript_39865,EGJ1500222_transcript_16744,EGJ1500222_transcript_27849,EGJ1500222_transcript_12110,EGJ1500222_transcript_22170,EGJ1500222_transcript_23468,EGJ1500222_transcript_35436,EGJ1500222_transcript_37611,EGJ1500222_transcript_42105,EGJ1500222_transcript_29570,EGJ1500222_transcript_39142,EGJ1500222_transcript_28226,EGJ1500222_transcript_20507,EGJ1500…	2.576262236470093E-4
Biological process	negative regulation of lipid transport	GO:0032369	7	2.2520908180778676E-5	10.198594482040603	6	34	226	13061	EGJ1500222_transcript_15213,EGJ1500222_transcript_17845,EGJ1500222_transcript_12110,EGJ1500222_transcript_20073,EGJ1500222_transcript_20251,EGJ1500222_transcript_20237,	2.649240965337707E-4
Biological process	regulation of tube size	GO:0035150	5	2.4025526389581664E-5	3.077682358485626	18	338	226	13061	EGJ1500222_transcript_8672,EGJ1500222_transcript_24359,EGJ1500222_transcript_36937,EGJ1500222_transcript_40187,EGJ1500222_transcript_36099,EGJ1500222_transcript_26496,EGJ1500222_transcript_27986,EGJ1500222_transcript_24456,EGJ1500222_transcript_24437,EGJ1500222_transcript_24683,EGJ1500222_transcript_25759,EGJ1500222_transcript_35794,EGJ1500222_transcript_32030,EGJ1500222_transcript_33337,EGJ15002…	2.817799796557205E-4
Biological process	detection of biotic stimulus	GO:0009595	4	2.4084359528941945E-5	13.760008428150021	5	21	226	13061	EGJ1500222_transcript_15213,EGJ1500222_transcript_39865,EGJ1500222_transcript_17845,EGJ1500222_transcript_20073,EGJ1500222_transcript_20237,	2.8162931127741935E-4
Biological process	neutrophil mediated immunity	GO:0002446	6	2.4166811301684632E-5	2.295847981573524	29	730	226	13061	EGJ1500222_transcript_15213,EGJ1500222_transcript_27699,EGJ1500222_transcript_809,EGJ1500222_transcript_17845,EGJ1500222_transcript_27849,EGJ1500222_transcript_23468,EGJ1500222_transcript_37611,EGJ1500222_transcript_6826,EGJ1500222_transcript_8821,EGJ1500222_transcript_40362,EGJ1500222_transcript_21845,EGJ1500222_transcript_29570,EGJ1500222_transcript_28226,EGJ1500222_transcript_28693,EGJ1500222_…	2.817549009030235E-4
Biological process	epithelium migration	GO:0090132	4	2.430748514148373E-5	2.217268684833085	31	808	226	13061	EGJ1500222_transcript_39674,EGJ1500222_transcript_29869,EGJ1500222_transcript_15213,EGJ1500222_transcript_27699,EGJ1500222_transcript_4703,EGJ1500222_transcript_39865,EGJ1500222_transcript_37425,EGJ1500222_transcript_17845,EGJ1500222_transcript_27849,EGJ1500222_transcript_23468,EGJ1500222_transcript_35436,EGJ1500222_transcript_37611,EGJ1500222_transcript_35402,EGJ1500222_transcript_40187,EGJ15002…	2.8255653586062003E-4
Biological process	pyruvate biosynthetic process	GO:0042866	10	2.4828952037925234E-5	5.779203539823009	9	90	226	13061	EGJ1500222_transcript_27699,EGJ1500222_transcript_27849,EGJ1500222_transcript_23468,EGJ1500222_transcript_37611,EGJ1500222_transcript_29570,EGJ1500222_transcript_42530,EGJ1500222_transcript_28226,EGJ1500222_transcript_1569,EGJ1500222_transcript_27906,	2.877668217020892E-4
Biological process	tissue migration	GO:0090130	3	2.5494203958031925E-5	2.21179394733967	31	810	226	13061	EGJ1500222_transcript_39674,EGJ1500222_transcript_29869,EGJ1500222_transcript_15213,EGJ1500222_transcript_27699,EGJ1500222_transcript_4703,EGJ1500222_transcript_39865,EGJ1500222_transcript_37425,EGJ1500222_transcript_17845,EGJ1500222_transcript_27849,EGJ1500222_transcript_23468,EGJ1500222_transcript_35436,EGJ1500222_transcript_37611,EGJ1500222_transcript_35402,EGJ1500222_transcript_40187,EGJ15002…	2.946080216209042E-4
Biological process	leukocyte mediated immunity	GO:0002443	4	2.576739146431528E-5	2.175700156168662	32	850	226	13061	EGJ1500222_transcript_15213,EGJ1500222_transcript_27699,EGJ1500222_transcript_809,EGJ1500222_transcript_39865,EGJ1500222_transcript_16744,EGJ1500222_transcript_17845,EGJ1500222_transcript_27849,EGJ1500222_transcript_23468,EGJ1500222_transcript_37611,EGJ1500222_transcript_6826,EGJ1500222_transcript_8821,EGJ1500222_transcript_40362,EGJ1500222_transcript_21845,EGJ1500222_transcript_29570,EGJ1500222_…	2.9689173332344496E-4
Biological process	cell adhesion mediated by integrin	GO:0033627	4	2.5843230162525543E-5	5.114339415772574	10	113	226	13061	EGJ1500222_transcript_870,EGJ1500222_transcript_15213,EGJ1500222_transcript_39865,EGJ1500222_transcript_17845,EGJ1500222_transcript_8821,EGJ1500222_transcript_509,EGJ1500222_transcript_20073,EGJ1500222_transcript_20237,EGJ1500222_transcript_32877,EGJ1500222_transcript_29483,	2.9689488686714284E-4
Biological process	positive regulation of immunoglobulin production	GO:0002639	11	2.6634605915232257E-5	6.60480404551201	8	70	226	13061	EGJ1500222_transcript_27699,EGJ1500222_transcript_27849,EGJ1500222_transcript_23468,EGJ1500222_transcript_37611,EGJ1500222_transcript_29570,EGJ1500222_transcript_28226,EGJ1500222_transcript_1569,EGJ1500222_transcript_27906,	3.042074611655452E-4
Biological process	amino acid metabolic process	GO:0006520	5	2.785392044368784E-5	2.8329429116779457	20	408	226	13061	EGJ1500222_transcript_27641,EGJ1500222_transcript_16945,EGJ1500222_transcript_3827,EGJ1500222_transcript_22135,EGJ1500222_transcript_36937,EGJ1500222_transcript_17121,EGJ1500222_transcript_36099,EGJ1500222_transcript_26496,EGJ1500222_transcript_28839,EGJ1500222_transcript_27986,EGJ1500222_transcript_24456,EGJ1500222_transcript_1510,EGJ1500222_transcript_24437,EGJ1500222_transcript_24683,EGJ150022…	3.1721174905289715E-4
Biological process	cell-cell adhesion mediated by integrin	GO:0033631	5	2.9202177753817615E-5	7.779697072838666	7	52	226	13061	EGJ1500222_transcript_870,EGJ1500222_transcript_15213,EGJ1500222_transcript_39865,EGJ1500222_transcript_17845,EGJ1500222_transcript_20073,EGJ1500222_transcript_20237,EGJ1500222_transcript_29483,	3.316050762854029E-4
Biological process	regulation of vascular endothelial growth factor receptor signaling pathway	GO:0030947	7	2.9202177753817615E-5	7.779697072838666	7	52	226	13061	EGJ1500222_transcript_15213,EGJ1500222_transcript_17845,EGJ1500222_transcript_40187,EGJ1500222_transcript_20073,EGJ1500222_transcript_20237,EGJ1500222_transcript_27070,EGJ1500222_transcript_6556,	3.316050762854029E-4
Biological process	NAD catabolic process	GO:0019677	12	2.9574926678876956E-5	6.511778636420291	8	71	226	13061	EGJ1500222_transcript_27699,EGJ1500222_transcript_27849,EGJ1500222_transcript_23468,EGJ1500222_transcript_37611,EGJ1500222_transcript_29570,EGJ1500222_transcript_28226,EGJ1500222_transcript_1569,EGJ1500222_transcript_27906,	3.339077210382401E-4
Biological process	canonical glycolysis	GO:0061621	16	2.9574926678876956E-5	6.511778636420291	8	71	226	13061	EGJ1500222_transcript_27699,EGJ1500222_transcript_27849,EGJ1500222_transcript_23468,EGJ1500222_transcript_37611,EGJ1500222_transcript_29570,EGJ1500222_transcript_28226,EGJ1500222_transcript_1569,EGJ1500222_transcript_27906,	3.339077210382401E-4
Biological process	glucose catabolic process to pyruvate	GO:0061718	10	2.9574926678876956E-5	6.511778636420291	8	71	226	13061	EGJ1500222_transcript_27699,EGJ1500222_transcript_27849,EGJ1500222_transcript_23468,EGJ1500222_transcript_37611,EGJ1500222_transcript_29570,EGJ1500222_transcript_28226,EGJ1500222_transcript_1569,EGJ1500222_transcript_27906,	3.339077210382401E-4
Biological process	NADH regeneration	GO:0006735	13	2.9574926678876956E-5	6.511778636420291	8	71	226	13061	EGJ1500222_transcript_27699,EGJ1500222_transcript_27849,EGJ1500222_transcript_23468,EGJ1500222_transcript_37611,EGJ1500222_transcript_29570,EGJ1500222_transcript_28226,EGJ1500222_transcript_1569,EGJ1500222_transcript_27906,	3.339077210382401E-4
Biological process	regulation of tissue remodeling	GO:0034103	5	2.9642118766326497E-5	5.653568680261639	9	92	226	13061	EGJ1500222_transcript_15213,EGJ1500222_transcript_809,EGJ1500222_transcript_17845,EGJ1500222_transcript_4856,EGJ1500222_transcript_40187,EGJ1500222_transcript_20073,EGJ1500222_transcript_20237,EGJ1500222_transcript_27070,EGJ1500222_transcript_6556,	3.3086330861618413E-4
Biological process	organophosphate metabolic process	GO:0019637	5	3.1888067118512886E-5	1.8168733536567319	47	1495	226	13061	EGJ1500222_transcript_870,EGJ1500222_transcript_27699,EGJ1500222_transcript_1803,EGJ1500222_transcript_24359,EGJ1500222_transcript_27641,EGJ1500222_transcript_27849,EGJ1500222_transcript_1408,EGJ1500222_transcript_33297,EGJ1500222_transcript_23468,EGJ1500222_transcript_22135,EGJ1500222_transcript_37611,EGJ1500222_transcript_6826,EGJ1500222_transcript_1372,EGJ1500222_transcript_36983,EGJ1500222_tr…	3.5492412382050176E-4
Biological process	glycolytic process through glucose-6-phosphate	GO:0061620	15	3.278210305390772E-5	6.42133726647001	8	72	226	13061	EGJ1500222_transcript_27699,EGJ1500222_transcript_27849,EGJ1500222_transcript_23468,EGJ1500222_transcript_37611,EGJ1500222_transcript_29570,EGJ1500222_transcript_28226,EGJ1500222_transcript_1569,EGJ1500222_transcript_27906,	3.63844301974021E-4
Biological process	gluconeogenesis	GO:0006094	9	3.536537424120301E-5	4.128002528445006	12	168	226	13061	EGJ1500222_transcript_27699,EGJ1500222_transcript_27849,EGJ1500222_transcript_33297,EGJ1500222_transcript_23468,EGJ1500222_transcript_37611,EGJ1500222_transcript_34534,EGJ1500222_transcript_29570,EGJ1500222_transcript_28226,EGJ1500222_transcript_1569,EGJ1500222_transcript_27906,EGJ1500222_transcript_1452,EGJ1500222_transcript_2312,	3.9141001519348343E-4
Biological process	positive regulation of T cell activation	GO:0050870	9	3.567701634477061E-5	4.47684781253895	11	142	226	13061	EGJ1500222_transcript_870,EGJ1500222_transcript_29869,EGJ1500222_transcript_4703,EGJ1500222_transcript_39865,EGJ1500222_transcript_16744,EGJ1500222_transcript_29154,EGJ1500222_transcript_37391,EGJ1500222_transcript_6132,EGJ1500222_transcript_1746,EGJ1500222_transcript_33757,EGJ1500222_transcript_29483,	3.937499921870891E-4
Biological process	response to estradiol	GO:0032355	5	3.597805159449852E-5	3.4129154762734304	15	254	226	13061	EGJ1500222_transcript_39674,EGJ1500222_transcript_27699,EGJ1500222_transcript_27849,EGJ1500222_transcript_22170,EGJ1500222_transcript_23468,EGJ1500222_transcript_35436,EGJ1500222_transcript_37611,EGJ1500222_transcript_40187,EGJ1500222_transcript_29570,EGJ1500222_transcript_28226,EGJ1500222_transcript_1569,EGJ1500222_transcript_27906,EGJ1500222_transcript_27070,EGJ1500222_transcript_6556,EGJ150022…	3.959601252514977E-4
Biological process	glycolytic process through fructose-6-phosphate	GO:0061615	14	3.627504342818E-5	6.333373742271791	8	73	226	13061	EGJ1500222_transcript_27699,EGJ1500222_transcript_27849,EGJ1500222_transcript_23468,EGJ1500222_transcript_37611,EGJ1500222_transcript_29570,EGJ1500222_transcript_28226,EGJ1500222_transcript_1569,EGJ1500222_transcript_27906,	3.98113535277428E-4
Biological process	liver regeneration	GO:0097421	7	3.7539875997416594E-5	7.49156014421501	7	54	226	13061	EGJ1500222_transcript_35081,EGJ1500222_transcript_37234,EGJ1500222_transcript_2229,EGJ1500222_transcript_40187,EGJ1500222_transcript_4547,EGJ1500222_transcript_27070,EGJ1500222_transcript_6556,	4.108472779772975E-4
Biological process	blood circulation	GO:0008015	5	3.841438315954626E-5	2.541523545237652	23	523	226	13061	EGJ1500222_transcript_870,EGJ1500222_transcript_24359,EGJ1500222_transcript_12110,EGJ1500222_transcript_36937,EGJ1500222_transcript_4856,EGJ1500222_transcript_40187,EGJ1500222_transcript_36099,EGJ1500222_transcript_26496,EGJ1500222_transcript_27986,EGJ1500222_transcript_24456,EGJ1500222_transcript_24437,EGJ1500222_transcript_24683,EGJ1500222_transcript_25759,EGJ1500222_transcript_35794,EGJ1500222…	4.192503095384924E-4
Biological process	hexose biosynthetic process	GO:0019319	8	3.97363242089499E-5	4.0794377928162415	12	170	226	13061	EGJ1500222_transcript_27699,EGJ1500222_transcript_27849,EGJ1500222_transcript_33297,EGJ1500222_transcript_23468,EGJ1500222_transcript_37611,EGJ1500222_transcript_34534,EGJ1500222_transcript_29570,EGJ1500222_transcript_28226,EGJ1500222_transcript_1569,EGJ1500222_transcript_27906,EGJ1500222_transcript_1452,EGJ1500222_transcript_2312,	4.2310031928716576E-4
Biological process	cellular response to decreased oxygen levels	GO:0036294	6	4.1900334074918E-5	3.0702018805309734	17	320	226	13061	EGJ1500222_transcript_36937,EGJ1500222_transcript_40187,EGJ1500222_transcript_8821,EGJ1500222_transcript_36099,EGJ1500222_transcript_26496,EGJ1500222_transcript_27986,EGJ1500222_transcript_24456,EGJ1500222_transcript_24437,EGJ1500222_transcript_24683,EGJ1500222_transcript_25759,EGJ1500222_transcript_35794,EGJ1500222_transcript_32030,EGJ1500222_transcript_33337,EGJ1500222_transcript_24601,EGJ15002…	4.449362502171698E-4
Biological process	B cell activation involved in immune response	GO:0002312	7	4.419859839188689E-5	6.16448377581121	8	75	226	13061	EGJ1500222_transcript_870,EGJ1500222_transcript_29869,EGJ1500222_transcript_4703,EGJ1500222_transcript_29154,EGJ1500222_transcript_6132,EGJ1500222_transcript_1746,EGJ1500222_transcript_33757,EGJ1500222_transcript_29483,	4.680762616758048E-4
Biological process	regulation of leukocyte migration	GO:0002685	7	4.419859839188689E-5	6.16448377581121	8	75	226	13061	EGJ1500222_transcript_870,EGJ1500222_transcript_37425,EGJ1500222_transcript_35436,EGJ1500222_transcript_35402,EGJ1500222_transcript_40105,EGJ1500222_transcript_1758,EGJ1500222_transcript_29483,EGJ1500222_transcript_2153,	4.680762616758048E-4
Biological process	ameboidal-type cell migration	GO:0001667	5	4.464178819696407E-5	2.0288076619238242	35	997	226	13061	EGJ1500222_transcript_39674,EGJ1500222_transcript_29869,EGJ1500222_transcript_15213,EGJ1500222_transcript_27699,EGJ1500222_transcript_4703,EGJ1500222_transcript_39865,EGJ1500222_transcript_37425,EGJ1500222_transcript_17845,EGJ1500222_transcript_27849,EGJ1500222_transcript_23468,EGJ1500222_transcript_35436,EGJ1500222_transcript_37611,EGJ1500222_transcript_35402,EGJ1500222_transcript_40187,EGJ15002…	4.702348145465733E-4
Biological process	obsolete nucleoside diphosphate phosphorylation	GO:0006165	0	4.525180752679159E-5	5.362147614268771	9	97	226	13061	EGJ1500222_transcript_27699,EGJ1500222_transcript_27849,EGJ1500222_transcript_23468,EGJ1500222_transcript_37611,EGJ1500222_transcript_29570,EGJ1500222_transcript_42530,EGJ1500222_transcript_28226,EGJ1500222_transcript_1569,EGJ1500222_transcript_27906,	4.75385967306856E-4
Biological process	positive regulation of leukocyte cell-cell adhesion	GO:1903039	8	4.6100151735117834E-5	4.354194447811856	11	146	226	13061	EGJ1500222_transcript_870,EGJ1500222_transcript_29869,EGJ1500222_transcript_4703,EGJ1500222_transcript_39865,EGJ1500222_transcript_16744,EGJ1500222_transcript_29154,EGJ1500222_transcript_37391,EGJ1500222_transcript_6132,EGJ1500222_transcript_1746,EGJ1500222_transcript_33757,EGJ1500222_transcript_29483,	4.830066564460746E-4
Biological process	protein O-linked glycosylation via threonine	GO:0018243	9	4.8219729745335727E-5	12.04000737463127	5	24	226	13061	EGJ1500222_transcript_24523,EGJ1500222_transcript_32545,EGJ1500222_transcript_3737,EGJ1500222_transcript_31196,EGJ1500222_transcript_21760,	5.038705270463406E-4
Biological process	water-soluble vitamin metabolic process	GO:0006767	6	4.9088979002909205E-5	5.3074318222864365	9	98	226	13061	EGJ1500222_transcript_33095,EGJ1500222_transcript_34301,EGJ1500222_transcript_2420,EGJ1500222_transcript_32984,EGJ1500222_transcript_41861,EGJ1500222_transcript_36899,EGJ1500222_transcript_740,EGJ1500222_transcript_1983,EGJ1500222_transcript_6775,	5.115930994759423E-4
Biological process	sulfur compound biosynthetic process	GO:0044272	5	4.9558896283441456E-5	3.502547599892733	14	231	226	13061	EGJ1500222_transcript_809,EGJ1500222_transcript_36937,EGJ1500222_transcript_36099,EGJ1500222_transcript_26496,EGJ1500222_transcript_27986,EGJ1500222_transcript_24456,EGJ1500222_transcript_24437,EGJ1500222_transcript_24683,EGJ1500222_transcript_25759,EGJ1500222_transcript_35794,EGJ1500222_transcript_32030,EGJ1500222_transcript_33337,EGJ1500222_transcript_24601,EGJ1500222_transcript_28365,	5.151240833270939E-4
Biological process	erythrocyte homeostasis	GO:0034101	6	4.990171346652694E-5	3.985657613671041	12	174	226	13061	EGJ1500222_transcript_27699,EGJ1500222_transcript_27849,EGJ1500222_transcript_23468,EGJ1500222_transcript_37611,EGJ1500222_transcript_21845,EGJ1500222_transcript_29570,EGJ1500222_transcript_28226,EGJ1500222_transcript_1569,EGJ1500222_transcript_12219,EGJ1500222_transcript_971,EGJ1500222_transcript_27906,EGJ1500222_transcript_37707,	5.105828963801676E-4
Biological process	response to acid chemical	GO:0001101	4	5.00098519129466E-5	2.384159876164608	25	606	226	13061	EGJ1500222_transcript_39674,EGJ1500222_transcript_12110,EGJ1500222_transcript_36317,EGJ1500222_transcript_35436,EGJ1500222_transcript_22592,EGJ1500222_transcript_36937,EGJ1500222_transcript_40187,EGJ1500222_transcript_36099,EGJ1500222_transcript_26496,EGJ1500222_transcript_19927,EGJ1500222_transcript_27986,EGJ1500222_transcript_24456,EGJ1500222_transcript_24437,EGJ1500222_transcript_24683,EGJ1500…	5.103602809505641E-4
Biological process	immune effector process	GO:0002252	3	5.0213228755868755E-5	1.8656921496738386	42	1301	226	13061	EGJ1500222_transcript_870,EGJ1500222_transcript_29869,EGJ1500222_transcript_15213,EGJ1500222_transcript_27699,EGJ1500222_transcript_809,EGJ1500222_transcript_4703,EGJ1500222_transcript_39865,EGJ1500222_transcript_16744,EGJ1500222_transcript_17845,EGJ1500222_transcript_27849,EGJ1500222_transcript_23468,EGJ1500222_transcript_35436,EGJ1500222_transcript_37611,EGJ1500222_transcript_6826,EGJ1500222_tr…	5.111082274140113E-4
Biological process	circulatory system process	GO:0003013	4	5.143584276756652E-5	2.4938401766590843	23	533	226	13061	EGJ1500222_transcript_870,EGJ1500222_transcript_24359,EGJ1500222_transcript_12110,EGJ1500222_transcript_36937,EGJ1500222_transcript_4856,EGJ1500222_transcript_40187,EGJ1500222_transcript_36099,EGJ1500222_transcript_26496,EGJ1500222_transcript_27986,EGJ1500222_transcript_24456,EGJ1500222_transcript_24437,EGJ1500222_transcript_24683,EGJ1500222_transcript_25759,EGJ1500222_transcript_35794,EGJ1500222…	5.222000677875164E-4
Biological process	obsolete nitrogen compound metabolic process	GO:0006807	0	5.1580705011322614E-5	1.212420323039792	162	7722	226	13061	EGJ1500222_transcript_32837,EGJ1500222_transcript_870,EGJ1500222_transcript_32845,EGJ1500222_transcript_32849,EGJ1500222_transcript_1818,EGJ1500222_transcript_1822,EGJ1500222_transcript_26599,EGJ1500222_transcript_39674,EGJ1500222_transcript_15213,EGJ1500222_transcript_35081,EGJ1500222_transcript_27699,EGJ1500222_transcript_1803,EGJ1500222_transcript_37234,EGJ1500222_transcript_809,EGJ1500222_tra…	5.223211082203261E-4
Biological process	cellular response to ionizing radiation	GO:0071479	7	5.222810482219398E-5	4.295353982300885	11	148	226	13061	EGJ1500222_transcript_32849,EGJ1500222_transcript_1822,EGJ1500222_transcript_39674,EGJ1500222_transcript_36128,EGJ1500222_transcript_32560,EGJ1500222_transcript_2072,EGJ1500222_transcript_32730,EGJ1500222_transcript_28411,EGJ1500222_transcript_1796,EGJ1500222_transcript_1739,EGJ1500222_transcript_32052,	5.275172849521855E-4
Biological process	protein metabolic process	GO:0019538	5	5.381506238322231E-5	1.2825530966068082	133	5993	226	13061	EGJ1500222_transcript_32837,EGJ1500222_transcript_32845,EGJ1500222_transcript_32849,EGJ1500222_transcript_1822,EGJ1500222_transcript_26599,EGJ1500222_transcript_39674,EGJ1500222_transcript_15213,EGJ1500222_transcript_35081,EGJ1500222_transcript_27699,EGJ1500222_transcript_37234,EGJ1500222_transcript_809,EGJ1500222_transcript_33095,EGJ1500222_transcript_39865,EGJ1500222_transcript_16744,EGJ1500222…	5.421522566761037E-4
Biological process	regulated exocytosis	GO:0045055	8	5.5247601986940786E-5	2.0340882024221774	34	966	226	13061	EGJ1500222_transcript_15213,EGJ1500222_transcript_27699,EGJ1500222_transcript_809,EGJ1500222_transcript_16744,EGJ1500222_transcript_17845,EGJ1500222_transcript_27849,EGJ1500222_transcript_23468,EGJ1500222_transcript_37611,EGJ1500222_transcript_6826,EGJ1500222_transcript_8821,EGJ1500222_transcript_40362,EGJ1500222_transcript_21845,EGJ1500222_transcript_29570,EGJ1500222_transcript_28226,EGJ1500222_…	5.537444597109448E-4
Biological process	cellular response to UV	GO:0034644	8	5.756616516139346E-5	4.660648015986297	10	124	226	13061	EGJ1500222_transcript_32849,EGJ1500222_transcript_1822,EGJ1500222_transcript_36128,EGJ1500222_transcript_32560,EGJ1500222_transcript_2072,EGJ1500222_transcript_32730,EGJ1500222_transcript_28411,EGJ1500222_transcript_1796,EGJ1500222_transcript_1739,EGJ1500222_transcript_32052,	5.755151728221753E-4
Biological process	purine nucleoside monophosphate biosynthetic process	GO:0009127	10	5.893559480918409E-5	3.91810409479526	12	177	226	13061	EGJ1500222_transcript_27699,EGJ1500222_transcript_27849,EGJ1500222_transcript_23468,EGJ1500222_transcript_37611,EGJ1500222_transcript_21845,EGJ1500222_transcript_29570,EGJ1500222_transcript_42530,EGJ1500222_transcript_28226,EGJ1500222_transcript_1569,EGJ1500222_transcript_12219,EGJ1500222_transcript_27906,EGJ1500222_transcript_37707,	5.877105380844779E-4
Biological process	purine ribonucleoside monophosphate biosynthetic process	GO:0009168	11	5.893559480918409E-5	3.91810409479526	12	177	226	13061	EGJ1500222_transcript_27699,EGJ1500222_transcript_27849,EGJ1500222_transcript_23468,EGJ1500222_transcript_37611,EGJ1500222_transcript_21845,EGJ1500222_transcript_29570,EGJ1500222_transcript_42530,EGJ1500222_transcript_28226,EGJ1500222_transcript_1569,EGJ1500222_transcript_12219,EGJ1500222_transcript_27906,EGJ1500222_transcript_37707,	5.877105380844779E-4
Biological process	cellular response to oxygen levels	GO:0071453	5	5.921784446805134E-5	2.9862145950453236	17	329	226	13061	EGJ1500222_transcript_36937,EGJ1500222_transcript_40187,EGJ1500222_transcript_8821,EGJ1500222_transcript_36099,EGJ1500222_transcript_26496,EGJ1500222_transcript_27986,EGJ1500222_transcript_24456,EGJ1500222_transcript_24437,EGJ1500222_transcript_24683,EGJ1500222_transcript_25759,EGJ1500222_transcript_35794,EGJ1500222_transcript_32030,EGJ1500222_transcript_33337,EGJ1500222_transcript_24601,EGJ15002…	5.875427043307417E-4
Biological process	cellular response to hepatocyte growth factor stimulus	GO:0035729	6	5.9430171502894424E-5	11.558407079646017	5	25	226	13061	EGJ1500222_transcript_37425,EGJ1500222_transcript_35402,EGJ1500222_transcript_8821,EGJ1500222_transcript_40105,EGJ1500222_transcript_1758,	5.881640902641617E-4
Biological process	carbohydrate catabolic process	GO:0016052	6	6.487958315870568E-5	3.092550389202948	16	299	226	13061	EGJ1500222_transcript_27699,EGJ1500222_transcript_27849,EGJ1500222_transcript_33297,EGJ1500222_transcript_23468,EGJ1500222_transcript_37611,EGJ1500222_transcript_34534,EGJ1500222_transcript_40362,EGJ1500222_transcript_29570,EGJ1500222_transcript_42530,EGJ1500222_transcript_28226,EGJ1500222_transcript_1569,EGJ1500222_transcript_34038,EGJ1500222_transcript_27906,EGJ1500222_transcript_1452,EGJ150022…	6.404821161571724E-4
Biological process	obsolete nucleotide phosphorylation	GO:0046939	0	6.730421020306743E-5	5.099297241020302	9	102	226	13061	EGJ1500222_transcript_27699,EGJ1500222_transcript_27849,EGJ1500222_transcript_23468,EGJ1500222_transcript_37611,EGJ1500222_transcript_29570,EGJ1500222_transcript_42530,EGJ1500222_transcript_28226,EGJ1500222_transcript_1569,EGJ1500222_transcript_27906,	6.62752485934466E-4
Biological process	nucleoside monophosphate metabolic process	GO:0009123	8	6.75026643096599E-5	2.512697191227395	22	506	226	13061	EGJ1500222_transcript_27699,EGJ1500222_transcript_1803,EGJ1500222_transcript_27849,EGJ1500222_transcript_23468,EGJ1500222_transcript_37611,EGJ1500222_transcript_1372,EGJ1500222_transcript_23893,EGJ1500222_transcript_31427,EGJ1500222_transcript_21845,EGJ1500222_transcript_29570,EGJ1500222_transcript_42530,EGJ1500222_transcript_28226,EGJ1500222_transcript_1569,EGJ1500222_transcript_12219,EGJ1500222…	6.630449201816343E-4
Biological process	protein secretion	GO:0009306	8	6.82417159016957E-5	2.132547431669007	30	813	226	13061	EGJ1500222_transcript_15213,EGJ1500222_transcript_27699,EGJ1500222_transcript_39865,EGJ1500222_transcript_16744,EGJ1500222_transcript_17845,EGJ1500222_transcript_27849,EGJ1500222_transcript_12110,EGJ1500222_transcript_22170,EGJ1500222_transcript_23468,EGJ1500222_transcript_35436,EGJ1500222_transcript_37611,EGJ1500222_transcript_42105,EGJ1500222_transcript_29570,EGJ1500222_transcript_39142,EGJ1500…	6.686326727624997E-4
Biological process	regulation of peptidase activity	GO:0052547	9	7.283217071496484E-5	2.6449444118183103	20	437	226	13061	EGJ1500222_transcript_39674,EGJ1500222_transcript_27699,EGJ1500222_transcript_37425,EGJ1500222_transcript_27849,EGJ1500222_transcript_23468,EGJ1500222_transcript_37611,EGJ1500222_transcript_35402,EGJ1500222_transcript_29570,EGJ1500222_transcript_39142,EGJ1500222_transcript_40105,EGJ1500222_transcript_28226,EGJ1500222_transcript_19764,EGJ1500222_transcript_1569,EGJ1500222_transcript_1758,EGJ150022…	7.118348227340718E-4
Biological process	sulfur compound metabolic process	GO:0006790	4	7.492011263610099E-5	2.7246865324227585	19	403	226	13061	EGJ1500222_transcript_809,EGJ1500222_transcript_36937,EGJ1500222_transcript_40362,EGJ1500222_transcript_36099,EGJ1500222_transcript_26496,EGJ1500222_transcript_27986,EGJ1500222_transcript_34038,EGJ1500222_transcript_24456,EGJ1500222_transcript_24437,EGJ1500222_transcript_740,EGJ1500222_transcript_24683,EGJ1500222_transcript_25759,EGJ1500222_transcript_35794,EGJ1500222_transcript_32030,EGJ1500222_…	7.304246217053121E-4
Biological process	proteoglycan metabolic process	GO:0006029	7	7.709806234690308E-5	5.707855347973342	8	81	226	13061	EGJ1500222_transcript_1408,EGJ1500222_transcript_6826,EGJ1500222_transcript_36983,EGJ1500222_transcript_40362,EGJ1500222_transcript_1564,EGJ1500222_transcript_34038,EGJ1500222_transcript_15933,EGJ1500222_transcript_3886,	7.388250901487371E-4
Biological process	monosaccharide biosynthetic process	GO:0046364	7	8.131619856266425E-5	3.7896416654577108	12	183	226	13061	EGJ1500222_transcript_27699,EGJ1500222_transcript_27849,EGJ1500222_transcript_33297,EGJ1500222_transcript_23468,EGJ1500222_transcript_37611,EGJ1500222_transcript_34534,EGJ1500222_transcript_29570,EGJ1500222_transcript_28226,EGJ1500222_transcript_1569,EGJ1500222_transcript_27906,EGJ1500222_transcript_1452,EGJ1500222_transcript_2312,	7.77351202318024E-4
Biological process	determination of adult lifespan	GO:0008340	3	8.340287429098314E-5	2.262941145111419	26	664	226	13061	EGJ1500222_transcript_39674,EGJ1500222_transcript_12110,EGJ1500222_transcript_1408,EGJ1500222_transcript_23239,EGJ1500222_transcript_36983,EGJ1500222_transcript_36937,EGJ1500222_transcript_40187,EGJ1500222_transcript_36099,EGJ1500222_transcript_26496,EGJ1500222_transcript_1564,EGJ1500222_transcript_27986,EGJ1500222_transcript_24456,EGJ1500222_transcript_24437,EGJ1500222_transcript_24683,EGJ150022…	7.953638181778465E-4
Biological process	peptide secretion	GO:0002790	8	8.890195712640825E-5	2.1015285599356397	30	825	226	13061	EGJ1500222_transcript_15213,EGJ1500222_transcript_27699,EGJ1500222_transcript_39865,EGJ1500222_transcript_16744,EGJ1500222_transcript_17845,EGJ1500222_transcript_27849,EGJ1500222_transcript_12110,EGJ1500222_transcript_22170,EGJ1500222_transcript_23468,EGJ1500222_transcript_35436,EGJ1500222_transcript_37611,EGJ1500222_transcript_42105,EGJ1500222_transcript_29570,EGJ1500222_transcript_39142,EGJ1500…	8.457525170693899E-4
Biological process	cell activation	GO:0001775	3	9.041966932499257E-5	1.818176394551059	42	1335	226	13061	EGJ1500222_transcript_870,EGJ1500222_transcript_29869,EGJ1500222_transcript_15213,EGJ1500222_transcript_27699,EGJ1500222_transcript_809,EGJ1500222_transcript_4703,EGJ1500222_transcript_39865,EGJ1500222_transcript_16744,EGJ1500222_transcript_17845,EGJ1500222_transcript_27849,EGJ1500222_transcript_23468,EGJ1500222_transcript_35436,EGJ1500222_transcript_37611,EGJ1500222_transcript_6826,EGJ1500222_tr…	8.581132385939512E-4
Biological process	hexose catabolic process	GO:0019320	8	9.090398999267446E-5	4.906870930038403	9	106	226	13061	EGJ1500222_transcript_27699,EGJ1500222_transcript_27849,EGJ1500222_transcript_23468,EGJ1500222_transcript_37611,EGJ1500222_transcript_29570,EGJ1500222_transcript_42530,EGJ1500222_transcript_28226,EGJ1500222_transcript_1569,EGJ1500222_transcript_27906,	8.606307871836577E-4
Biological process	ERK1 and ERK2 cascade	GO:0070371	9	9.342078566276779E-5	3.302402022756005	14	245	226	13061	EGJ1500222_transcript_15213,EGJ1500222_transcript_16744,EGJ1500222_transcript_17845,EGJ1500222_transcript_4856,EGJ1500222_transcript_40187,EGJ1500222_transcript_39142,EGJ1500222_transcript_37391,EGJ1500222_transcript_37725,EGJ1500222_transcript_20073,EGJ1500222_transcript_13957,EGJ1500222_transcript_20237,EGJ1500222_transcript_27070,EGJ1500222_transcript_6556,EGJ1500222_transcript_19429,	8.823323722812852E-4
Biological process	formation of primary germ layer	GO:0001704	4	9.534448799219941E-5	2.8727035139471098	17	342	226	13061	EGJ1500222_transcript_15213,EGJ1500222_transcript_27699,EGJ1500222_transcript_17845,EGJ1500222_transcript_27849,EGJ1500222_transcript_36317,EGJ1500222_transcript_23468,EGJ1500222_transcript_35436,EGJ1500222_transcript_37611,EGJ1500222_transcript_22592,EGJ1500222_transcript_29570,EGJ1500222_transcript_28226,EGJ1500222_transcript_19927,EGJ1500222_transcript_1569,EGJ1500222_transcript_20073,EGJ15002…	8.983417106027614E-4
Biological process	response to retinoic acid	GO:0032526	5	9.99595056720981E-5	5.5040033712600085	8	84	226	13061	EGJ1500222_transcript_12110,EGJ1500222_transcript_36317,EGJ1500222_transcript_35436,EGJ1500222_transcript_22592,EGJ1500222_transcript_19927,EGJ1500222_transcript_21371,EGJ1500222_transcript_20251,EGJ1500222_transcript_22663,	9.395715258030465E-4
Biological process	response to hypoxia	GO:0001666	6	1.0366255120664025E-4	2.3271960563045675	24	596	226	13061	EGJ1500222_transcript_870,EGJ1500222_transcript_39674,EGJ1500222_transcript_39865,EGJ1500222_transcript_22170,EGJ1500222_transcript_36937,EGJ1500222_transcript_40187,EGJ1500222_transcript_8821,EGJ1500222_transcript_42530,EGJ1500222_transcript_36099,EGJ1500222_transcript_26496,EGJ1500222_transcript_27986,EGJ1500222_transcript_24456,EGJ1500222_transcript_24437,EGJ1500222_transcript_24683,EGJ1500222…	9.628609070706608E-4
Biological process	NAD biosynthetic process	GO:0009435	12	1.0872424867425234E-4	5.439250390421655	8	85	226	13061	EGJ1500222_transcript_27699,EGJ1500222_transcript_27849,EGJ1500222_transcript_23468,EGJ1500222_transcript_37611,EGJ1500222_transcript_29570,EGJ1500222_transcript_28226,EGJ1500222_transcript_1569,EGJ1500222_transcript_27906,	0.0010074942760404184
Biological process	nicotinamide nucleotide biosynthetic process	GO:0019359	11	1.1285390359772052E-4	4.771819436551108	9	109	226	13061	EGJ1500222_transcript_27699,EGJ1500222_transcript_27849,EGJ1500222_transcript_23468,EGJ1500222_transcript_37611,EGJ1500222_transcript_29570,EGJ1500222_transcript_42530,EGJ1500222_transcript_28226,EGJ1500222_transcript_1569,EGJ1500222_transcript_27906,	0.0010433011464363387
Biological process	pyridine nucleotide biosynthetic process	GO:0019363	10	1.1285390359772052E-4	4.771819436551108	9	109	226	13061	EGJ1500222_transcript_27699,EGJ1500222_transcript_27849,EGJ1500222_transcript_23468,EGJ1500222_transcript_37611,EGJ1500222_transcript_29570,EGJ1500222_transcript_42530,EGJ1500222_transcript_28226,EGJ1500222_transcript_1569,EGJ1500222_transcript_27906,	0.0010433011464363387
Biological process	ribonucleoside monophosphate biosynthetic process	GO:0009156	10	1.2228933121305463E-4	3.6309132187369686	12	191	226	13061	EGJ1500222_transcript_27699,EGJ1500222_transcript_27849,EGJ1500222_transcript_23468,EGJ1500222_transcript_37611,EGJ1500222_transcript_21845,EGJ1500222_transcript_29570,EGJ1500222_transcript_42530,EGJ1500222_transcript_28226,EGJ1500222_transcript_1569,EGJ1500222_transcript_12219,EGJ1500222_transcript_27906,EGJ1500222_transcript_37707,	0.001125233682285929
Biological process	response to anesthetic	GO:0072347	4	1.2483365598714435E-4	3.9000760084695147	11	163	226	13061	EGJ1500222_transcript_870,EGJ1500222_transcript_27699,EGJ1500222_transcript_27849,EGJ1500222_transcript_3827,EGJ1500222_transcript_23468,EGJ1500222_transcript_37611,EGJ1500222_transcript_29570,EGJ1500222_transcript_28226,EGJ1500222_transcript_1569,EGJ1500222_transcript_27906,EGJ1500222_transcript_29483,	0.001145961295265164
Biological process	response to hepatocyte growth factor	GO:0035728	5	1.255540863559501E-4	9.964144034177602	5	29	226	13061	EGJ1500222_transcript_37425,EGJ1500222_transcript_35402,EGJ1500222_transcript_8821,EGJ1500222_transcript_40105,EGJ1500222_transcript_1758,	0.001149888124225007
Biological process	system process	GO:0003008	3	1.2706834151932078E-4	1.549514145574665	64	2387	226	13061	EGJ1500222_transcript_870,EGJ1500222_transcript_39674,EGJ1500222_transcript_15213,EGJ1500222_transcript_27699,EGJ1500222_transcript_809,EGJ1500222_transcript_39865,EGJ1500222_transcript_24359,EGJ1500222_transcript_37425,EGJ1500222_transcript_17845,EGJ1500222_transcript_27849,EGJ1500222_transcript_12110,EGJ1500222_transcript_3827,EGJ1500222_transcript_23468,EGJ1500222_transcript_33007,EGJ1500222_t…	0.0011610500321614218
Biological process	obsolete multicellular organism aging	GO:0010259	0	1.286377764624369E-4	2.2032154257389767	26	682	226	13061	EGJ1500222_transcript_39674,EGJ1500222_transcript_12110,EGJ1500222_transcript_1408,EGJ1500222_transcript_23239,EGJ1500222_transcript_36983,EGJ1500222_transcript_36937,EGJ1500222_transcript_40187,EGJ1500222_transcript_36099,EGJ1500222_transcript_26496,EGJ1500222_transcript_1564,EGJ1500222_transcript_27986,EGJ1500222_transcript_24456,EGJ1500222_transcript_24437,EGJ1500222_transcript_24683,EGJ150022…	0.0011726631640856487
Biological process	pyridine-containing compound biosynthetic process	GO:0072525	5	1.2982416626938775E-4	4.685840707964601	9	111	226	13061	EGJ1500222_transcript_27699,EGJ1500222_transcript_27849,EGJ1500222_transcript_23468,EGJ1500222_transcript_37611,EGJ1500222_transcript_29570,EGJ1500222_transcript_42530,EGJ1500222_transcript_28226,EGJ1500222_transcript_1569,EGJ1500222_transcript_27906,	0.0011807387714639456
Biological process	mucopolysaccharide metabolic process	GO:1903510	7	1.384796908431296E-4	6.129458299812282	7	66	226	13061	EGJ1500222_transcript_809,EGJ1500222_transcript_40187,EGJ1500222_transcript_40362,EGJ1500222_transcript_34038,EGJ1500222_transcript_3886,EGJ1500222_transcript_27070,EGJ1500222_transcript_6556,	0.001233756701411919
Biological process	obsolete response to inorganic substance	GO:0010035	0	1.4863216515048627E-4	1.9580463738620053	33	974	226	13061	EGJ1500222_transcript_870,EGJ1500222_transcript_39674,EGJ1500222_transcript_15213,EGJ1500222_transcript_27699,EGJ1500222_transcript_37425,EGJ1500222_transcript_17845,EGJ1500222_transcript_27849,EGJ1500222_transcript_12110,EGJ1500222_transcript_33297,EGJ1500222_transcript_22170,EGJ1500222_transcript_23468,EGJ1500222_transcript_35436,EGJ1500222_transcript_37611,EGJ1500222_transcript_35402,EGJ150022…	0.0013212121648784176
Biological process	myeloid cell homeostasis	GO:0002262	5	1.4870006963074722E-4	3.55643294758339	12	195	226	13061	EGJ1500222_transcript_27699,EGJ1500222_transcript_27849,EGJ1500222_transcript_23468,EGJ1500222_transcript_37611,EGJ1500222_transcript_21845,EGJ1500222_transcript_29570,EGJ1500222_transcript_28226,EGJ1500222_transcript_1569,EGJ1500222_transcript_12219,EGJ1500222_transcript_971,EGJ1500222_transcript_27906,EGJ1500222_transcript_37707,	0.0013188319945354532
Biological process	monosaccharide catabolic process	GO:0046365	7	1.4887772243354913E-4	4.602905474195317	9	113	226	13061	EGJ1500222_transcript_27699,EGJ1500222_transcript_27849,EGJ1500222_transcript_23468,EGJ1500222_transcript_37611,EGJ1500222_transcript_29570,EGJ1500222_transcript_42530,EGJ1500222_transcript_28226,EGJ1500222_transcript_1569,EGJ1500222_transcript_27906,	0.0013174337194626453
Biological process	purine ribonucleoside metabolic process	GO:0046128	9	1.5474574205009972E-4	3.8066610142546766	11	167	226	13061	EGJ1500222_transcript_870,EGJ1500222_transcript_1408,EGJ1500222_transcript_36983,EGJ1500222_transcript_21845,EGJ1500222_transcript_28693,EGJ1500222_transcript_1564,EGJ1500222_transcript_12219,EGJ1500222_transcript_740,EGJ1500222_transcript_37707,EGJ1500222_transcript_29483,EGJ1500222_transcript_6775,	0.0013662831921681837
Biological process	negative regulation of ERBB signaling pathway	GO:1901185	8	1.56018412942438E-4	3.5382878815242913	12	196	226	13061	EGJ1500222_transcript_15213,EGJ1500222_transcript_37425,EGJ1500222_transcript_17845,EGJ1500222_transcript_35402,EGJ1500222_transcript_40105,EGJ1500222_transcript_1758,EGJ1500222_transcript_740,EGJ1500222_transcript_509,EGJ1500222_transcript_20073,EGJ1500222_transcript_20237,EGJ1500222_transcript_32877,EGJ1500222_transcript_6775,	0.0013744312655848408
Biological process	regulation of secretion	GO:0051046	6	1.574246978299776E-4	1.9520339489678535	33	977	226	13061	EGJ1500222_transcript_870,EGJ1500222_transcript_27699,EGJ1500222_transcript_39865,EGJ1500222_transcript_16744,EGJ1500222_transcript_24359,EGJ1500222_transcript_27849,EGJ1500222_transcript_12110,EGJ1500222_transcript_3827,EGJ1500222_transcript_22170,EGJ1500222_transcript_23468,EGJ1500222_transcript_35436,EGJ1500222_transcript_37611,EGJ1500222_transcript_24989,EGJ1500222_transcript_4856,EGJ1500222_…	0.0013837173104563354
Biological process	homeostasis of number of cells	GO:0048872	4	1.599985913577351E-4	2.7520016856300047	17	357	226	13061	EGJ1500222_transcript_870,EGJ1500222_transcript_27699,EGJ1500222_transcript_27849,EGJ1500222_transcript_23468,EGJ1500222_transcript_37611,EGJ1500222_transcript_40187,EGJ1500222_transcript_21845,EGJ1500222_transcript_29570,EGJ1500222_transcript_28226,EGJ1500222_transcript_1569,EGJ1500222_transcript_12219,EGJ1500222_transcript_971,EGJ1500222_transcript_27906,EGJ1500222_transcript_37707,EGJ1500222_t…	0.0014032019317958507
Biological process	ketone biosynthetic process	GO:0042181	6	1.6264301906177003E-4	5.137069813176008	8	90	226	13061	EGJ1500222_transcript_27699,EGJ1500222_transcript_27849,EGJ1500222_transcript_23468,EGJ1500222_transcript_37611,EGJ1500222_transcript_29570,EGJ1500222_transcript_28226,EGJ1500222_transcript_1569,EGJ1500222_transcript_27906,	0.001423216975264353
Biological process	purine nucleoside metabolic process	GO:0042278	8	1.631099716419282E-4	3.784002317741256	11	168	226	13061	EGJ1500222_transcript_870,EGJ1500222_transcript_1408,EGJ1500222_transcript_36983,EGJ1500222_transcript_21845,EGJ1500222_transcript_28693,EGJ1500222_transcript_1564,EGJ1500222_transcript_12219,EGJ1500222_transcript_740,EGJ1500222_transcript_37707,EGJ1500222_transcript_29483,EGJ1500222_transcript_6775,	0.0014241312857358574
Biological process	positive regulation of leukocyte chemotaxis	GO:0002690	9	1.6792359040818106E-4	7.224004424778761	6	48	226	13061	EGJ1500222_transcript_37425,EGJ1500222_transcript_35436,EGJ1500222_transcript_35402,EGJ1500222_transcript_40105,EGJ1500222_transcript_1758,EGJ1500222_transcript_2153,	0.001462908617990562
Biological process	cellular metabolic compound salvage	GO:0043094	4	1.7465066559896325E-4	9.321296031972594	5	31	226	13061	EGJ1500222_transcript_870,EGJ1500222_transcript_21845,EGJ1500222_transcript_12219,EGJ1500222_transcript_37707,EGJ1500222_transcript_29483,	0.0015081372860183003
Biological process	regulation of immunoglobulin production	GO:0002637	10	1.7570305416758636E-4	5.0806184965477	8	91	226	13061	EGJ1500222_transcript_27699,EGJ1500222_transcript_27849,EGJ1500222_transcript_23468,EGJ1500222_transcript_37611,EGJ1500222_transcript_29570,EGJ1500222_transcript_28226,EGJ1500222_transcript_1569,EGJ1500222_transcript_27906,	0.001513897587334313
Biological process	obsolete oxidoreduction coenzyme metabolic process	GO:0006733	0	1.7735977855082297E-4	3.2807705684584767	13	229	226	13061	EGJ1500222_transcript_27699,EGJ1500222_transcript_27641,EGJ1500222_transcript_27849,EGJ1500222_transcript_23468,EGJ1500222_transcript_22135,EGJ1500222_transcript_37611,EGJ1500222_transcript_17121,EGJ1500222_transcript_29570,EGJ1500222_transcript_42530,EGJ1500222_transcript_28226,EGJ1500222_transcript_1569,EGJ1500222_transcript_28839,EGJ1500222_transcript_27906,	0.0015248283805824583
Biological process	regulation of cell-substrate adhesion	GO:0010810	6	1.8179300412057842E-4	3.099955921744143	14	261	226	13061	EGJ1500222_transcript_15213,EGJ1500222_transcript_17845,EGJ1500222_transcript_40187,EGJ1500222_transcript_8821,EGJ1500222_transcript_39142,EGJ1500222_transcript_20507,EGJ1500222_transcript_37725,EGJ1500222_transcript_20073,EGJ1500222_transcript_13957,EGJ1500222_transcript_20237,EGJ1500222_transcript_27070,EGJ1500222_transcript_6556,EGJ1500222_transcript_19429,EGJ1500222_transcript_2153,	0.001559529941462342
Biological process	regulation of sprouting angiogenesis	GO:1903670	8	1.836114841254899E-4	5.862960112863922	7	69	226	13061	EGJ1500222_transcript_15213,EGJ1500222_transcript_17845,EGJ1500222_transcript_40187,EGJ1500222_transcript_20073,EGJ1500222_transcript_20237,EGJ1500222_transcript_27070,EGJ1500222_transcript_6556,	0.0015716983031133982
Biological process	purine nucleoside monophosphate metabolic process	GO:0009126	9	1.8379226980358432E-4	2.4697451024884653	20	468	226	13061	EGJ1500222_transcript_27699,EGJ1500222_transcript_1803,EGJ1500222_transcript_27849,EGJ1500222_transcript_23468,EGJ1500222_transcript_37611,EGJ1500222_transcript_1372,EGJ1500222_transcript_23893,EGJ1500222_transcript_31427,EGJ1500222_transcript_21845,EGJ1500222_transcript_29570,EGJ1500222_transcript_42530,EGJ1500222_transcript_28226,EGJ1500222_transcript_1569,EGJ1500222_transcript_12219,EGJ1500222…	0.00156982571317018
Biological process	purine ribonucleoside monophosphate metabolic process	GO:0009167	10	1.8379226980358432E-4	2.4697451024884653	20	468	226	13061	EGJ1500222_transcript_27699,EGJ1500222_transcript_1803,EGJ1500222_transcript_27849,EGJ1500222_transcript_23468,EGJ1500222_transcript_37611,EGJ1500222_transcript_1372,EGJ1500222_transcript_23893,EGJ1500222_transcript_31427,EGJ1500222_transcript_21845,EGJ1500222_transcript_29570,EGJ1500222_transcript_42530,EGJ1500222_transcript_28226,EGJ1500222_transcript_1569,EGJ1500222_transcript_12219,EGJ1500222…	0.00156982571317018
Biological process	muscle attachment	GO:0016203	3	1.940351981354338E-4	4.445541184479238	9	117	226	13061	EGJ1500222_transcript_15213,EGJ1500222_transcript_35280,EGJ1500222_transcript_17845,EGJ1500222_transcript_37638,EGJ1500222_transcript_35436,EGJ1500222_transcript_509,EGJ1500222_transcript_20073,EGJ1500222_transcript_20237,EGJ1500222_transcript_32877,	0.0016501391633638948
Biological process	ATP biosynthetic process	GO:0006754	12	2.016264392235012E-4	3.2383468111077205	13	232	226	13061	EGJ1500222_transcript_27699,EGJ1500222_transcript_27849,EGJ1500222_transcript_33297,EGJ1500222_transcript_23468,EGJ1500222_transcript_37611,EGJ1500222_transcript_34534,EGJ1500222_transcript_29570,EGJ1500222_transcript_42530,EGJ1500222_transcript_28226,EGJ1500222_transcript_1569,EGJ1500222_transcript_27906,EGJ1500222_transcript_1452,EGJ1500222_transcript_2312,	0.001710994124641763
Biological process	regulation of mitochondrial fission	GO:0090140	8	2.04100875404567E-4	9.030005530973451	5	32	226	13061	EGJ1500222_transcript_31491,EGJ1500222_transcript_40187,EGJ1500222_transcript_27070,EGJ1500222_transcript_6556,EGJ1500222_transcript_40258,	0.0017282593522942754
Biological process	wound healing, spreading of epidermal cells	GO:0035313	6	2.04100875404567E-4	9.030005530973451	5	32	226	13061	EGJ1500222_transcript_15213,EGJ1500222_transcript_17845,EGJ1500222_transcript_21395,EGJ1500222_transcript_20073,EGJ1500222_transcript_20237,	0.0017282593522942754
Biological process	primitive streak formation	GO:0090009	4	2.04100875404567E-4	9.030005530973451	5	32	226	13061	EGJ1500222_transcript_36317,EGJ1500222_transcript_35436,EGJ1500222_transcript_22592,EGJ1500222_transcript_19927,EGJ1500222_transcript_22663,	0.0017282593522942754
Biological process	regulation of JNK cascade	GO:0046328	9	2.0846382194184E-4	2.5184602581797515	19	436	226	13061	EGJ1500222_transcript_16744,EGJ1500222_transcript_35436,EGJ1500222_transcript_36937,EGJ1500222_transcript_40187,EGJ1500222_transcript_36099,EGJ1500222_transcript_37391,EGJ1500222_transcript_26496,EGJ1500222_transcript_27986,EGJ1500222_transcript_24456,EGJ1500222_transcript_24437,EGJ1500222_transcript_24683,EGJ1500222_transcript_25759,EGJ1500222_transcript_35794,EGJ1500222_transcript_32030,EGJ1500…	0.0017538637182216046
Biological process	negative regulation of apoptotic process	GO:0043066	7	2.192686595520188E-4	1.778216473791695	40	1300	226	13061	EGJ1500222_transcript_870,EGJ1500222_transcript_39674,EGJ1500222_transcript_15213,EGJ1500222_transcript_27699,EGJ1500222_transcript_35280,EGJ1500222_transcript_37425,EGJ1500222_transcript_17845,EGJ1500222_transcript_27849,EGJ1500222_transcript_23468,EGJ1500222_transcript_35436,EGJ1500222_transcript_37611,EGJ1500222_transcript_35402,EGJ1500222_transcript_23893,EGJ1500222_transcript_36937,EGJ150022…	0.0018408259901279526
Biological process	substrate adhesion-dependent cell spreading	GO:0034446	5	2.2057132167785376E-4	4.370826206588831	9	119	226	13061	EGJ1500222_transcript_15213,EGJ1500222_transcript_17845,EGJ1500222_transcript_39142,EGJ1500222_transcript_37725,EGJ1500222_transcript_20073,EGJ1500222_transcript_13957,EGJ1500222_transcript_20237,EGJ1500222_transcript_19429,EGJ1500222_transcript_2153,	0.0018478139080432567
Biological process	connective tissue development	GO:0061448	5	2.2124014413937854E-4	3.041686073591057	14	266	226	13061	EGJ1500222_transcript_35436,EGJ1500222_transcript_36937,EGJ1500222_transcript_36099,EGJ1500222_transcript_26496,EGJ1500222_transcript_27986,EGJ1500222_transcript_24456,EGJ1500222_transcript_24437,EGJ1500222_transcript_24683,EGJ1500222_transcript_25759,EGJ1500222_transcript_35794,EGJ1500222_transcript_32030,EGJ1500222_transcript_33337,EGJ1500222_transcript_24601,EGJ1500222_transcript_28365,	0.001833866089290334
Biological process	regulation of leukocyte chemotaxis	GO:0002688	8	2.360316108345195E-4	6.799062988027069	6	51	226	13061	EGJ1500222_transcript_37425,EGJ1500222_transcript_35436,EGJ1500222_transcript_35402,EGJ1500222_transcript_40105,EGJ1500222_transcript_1758,EGJ1500222_transcript_2153,	0.0019523541030922677
Biological process	nurse cell apoptotic process	GO:0045476	7	2.360316108345195E-4	6.799062988027069	6	51	226	13061	EGJ1500222_transcript_1818,EGJ1500222_transcript_2711,EGJ1500222_transcript_35152,EGJ1500222_transcript_1302,EGJ1500222_transcript_32071,EGJ1500222_transcript_971,	0.0019523541030922677
Biological process	apposition of dorsal and ventral imaginal disc-derived wing surfaces	GO:0007475	5	2.360316108345195E-4	6.799062988027069	6	51	226	13061	EGJ1500222_transcript_15213,EGJ1500222_transcript_17845,EGJ1500222_transcript_509,EGJ1500222_transcript_20073,EGJ1500222_transcript_20237,EGJ1500222_transcript_32877,	0.0019523541030922677
Biological process	purine ribonucleoside triphosphate biosynthetic process	GO:0009206	11	2.383771923015754E-4	3.1834595770211487	13	236	226	13061	EGJ1500222_transcript_27699,EGJ1500222_transcript_27849,EGJ1500222_transcript_33297,EGJ1500222_transcript_23468,EGJ1500222_transcript_37611,EGJ1500222_transcript_34534,EGJ1500222_transcript_29570,EGJ1500222_transcript_42530,EGJ1500222_transcript_28226,EGJ1500222_transcript_1569,EGJ1500222_transcript_27906,EGJ1500222_transcript_1452,EGJ1500222_transcript_2312,	0.001959380729190146
Biological process	regulation of wound healing	GO:0061041	7	2.4495944171187833E-4	3.6120022123893802	11	176	226	13061	EGJ1500222_transcript_35081,EGJ1500222_transcript_37234,EGJ1500222_transcript_39865,EGJ1500222_transcript_2229,EGJ1500222_transcript_2463,EGJ1500222_transcript_8821,EGJ1500222_transcript_41227,EGJ1500222_transcript_28693,EGJ1500222_transcript_6129,EGJ1500222_transcript_1305,EGJ1500222_transcript_4547,	0.0020092810991356367
Biological process	pyruvate metabolic process	GO:0006090	9	2.484137091685046E-4	3.1700272581307645	13	237	226	13061	EGJ1500222_transcript_27699,EGJ1500222_transcript_27849,EGJ1500222_transcript_33297,EGJ1500222_transcript_23468,EGJ1500222_transcript_37611,EGJ1500222_transcript_34534,EGJ1500222_transcript_29570,EGJ1500222_transcript_42530,EGJ1500222_transcript_28226,EGJ1500222_transcript_1569,EGJ1500222_transcript_27906,EGJ1500222_transcript_1452,EGJ1500222_transcript_2312,	0.0020333697152563634
Biological process	purine nucleoside triphosphate biosynthetic process	GO:0009145	10	2.5880991484805715E-4	3.156707815869711	13	238	226	13061	EGJ1500222_transcript_27699,EGJ1500222_transcript_27849,EGJ1500222_transcript_33297,EGJ1500222_transcript_23468,EGJ1500222_transcript_37611,EGJ1500222_transcript_34534,EGJ1500222_transcript_29570,EGJ1500222_transcript_42530,EGJ1500222_transcript_28226,EGJ1500222_transcript_1569,EGJ1500222_transcript_27906,EGJ1500222_transcript_1452,EGJ1500222_transcript_2312,	0.00211406269321833
Biological process	ventral cord development	GO:0007419	5	2.615520564284157E-4	5.541702024487817	7	73	226	13061	EGJ1500222_transcript_15213,EGJ1500222_transcript_17845,EGJ1500222_transcript_40187,EGJ1500222_transcript_20073,EGJ1500222_transcript_20237,EGJ1500222_transcript_27070,EGJ1500222_transcript_6556,	0.0021320291072764426
Biological process	purine ribonucleotide metabolic process	GO:0009150	10	2.6296369729539304E-4	2.0694760686368863	27	754	226	13061	EGJ1500222_transcript_27699,EGJ1500222_transcript_1803,EGJ1500222_transcript_27849,EGJ1500222_transcript_1408,EGJ1500222_transcript_33297,EGJ1500222_transcript_23468,EGJ1500222_transcript_37611,EGJ1500222_transcript_1372,EGJ1500222_transcript_36983,EGJ1500222_transcript_34534,EGJ1500222_transcript_23893,EGJ1500222_transcript_31427,EGJ1500222_transcript_21845,EGJ1500222_transcript_29570,EGJ1500222…	0.0021390980676472037
Biological process	obsolete negative regulation of multi-organism process	GO:0043901	0	2.695762730583473E-4	3.143499833376532	13	239	226	13061	EGJ1500222_transcript_870,EGJ1500222_transcript_15213,EGJ1500222_transcript_17845,EGJ1500222_transcript_34750,EGJ1500222_transcript_39142,EGJ1500222_transcript_37725,EGJ1500222_transcript_20073,EGJ1500222_transcript_13957,EGJ1500222_transcript_20237,EGJ1500222_transcript_20687,EGJ1500222_transcript_29483,EGJ1500222_transcript_19429,EGJ1500222_transcript_2153,	0.002174877159848556
Biological process	ribonucleoside monophosphate metabolic process	GO:0009161	9	2.707126699005302E-4	2.3980097675614145	20	482	226	13061	EGJ1500222_transcript_27699,EGJ1500222_transcript_1803,EGJ1500222_transcript_27849,EGJ1500222_transcript_23468,EGJ1500222_transcript_37611,EGJ1500222_transcript_1372,EGJ1500222_transcript_23893,EGJ1500222_transcript_31427,EGJ1500222_transcript_21845,EGJ1500222_transcript_29570,EGJ1500222_transcript_42530,EGJ1500222_transcript_28226,EGJ1500222_transcript_1569,EGJ1500222_transcript_12219,EGJ1500222…	0.002179569836145867
Biological process	negative regulation of programmed cell death	GO:0043069	6	2.7829941977963735E-4	1.7579326356876073	40	1315	226	13061	EGJ1500222_transcript_870,EGJ1500222_transcript_39674,EGJ1500222_transcript_15213,EGJ1500222_transcript_27699,EGJ1500222_transcript_35280,EGJ1500222_transcript_37425,EGJ1500222_transcript_17845,EGJ1500222_transcript_27849,EGJ1500222_transcript_23468,EGJ1500222_transcript_35436,EGJ1500222_transcript_37611,EGJ1500222_transcript_35402,EGJ1500222_transcript_23893,EGJ1500222_transcript_36937,EGJ150022…	0.0022134380978020146
Biological process	positive regulation of immune system process	GO:0002684	5	2.8056519021080195E-4	2.0277907157273716	28	798	226	13061	EGJ1500222_transcript_870,EGJ1500222_transcript_29869,EGJ1500222_transcript_27699,EGJ1500222_transcript_4703,EGJ1500222_transcript_39865,EGJ1500222_transcript_16744,EGJ1500222_transcript_37425,EGJ1500222_transcript_27849,EGJ1500222_transcript_23468,EGJ1500222_transcript_35436,EGJ1500222_transcript_37611,EGJ1500222_transcript_35402,EGJ1500222_transcript_40187,EGJ1500222_transcript_29154,EGJ1500222…	0.0022269507724004866
Biological process	regulation of leukocyte cell-cell adhesion	GO:1903037	7	2.835178589748466E-4	3.551465862461067	11	179	226	13061	EGJ1500222_transcript_870,EGJ1500222_transcript_29869,EGJ1500222_transcript_4703,EGJ1500222_transcript_39865,EGJ1500222_transcript_16744,EGJ1500222_transcript_29154,EGJ1500222_transcript_37391,EGJ1500222_transcript_6132,EGJ1500222_transcript_1746,EGJ1500222_transcript_33757,EGJ1500222_transcript_29483,	0.0022458501369197023
Biological process	obsolete cofactor metabolic process	GO:0051186	0	3.038751506959647E-4	2.316093021684794	21	524	226	13061	EGJ1500222_transcript_27699,EGJ1500222_transcript_33095,EGJ1500222_transcript_27641,EGJ1500222_transcript_27849,EGJ1500222_transcript_23468,EGJ1500222_transcript_22135,EGJ1500222_transcript_37638,EGJ1500222_transcript_37611,EGJ1500222_transcript_34301,EGJ1500222_transcript_2420,EGJ1500222_transcript_17121,EGJ1500222_transcript_29570,EGJ1500222_transcript_42530,EGJ1500222_transcript_32984,EGJ15002…	0.002392636206582055
Biological process	multicellular organismal-level chemical homeostasis	GO:0140962	4	3.094482287101519E-4	5.393923303834809	7	75	226	13061	EGJ1500222_transcript_2982,EGJ1500222_transcript_33007,EGJ1500222_transcript_18067,EGJ1500222_transcript_40187,EGJ1500222_transcript_21395,EGJ1500222_transcript_27070,EGJ1500222_transcript_6556,	0.0024316441812043737
Biological process	aldehyde metabolic process	GO:0006081	4	3.368374760714943E-4	4.623362831858407	8	100	226	13061	EGJ1500222_transcript_27699,EGJ1500222_transcript_27849,EGJ1500222_transcript_23468,EGJ1500222_transcript_37611,EGJ1500222_transcript_29570,EGJ1500222_transcript_28226,EGJ1500222_transcript_1569,EGJ1500222_transcript_27906,	0.0026415857155387247
Biological process	purine ribonucleotide biosynthetic process	GO:0009152	11	3.4625615374150875E-4	2.6724640646580387	16	346	226	13061	EGJ1500222_transcript_27699,EGJ1500222_transcript_27849,EGJ1500222_transcript_33297,EGJ1500222_transcript_23468,EGJ1500222_transcript_37611,EGJ1500222_transcript_34534,EGJ1500222_transcript_21845,EGJ1500222_transcript_29570,EGJ1500222_transcript_42530,EGJ1500222_transcript_28226,EGJ1500222_transcript_1569,EGJ1500222_transcript_12219,EGJ1500222_transcript_27906,EGJ1500222_transcript_37707,EGJ15002…	0.002710040693327466
Biological process	mesoderm formation	GO:0001707	5	3.5623173399601527E-4	3.0540506511259804	13	246	226	13061	EGJ1500222_transcript_15213,EGJ1500222_transcript_27699,EGJ1500222_transcript_17845,EGJ1500222_transcript_27849,EGJ1500222_transcript_23468,EGJ1500222_transcript_35436,EGJ1500222_transcript_37611,EGJ1500222_transcript_29570,EGJ1500222_transcript_28226,EGJ1500222_transcript_1569,EGJ1500222_transcript_20073,EGJ1500222_transcript_27906,EGJ1500222_transcript_20237,	0.0027825735245931293
Biological process	cell chemotaxis	GO:0060326	5	3.591426771926143E-4	3.454958637937668	11	184	226	13061	EGJ1500222_transcript_39674,EGJ1500222_transcript_37425,EGJ1500222_transcript_35436,EGJ1500222_transcript_35402,EGJ1500222_transcript_40187,EGJ1500222_transcript_40105,EGJ1500222_transcript_1758,EGJ1500222_transcript_27070,EGJ1500222_transcript_6556,EGJ1500222_transcript_40498,EGJ1500222_transcript_2153,	0.0027997451958130587
Biological process	positive regulation of protein maturation	GO:1903319	10	3.6119897539665935E-4	8.026671583087513	5	36	226	13061	EGJ1500222_transcript_35081,EGJ1500222_transcript_37234,EGJ1500222_transcript_2229,EGJ1500222_transcript_2463,EGJ1500222_transcript_4547,	0.002810199553135593
Biological process	positive regulation of protein processing	GO:0010954	11	3.6119897539665935E-4	8.026671583087513	5	36	226	13061	EGJ1500222_transcript_35081,EGJ1500222_transcript_37234,EGJ1500222_transcript_2229,EGJ1500222_transcript_2463,EGJ1500222_transcript_4547,	0.002810199553135593
Biological process	regulation of secretion by cell	GO:1903530	7	3.6372249956950764E-4	1.9120097090129484	31	937	226	13061	EGJ1500222_transcript_27699,EGJ1500222_transcript_39865,EGJ1500222_transcript_16744,EGJ1500222_transcript_24359,EGJ1500222_transcript_27849,EGJ1500222_transcript_12110,EGJ1500222_transcript_3827,EGJ1500222_transcript_22170,EGJ1500222_transcript_23468,EGJ1500222_transcript_35436,EGJ1500222_transcript_37611,EGJ1500222_transcript_24989,EGJ1500222_transcript_4856,EGJ1500222_transcript_42105,EGJ150022…	0.002818670021318729
Biological process	purine nucleotide biosynthetic process	GO:0006164	10	3.744848217528407E-4	2.4768015170670035	18	420	226	13061	EGJ1500222_transcript_870,EGJ1500222_transcript_27699,EGJ1500222_transcript_27849,EGJ1500222_transcript_33297,EGJ1500222_transcript_23468,EGJ1500222_transcript_37611,EGJ1500222_transcript_34534,EGJ1500222_transcript_21845,EGJ1500222_transcript_29570,EGJ1500222_transcript_42530,EGJ1500222_transcript_28226,EGJ1500222_transcript_1569,EGJ1500222_transcript_12219,EGJ1500222_transcript_27906,EGJ1500222…	0.002896359969816754
Biological process	regulation of apoptotic process	GO:0042981	6	3.824686410984768E-4	1.568226086183128	54	1990	226	13061	EGJ1500222_transcript_870,EGJ1500222_transcript_39674,EGJ1500222_transcript_15213,EGJ1500222_transcript_27699,EGJ1500222_transcript_809,EGJ1500222_transcript_33095,EGJ1500222_transcript_39865,EGJ1500222_transcript_35280,EGJ1500222_transcript_37425,EGJ1500222_transcript_17845,EGJ1500222_transcript_27849,EGJ1500222_transcript_23468,EGJ1500222_transcript_35436,EGJ1500222_transcript_37611,EGJ1500222_…	0.0029522972315833306
Biological process	regulation of JUN kinase activity	GO:0043506	13	3.868546582012078E-4	2.8793184895915345	14	281	226	13061	EGJ1500222_transcript_35436,EGJ1500222_transcript_36937,EGJ1500222_transcript_36099,EGJ1500222_transcript_26496,EGJ1500222_transcript_27986,EGJ1500222_transcript_24456,EGJ1500222_transcript_24437,EGJ1500222_transcript_24683,EGJ1500222_transcript_25759,EGJ1500222_transcript_35794,EGJ1500222_transcript_32030,EGJ1500222_transcript_33337,EGJ1500222_transcript_24601,EGJ1500222_transcript_28365,	0.002980297945240285
Biological process	uterus development	GO:0060065	5	3.960286063621199E-4	6.192003792667509	6	56	226	13061	EGJ1500222_transcript_36317,EGJ1500222_transcript_35436,EGJ1500222_transcript_22592,EGJ1500222_transcript_4856,EGJ1500222_transcript_19927,EGJ1500222_transcript_22663,	0.0030450027287608
Biological process	pyrimidine-containing compound metabolic process	GO:0072527	4	4.117402239087742E-4	4.488701778503308	8	103	226	13061	EGJ1500222_transcript_1408,EGJ1500222_transcript_3827,EGJ1500222_transcript_36983,EGJ1500222_transcript_1564,EGJ1500222_transcript_740,EGJ1500222_transcript_35764,EGJ1500222_transcript_34876,EGJ1500222_transcript_6775,	0.0031473294547423613
Biological process	regulation of signaling receptor activity	GO:0010469	7	4.121748306912254E-4	3.399531494013534	11	187	226	13061	EGJ1500222_transcript_33073,EGJ1500222_transcript_6098,EGJ1500222_transcript_37638,EGJ1500222_transcript_6609,EGJ1500222_transcript_35436,EGJ1500222_transcript_40187,EGJ1500222_transcript_8821,EGJ1500222_transcript_30979,EGJ1500222_transcript_2368,EGJ1500222_transcript_27070,EGJ1500222_transcript_6556,	0.003144533805409368
Biological process	exocytosis	GO:0006887	7	4.3011890634070404E-4	1.8261423824719545	34	1076	226	13061	EGJ1500222_transcript_15213,EGJ1500222_transcript_27699,EGJ1500222_transcript_809,EGJ1500222_transcript_16744,EGJ1500222_transcript_17845,EGJ1500222_transcript_27849,EGJ1500222_transcript_23468,EGJ1500222_transcript_37611,EGJ1500222_transcript_6826,EGJ1500222_transcript_8821,EGJ1500222_transcript_40362,EGJ1500222_transcript_21845,EGJ1500222_transcript_29570,EGJ1500222_transcript_28226,EGJ1500222_…	0.003256141007731457
Biological process	purine-containing compound biosynthetic process	GO:0072522	5	4.3117640065459817E-4	2.447662675689745	18	425	226	13061	EGJ1500222_transcript_870,EGJ1500222_transcript_27699,EGJ1500222_transcript_27849,EGJ1500222_transcript_33297,EGJ1500222_transcript_23468,EGJ1500222_transcript_37611,EGJ1500222_transcript_34534,EGJ1500222_transcript_21845,EGJ1500222_transcript_29570,EGJ1500222_transcript_42530,EGJ1500222_transcript_28226,EGJ1500222_transcript_1569,EGJ1500222_transcript_12219,EGJ1500222_transcript_27906,EGJ1500222…	0.003257869381099839
Biological process	ribonucleoside triphosphate biosynthetic process	GO:0009201	10	4.4840296539894187E-4	2.9813351594325046	13	252	226	13061	EGJ1500222_transcript_27699,EGJ1500222_transcript_27849,EGJ1500222_transcript_33297,EGJ1500222_transcript_23468,EGJ1500222_transcript_37611,EGJ1500222_transcript_34534,EGJ1500222_transcript_29570,EGJ1500222_transcript_42530,EGJ1500222_transcript_28226,EGJ1500222_transcript_1569,EGJ1500222_transcript_27906,EGJ1500222_transcript_1452,EGJ1500222_transcript_2312,	0.003381526393574746
Biological process	mesoderm morphogenesis	GO:0048332	5	4.4840296539894187E-4	2.9813351594325046	13	252	226	13061	EGJ1500222_transcript_15213,EGJ1500222_transcript_27699,EGJ1500222_transcript_17845,EGJ1500222_transcript_27849,EGJ1500222_transcript_23468,EGJ1500222_transcript_35436,EGJ1500222_transcript_37611,EGJ1500222_transcript_29570,EGJ1500222_transcript_28226,EGJ1500222_transcript_1569,EGJ1500222_transcript_20073,EGJ1500222_transcript_27906,EGJ1500222_transcript_20237,	0.003381526393574746
Biological process	positive regulation of production of molecular mediator of immune response	GO:0002702	10	4.509282262823433E-4	3.9704451800310747	9	131	226	13061	EGJ1500222_transcript_27699,EGJ1500222_transcript_27849,EGJ1500222_transcript_23468,EGJ1500222_transcript_35436,EGJ1500222_transcript_37611,EGJ1500222_transcript_29570,EGJ1500222_transcript_28226,EGJ1500222_transcript_1569,EGJ1500222_transcript_27906,	0.003387565967616304
Biological process	nucleoside metabolic process	GO:0009116	7	4.5094047937266346E-4	3.1522928399034593	12	220	226	13061	EGJ1500222_transcript_870,EGJ1500222_transcript_1408,EGJ1500222_transcript_3827,EGJ1500222_transcript_36983,EGJ1500222_transcript_21845,EGJ1500222_transcript_28693,EGJ1500222_transcript_1564,EGJ1500222_transcript_12219,EGJ1500222_transcript_740,EGJ1500222_transcript_37707,EGJ1500222_transcript_29483,EGJ1500222_transcript_6775,	0.0033811930218610588
Biological process	antigen processing and presentation of peptide antigen via MHC class I	GO:0002474	5	4.6759600662327205E-4	7.604215183977643	5	38	226	13061	EGJ1500222_transcript_15213,EGJ1500222_transcript_17845,EGJ1500222_transcript_20073,EGJ1500222_transcript_20237,EGJ1500222_transcript_2153,	0.0034993994476625444
Biological process	regulation of cell migration	GO:0030334	6	4.7687133589346953E-4	1.7599220656251138	37	1215	226	13061	EGJ1500222_transcript_870,EGJ1500222_transcript_39674,EGJ1500222_transcript_684,EGJ1500222_transcript_15213,EGJ1500222_transcript_27699,EGJ1500222_transcript_37425,EGJ1500222_transcript_17845,EGJ1500222_transcript_27849,EGJ1500222_transcript_36317,EGJ1500222_transcript_3827,EGJ1500222_transcript_23468,EGJ1500222_transcript_35436,EGJ1500222_transcript_37611,EGJ1500222_transcript_35402,EGJ1500222_t…	0.0035620294272346803
Biological process	acute inflammatory response	GO:0002526	6	4.7971899599552614E-4	5.978486420506561	6	58	226	13061	EGJ1500222_transcript_35081,EGJ1500222_transcript_37234,EGJ1500222_transcript_809,EGJ1500222_transcript_2229,EGJ1500222_transcript_2463,EGJ1500222_transcript_4547,	0.00357650082593249
Biological process	positive regulation of leukocyte migration	GO:0002687	8	4.7971899599552614E-4	5.978486420506561	6	58	226	13061	EGJ1500222_transcript_37425,EGJ1500222_transcript_35436,EGJ1500222_transcript_35402,EGJ1500222_transcript_40105,EGJ1500222_transcript_1758,EGJ1500222_transcript_2153,	0.00357650082593249
Biological process	positive regulation of mononuclear cell migration	GO:0071677	9	4.7971899599552614E-4	5.978486420506561	6	58	226	13061	EGJ1500222_transcript_37425,EGJ1500222_transcript_35436,EGJ1500222_transcript_35402,EGJ1500222_transcript_40105,EGJ1500222_transcript_1758,EGJ1500222_transcript_2153,	0.00357650082593249
Biological process	ribonucleotide metabolic process	GO:0009259	9	4.947298828822388E-4	1.9877515359900797	27	785	226	13061	EGJ1500222_transcript_27699,EGJ1500222_transcript_1803,EGJ1500222_transcript_27849,EGJ1500222_transcript_1408,EGJ1500222_transcript_33297,EGJ1500222_transcript_23468,EGJ1500222_transcript_37611,EGJ1500222_transcript_1372,EGJ1500222_transcript_36983,EGJ1500222_transcript_34534,EGJ1500222_transcript_23893,EGJ1500222_transcript_31427,EGJ1500222_transcript_21845,EGJ1500222_transcript_29570,EGJ1500222…	0.00366753530159305
Biological process	myeloid leukocyte migration	GO:0097529	6	4.966979858795906E-4	4.994373429476674	7	81	226	13061	EGJ1500222_transcript_37425,EGJ1500222_transcript_35402,EGJ1500222_transcript_40187,EGJ1500222_transcript_40105,EGJ1500222_transcript_1758,EGJ1500222_transcript_27070,EGJ1500222_transcript_6556,	0.0036751909350676297
Biological process	secretion by cell	GO:0032940	6	4.976085307769607E-4	1.5603555150821165	53	1963	226	13061	EGJ1500222_transcript_15213,EGJ1500222_transcript_27699,EGJ1500222_transcript_809,EGJ1500222_transcript_39865,EGJ1500222_transcript_16744,EGJ1500222_transcript_24359,EGJ1500222_transcript_17845,EGJ1500222_transcript_27849,EGJ1500222_transcript_12110,EGJ1500222_transcript_3827,EGJ1500222_transcript_22170,EGJ1500222_transcript_23468,EGJ1500222_transcript_35436,EGJ1500222_transcript_37611,EGJ1500222…	0.0036750073635764633
Biological process	metanephros development	GO:0001656	6	4.996565550963172E-4	4.361663048923026	8	106	226	13061	EGJ1500222_transcript_15213,EGJ1500222_transcript_17845,EGJ1500222_transcript_36317,EGJ1500222_transcript_22592,EGJ1500222_transcript_19927,EGJ1500222_transcript_20073,EGJ1500222_transcript_20237,EGJ1500222_transcript_22663,	0.0036832093901940535
Biological process	obsolete negative regulation of cysteine-type endopeptidase activity involved in apoptotic process	GO:0043154	0	5.038373606491842E-4	3.9107392374742163	9	133	226	13061	EGJ1500222_transcript_39674,EGJ1500222_transcript_27699,EGJ1500222_transcript_27849,EGJ1500222_transcript_23468,EGJ1500222_transcript_37611,EGJ1500222_transcript_29570,EGJ1500222_transcript_28226,EGJ1500222_transcript_1569,EGJ1500222_transcript_27906,	0.00366588331479749
Biological process	glycosyl compound metabolic process	GO:1901657	5	5.298951881028691E-4	3.0960018963337546	12	224	226	13061	EGJ1500222_transcript_870,EGJ1500222_transcript_1408,EGJ1500222_transcript_3827,EGJ1500222_transcript_36983,EGJ1500222_transcript_21845,EGJ1500222_transcript_28693,EGJ1500222_transcript_1564,EGJ1500222_transcript_12219,EGJ1500222_transcript_740,EGJ1500222_transcript_37707,EGJ1500222_transcript_29483,EGJ1500222_transcript_6775,	0.003848351560177768
Biological process	humoral immune response	GO:0006959	4	5.381096184711165E-4	3.293846577101197	11	193	226	13061	EGJ1500222_transcript_27699,EGJ1500222_transcript_27849,EGJ1500222_transcript_23468,EGJ1500222_transcript_37611,EGJ1500222_transcript_40187,EGJ1500222_transcript_29570,EGJ1500222_transcript_28226,EGJ1500222_transcript_1569,EGJ1500222_transcript_27906,EGJ1500222_transcript_27070,EGJ1500222_transcript_6556,	0.0039007983228284446
Biological process	regulation of cell adhesion	GO:0030155	5	5.506779355829439E-4	2.006132069898508	26	749	226	13061	EGJ1500222_transcript_870,EGJ1500222_transcript_29869,EGJ1500222_transcript_15213,EGJ1500222_transcript_4703,EGJ1500222_transcript_39865,EGJ1500222_transcript_16744,EGJ1500222_transcript_17845,EGJ1500222_transcript_35436,EGJ1500222_transcript_40187,EGJ1500222_transcript_29154,EGJ1500222_transcript_8821,EGJ1500222_transcript_39142,EGJ1500222_transcript_20507,EGJ1500222_transcript_37391,EGJ1500222_…	0.00398455544918119
Biological process	JNK cascade	GO:0007254	9	5.594449964756443E-4	2.326374306284686	19	472	226	13061	EGJ1500222_transcript_16744,EGJ1500222_transcript_35436,EGJ1500222_transcript_36937,EGJ1500222_transcript_40187,EGJ1500222_transcript_36099,EGJ1500222_transcript_37391,EGJ1500222_transcript_26496,EGJ1500222_transcript_27986,EGJ1500222_transcript_24456,EGJ1500222_transcript_24437,EGJ1500222_transcript_24683,EGJ1500222_transcript_25759,EGJ1500222_transcript_35794,EGJ1500222_transcript_32030,EGJ1500…	0.004040550351383836
Biological process	positive regulation of lymphocyte activation	GO:0051251	8	5.866433489121192E-4	3.2600635352847744	11	195	226	13061	EGJ1500222_transcript_870,EGJ1500222_transcript_29869,EGJ1500222_transcript_4703,EGJ1500222_transcript_39865,EGJ1500222_transcript_16744,EGJ1500222_transcript_29154,EGJ1500222_transcript_37391,EGJ1500222_transcript_6132,EGJ1500222_transcript_1746,EGJ1500222_transcript_33757,EGJ1500222_transcript_29483,	0.004213750855348659
Biological process	positive regulation of immune effector process	GO:0002699	6	5.866433489121192E-4	3.2600635352847744	11	195	226	13061	EGJ1500222_transcript_27699,EGJ1500222_transcript_16744,EGJ1500222_transcript_27849,EGJ1500222_transcript_23468,EGJ1500222_transcript_35436,EGJ1500222_transcript_37611,EGJ1500222_transcript_29570,EGJ1500222_transcript_28226,EGJ1500222_transcript_37391,EGJ1500222_transcript_1569,EGJ1500222_transcript_27906,	0.004213750855348659
Biological process	embryonic viscerocranium morphogenesis	GO:0048703	5	5.960201186813174E-4	7.2240044247787605	5	40	226	13061	EGJ1500222_transcript_36317,EGJ1500222_transcript_35436,EGJ1500222_transcript_22592,EGJ1500222_transcript_19927,EGJ1500222_transcript_22663,	0.004265506459560831
Biological process	secretion	GO:0046903	5	6.117863367021137E-4	1.530362035099978	55	2077	226	13061	EGJ1500222_transcript_870,EGJ1500222_transcript_15213,EGJ1500222_transcript_27699,EGJ1500222_transcript_809,EGJ1500222_transcript_39865,EGJ1500222_transcript_16744,EGJ1500222_transcript_24359,EGJ1500222_transcript_17845,EGJ1500222_transcript_27849,EGJ1500222_transcript_12110,EGJ1500222_transcript_3827,EGJ1500222_transcript_22170,EGJ1500222_transcript_23468,EGJ1500222_transcript_35436,EGJ1500222_t…	0.004315455147042378
Biological process	positive regulation of protein secretion	GO:0050714	10	6.522338301727659E-4	2.6189744138170736	15	331	226	13061	EGJ1500222_transcript_27699,EGJ1500222_transcript_16744,EGJ1500222_transcript_27849,EGJ1500222_transcript_23468,EGJ1500222_transcript_35436,EGJ1500222_transcript_37611,EGJ1500222_transcript_42105,EGJ1500222_transcript_29570,EGJ1500222_transcript_28226,EGJ1500222_transcript_8594,EGJ1500222_transcript_37391,EGJ1500222_transcript_1569,EGJ1500222_transcript_27906,EGJ1500222_transcript_12891,EGJ150022…	0.0045925210013419305
Biological process	negative regulation of cysteine-type endopeptidase activity	GO:2000117	12	6.587345403252787E-4	3.769045786841093	9	138	226	13061	EGJ1500222_transcript_39674,EGJ1500222_transcript_27699,EGJ1500222_transcript_27849,EGJ1500222_transcript_23468,EGJ1500222_transcript_37611,EGJ1500222_transcript_29570,EGJ1500222_transcript_28226,EGJ1500222_transcript_1569,EGJ1500222_transcript_27906,	0.0046299964381717705
Biological process	regulation of morphogenesis of a branching structure	GO:0060688	6	6.693482695017128E-4	7.047809194906108	5	41	226	13061	EGJ1500222_transcript_36317,EGJ1500222_transcript_35436,EGJ1500222_transcript_22592,EGJ1500222_transcript_19927,EGJ1500222_transcript_22663,	0.004696195269414695
Biological process	disaccharide metabolic process	GO:0005984	7	6.693482695017128E-4	7.047809194906108	5	41	226	13061	EGJ1500222_transcript_809,EGJ1500222_transcript_33297,EGJ1500222_transcript_34534,EGJ1500222_transcript_1452,EGJ1500222_transcript_2312,	0.004696195269414695
Biological process	regulation of cysteine-type endopeptidase activity	GO:2000116	11	6.930820935907578E-4	2.7150620656886617	14	298	226	13061	EGJ1500222_transcript_39674,EGJ1500222_transcript_27699,EGJ1500222_transcript_37425,EGJ1500222_transcript_27849,EGJ1500222_transcript_23468,EGJ1500222_transcript_37611,EGJ1500222_transcript_35402,EGJ1500222_transcript_29570,EGJ1500222_transcript_40105,EGJ1500222_transcript_28226,EGJ1500222_transcript_19764,EGJ1500222_transcript_1569,EGJ1500222_transcript_1758,EGJ1500222_transcript_27906,	0.004845408444338234
Biological process	ossification	GO:0001503	3	6.938690004986148E-4	2.6032448377581123	15	333	226	13061	EGJ1500222_transcript_26151,EGJ1500222_transcript_35436,EGJ1500222_transcript_36937,EGJ1500222_transcript_36099,EGJ1500222_transcript_26496,EGJ1500222_transcript_27986,EGJ1500222_transcript_24456,EGJ1500222_transcript_24437,EGJ1500222_transcript_24683,EGJ1500222_transcript_25759,EGJ1500222_transcript_35794,EGJ1500222_transcript_32030,EGJ1500222_transcript_33337,EGJ1500222_transcript_24601,EGJ1500…	0.004842293610939711
Biological process	nucleoside triphosphate biosynthetic process	GO:0009142	9	6.944762827385542E-4	2.8458199249128455	13	264	226	13061	EGJ1500222_transcript_27699,EGJ1500222_transcript_27849,EGJ1500222_transcript_33297,EGJ1500222_transcript_23468,EGJ1500222_transcript_37611,EGJ1500222_transcript_34534,EGJ1500222_transcript_29570,EGJ1500222_transcript_42530,EGJ1500222_transcript_28226,EGJ1500222_transcript_1569,EGJ1500222_transcript_27906,EGJ1500222_transcript_1452,EGJ1500222_transcript_2312,	0.004837938501559893
Biological process	negative regulation of endopeptidase activity	GO:0010951	11	7.241855364200633E-4	3.1785619469026547	11	200	226	13061	EGJ1500222_transcript_39674,EGJ1500222_transcript_27699,EGJ1500222_transcript_27849,EGJ1500222_transcript_23468,EGJ1500222_transcript_37611,EGJ1500222_transcript_29570,EGJ1500222_transcript_28226,EGJ1500222_transcript_1569,EGJ1500222_transcript_27906,EGJ1500222_transcript_31173,EGJ1500222_transcript_1078,	0.004983055994035777
Biological process	positive regulation of alcohol biosynthetic process	GO:1902932	8	7.492245660444263E-4	6.880004214075011	5	42	226	13061	EGJ1500222_transcript_12110,EGJ1500222_transcript_4856,EGJ1500222_transcript_40939,EGJ1500222_transcript_21371,EGJ1500222_transcript_20251,	0.005146334475504459
Biological process	regulation of T cell activation	GO:0050863	8	7.546827964083347E-4	3.1627482058732883	11	201	226	13061	EGJ1500222_transcript_870,EGJ1500222_transcript_29869,EGJ1500222_transcript_4703,EGJ1500222_transcript_39865,EGJ1500222_transcript_16744,EGJ1500222_transcript_29154,EGJ1500222_transcript_37391,EGJ1500222_transcript_6132,EGJ1500222_transcript_1746,EGJ1500222_transcript_33757,EGJ1500222_transcript_29483,	0.0051747795935224205
Biological process	monocarboxylic acid metabolic process	GO:0032787	8	7.593974188103703E-4	2.159488867193651	21	562	226	13061	EGJ1500222_transcript_35081,EGJ1500222_transcript_27699,EGJ1500222_transcript_37234,EGJ1500222_transcript_27849,EGJ1500222_transcript_12110,EGJ1500222_transcript_33297,EGJ1500222_transcript_22170,EGJ1500222_transcript_23468,EGJ1500222_transcript_37611,EGJ1500222_transcript_2229,EGJ1500222_transcript_34534,EGJ1500222_transcript_29570,EGJ1500222_transcript_42530,EGJ1500222_transcript_28226,EGJ15002…	0.005198035641996419
Biological process	B cell differentiation	GO:0030183	8	7.690089362979435E-4	3.6888533232912826	9	141	226	13061	EGJ1500222_transcript_870,EGJ1500222_transcript_29869,EGJ1500222_transcript_4703,EGJ1500222_transcript_4856,EGJ1500222_transcript_29154,EGJ1500222_transcript_6132,EGJ1500222_transcript_1746,EGJ1500222_transcript_33757,EGJ1500222_transcript_29483,	0.005227398115423218
Biological process	positive regulation of leukocyte activation	GO:0002696	7	7.796334257731408E-4	2.9636941229861584	12	234	226	13061	EGJ1500222_transcript_870,EGJ1500222_transcript_29869,EGJ1500222_transcript_4703,EGJ1500222_transcript_39865,EGJ1500222_transcript_16744,EGJ1500222_transcript_35436,EGJ1500222_transcript_29154,EGJ1500222_transcript_37391,EGJ1500222_transcript_6132,EGJ1500222_transcript_1746,EGJ1500222_transcript_33757,EGJ1500222_transcript_29483,	0.0052904658546850955
Biological process	ribose phosphate metabolic process	GO:0019693	6	7.975561295524569E-4	1.926401179941003	27	810	226	13061	EGJ1500222_transcript_27699,EGJ1500222_transcript_1803,EGJ1500222_transcript_27849,EGJ1500222_transcript_1408,EGJ1500222_transcript_33297,EGJ1500222_transcript_23468,EGJ1500222_transcript_37611,EGJ1500222_transcript_1372,EGJ1500222_transcript_36983,EGJ1500222_transcript_34534,EGJ1500222_transcript_23893,EGJ1500222_transcript_31427,EGJ1500222_transcript_21845,EGJ1500222_transcript_29570,EGJ1500222…	0.00540275522933035
Biological process	response to alkaloid	GO:0043279	5	8.092805990640439E-4	2.951082658633026	12	235	226	13061	EGJ1500222_transcript_870,EGJ1500222_transcript_27699,EGJ1500222_transcript_27849,EGJ1500222_transcript_3827,EGJ1500222_transcript_23468,EGJ1500222_transcript_37611,EGJ1500222_transcript_8821,EGJ1500222_transcript_29570,EGJ1500222_transcript_28226,EGJ1500222_transcript_1569,EGJ1500222_transcript_27906,EGJ1500222_transcript_29483,	0.005472742639797984
Biological process	apoptotic process	GO:0006915	5	8.466227831558371E-4	1.4742866173017881	60	2352	226	13061	EGJ1500222_transcript_870,EGJ1500222_transcript_1818,EGJ1500222_transcript_39674,EGJ1500222_transcript_15213,EGJ1500222_transcript_27699,EGJ1500222_transcript_809,EGJ1500222_transcript_33095,EGJ1500222_transcript_39865,EGJ1500222_transcript_35280,EGJ1500222_transcript_37425,EGJ1500222_transcript_17845,EGJ1500222_transcript_27849,EGJ1500222_transcript_23468,EGJ1500222_transcript_2711,EGJ1500222_tr…	0.005657110399692659
Biological process	negative regulation of peptidase activity	GO:0010466	10	8.526493712529559E-4	3.11623720284574	11	204	226	13061	EGJ1500222_transcript_39674,EGJ1500222_transcript_27699,EGJ1500222_transcript_27849,EGJ1500222_transcript_23468,EGJ1500222_transcript_37611,EGJ1500222_transcript_29570,EGJ1500222_transcript_28226,EGJ1500222_transcript_1569,EGJ1500222_transcript_27906,EGJ1500222_transcript_31173,EGJ1500222_transcript_1078,	0.0056877069264055415
Biological process	regulation of stress-activated MAPK cascade	GO:0032872	9	8.768173797294443E-4	2.240915658298718	19	490	226	13061	EGJ1500222_transcript_16744,EGJ1500222_transcript_35436,EGJ1500222_transcript_36937,EGJ1500222_transcript_40187,EGJ1500222_transcript_36099,EGJ1500222_transcript_37391,EGJ1500222_transcript_26496,EGJ1500222_transcript_27986,EGJ1500222_transcript_24456,EGJ1500222_transcript_24437,EGJ1500222_transcript_24683,EGJ1500222_transcript_25759,EGJ1500222_transcript_35794,EGJ1500222_transcript_32030,EGJ1500…	0.005839009296537265
Biological process	regulation of stress-activated protein kinase signaling cascade	GO:0070302	8	8.768173797294443E-4	2.240915658298718	19	490	226	13061	EGJ1500222_transcript_16744,EGJ1500222_transcript_35436,EGJ1500222_transcript_36937,EGJ1500222_transcript_40187,EGJ1500222_transcript_36099,EGJ1500222_transcript_37391,EGJ1500222_transcript_26496,EGJ1500222_transcript_27986,EGJ1500222_transcript_24456,EGJ1500222_transcript_24437,EGJ1500222_transcript_24683,EGJ1500222_transcript_25759,EGJ1500222_transcript_35794,EGJ1500222_transcript_32030,EGJ1500…	0.005839009296537265
Biological process	ribonucleotide biosynthetic process	GO:0009260	10	8.771120462911508E-4	2.452712377643717	16	377	226	13061	EGJ1500222_transcript_27699,EGJ1500222_transcript_27849,EGJ1500222_transcript_33297,EGJ1500222_transcript_23468,EGJ1500222_transcript_37611,EGJ1500222_transcript_34534,EGJ1500222_transcript_21845,EGJ1500222_transcript_29570,EGJ1500222_transcript_42530,EGJ1500222_transcript_28226,EGJ1500222_transcript_1569,EGJ1500222_transcript_12219,EGJ1500222_transcript_27906,EGJ1500222_transcript_37707,EGJ15002…	0.0058212385639829925
Biological process	positive regulation of peptide secretion	GO:0002793	8	8.838162970979946E-4	2.542171645083435	15	341	226	13061	EGJ1500222_transcript_27699,EGJ1500222_transcript_16744,EGJ1500222_transcript_27849,EGJ1500222_transcript_23468,EGJ1500222_transcript_35436,EGJ1500222_transcript_37611,EGJ1500222_transcript_42105,EGJ1500222_transcript_29570,EGJ1500222_transcript_28226,EGJ1500222_transcript_8594,EGJ1500222_transcript_37391,EGJ1500222_transcript_1569,EGJ1500222_transcript_27906,EGJ1500222_transcript_12891,EGJ150022…	0.005855841874027016
Biological process	regulation of mononuclear cell migration	GO:0071675	8	8.854974803671478E-4	5.334649421375085	6	65	226	13061	EGJ1500222_transcript_37425,EGJ1500222_transcript_35436,EGJ1500222_transcript_35402,EGJ1500222_transcript_40105,EGJ1500222_transcript_1758,EGJ1500222_transcript_2153,	0.0055934398719654724
Biological process	regulation of programmed cell death	GO:0043067	5	8.86982062832331E-4	1.5149368502448664	54	2060	226	13061	EGJ1500222_transcript_870,EGJ1500222_transcript_39674,EGJ1500222_transcript_15213,EGJ1500222_transcript_27699,EGJ1500222_transcript_809,EGJ1500222_transcript_33095,EGJ1500222_transcript_39865,EGJ1500222_transcript_35280,EGJ1500222_transcript_37425,EGJ1500222_transcript_17845,EGJ1500222_transcript_27849,EGJ1500222_transcript_23468,EGJ1500222_transcript_35436,EGJ1500222_transcript_37611,EGJ1500222_…	0.005593824277477092
Biological process	immunoglobulin production	GO:0002377	8	9.08420981802105E-4	3.985657613671041	8	116	226	13061	EGJ1500222_transcript_27699,EGJ1500222_transcript_27849,EGJ1500222_transcript_23468,EGJ1500222_transcript_37611,EGJ1500222_transcript_29570,EGJ1500222_transcript_28226,EGJ1500222_transcript_1569,EGJ1500222_transcript_27906,	0.005719849419071267
Biological process	cell death	GO:0008219	3	9.263473877388906E-4	1.4442367299831027	64	2561	226	13061	EGJ1500222_transcript_870,EGJ1500222_transcript_1818,EGJ1500222_transcript_39674,EGJ1500222_transcript_15213,EGJ1500222_transcript_27699,EGJ1500222_transcript_809,EGJ1500222_transcript_33095,EGJ1500222_transcript_39865,EGJ1500222_transcript_35280,EGJ1500222_transcript_2982,EGJ1500222_transcript_37425,EGJ1500222_transcript_17845,EGJ1500222_transcript_27849,EGJ1500222_transcript_23468,EGJ1500222_tr…	0.005823390218281762
Biological process	regulation of acute inflammatory response	GO:0002673	8	9.300726048516728E-4	6.567276749798873	5	44	226	13061	EGJ1500222_transcript_35081,EGJ1500222_transcript_37234,EGJ1500222_transcript_2229,EGJ1500222_transcript_2463,EGJ1500222_transcript_4547,	0.005837468473581825
Biological process	epithelial cell differentiation involved in kidney development	GO:0035850	6	9.361668334446627E-4	4.494936086529007	7	90	226	13061	EGJ1500222_transcript_36317,EGJ1500222_transcript_22592,EGJ1500222_transcript_21845,EGJ1500222_transcript_19927,EGJ1500222_transcript_12219,EGJ1500222_transcript_37707,EGJ1500222_transcript_22663,	0.005866346871776841
Biological process	obsolete response to organic substance	GO:0010033	0	9.456610521441089E-4	1.3608008335048363	81	3440	226	13061	EGJ1500222_transcript_870,EGJ1500222_transcript_39674,EGJ1500222_transcript_15213,EGJ1500222_transcript_27699,EGJ1500222_transcript_8672,EGJ1500222_transcript_33095,EGJ1500222_transcript_24359,EGJ1500222_transcript_37425,EGJ1500222_transcript_17845,EGJ1500222_transcript_27849,EGJ1500222_transcript_12110,EGJ1500222_transcript_36317,EGJ1500222_transcript_1408,EGJ1500222_transcript_3827,EGJ1500222_t…	0.005916404894704147
Biological process	ribonucleoside metabolic process	GO:0009119	8	9.994697366624283E-4	3.0563095643294758	11	208	226	13061	EGJ1500222_transcript_870,EGJ1500222_transcript_1408,EGJ1500222_transcript_36983,EGJ1500222_transcript_21845,EGJ1500222_transcript_28693,EGJ1500222_transcript_1564,EGJ1500222_transcript_12219,EGJ1500222_transcript_740,EGJ1500222_transcript_37707,EGJ1500222_transcript_29483,EGJ1500222_transcript_6775,	0.00616470423131347
Biological process	positive regulation of cell activation	GO:0050867	6	0.0010076575492550255	2.8776117210736976	12	241	226	13061	EGJ1500222_transcript_870,EGJ1500222_transcript_29869,EGJ1500222_transcript_4703,EGJ1500222_transcript_39865,EGJ1500222_transcript_16744,EGJ1500222_transcript_35436,EGJ1500222_transcript_29154,EGJ1500222_transcript_37391,EGJ1500222_transcript_6132,EGJ1500222_transcript_1746,EGJ1500222_transcript_33757,EGJ1500222_transcript_29483,	0.00615721074809175
Biological process	programmed cell death	GO:0012501	4	0.0010433419564268576	1.4436551269185152	63	2522	226	13061	EGJ1500222_transcript_870,EGJ1500222_transcript_1818,EGJ1500222_transcript_39674,EGJ1500222_transcript_15213,EGJ1500222_transcript_27699,EGJ1500222_transcript_809,EGJ1500222_transcript_33095,EGJ1500222_transcript_39865,EGJ1500222_transcript_35280,EGJ1500222_transcript_2982,EGJ1500222_transcript_37425,EGJ1500222_transcript_17845,EGJ1500222_transcript_27849,EGJ1500222_transcript_23468,EGJ1500222_tr…	0.00636535799192721
Biological process	ribose phosphate biosynthetic process	GO:0046390	7	0.001064502829706715	2.4080014749262535	16	384	226	13061	EGJ1500222_transcript_27699,EGJ1500222_transcript_27849,EGJ1500222_transcript_33297,EGJ1500222_transcript_23468,EGJ1500222_transcript_37611,EGJ1500222_transcript_34534,EGJ1500222_transcript_21845,EGJ1500222_transcript_29570,EGJ1500222_transcript_42530,EGJ1500222_transcript_28226,EGJ1500222_transcript_1569,EGJ1500222_transcript_12219,EGJ1500222_transcript_27906,EGJ1500222_transcript_37707,EGJ15002…	0.006484390105298733
Biological process	regulation of cell motility	GO:2000145	5	0.0010712463965578678	1.6850317649602153	37	1269	226	13061	EGJ1500222_transcript_870,EGJ1500222_transcript_39674,EGJ1500222_transcript_684,EGJ1500222_transcript_15213,EGJ1500222_transcript_27699,EGJ1500222_transcript_37425,EGJ1500222_transcript_17845,EGJ1500222_transcript_27849,EGJ1500222_transcript_36317,EGJ1500222_transcript_3827,EGJ1500222_transcript_23468,EGJ1500222_transcript_35436,EGJ1500222_transcript_37611,EGJ1500222_transcript_35402,EGJ1500222_t…	0.00651536701559731
Biological process	neuron recognition	GO:0008038	4	0.0010845568955176743	2.4910360085444005	15	348	226	13061	EGJ1500222_transcript_29869,EGJ1500222_transcript_15213,EGJ1500222_transcript_4703,EGJ1500222_transcript_17845,EGJ1500222_transcript_36317,EGJ1500222_transcript_35436,EGJ1500222_transcript_22592,EGJ1500222_transcript_29154,EGJ1500222_transcript_19927,EGJ1500222_transcript_6132,EGJ1500222_transcript_1746,EGJ1500222_transcript_20073,EGJ1500222_transcript_20237,EGJ1500222_transcript_22663,EGJ1500222…	0.0065861268044651354
Biological process	export from cell	GO:0140352	5	0.0010890330250006297	1.5095997417970402	53	2029	226	13061	EGJ1500222_transcript_15213,EGJ1500222_transcript_27699,EGJ1500222_transcript_809,EGJ1500222_transcript_39865,EGJ1500222_transcript_16744,EGJ1500222_transcript_24359,EGJ1500222_transcript_17845,EGJ1500222_transcript_27849,EGJ1500222_transcript_12110,EGJ1500222_transcript_3827,EGJ1500222_transcript_22170,EGJ1500222_transcript_23468,EGJ1500222_transcript_35436,EGJ1500222_transcript_37611,EGJ1500222…	0.0066031030173263495
Biological process	negative regulation of lipid localization	GO:1905953	6	0.0011240663729227274	5.0992972410203015	6	68	226	13061	EGJ1500222_transcript_15213,EGJ1500222_transcript_17845,EGJ1500222_transcript_12110,EGJ1500222_transcript_20073,EGJ1500222_transcript_20251,EGJ1500222_transcript_20237,	0.006763333505686671
Biological process	stress-activated protein kinase signaling cascade	GO:0031098	7	0.0011308669824895423	2.0924702471772965	21	580	226	13061	EGJ1500222_transcript_39674,EGJ1500222_transcript_16744,EGJ1500222_transcript_35436,EGJ1500222_transcript_36937,EGJ1500222_transcript_40187,EGJ1500222_transcript_36099,EGJ1500222_transcript_37391,EGJ1500222_transcript_26496,EGJ1500222_transcript_35395,EGJ1500222_transcript_27986,EGJ1500222_transcript_24456,EGJ1500222_transcript_24437,EGJ1500222_transcript_24683,EGJ1500222_transcript_25759,EGJ1500…	0.006793847666974635
Biological process	mitochondrial fission	GO:0000266	7	0.0011415240981315078	6.281742978068487	5	46	226	13061	EGJ1500222_transcript_31491,EGJ1500222_transcript_40187,EGJ1500222_transcript_27070,EGJ1500222_transcript_6556,EGJ1500222_transcript_40258,	0.006847401803906404
Biological process	regulation of MAP kinase activity	GO:0043405	12	0.0011929652887776587	2.1829993490385124	19	503	226	13061	EGJ1500222_transcript_16744,EGJ1500222_transcript_35436,EGJ1500222_transcript_36937,EGJ1500222_transcript_40187,EGJ1500222_transcript_36099,EGJ1500222_transcript_37391,EGJ1500222_transcript_26496,EGJ1500222_transcript_27986,EGJ1500222_transcript_24456,EGJ1500222_transcript_24437,EGJ1500222_transcript_24683,EGJ1500222_transcript_25759,EGJ1500222_transcript_35794,EGJ1500222_transcript_32030,EGJ1500…	0.007145061920133263
Biological process	positive regulation of chemotaxis	GO:0050921	7	0.00126421956970868	3.1753865603423126	10	182	226	13061	EGJ1500222_transcript_39674,EGJ1500222_transcript_37425,EGJ1500222_transcript_35436,EGJ1500222_transcript_35402,EGJ1500222_transcript_40187,EGJ1500222_transcript_40105,EGJ1500222_transcript_1758,EGJ1500222_transcript_27070,EGJ1500222_transcript_6556,EGJ1500222_transcript_2153,	0.007560302419155866
Biological process	liver development	GO:0001889	6	0.0012710349313868052	2.6641718445992595	13	282	226	13061	EGJ1500222_transcript_870,EGJ1500222_transcript_35081,EGJ1500222_transcript_37234,EGJ1500222_transcript_12110,EGJ1500222_transcript_2229,EGJ1500222_transcript_23893,EGJ1500222_transcript_40187,EGJ1500222_transcript_8821,EGJ1500222_transcript_4547,EGJ1500222_transcript_20251,EGJ1500222_transcript_27070,EGJ1500222_transcript_6556,EGJ1500222_transcript_29483,	0.00758950797176103
Biological process	regulation of endopeptidase activity	GO:0052548	10	0.0012848346410392342	2.364891474096372	16	391	226	13061	EGJ1500222_transcript_39674,EGJ1500222_transcript_27699,EGJ1500222_transcript_37425,EGJ1500222_transcript_27849,EGJ1500222_transcript_23468,EGJ1500222_transcript_37611,EGJ1500222_transcript_35402,EGJ1500222_transcript_29570,EGJ1500222_transcript_40105,EGJ1500222_transcript_28226,EGJ1500222_transcript_19764,EGJ1500222_transcript_1569,EGJ1500222_transcript_1758,EGJ1500222_transcript_27906,EGJ150022…	0.007660266016150457
Biological process	regulation of MAPK cascade	GO:0043408	8	0.0013256849692773187	1.811858407079646	29	925	226	13061	EGJ1500222_transcript_15213,EGJ1500222_transcript_16744,EGJ1500222_transcript_17845,EGJ1500222_transcript_35436,EGJ1500222_transcript_36937,EGJ1500222_transcript_4856,EGJ1500222_transcript_40187,EGJ1500222_transcript_39142,EGJ1500222_transcript_36099,EGJ1500222_transcript_37391,EGJ1500222_transcript_26496,EGJ1500222_transcript_35395,EGJ1500222_transcript_27986,EGJ1500222_transcript_24456,EGJ15002…	0.007832505630512158
Biological process	primary metabolic process	GO:0044238	4	0.0013410529155585271	1.1156302900246748	187	9687	226	13061	EGJ1500222_transcript_27253,EGJ1500222_transcript_32837,EGJ1500222_transcript_870,EGJ1500222_transcript_32845,EGJ1500222_transcript_32849,EGJ1500222_transcript_1818,EGJ1500222_transcript_1822,EGJ1500222_transcript_32829,EGJ1500222_transcript_26151,EGJ1500222_transcript_26599,EGJ1500222_transcript_39674,EGJ1500222_transcript_15213,EGJ1500222_transcript_35081,EGJ1500222_transcript_27699,EGJ1500222_…	0.007911406764608787
Biological process	purine nucleoside triphosphate metabolic process	GO:0009144	9	0.0013690002906158183	2.157266547281673	19	509	226	13061	EGJ1500222_transcript_870,EGJ1500222_transcript_27699,EGJ1500222_transcript_27849,EGJ1500222_transcript_33297,EGJ1500222_transcript_23468,EGJ1500222_transcript_37611,EGJ1500222_transcript_34534,EGJ1500222_transcript_23893,EGJ1500222_transcript_21845,EGJ1500222_transcript_29570,EGJ1500222_transcript_42530,EGJ1500222_transcript_28226,EGJ1500222_transcript_1569,EGJ1500222_transcript_12219,EGJ1500222…	0.008064171127180735
Biological process	wound healing	GO:0042060	5	0.0013691279987552152	1.980949052398349	23	671	226	13061	EGJ1500222_transcript_15213,EGJ1500222_transcript_35081,EGJ1500222_transcript_37234,EGJ1500222_transcript_809,EGJ1500222_transcript_39865,EGJ1500222_transcript_17845,EGJ1500222_transcript_35436,EGJ1500222_transcript_2229,EGJ1500222_transcript_2463,EGJ1500222_transcript_8821,EGJ1500222_transcript_3149,EGJ1500222_transcript_41227,EGJ1500222_transcript_39142,EGJ1500222_transcript_28693,EGJ1500222_tr…	0.008052850160343175
Biological process	embryonic hemopoiesis	GO:0035162	6	0.0014539539483855446	4.170559255542377	7	97	226	13061	EGJ1500222_transcript_15213,EGJ1500222_transcript_17845,EGJ1500222_transcript_40187,EGJ1500222_transcript_20073,EGJ1500222_transcript_20237,EGJ1500222_transcript_27070,EGJ1500222_transcript_6556,	0.008538991125869663
Biological process	inflammatory response	GO:0006954	5	0.0015032781504144	2.329150041238492	16	397	226	13061	EGJ1500222_transcript_870,EGJ1500222_transcript_15213,EGJ1500222_transcript_35081,EGJ1500222_transcript_37234,EGJ1500222_transcript_809,EGJ1500222_transcript_16744,EGJ1500222_transcript_17845,EGJ1500222_transcript_35436,EGJ1500222_transcript_2229,EGJ1500222_transcript_2463,EGJ1500222_transcript_37391,EGJ1500222_transcript_4547,EGJ1500222_transcript_20073,EGJ1500222_transcript_20237,EGJ1500222_tra…	0.008776195918243948
Biological process	positive regulation of locomotion	GO:0040017	5	0.0015111594417255292	1.7963226436748905	29	933	226	13061	EGJ1500222_transcript_39674,EGJ1500222_transcript_15213,EGJ1500222_transcript_27699,EGJ1500222_transcript_37425,EGJ1500222_transcript_17845,EGJ1500222_transcript_27849,EGJ1500222_transcript_23468,EGJ1500222_transcript_35436,EGJ1500222_transcript_37611,EGJ1500222_transcript_35402,EGJ1500222_transcript_40187,EGJ1500222_transcript_8821,EGJ1500222_transcript_3149,EGJ1500222_transcript_29570,EGJ150022…	0.00880911787320416
Biological process	apoptotic DNA fragmentation	GO:0006309	9	0.0015153462813969343	4.816002949852508	6	72	226	13061	EGJ1500222_transcript_1818,EGJ1500222_transcript_2711,EGJ1500222_transcript_35152,EGJ1500222_transcript_1302,EGJ1500222_transcript_32071,EGJ1500222_transcript_971,	0.008820437836457118
Biological process	response to metal ion	GO:0010038	4	0.0015206931937719048	2.0022437460804126	22	635	226	13061	EGJ1500222_transcript_27699,EGJ1500222_transcript_37425,EGJ1500222_transcript_27849,EGJ1500222_transcript_12110,EGJ1500222_transcript_33297,EGJ1500222_transcript_22170,EGJ1500222_transcript_23468,EGJ1500222_transcript_35436,EGJ1500222_transcript_37611,EGJ1500222_transcript_35402,EGJ1500222_transcript_34534,EGJ1500222_transcript_29570,EGJ1500222_transcript_40105,EGJ1500222_transcript_28226,EGJ1500…	0.008838466802263039
Biological process	metabolic process	GO:0008152	3	0.0015319766510353272	1.0993050211619855	196	10304	226	13061	EGJ1500222_transcript_27253,EGJ1500222_transcript_32837,EGJ1500222_transcript_870,EGJ1500222_transcript_32845,EGJ1500222_transcript_32849,EGJ1500222_transcript_1818,EGJ1500222_transcript_1822,EGJ1500222_transcript_32829,EGJ1500222_transcript_26151,EGJ1500222_transcript_26599,EGJ1500222_transcript_39674,EGJ1500222_transcript_29869,EGJ1500222_transcript_15213,EGJ1500222_transcript_35081,EGJ1500222_…	0.008890895512433975
Biological process	response to external stimulus	GO:0009605	3	0.0015434146174981844	1.3251478308199507	85	3707	226	13061	EGJ1500222_transcript_870,EGJ1500222_transcript_39674,EGJ1500222_transcript_29869,EGJ1500222_transcript_15213,EGJ1500222_transcript_35081,EGJ1500222_transcript_27699,EGJ1500222_transcript_8672,EGJ1500222_transcript_37234,EGJ1500222_transcript_4703,EGJ1500222_transcript_33095,EGJ1500222_transcript_39865,EGJ1500222_transcript_16744,EGJ1500222_transcript_35280,EGJ1500222_transcript_24359,EGJ1500222_…	0.008944064944174582
Biological process	obsolete organic substance metabolic process	GO:0071704	0	0.0015564964772368794	1.1450077009733568	167	8429	226	13061	EGJ1500222_transcript_32837,EGJ1500222_transcript_870,EGJ1500222_transcript_32845,EGJ1500222_transcript_32849,EGJ1500222_transcript_1818,EGJ1500222_transcript_1822,EGJ1500222_transcript_32829,EGJ1500222_transcript_26599,EGJ1500222_transcript_39674,EGJ1500222_transcript_15213,EGJ1500222_transcript_35081,EGJ1500222_transcript_27699,EGJ1500222_transcript_1803,EGJ1500222_transcript_37234,EGJ1500222_t…	0.009006590072258762
Biological process	obsolete negative regulation of neuron death	GO:1901215	0	0.0015757539479442917	2.248202750045564	17	437	226	13061	EGJ1500222_transcript_27699,EGJ1500222_transcript_35280,EGJ1500222_transcript_37425,EGJ1500222_transcript_27849,EGJ1500222_transcript_23468,EGJ1500222_transcript_37611,EGJ1500222_transcript_35402,EGJ1500222_transcript_40187,EGJ1500222_transcript_29570,EGJ1500222_transcript_40105,EGJ1500222_transcript_28226,EGJ1500222_transcript_1569,EGJ1500222_transcript_1758,EGJ1500222_transcript_2824,EGJ1500222…	0.009104613619813415
Biological process	regulation of neuron apoptotic process	GO:0043523	7	0.0015757539479442917	2.248202750045564	17	437	226	13061	EGJ1500222_transcript_27699,EGJ1500222_transcript_35280,EGJ1500222_transcript_37425,EGJ1500222_transcript_27849,EGJ1500222_transcript_23468,EGJ1500222_transcript_37611,EGJ1500222_transcript_35402,EGJ1500222_transcript_40187,EGJ1500222_transcript_29570,EGJ1500222_transcript_40105,EGJ1500222_transcript_28226,EGJ1500222_transcript_1569,EGJ1500222_transcript_1758,EGJ1500222_transcript_2824,EGJ1500222…	0.009104613619813415
Biological process	obsolete water homeostasis	GO:0030104	0	0.00162762636124536	4.7500303067038425	6	73	226	13061	EGJ1500222_transcript_2982,EGJ1500222_transcript_33007,EGJ1500222_transcript_18067,EGJ1500222_transcript_4856,EGJ1500222_transcript_28863,EGJ1500222_transcript_21395,	0.009363021922888756
Biological process	stress-activated MAPK cascade	GO:0051403	9	0.001706141732694011	2.0676935741763898	20	559	226	13061	EGJ1500222_transcript_39674,EGJ1500222_transcript_16744,EGJ1500222_transcript_35436,EGJ1500222_transcript_36937,EGJ1500222_transcript_40187,EGJ1500222_transcript_36099,EGJ1500222_transcript_37391,EGJ1500222_transcript_26496,EGJ1500222_transcript_27986,EGJ1500222_transcript_24456,EGJ1500222_transcript_24437,EGJ1500222_transcript_24683,EGJ1500222_transcript_25759,EGJ1500222_transcript_35794,EGJ1500…	0.009715117199644591
Biological process	regulation of hormone secretion	GO:0046883	8	0.0017356268046659906	2.5729330827979147	13	292	226	13061	EGJ1500222_transcript_39865,EGJ1500222_transcript_24359,EGJ1500222_transcript_12110,EGJ1500222_transcript_4856,EGJ1500222_transcript_42105,EGJ1500222_transcript_20507,EGJ1500222_transcript_8594,EGJ1500222_transcript_19764,EGJ1500222_transcript_21371,EGJ1500222_transcript_20251,EGJ1500222_transcript_12891,EGJ1500222_transcript_20687,EGJ1500222_transcript_40498,	0.009868708705546566
Biological process	nucleotide biosynthetic process	GO:0009165	9	0.0017794343002534019	2.06032211758396	20	561	226	13061	EGJ1500222_transcript_870,EGJ1500222_transcript_27699,EGJ1500222_transcript_27849,EGJ1500222_transcript_33297,EGJ1500222_transcript_23468,EGJ1500222_transcript_37611,EGJ1500222_transcript_34534,EGJ1500222_transcript_21845,EGJ1500222_transcript_29570,EGJ1500222_transcript_42530,EGJ1500222_transcript_28226,EGJ1500222_transcript_1569,EGJ1500222_transcript_12219,EGJ1500222_transcript_27906,EGJ1500222…	0.009930962167181272
Biological process	negative regulation of response to external stimulus	GO:0032102	6	0.0017846205624437728	2.3685260409110693	15	366	226	13061	EGJ1500222_transcript_870,EGJ1500222_transcript_35081,EGJ1500222_transcript_37234,EGJ1500222_transcript_39865,EGJ1500222_transcript_37638,EGJ1500222_transcript_35436,EGJ1500222_transcript_2229,EGJ1500222_transcript_2463,EGJ1500222_transcript_34750,EGJ1500222_transcript_8821,EGJ1500222_transcript_41227,EGJ1500222_transcript_6129,EGJ1500222_transcript_1305,EGJ1500222_transcript_4547,EGJ1500222_tran…	0.009945778992683096
Biological process	carbohydrate metabolic process	GO:0005975	5	0.0017858587940048354	1.9078526128714197	24	727	226	13061	EGJ1500222_transcript_32829,EGJ1500222_transcript_27699,EGJ1500222_transcript_809,EGJ1500222_transcript_27849,EGJ1500222_transcript_33297,EGJ1500222_transcript_23468,EGJ1500222_transcript_37611,EGJ1500222_transcript_24523,EGJ1500222_transcript_34534,EGJ1500222_transcript_4856,EGJ1500222_transcript_32545,EGJ1500222_transcript_40362,EGJ1500222_transcript_29570,EGJ1500222_transcript_42530,EGJ1500222…	0.00993858243859065
Biological process	motor neuron migration	GO:0097475	6	0.001824178920130759	5.665885823355891	5	51	226	13061	EGJ1500222_transcript_36317,EGJ1500222_transcript_35436,EGJ1500222_transcript_22592,EGJ1500222_transcript_19927,EGJ1500222_transcript_22663,	0.010137480872975604
Biological process	inner ear morphogenesis	GO:0042472	5	0.001836886573339358	4.005388591956541	7	101	226	13061	EGJ1500222_transcript_15213,EGJ1500222_transcript_17845,EGJ1500222_transcript_35436,EGJ1500222_transcript_4856,EGJ1500222_transcript_20073,EGJ1500222_transcript_20237,EGJ1500222_transcript_12870,	0.010193682693008951
Biological process	hepaticobiliary system development	GO:0061008	5	0.001843645405924632	2.5554301366564327	13	294	226	13061	EGJ1500222_transcript_870,EGJ1500222_transcript_35081,EGJ1500222_transcript_37234,EGJ1500222_transcript_12110,EGJ1500222_transcript_2229,EGJ1500222_transcript_23893,EGJ1500222_transcript_40187,EGJ1500222_transcript_8821,EGJ1500222_transcript_4547,EGJ1500222_transcript_20251,EGJ1500222_transcript_27070,EGJ1500222_transcript_6556,EGJ1500222_transcript_29483,	0.010216759943410267
Biological process	obsolete selective autophagy	GO:0061912	0	0.0018710486379267532	4.623362831858407	6	75	226	13061	EGJ1500222_transcript_29869,EGJ1500222_transcript_4703,EGJ1500222_transcript_29154,EGJ1500222_transcript_6132,EGJ1500222_transcript_1746,EGJ1500222_transcript_33757,	0.01035401422311861
Biological process	regulation of insulin secretion	GO:0050796	10	0.0018841597425324208	3.0100018436578173	10	192	226	13061	EGJ1500222_transcript_39865,EGJ1500222_transcript_12110,EGJ1500222_transcript_42105,EGJ1500222_transcript_20507,EGJ1500222_transcript_8594,EGJ1500222_transcript_19764,EGJ1500222_transcript_21371,EGJ1500222_transcript_20251,EGJ1500222_transcript_12891,EGJ1500222_transcript_40498,	0.010411903837425993
Biological process	endoderm formation	GO:0001706	5	0.0019842356994852484	3.5292846044720663	8	131	226	13061	EGJ1500222_transcript_15213,EGJ1500222_transcript_17845,EGJ1500222_transcript_36317,EGJ1500222_transcript_22592,EGJ1500222_transcript_19927,EGJ1500222_transcript_20073,EGJ1500222_transcript_20237,EGJ1500222_transcript_22663,	0.010949525369771826
Biological process	modulation by symbiont of entry into host	GO:0052372	5	0.0019902607879135337	5.5569264805990475	5	52	226	13061	EGJ1500222_transcript_15213,EGJ1500222_transcript_17845,EGJ1500222_transcript_37828,EGJ1500222_transcript_20073,EGJ1500222_transcript_20237,	0.010967369755557186
Biological process	hormone transport	GO:0009914	5	0.0019938480702362815	2.4296951819075714	14	333	226	13061	EGJ1500222_transcript_39865,EGJ1500222_transcript_24359,EGJ1500222_transcript_12110,EGJ1500222_transcript_24989,EGJ1500222_transcript_4856,EGJ1500222_transcript_42105,EGJ1500222_transcript_20507,EGJ1500222_transcript_8594,EGJ1500222_transcript_19764,EGJ1500222_transcript_21371,EGJ1500222_transcript_20251,EGJ1500222_transcript_12891,EGJ1500222_transcript_20687,EGJ1500222_transcript_40498,	0.010971749394899649
Biological process	obsolete DNA catabolic process, endonucleolytic	GO:0000737	0	0.0020026324809051532	4.562529110386586	6	76	226	13061	EGJ1500222_transcript_1818,EGJ1500222_transcript_2711,EGJ1500222_transcript_35152,EGJ1500222_transcript_1302,EGJ1500222_transcript_32071,EGJ1500222_transcript_971,	0.01095869501041274
Biological process	glycosaminoglycan metabolic process	GO:0030203	6	0.002172174244820635	3.889848536419333	7	104	226	13061	EGJ1500222_transcript_809,EGJ1500222_transcript_40187,EGJ1500222_transcript_40362,EGJ1500222_transcript_34038,EGJ1500222_transcript_3886,EGJ1500222_transcript_27070,EGJ1500222_transcript_6556,	0.011836993908322158
Biological process	monocarboxylic acid biosynthetic process	GO:0072330	9	0.0022496571883955374	2.6169978293538154	12	265	226	13061	EGJ1500222_transcript_27699,EGJ1500222_transcript_27849,EGJ1500222_transcript_12110,EGJ1500222_transcript_23468,EGJ1500222_transcript_37611,EGJ1500222_transcript_29570,EGJ1500222_transcript_42530,EGJ1500222_transcript_28226,EGJ1500222_transcript_1569,EGJ1500222_transcript_27906,EGJ1500222_transcript_21371,EGJ1500222_transcript_20251,	0.01224224805153195
Biological process	T cell activation	GO:0042110	6	0.0022567364984711347	2.3116814159292036	15	375	226	13061	EGJ1500222_transcript_870,EGJ1500222_transcript_29869,EGJ1500222_transcript_15213,EGJ1500222_transcript_4703,EGJ1500222_transcript_39865,EGJ1500222_transcript_16744,EGJ1500222_transcript_17845,EGJ1500222_transcript_29154,EGJ1500222_transcript_37391,EGJ1500222_transcript_6132,EGJ1500222_transcript_1746,EGJ1500222_transcript_20073,EGJ1500222_transcript_20237,EGJ1500222_transcript_33757,EGJ1500222_t…	0.012263786587127368
Biological process	positive regulation of angiogenesis	GO:0045766	8	0.002275485919202236	2.933605857778177	10	197	226	13061	EGJ1500222_transcript_39674,EGJ1500222_transcript_15213,EGJ1500222_transcript_17845,EGJ1500222_transcript_35436,EGJ1500222_transcript_40187,EGJ1500222_transcript_35395,EGJ1500222_transcript_20073,EGJ1500222_transcript_20237,EGJ1500222_transcript_27070,EGJ1500222_transcript_6556,	0.012348596928930367
Biological process	cell recognition	GO:0008037	3	0.0022988372540323487	2.233508614424351	16	414	226	13061	EGJ1500222_transcript_29869,EGJ1500222_transcript_15213,EGJ1500222_transcript_809,EGJ1500222_transcript_4703,EGJ1500222_transcript_17845,EGJ1500222_transcript_36317,EGJ1500222_transcript_35436,EGJ1500222_transcript_22592,EGJ1500222_transcript_29154,EGJ1500222_transcript_19927,EGJ1500222_transcript_6132,EGJ1500222_transcript_1746,EGJ1500222_transcript_20073,EGJ1500222_transcript_20237,EGJ1500222_t…	0.012458112511852549
Biological process	regulation of production of molecular mediator of immune response	GO:0002700	9	0.002304483373762989	3.1522928399034593	9	165	226	13061	EGJ1500222_transcript_27699,EGJ1500222_transcript_27849,EGJ1500222_transcript_23468,EGJ1500222_transcript_35436,EGJ1500222_transcript_37611,EGJ1500222_transcript_29570,EGJ1500222_transcript_28226,EGJ1500222_transcript_1569,EGJ1500222_transcript_27906,	0.01247150850621871
Biological process	ATP metabolic process	GO:0046034	11	0.002354193544930383	2.1640189466297612	17	454	226	13061	EGJ1500222_transcript_27699,EGJ1500222_transcript_27849,EGJ1500222_transcript_33297,EGJ1500222_transcript_23468,EGJ1500222_transcript_37611,EGJ1500222_transcript_34534,EGJ1500222_transcript_23893,EGJ1500222_transcript_21845,EGJ1500222_transcript_29570,EGJ1500222_transcript_42530,EGJ1500222_transcript_28226,EGJ1500222_transcript_1569,EGJ1500222_transcript_12219,EGJ1500222_transcript_27906,EGJ15002…	0.012723007480098315
Biological process	symbiont-mediated perturbation of host process	GO:0044003	5	0.002395935814746175	3.4247132087840053	8	135	226	13061	EGJ1500222_transcript_15213,EGJ1500222_transcript_17845,EGJ1500222_transcript_39142,EGJ1500222_transcript_37725,EGJ1500222_transcript_20073,EGJ1500222_transcript_13957,EGJ1500222_transcript_20237,EGJ1500222_transcript_19429,	0.012930812934255112
Biological process	DNA catabolic process	GO:0006308	8	0.0024395721946639526	4.389268511257981	6	79	226	13061	EGJ1500222_transcript_1818,EGJ1500222_transcript_2711,EGJ1500222_transcript_35152,EGJ1500222_transcript_1302,EGJ1500222_transcript_32071,EGJ1500222_transcript_971,	0.012970337148626075
Biological process	immune response	GO:0006955	3	0.0024826917204907595	1.493012755174943	48	1858	226	13061	EGJ1500222_transcript_870,EGJ1500222_transcript_29869,EGJ1500222_transcript_15213,EGJ1500222_transcript_27699,EGJ1500222_transcript_809,EGJ1500222_transcript_4703,EGJ1500222_transcript_39865,EGJ1500222_transcript_16744,EGJ1500222_transcript_35280,EGJ1500222_transcript_17845,EGJ1500222_transcript_27849,EGJ1500222_transcript_23468,EGJ1500222_transcript_37638,EGJ1500222_transcript_35436,EGJ1500222_t…	0.013181751040281344
Biological process	positive regulation of secretion by cell	GO:1903532	8	0.00251271270650133	2.044783375356372	19	537	226	13061	EGJ1500222_transcript_27699,EGJ1500222_transcript_16744,EGJ1500222_transcript_24359,EGJ1500222_transcript_27849,EGJ1500222_transcript_3827,EGJ1500222_transcript_23468,EGJ1500222_transcript_35436,EGJ1500222_transcript_37611,EGJ1500222_transcript_4856,EGJ1500222_transcript_42105,EGJ1500222_transcript_29570,EGJ1500222_transcript_28226,EGJ1500222_transcript_8594,EGJ1500222_transcript_37391,EGJ1500222…	0.013323142002488159
Biological process	genitalia development	GO:0048806	5	0.0026338006393785696	2.7051591037469405	11	235	226	13061	EGJ1500222_transcript_36317,EGJ1500222_transcript_35436,EGJ1500222_transcript_22592,EGJ1500222_transcript_4856,EGJ1500222_transcript_40187,EGJ1500222_transcript_20507,EGJ1500222_transcript_19927,EGJ1500222_transcript_2824,EGJ1500222_transcript_22663,EGJ1500222_transcript_27070,EGJ1500222_transcript_6556,	0.01394636484112992
Biological process	nucleoside triphosphate metabolic process	GO:0009141	8	0.0027281880676415238	2.0296648291430164	19	541	226	13061	EGJ1500222_transcript_870,EGJ1500222_transcript_27699,EGJ1500222_transcript_27849,EGJ1500222_transcript_33297,EGJ1500222_transcript_23468,EGJ1500222_transcript_37611,EGJ1500222_transcript_34534,EGJ1500222_transcript_23893,EGJ1500222_transcript_21845,EGJ1500222_transcript_29570,EGJ1500222_transcript_42530,EGJ1500222_transcript_28226,EGJ1500222_transcript_1569,EGJ1500222_transcript_12219,EGJ1500222…	0.014387987809078585
Biological process	positive regulation of calcium-mediated signaling	GO:0050850	9	0.0027683102506917967	4.280891510980006	6	81	226	13061	EGJ1500222_transcript_870,EGJ1500222_transcript_4856,EGJ1500222_transcript_40187,EGJ1500222_transcript_27070,EGJ1500222_transcript_6556,EGJ1500222_transcript_29483,	0.014580014711753443
Biological process	positive regulation of vasculature development	GO:1904018	7	0.0029305976174615056	2.8329429116779457	10	204	226	13061	EGJ1500222_transcript_39674,EGJ1500222_transcript_15213,EGJ1500222_transcript_17845,EGJ1500222_transcript_35436,EGJ1500222_transcript_40187,EGJ1500222_transcript_35395,EGJ1500222_transcript_20073,EGJ1500222_transcript_20237,EGJ1500222_transcript_27070,EGJ1500222_transcript_6556,	0.015130509906709928
Biological process	cellular response to light stimulus	GO:0071482	7	0.0029305976174615056	2.8329429116779457	10	204	226	13061	EGJ1500222_transcript_32849,EGJ1500222_transcript_1822,EGJ1500222_transcript_36128,EGJ1500222_transcript_32560,EGJ1500222_transcript_2072,EGJ1500222_transcript_32730,EGJ1500222_transcript_28411,EGJ1500222_transcript_1796,EGJ1500222_transcript_1739,EGJ1500222_transcript_32052,	0.015130509906709928
Biological process	apoptotic process involved in development	GO:1902742	6	0.0029315241038584405	3.041686073591057	9	171	226	13061	EGJ1500222_transcript_1818,EGJ1500222_transcript_39674,EGJ1500222_transcript_809,EGJ1500222_transcript_2711,EGJ1500222_transcript_35152,EGJ1500222_transcript_1302,EGJ1500222_transcript_2824,EGJ1500222_transcript_32071,EGJ1500222_transcript_971,	0.015095620188807094
Biological process	regulation of lipid storage	GO:0010883	5	0.0029315241038584405	3.041686073591057	9	171	226	13061	EGJ1500222_transcript_15213,EGJ1500222_transcript_17845,EGJ1500222_transcript_12110,EGJ1500222_transcript_23239,EGJ1500222_transcript_20073,EGJ1500222_transcript_21371,EGJ1500222_transcript_20251,EGJ1500222_transcript_22895,EGJ1500222_transcript_20237,	0.015095620188807094
Biological process	synaptic target recognition	GO:0008039	5	0.002944608437167262	4.228685516943665	6	82	226	13061	EGJ1500222_transcript_29869,EGJ1500222_transcript_4703,EGJ1500222_transcript_29154,EGJ1500222_transcript_6132,EGJ1500222_transcript_1746,EGJ1500222_transcript_33757,	0.015123354966836828
Biological process	positive regulation of cell-cell adhesion	GO:0022409	7	0.0029581800270569447	2.531038046637814	12	274	226	13061	EGJ1500222_transcript_870,EGJ1500222_transcript_29869,EGJ1500222_transcript_4703,EGJ1500222_transcript_39865,EGJ1500222_transcript_16744,EGJ1500222_transcript_35436,EGJ1500222_transcript_29154,EGJ1500222_transcript_37391,EGJ1500222_transcript_6132,EGJ1500222_transcript_1746,EGJ1500222_transcript_33757,EGJ1500222_transcript_29483,	0.015173223663585816
Biological process	symbiont entry into host cell	GO:0046718	6	0.002983015775124165	3.6776749798873696	7	110	226	13061	EGJ1500222_transcript_15213,EGJ1500222_transcript_39865,EGJ1500222_transcript_17845,EGJ1500222_transcript_37828,EGJ1500222_transcript_20073,EGJ1500222_transcript_20237,EGJ1500222_transcript_2315,	0.01528066359903891
Biological process	vascular endothelial growth factor receptor signaling pathway	GO:0048010	9	0.0030015950848171213	3.302402022756005	8	140	226	13061	EGJ1500222_transcript_39674,EGJ1500222_transcript_15213,EGJ1500222_transcript_17845,EGJ1500222_transcript_40187,EGJ1500222_transcript_20073,EGJ1500222_transcript_20237,EGJ1500222_transcript_27070,EGJ1500222_transcript_6556,	0.015315931283436973
Biological process	regulation of protein serine/threonine kinase activity	GO:0071900	11	0.003006289789658556	1.8948208327288554	22	671	226	13061	EGJ1500222_transcript_39674,EGJ1500222_transcript_16744,EGJ1500222_transcript_35280,EGJ1500222_transcript_35436,EGJ1500222_transcript_36937,EGJ1500222_transcript_40187,EGJ1500222_transcript_36099,EGJ1500222_transcript_37391,EGJ1500222_transcript_26496,EGJ1500222_transcript_27986,EGJ1500222_transcript_24456,EGJ1500222_transcript_24437,EGJ1500222_transcript_24683,EGJ1500222_transcript_1287,EGJ15002…	0.015319990380763251
Biological process	obsolete negative regulation of cell death	GO:0060548	0	0.0030128808998239887	1.5426259448746313	41	1536	226	13061	EGJ1500222_transcript_870,EGJ1500222_transcript_39674,EGJ1500222_transcript_15213,EGJ1500222_transcript_27699,EGJ1500222_transcript_35280,EGJ1500222_transcript_37425,EGJ1500222_transcript_17845,EGJ1500222_transcript_27849,EGJ1500222_transcript_23468,EGJ1500222_transcript_35436,EGJ1500222_transcript_37611,EGJ1500222_transcript_35402,EGJ1500222_transcript_23893,EGJ1500222_transcript_36937,EGJ150022…	0.015333690486280378
Biological process	cell-substrate junction organization	GO:0150115	6	0.003035368813757877	2.8191236779624433	10	205	226	13061	EGJ1500222_transcript_15213,EGJ1500222_transcript_17845,EGJ1500222_transcript_40187,EGJ1500222_transcript_509,EGJ1500222_transcript_20073,EGJ1500222_transcript_20237,EGJ1500222_transcript_27070,EGJ1500222_transcript_6556,EGJ1500222_transcript_32877,EGJ1500222_transcript_2153,	0.015428155328919405
Biological process	cell-substrate junction assembly	GO:0007044	7	0.003035368813757877	2.8191236779624433	10	205	226	13061	EGJ1500222_transcript_15213,EGJ1500222_transcript_17845,EGJ1500222_transcript_40187,EGJ1500222_transcript_509,EGJ1500222_transcript_20073,EGJ1500222_transcript_20237,EGJ1500222_transcript_27070,EGJ1500222_transcript_6556,EGJ1500222_transcript_32877,EGJ1500222_transcript_2153,	0.015428155328919405
Biological process	ammonium transmembrane transport	GO:0072488	8	0.003227395946887479	4.982072017088801	5	58	226	13061	EGJ1500222_transcript_870,EGJ1500222_transcript_24359,EGJ1500222_transcript_24989,EGJ1500222_transcript_20507,EGJ1500222_transcript_29483,	0.01636185635525278
Biological process	regulation of substrate adhesion-dependent cell spreading	GO:1900024	7	0.003227395946887479	4.982072017088801	5	58	226	13061	EGJ1500222_transcript_39142,EGJ1500222_transcript_37725,EGJ1500222_transcript_13957,EGJ1500222_transcript_19429,EGJ1500222_transcript_2153,	0.01636185635525278
Biological process	chemical homeostasis	GO:0048878	3	0.0032340445061025402	1.5697622195373435	38	1399	226	13061	EGJ1500222_transcript_15213,EGJ1500222_transcript_27699,EGJ1500222_transcript_2982,EGJ1500222_transcript_17845,EGJ1500222_transcript_27849,EGJ1500222_transcript_12110,EGJ1500222_transcript_23468,EGJ1500222_transcript_33007,EGJ1500222_transcript_35436,EGJ1500222_transcript_37611,EGJ1500222_transcript_18067,EGJ1500222_transcript_4856,EGJ1500222_transcript_40187,EGJ1500222_transcript_42105,EGJ150022…	0.016353360185941933
Biological process	hormone secretion	GO:0046879	8	0.0032629610033151346	2.3926638859139846	13	314	226	13061	EGJ1500222_transcript_39865,EGJ1500222_transcript_24359,EGJ1500222_transcript_12110,EGJ1500222_transcript_4856,EGJ1500222_transcript_42105,EGJ1500222_transcript_20507,EGJ1500222_transcript_8594,EGJ1500222_transcript_19764,EGJ1500222_transcript_21371,EGJ1500222_transcript_20251,EGJ1500222_transcript_12891,EGJ1500222_transcript_20687,EGJ1500222_transcript_40498,	0.016478372470469363
Biological process	cell differentiation involved in kidney development	GO:0061005	5	0.0032991831799126237	3.6120022123893802	7	112	226	13061	EGJ1500222_transcript_36317,EGJ1500222_transcript_22592,EGJ1500222_transcript_21845,EGJ1500222_transcript_19927,EGJ1500222_transcript_12219,EGJ1500222_transcript_37707,EGJ1500222_transcript_22663,	0.016639911057608085
Biological process	female sex differentiation	GO:0046660	5	0.0034036687364613627	2.616100367821115	11	243	226	13061	EGJ1500222_transcript_36317,EGJ1500222_transcript_35436,EGJ1500222_transcript_22592,EGJ1500222_transcript_4856,EGJ1500222_transcript_40187,EGJ1500222_transcript_20507,EGJ1500222_transcript_19927,EGJ1500222_transcript_2824,EGJ1500222_transcript_22663,EGJ1500222_transcript_27070,EGJ1500222_transcript_6556,	0.017057416410148844
Biological process	positive regulation of secretion	GO:0051047	7	0.003469861474514113	1.985621469378611	19	553	226	13061	EGJ1500222_transcript_27699,EGJ1500222_transcript_16744,EGJ1500222_transcript_24359,EGJ1500222_transcript_27849,EGJ1500222_transcript_3827,EGJ1500222_transcript_23468,EGJ1500222_transcript_35436,EGJ1500222_transcript_37611,EGJ1500222_transcript_4856,EGJ1500222_transcript_42105,EGJ1500222_transcript_29570,EGJ1500222_transcript_28226,EGJ1500222_transcript_8594,EGJ1500222_transcript_37391,EGJ1500222…	0.017257070548564495
Biological process	anterior/posterior axon guidance	GO:0033564	10	0.0034774864301819752	4.897630118494075	5	59	226	13061	EGJ1500222_transcript_36317,EGJ1500222_transcript_35436,EGJ1500222_transcript_22592,EGJ1500222_transcript_19927,EGJ1500222_transcript_22663,	0.017273127919323616
Biological process	positive regulation of cell population proliferation	GO:0008284	6	0.0036701266806407062	1.710546502273195	28	946	226	13061	EGJ1500222_transcript_870,EGJ1500222_transcript_15213,EGJ1500222_transcript_809,EGJ1500222_transcript_39865,EGJ1500222_transcript_24359,EGJ1500222_transcript_37425,EGJ1500222_transcript_17845,EGJ1500222_transcript_36317,EGJ1500222_transcript_35436,EGJ1500222_transcript_35402,EGJ1500222_transcript_22592,EGJ1500222_transcript_4856,EGJ1500222_transcript_40187,EGJ1500222_transcript_8821,EGJ1500222_tr…	0.018206979454845118
Biological process	negative regulation of reproductive process	GO:2000242	5	0.0037348244334218794	4.03200246964396	6	86	226	13061	EGJ1500222_transcript_870,EGJ1500222_transcript_35436,EGJ1500222_transcript_29549,EGJ1500222_transcript_20687,EGJ1500222_transcript_29483,EGJ1500222_transcript_2153,	0.018411700375049644
Biological process	regulation of smooth muscle contraction	GO:0006940	8	0.0037348244334218794	4.03200246964396	6	86	226	13061	EGJ1500222_transcript_870,EGJ1500222_transcript_24359,EGJ1500222_transcript_40187,EGJ1500222_transcript_27070,EGJ1500222_transcript_6556,EGJ1500222_transcript_29483,	0.018411700375049644
Biological process	focal adhesion assembly	GO:0048041	8	0.003820631332790869	3.517776067718353	7	115	226	13061	EGJ1500222_transcript_15213,EGJ1500222_transcript_17845,EGJ1500222_transcript_40187,EGJ1500222_transcript_20073,EGJ1500222_transcript_20237,EGJ1500222_transcript_27070,EGJ1500222_transcript_6556,	0.018787560083273248
Biological process	gastrulation	GO:0007369	5	0.0038433011711231924	1.926401179941003	20	600	226	13061	EGJ1500222_transcript_15213,EGJ1500222_transcript_27699,EGJ1500222_transcript_17845,EGJ1500222_transcript_27849,EGJ1500222_transcript_36317,EGJ1500222_transcript_1408,EGJ1500222_transcript_23468,EGJ1500222_transcript_35436,EGJ1500222_transcript_37611,EGJ1500222_transcript_36983,EGJ1500222_transcript_22592,EGJ1500222_transcript_29570,EGJ1500222_transcript_28226,EGJ1500222_transcript_19927,EGJ15002…	0.01887541287667878
Biological process	insulin secretion	GO:0030073	10	0.00385528154129422	2.726039405576891	10	212	226	13061	EGJ1500222_transcript_39865,EGJ1500222_transcript_12110,EGJ1500222_transcript_42105,EGJ1500222_transcript_20507,EGJ1500222_transcript_8594,EGJ1500222_transcript_19764,EGJ1500222_transcript_21371,EGJ1500222_transcript_20251,EGJ1500222_transcript_12891,EGJ1500222_transcript_40498,	0.018910613203177266
Biological process	neuron apoptotic process	GO:0051402	6	0.003981190530977452	2.055365275669271	17	478	226	13061	EGJ1500222_transcript_27699,EGJ1500222_transcript_35280,EGJ1500222_transcript_37425,EGJ1500222_transcript_27849,EGJ1500222_transcript_23468,EGJ1500222_transcript_37611,EGJ1500222_transcript_35402,EGJ1500222_transcript_40187,EGJ1500222_transcript_29570,EGJ1500222_transcript_40105,EGJ1500222_transcript_28226,EGJ1500222_transcript_1569,EGJ1500222_transcript_1758,EGJ1500222_transcript_2824,EGJ1500222…	0.019503862339414476
Biological process	sprouting angiogenesis	GO:0002040	5	0.0040076540158816565	3.4874504119621608	7	116	226	13061	EGJ1500222_transcript_15213,EGJ1500222_transcript_17845,EGJ1500222_transcript_40187,EGJ1500222_transcript_20073,EGJ1500222_transcript_20237,EGJ1500222_transcript_27070,EGJ1500222_transcript_6556,	0.01960905682241473
Biological process	obsolete aging	GO:0007568	0	0.004046568638627401	1.6793276819124978	29	998	226	13061	EGJ1500222_transcript_870,EGJ1500222_transcript_39674,EGJ1500222_transcript_12110,EGJ1500222_transcript_1408,EGJ1500222_transcript_23239,EGJ1500222_transcript_36983,EGJ1500222_transcript_36937,EGJ1500222_transcript_40187,EGJ1500222_transcript_36099,EGJ1500222_transcript_26496,EGJ1500222_transcript_1564,EGJ1500222_transcript_27986,EGJ1500222_transcript_24456,EGJ1500222_transcript_24437,EGJ1500222_…	0.019701323644568846
Biological process	cellular response to calcium ion	GO:0071277	6	0.004184278574803635	3.9403660498793243	6	88	226	13061	EGJ1500222_transcript_37425,EGJ1500222_transcript_35436,EGJ1500222_transcript_35402,EGJ1500222_transcript_40105,EGJ1500222_transcript_1758,EGJ1500222_transcript_40498,	0.020321422151302202
Biological process	aminoglycan metabolic process	GO:0006022	5	0.004201541355424276	3.457643143483852	7	117	226	13061	EGJ1500222_transcript_809,EGJ1500222_transcript_40187,EGJ1500222_transcript_40362,EGJ1500222_transcript_34038,EGJ1500222_transcript_3886,EGJ1500222_transcript_27070,EGJ1500222_transcript_6556,	0.0203800691178543
Biological process	nucleoside phosphate biosynthetic process	GO:1901293	8	0.004371044896304022	1.9041856803370705	20	607	226	13061	EGJ1500222_transcript_870,EGJ1500222_transcript_27699,EGJ1500222_transcript_27849,EGJ1500222_transcript_33297,EGJ1500222_transcript_23468,EGJ1500222_transcript_37611,EGJ1500222_transcript_34534,EGJ1500222_transcript_21845,EGJ1500222_transcript_29570,EGJ1500222_transcript_42530,EGJ1500222_transcript_28226,EGJ1500222_transcript_1569,EGJ1500222_transcript_12219,EGJ1500222_transcript_27906,EGJ1500222…	0.02107219067187546
Biological process	lipid storage	GO:0019915	4	0.0045340006267112765	2.3996692898919068	12	289	226	13061	EGJ1500222_transcript_15213,EGJ1500222_transcript_17845,EGJ1500222_transcript_12110,EGJ1500222_transcript_23239,EGJ1500222_transcript_40362,EGJ1500222_transcript_34038,EGJ1500222_transcript_20073,EGJ1500222_transcript_21371,EGJ1500222_transcript_20251,EGJ1500222_transcript_22895,EGJ1500222_transcript_20237,EGJ1500222_transcript_3886,	0.02180426984375594
Biological process	antigen processing and presentation of exogenous peptide antigen	GO:0002478	5	0.004586055394033006	2.8422312490932833	9	183	226	13061	EGJ1500222_transcript_15213,EGJ1500222_transcript_37425,EGJ1500222_transcript_17845,EGJ1500222_transcript_35402,EGJ1500222_transcript_40105,EGJ1500222_transcript_1758,EGJ1500222_transcript_20073,EGJ1500222_transcript_20237,EGJ1500222_transcript_2153,	0.02202764259554484
Biological process	ear morphogenesis	GO:0042471	6	0.004610542874315393	3.3995314940135346	7	119	226	13061	EGJ1500222_transcript_15213,EGJ1500222_transcript_17845,EGJ1500222_transcript_35436,EGJ1500222_transcript_4856,EGJ1500222_transcript_20073,EGJ1500222_transcript_20237,EGJ1500222_transcript_12870,	0.022118220944060046
Biological process	cell adhesion	GO:0007155	3	0.004666293704619906	1.5846203254353413	34	1240	226	13061	EGJ1500222_transcript_870,EGJ1500222_transcript_26599,EGJ1500222_transcript_29869,EGJ1500222_transcript_15213,EGJ1500222_transcript_809,EGJ1500222_transcript_4703,EGJ1500222_transcript_39865,EGJ1500222_transcript_16744,EGJ1500222_transcript_17845,EGJ1500222_transcript_35436,EGJ1500222_transcript_40187,EGJ1500222_transcript_29154,EGJ1500222_transcript_41471,EGJ1500222_transcript_8821,EGJ1500222_tr…	0.022358375567623913
Biological process	antigen processing and presentation of exogenous antigen	GO:0019884	4	0.004751320971231654	2.8267843401308195	9	184	226	13061	EGJ1500222_transcript_15213,EGJ1500222_transcript_37425,EGJ1500222_transcript_17845,EGJ1500222_transcript_35402,EGJ1500222_transcript_40105,EGJ1500222_transcript_1758,EGJ1500222_transcript_20073,EGJ1500222_transcript_20237,EGJ1500222_transcript_2153,	0.022682794770314908
Biological process	MAPK cascade	GO:0000165	8	0.004922622471681959	1.6387155594961276	30	1058	226	13061	EGJ1500222_transcript_39674,EGJ1500222_transcript_15213,EGJ1500222_transcript_16744,EGJ1500222_transcript_17845,EGJ1500222_transcript_35436,EGJ1500222_transcript_36937,EGJ1500222_transcript_4856,EGJ1500222_transcript_40187,EGJ1500222_transcript_39142,EGJ1500222_transcript_36099,EGJ1500222_transcript_37391,EGJ1500222_transcript_26496,EGJ1500222_transcript_35395,EGJ1500222_transcript_27986,EGJ15002…	0.023443616595440506
Biological process	proteoglycan biosynthetic process	GO:0030166	8	0.004940454609214551	4.5150027654867255	5	64	226	13061	EGJ1500222_transcript_1408,EGJ1500222_transcript_6826,EGJ1500222_transcript_36983,EGJ1500222_transcript_1564,EGJ1500222_transcript_15933,	0.023500055883297784
Biological process	xenobiotic catabolic process	GO:0042178	5	0.005048908530898455	3.343340890806699	7	121	226	13061	EGJ1500222_transcript_870,EGJ1500222_transcript_3827,EGJ1500222_transcript_37638,EGJ1500222_transcript_21845,EGJ1500222_transcript_12219,EGJ1500222_transcript_37707,EGJ1500222_transcript_29483,	0.023986894338452275
Biological process	animal organ regeneration	GO:0031100	5	0.005048908530898455	3.343340890806699	7	121	226	13061	EGJ1500222_transcript_35081,EGJ1500222_transcript_37234,EGJ1500222_transcript_2229,EGJ1500222_transcript_40187,EGJ1500222_transcript_4547,EGJ1500222_transcript_27070,EGJ1500222_transcript_6556,	0.023986894338452275
Biological process	positive regulation of inflammatory response	GO:0050729	8	0.005201480286287863	3.7690457868410925	6	92	226	13061	EGJ1500222_transcript_35081,EGJ1500222_transcript_37234,EGJ1500222_transcript_35436,EGJ1500222_transcript_2229,EGJ1500222_transcript_2463,EGJ1500222_transcript_4547,	0.024652130331513887
Biological process	hexose metabolic process	GO:0019318	7	0.005240463191289901	2.1808315244615124	14	371	226	13061	EGJ1500222_transcript_27699,EGJ1500222_transcript_809,EGJ1500222_transcript_27849,EGJ1500222_transcript_33297,EGJ1500222_transcript_23468,EGJ1500222_transcript_37611,EGJ1500222_transcript_34534,EGJ1500222_transcript_29570,EGJ1500222_transcript_42530,EGJ1500222_transcript_28226,EGJ1500222_transcript_1569,EGJ1500222_transcript_27906,EGJ1500222_transcript_1452,EGJ1500222_transcript_2312,	0.024806963709130145
Biological process	smooth muscle contraction	GO:0006939	6	0.005342707175682526	3.0021836570509133	8	154	226	13061	EGJ1500222_transcript_870,EGJ1500222_transcript_24359,EGJ1500222_transcript_40187,EGJ1500222_transcript_5001,EGJ1500222_transcript_27070,EGJ1500222_transcript_6556,EGJ1500222_transcript_29483,EGJ1500222_transcript_30432,	0.025260525262643375
Biological process	lung development	GO:0030324	5	0.0054822855321278174	2.45448798988622	11	259	226	13061	EGJ1500222_transcript_870,EGJ1500222_transcript_12110,EGJ1500222_transcript_33007,EGJ1500222_transcript_35436,EGJ1500222_transcript_18067,EGJ1500222_transcript_40187,EGJ1500222_transcript_21371,EGJ1500222_transcript_20251,EGJ1500222_transcript_27070,EGJ1500222_transcript_6556,EGJ1500222_transcript_29483,	0.02576543044943803
Biological process	regulation of peptide hormone secretion	GO:0090276	9	0.0054885777920018475	2.5915710940910355	10	223	226	13061	EGJ1500222_transcript_39865,EGJ1500222_transcript_12110,EGJ1500222_transcript_42105,EGJ1500222_transcript_20507,EGJ1500222_transcript_8594,EGJ1500222_transcript_19764,EGJ1500222_transcript_21371,EGJ1500222_transcript_20251,EGJ1500222_transcript_12891,EGJ1500222_transcript_40498,	0.0257641841634113
Biological process	obsolete regulation of cellular component movement	GO:0051270	0	0.005542637516206983	1.5096378972076179	39	1493	226	13061	EGJ1500222_transcript_870,EGJ1500222_transcript_39674,EGJ1500222_transcript_684,EGJ1500222_transcript_15213,EGJ1500222_transcript_27699,EGJ1500222_transcript_809,EGJ1500222_transcript_37425,EGJ1500222_transcript_17845,EGJ1500222_transcript_27849,EGJ1500222_transcript_36317,EGJ1500222_transcript_3827,EGJ1500222_transcript_23468,EGJ1500222_transcript_35436,EGJ1500222_transcript_37611,EGJ1500222_tra…	0.02598690071739527
Biological process	phosphorus metabolic process	GO:0006793	4	0.0057232729710640085	1.2839108114019457	80	3601	226	13061	EGJ1500222_transcript_32837,EGJ1500222_transcript_870,EGJ1500222_transcript_39674,EGJ1500222_transcript_15213,EGJ1500222_transcript_27699,EGJ1500222_transcript_1803,EGJ1500222_transcript_16744,EGJ1500222_transcript_35280,EGJ1500222_transcript_24359,EGJ1500222_transcript_27641,EGJ1500222_transcript_17845,EGJ1500222_transcript_27849,EGJ1500222_transcript_16945,EGJ1500222_transcript_1408,EGJ1500222_…	0.026801834926472572
Biological process	phosphate-containing compound metabolic process	GO:0006796	5	0.0057232729710640085	1.2839108114019457	80	3601	226	13061	EGJ1500222_transcript_32837,EGJ1500222_transcript_870,EGJ1500222_transcript_39674,EGJ1500222_transcript_15213,EGJ1500222_transcript_27699,EGJ1500222_transcript_1803,EGJ1500222_transcript_16744,EGJ1500222_transcript_35280,EGJ1500222_transcript_24359,EGJ1500222_transcript_27641,EGJ1500222_transcript_17845,EGJ1500222_transcript_27849,EGJ1500222_transcript_16945,EGJ1500222_transcript_1408,EGJ1500222_…	0.026801834926472572
Biological process	antigen processing and presentation of peptide antigen	GO:0048002	4	0.00584251362619248	2.7375174662319512	9	190	226	13061	EGJ1500222_transcript_15213,EGJ1500222_transcript_37425,EGJ1500222_transcript_17845,EGJ1500222_transcript_35402,EGJ1500222_transcript_40105,EGJ1500222_transcript_1758,EGJ1500222_transcript_20073,EGJ1500222_transcript_20237,EGJ1500222_transcript_2153,	0.02723041048316756
Biological process	respiratory tube development	GO:0030323	5	0.0059650321664166395	2.4263831655745456	11	262	226	13061	EGJ1500222_transcript_870,EGJ1500222_transcript_12110,EGJ1500222_transcript_33007,EGJ1500222_transcript_35436,EGJ1500222_transcript_18067,EGJ1500222_transcript_40187,EGJ1500222_transcript_21371,EGJ1500222_transcript_20251,EGJ1500222_transcript_27070,EGJ1500222_transcript_6556,EGJ1500222_transcript_29483,	0.02757248397864821
Biological process	regulation of bone resorption	GO:0045124	7	0.006002691753602796	4.312838462554484	5	67	226	13061	EGJ1500222_transcript_15213,EGJ1500222_transcript_17845,EGJ1500222_transcript_4856,EGJ1500222_transcript_20073,EGJ1500222_transcript_20237,	0.027713955229031004
Biological process	pyrimidine nucleotide metabolic process	GO:0006220	9	0.006002691753602796	4.312838462554484	5	67	226	13061	EGJ1500222_transcript_1408,EGJ1500222_transcript_36983,EGJ1500222_transcript_1564,EGJ1500222_transcript_35764,EGJ1500222_transcript_34876,	0.027713955229031004
Biological process	regulation of protein maturation	GO:1903317	9	0.006018868479523598	3.236353982300885	7	125	226	13061	EGJ1500222_transcript_35081,EGJ1500222_transcript_37234,EGJ1500222_transcript_2229,EGJ1500222_transcript_2463,EGJ1500222_transcript_740,EGJ1500222_transcript_4547,EGJ1500222_transcript_6775,	0.027723486818344918
Biological process	regulation of protein processing	GO:0070613	10	0.006018868479523598	3.236353982300885	7	125	226	13061	EGJ1500222_transcript_35081,EGJ1500222_transcript_37234,EGJ1500222_transcript_2229,EGJ1500222_transcript_2463,EGJ1500222_transcript_740,EGJ1500222_transcript_4547,EGJ1500222_transcript_6775,	0.027723486818344918
Biological process	obsolete regulation of cell death	GO:0010941	0	0.006183212977420527	1.3765861260318524	56	2351	226	13061	EGJ1500222_transcript_870,EGJ1500222_transcript_39674,EGJ1500222_transcript_15213,EGJ1500222_transcript_27699,EGJ1500222_transcript_809,EGJ1500222_transcript_33095,EGJ1500222_transcript_39865,EGJ1500222_transcript_35280,EGJ1500222_transcript_37425,EGJ1500222_transcript_17845,EGJ1500222_transcript_27849,EGJ1500222_transcript_23468,EGJ1500222_transcript_35436,EGJ1500222_transcript_37611,EGJ1500222_…	0.02831450324974971
Biological process	glucose metabolic process	GO:0006006	8	0.006324296162465215	2.2096954711087973	13	340	226	13061	EGJ1500222_transcript_27699,EGJ1500222_transcript_27849,EGJ1500222_transcript_33297,EGJ1500222_transcript_23468,EGJ1500222_transcript_37611,EGJ1500222_transcript_34534,EGJ1500222_transcript_29570,EGJ1500222_transcript_42530,EGJ1500222_transcript_28226,EGJ1500222_transcript_1569,EGJ1500222_transcript_27906,EGJ1500222_transcript_1452,EGJ1500222_transcript_2312,	0.02892684472913368
Biological process	biological process involved in interaction with host	GO:0051701	4	0.006480673384313462	2.398914676907664	11	265	226	13061	EGJ1500222_transcript_15213,EGJ1500222_transcript_39865,EGJ1500222_transcript_17845,EGJ1500222_transcript_37828,EGJ1500222_transcript_39142,EGJ1500222_transcript_37725,EGJ1500222_transcript_20073,EGJ1500222_transcript_13957,EGJ1500222_transcript_20237,EGJ1500222_transcript_2315,EGJ1500222_transcript_19429,	0.029573247069648773
Biological process	response to organic cyclic compound	GO:0014070	4	0.0065046181284476035	1.4763074463099275	41	1605	226	13061	EGJ1500222_transcript_870,EGJ1500222_transcript_39674,EGJ1500222_transcript_27699,EGJ1500222_transcript_27849,EGJ1500222_transcript_12110,EGJ1500222_transcript_3827,EGJ1500222_transcript_22170,EGJ1500222_transcript_23468,EGJ1500222_transcript_35436,EGJ1500222_transcript_37611,EGJ1500222_transcript_36937,EGJ1500222_transcript_4856,EGJ1500222_transcript_40187,EGJ1500222_transcript_8821,EGJ1500222_t…	0.029648079613306996
Biological process	regulation of ERBB signaling pathway	GO:1901184	7	0.006553834459724572	2.2887934811180233	12	303	226	13061	EGJ1500222_transcript_15213,EGJ1500222_transcript_37425,EGJ1500222_transcript_17845,EGJ1500222_transcript_35402,EGJ1500222_transcript_40105,EGJ1500222_transcript_1758,EGJ1500222_transcript_740,EGJ1500222_transcript_509,EGJ1500222_transcript_20073,EGJ1500222_transcript_20237,EGJ1500222_transcript_32877,EGJ1500222_transcript_6775,	0.02983779327028719
Biological process	response to cadmium ion	GO:0046686	5	0.006692573266401491	2.889601769911504	8	160	226	13061	EGJ1500222_transcript_27699,EGJ1500222_transcript_27849,EGJ1500222_transcript_23468,EGJ1500222_transcript_37611,EGJ1500222_transcript_29570,EGJ1500222_transcript_28226,EGJ1500222_transcript_1569,EGJ1500222_transcript_27906,	0.030434167087605855
Biological process	purine ribonucleoside triphosphate metabolic process	GO:0009205	10	0.006693925223145714	1.9493345273212532	17	504	226	13061	EGJ1500222_transcript_27699,EGJ1500222_transcript_27849,EGJ1500222_transcript_33297,EGJ1500222_transcript_23468,EGJ1500222_transcript_37611,EGJ1500222_transcript_34534,EGJ1500222_transcript_23893,EGJ1500222_transcript_21845,EGJ1500222_transcript_29570,EGJ1500222_transcript_42530,EGJ1500222_transcript_28226,EGJ1500222_transcript_1569,EGJ1500222_transcript_12219,EGJ1500222_transcript_27906,EGJ15002…	0.03040512393264683
Biological process	glycoprotein metabolic process	GO:0009100	6	0.006713449808765204	2.0542192677096005	15	422	226	13061	EGJ1500222_transcript_809,EGJ1500222_transcript_1408,EGJ1500222_transcript_6826,EGJ1500222_transcript_24523,EGJ1500222_transcript_36983,EGJ1500222_transcript_32545,EGJ1500222_transcript_40362,EGJ1500222_transcript_3737,EGJ1500222_transcript_1564,EGJ1500222_transcript_34038,EGJ1500222_transcript_15933,EGJ1500222_transcript_31196,EGJ1500222_transcript_3886,EGJ1500222_transcript_8982,EGJ1500222_tran…	0.03045859618780426
Biological process	cell-substrate adhesion	GO:0031589	4	0.006729464641931471	2.1180327109298984	14	382	226	13061	EGJ1500222_transcript_15213,EGJ1500222_transcript_17845,EGJ1500222_transcript_40187,EGJ1500222_transcript_8821,EGJ1500222_transcript_39142,EGJ1500222_transcript_20507,EGJ1500222_transcript_37725,EGJ1500222_transcript_20073,EGJ1500222_transcript_13957,EGJ1500222_transcript_20237,EGJ1500222_transcript_27070,EGJ1500222_transcript_6556,EGJ1500222_transcript_19429,EGJ1500222_transcript_2153,	0.030496039882524507
Biological process	symbiont entry into host	GO:0044409	5	0.006833003821792749	3.160501935840708	7	128	226	13061	EGJ1500222_transcript_15213,EGJ1500222_transcript_39865,EGJ1500222_transcript_17845,EGJ1500222_transcript_37828,EGJ1500222_transcript_20073,EGJ1500222_transcript_20237,EGJ1500222_transcript_2315,	0.030929576055096438
Biological process	positive regulation of peptidyl-tyrosine phosphorylation	GO:0050731	11	0.007195473704348254	2.853927673986671	8	162	226	13061	EGJ1500222_transcript_15213,EGJ1500222_transcript_17845,EGJ1500222_transcript_40187,EGJ1500222_transcript_1287,EGJ1500222_transcript_20073,EGJ1500222_transcript_20237,EGJ1500222_transcript_27070,EGJ1500222_transcript_6556,	0.03238375278852725
Biological process	regulation of cytosolic calcium ion concentration	GO:0051480	8	0.007403260421176006	2.4803448668768278	10	233	226	13061	EGJ1500222_transcript_15213,EGJ1500222_transcript_17845,EGJ1500222_transcript_35436,EGJ1500222_transcript_4856,EGJ1500222_transcript_40187,EGJ1500222_transcript_20073,EGJ1500222_transcript_20237,EGJ1500222_transcript_27070,EGJ1500222_transcript_6556,EGJ1500222_transcript_40498,	0.03328078969656811
Biological process	nematode male tail tip morphogenesis	GO:0045138	5	0.007403260421176006	2.4803448668768278	10	233	226	13061	EGJ1500222_transcript_27253,EGJ1500222_transcript_31938,EGJ1500222_transcript_28935,EGJ1500222_transcript_23433,EGJ1500222_transcript_26705,EGJ1500222_transcript_40187,EGJ1500222_transcript_25125,EGJ1500222_transcript_25930,EGJ1500222_transcript_27070,EGJ1500222_transcript_6556,	0.03328078969656811
Biological process	regulation of ERK1 and ERK2 cascade	GO:0070372	9	0.007403260421176006	2.4803448668768278	10	233	226	13061	EGJ1500222_transcript_16744,EGJ1500222_transcript_4856,EGJ1500222_transcript_40187,EGJ1500222_transcript_39142,EGJ1500222_transcript_37391,EGJ1500222_transcript_37725,EGJ1500222_transcript_13957,EGJ1500222_transcript_27070,EGJ1500222_transcript_6556,EGJ1500222_transcript_19429,	0.03328078969656811
Biological process	obsolete organonitrogen compound biosynthetic process	GO:1901566	0	0.007518737681963428	1.4390772821291025	44	1767	226	13061	EGJ1500222_transcript_870,EGJ1500222_transcript_27699,EGJ1500222_transcript_809,EGJ1500222_transcript_27849,EGJ1500222_transcript_1408,EGJ1500222_transcript_3827,EGJ1500222_transcript_23468,EGJ1500222_transcript_37611,EGJ1500222_transcript_6826,EGJ1500222_transcript_24523,EGJ1500222_transcript_36983,EGJ1500222_transcript_36937,EGJ1500222_transcript_32545,EGJ1500222_transcript_40362,EGJ1500222_tra…	0.0335313511378369
Biological process	nucleobase metabolic process	GO:0009112	7	0.008114468259429741	4.013335791543756	5	72	226	13061	EGJ1500222_transcript_870,EGJ1500222_transcript_3827,EGJ1500222_transcript_740,EGJ1500222_transcript_29483,EGJ1500222_transcript_6775,	0.035622062336647435
Biological process	response to pH	GO:0009268	4	0.008114468259429741	4.013335791543756	5	72	226	13061	EGJ1500222_transcript_37425,EGJ1500222_transcript_22170,EGJ1500222_transcript_35402,EGJ1500222_transcript_40105,EGJ1500222_transcript_1758,	0.035622062336647435
Biological process	gastrulation with mouth forming second	GO:0001702	6	0.008114468259429741	4.013335791543756	5	72	226	13061	EGJ1500222_transcript_36317,EGJ1500222_transcript_35436,EGJ1500222_transcript_22592,EGJ1500222_transcript_19927,EGJ1500222_transcript_22663,	0.035622062336647435
Biological process	negative chemotaxis	GO:0050919	5	0.008114468259429741	4.013335791543756	5	72	226	13061	EGJ1500222_transcript_15213,EGJ1500222_transcript_17845,EGJ1500222_transcript_35436,EGJ1500222_transcript_20073,EGJ1500222_transcript_20237,	0.035622062336647435
Biological process	midgut development	GO:0007494	6	0.008114468259429741	4.013335791543756	5	72	226	13061	EGJ1500222_transcript_15213,EGJ1500222_transcript_17845,EGJ1500222_transcript_35436,EGJ1500222_transcript_20073,EGJ1500222_transcript_20237,	0.035622062336647435
Biological process	lymphocyte activation involved in immune response	GO:0002285	6	0.008286326268670985	2.7851583324448232	8	166	226	13061	EGJ1500222_transcript_870,EGJ1500222_transcript_29869,EGJ1500222_transcript_4703,EGJ1500222_transcript_29154,EGJ1500222_transcript_6132,EGJ1500222_transcript_1746,EGJ1500222_transcript_33757,EGJ1500222_transcript_29483,	0.03617441767734255
Biological process	regulation of lymphocyte activation	GO:0051249	7	0.008456376612543504	2.3116814159292036	11	275	226	13061	EGJ1500222_transcript_870,EGJ1500222_transcript_29869,EGJ1500222_transcript_4703,EGJ1500222_transcript_39865,EGJ1500222_transcript_16744,EGJ1500222_transcript_29154,EGJ1500222_transcript_37391,EGJ1500222_transcript_6132,EGJ1500222_transcript_1746,EGJ1500222_transcript_33757,EGJ1500222_transcript_29483,	0.03687580877989281
Biological process	cellular response to metal ion	GO:0071248	5	0.008456376612543504	2.3116814159292036	11	275	226	13061	EGJ1500222_transcript_37425,EGJ1500222_transcript_33297,EGJ1500222_transcript_35436,EGJ1500222_transcript_35402,EGJ1500222_transcript_34534,EGJ1500222_transcript_40105,EGJ1500222_transcript_1758,EGJ1500222_transcript_1452,EGJ1500222_transcript_2312,EGJ1500222_transcript_40498,EGJ1500222_transcript_2153,	0.03687580877989281
Biological process	production of molecular mediator of immune response	GO:0002440	7	0.008596719973475997	2.5748926662577762	9	202	226	13061	EGJ1500222_transcript_27699,EGJ1500222_transcript_27849,EGJ1500222_transcript_23468,EGJ1500222_transcript_35436,EGJ1500222_transcript_37611,EGJ1500222_transcript_29570,EGJ1500222_transcript_28226,EGJ1500222_transcript_1569,EGJ1500222_transcript_27906,	0.037404776052920474
Biological process	cell migration	GO:0016477	4	0.008908029896668723	1.3680115569924944	53	2239	226	13061	EGJ1500222_transcript_870,EGJ1500222_transcript_39674,EGJ1500222_transcript_29869,EGJ1500222_transcript_684,EGJ1500222_transcript_15213,EGJ1500222_transcript_27699,EGJ1500222_transcript_809,EGJ1500222_transcript_4703,EGJ1500222_transcript_39865,EGJ1500222_transcript_37425,EGJ1500222_transcript_17845,EGJ1500222_transcript_27849,EGJ1500222_transcript_36317,EGJ1500222_transcript_3827,EGJ1500222_tran…	0.0384611532571554
Biological process	lung alveolus development	GO:0048286	4	0.008924520314921969	3.3665263338774807	6	103	226	13061	EGJ1500222_transcript_870,EGJ1500222_transcript_35436,EGJ1500222_transcript_40187,EGJ1500222_transcript_27070,EGJ1500222_transcript_6556,EGJ1500222_transcript_29483,	0.0384900552330718
Biological process	response to peptide hormone	GO:0043434	5	0.008950486268310187	1.7512737999463663	21	693	226	13061	EGJ1500222_transcript_39674,EGJ1500222_transcript_33095,EGJ1500222_transcript_12110,EGJ1500222_transcript_33297,EGJ1500222_transcript_34534,EGJ1500222_transcript_34301,EGJ1500222_transcript_2420,EGJ1500222_transcript_4856,EGJ1500222_transcript_40187,EGJ1500222_transcript_32984,EGJ1500222_transcript_41861,EGJ1500222_transcript_36899,EGJ1500222_transcript_1983,EGJ1500222_transcript_21371,EGJ1500222…	0.038559715513367024
Biological process	ribonucleoside triphosphate metabolic process	GO:0009199	9	0.009003840683133424	1.8893550034036761	17	520	226	13061	EGJ1500222_transcript_27699,EGJ1500222_transcript_27849,EGJ1500222_transcript_33297,EGJ1500222_transcript_23468,EGJ1500222_transcript_37611,EGJ1500222_transcript_34534,EGJ1500222_transcript_23893,EGJ1500222_transcript_21845,EGJ1500222_transcript_29570,EGJ1500222_transcript_42530,EGJ1500222_transcript_28226,EGJ1500222_transcript_1569,EGJ1500222_transcript_12219,EGJ1500222_transcript_27906,EGJ15002…	0.03874708657615687
Biological process	regulation of immune effector process	GO:0002697	5	0.00913449390920229	2.1103833151039075	13	356	226	13061	EGJ1500222_transcript_27699,EGJ1500222_transcript_39865,EGJ1500222_transcript_16744,EGJ1500222_transcript_27849,EGJ1500222_transcript_23468,EGJ1500222_transcript_35436,EGJ1500222_transcript_37611,EGJ1500222_transcript_34750,EGJ1500222_transcript_29570,EGJ1500222_transcript_28226,EGJ1500222_transcript_37391,EGJ1500222_transcript_1569,EGJ1500222_transcript_27906,	0.039266331038573084
Biological process	regulation of mitochondrion organization	GO:0010821	7	0.009418400974103736	2.537211310166199	9	205	226	13061	EGJ1500222_transcript_12110,EGJ1500222_transcript_31491,EGJ1500222_transcript_40187,EGJ1500222_transcript_1287,EGJ1500222_transcript_21371,EGJ1500222_transcript_20251,EGJ1500222_transcript_27070,EGJ1500222_transcript_6556,EGJ1500222_transcript_40258,	0.040266482510613245
Biological process	endoderm development	GO:0007492	5	0.009496875647141856	2.7196251952108277	8	170	226	13061	EGJ1500222_transcript_15213,EGJ1500222_transcript_17845,EGJ1500222_transcript_36317,EGJ1500222_transcript_22592,EGJ1500222_transcript_19927,EGJ1500222_transcript_20073,EGJ1500222_transcript_20237,EGJ1500222_transcript_22663,	0.04055785262784821
Biological process	bone resorption	GO:0045453	6	0.009602939067426375	3.852802359882006	5	75	226	13061	EGJ1500222_transcript_15213,EGJ1500222_transcript_17845,EGJ1500222_transcript_4856,EGJ1500222_transcript_20073,EGJ1500222_transcript_20237,	0.040966284034656054
Biological process	regulation of bone remodeling	GO:0046850	6	0.009602939067426375	3.852802359882006	5	75	226	13061	EGJ1500222_transcript_15213,EGJ1500222_transcript_17845,EGJ1500222_transcript_4856,EGJ1500222_transcript_20073,EGJ1500222_transcript_20237,	0.040966284034656054
Biological process	protein O-linked glycosylation	GO:0006493	8	0.009602939067426375	3.852802359882006	5	75	226	13061	EGJ1500222_transcript_24523,EGJ1500222_transcript_32545,EGJ1500222_transcript_3737,EGJ1500222_transcript_31196,EGJ1500222_transcript_21760,	0.040966284034656054
Biological process	response to nutrient levels	GO:0031667	3	0.009754040817337994	1.5895648243128118	28	1018	226	13061	EGJ1500222_transcript_870,EGJ1500222_transcript_39674,EGJ1500222_transcript_33095,EGJ1500222_transcript_12110,EGJ1500222_transcript_34301,EGJ1500222_transcript_2420,EGJ1500222_transcript_36937,EGJ1500222_transcript_42530,EGJ1500222_transcript_32984,EGJ1500222_transcript_36099,EGJ1500222_transcript_41861,EGJ1500222_transcript_26496,EGJ1500222_transcript_27986,EGJ1500222_transcript_24456,EGJ1500222…	0.04147578611614825
Biological process	peptide hormone secretion	GO:0030072	9	0.009798453393671247	2.3782730616555594	10	243	226	13061	EGJ1500222_transcript_39865,EGJ1500222_transcript_12110,EGJ1500222_transcript_42105,EGJ1500222_transcript_20507,EGJ1500222_transcript_8594,EGJ1500222_transcript_19764,EGJ1500222_transcript_21371,EGJ1500222_transcript_20251,EGJ1500222_transcript_12891,EGJ1500222_transcript_40498,	0.04161959284728036
Biological process	negative regulation of cytokine production	GO:0001818	10	0.009819101489756843	2.703720954303162	8	171	226	13061	EGJ1500222_transcript_34750,EGJ1500222_transcript_40187,EGJ1500222_transcript_39142,EGJ1500222_transcript_37725,EGJ1500222_transcript_13957,EGJ1500222_transcript_27070,EGJ1500222_transcript_6556,EGJ1500222_transcript_19429,	0.04166225675297477
Biological process	response to endoplasmic reticulum stress	GO:0034976	5	0.009845835971877381	1.7646423022360331	20	655	226	13061	EGJ1500222_transcript_1408,EGJ1500222_transcript_36983,EGJ1500222_transcript_36937,EGJ1500222_transcript_36099,EGJ1500222_transcript_26496,EGJ1500222_transcript_1564,EGJ1500222_transcript_27986,EGJ1500222_transcript_24456,EGJ1500222_transcript_24437,EGJ1500222_transcript_24683,EGJ1500222_transcript_509,EGJ1500222_transcript_25759,EGJ1500222_transcript_35794,EGJ1500222_transcript_32030,EGJ1500222_…	0.041730625170988384
Biological process	obsolete response to extracellular stimulus	GO:0009991	0	0.010126191615918767	1.5848942126840768	28	1021	226	13061	EGJ1500222_transcript_870,EGJ1500222_transcript_39674,EGJ1500222_transcript_33095,EGJ1500222_transcript_12110,EGJ1500222_transcript_34301,EGJ1500222_transcript_2420,EGJ1500222_transcript_36937,EGJ1500222_transcript_42530,EGJ1500222_transcript_32984,EGJ1500222_transcript_36099,EGJ1500222_transcript_41861,EGJ1500222_transcript_26496,EGJ1500222_transcript_27986,EGJ1500222_transcript_24456,EGJ1500222…	0.042325326445686
Biological process	apoptotic nuclear changes	GO:0030262	7	0.0102054918711042	3.271247286692269	6	106	226	13061	EGJ1500222_transcript_1818,EGJ1500222_transcript_2711,EGJ1500222_transcript_35152,EGJ1500222_transcript_1302,EGJ1500222_transcript_32071,EGJ1500222_transcript_971,	0.042611453306661426
Biological process	cellular component disassembly involved in execution phase of apoptosis	GO:0006921	6	0.0102054918711042	3.271247286692269	6	106	226	13061	EGJ1500222_transcript_1818,EGJ1500222_transcript_2711,EGJ1500222_transcript_35152,EGJ1500222_transcript_1302,EGJ1500222_transcript_32071,EGJ1500222_transcript_971,	0.042611453306661426
Biological process	ketone metabolic process	GO:0042180	4	0.01035028590048892	2.246333531379968	11	283	226	13061	EGJ1500222_transcript_27699,EGJ1500222_transcript_27849,EGJ1500222_transcript_12110,EGJ1500222_transcript_23468,EGJ1500222_transcript_37611,EGJ1500222_transcript_29570,EGJ1500222_transcript_28226,EGJ1500222_transcript_1569,EGJ1500222_transcript_27906,EGJ1500222_transcript_21371,EGJ1500222_transcript_20251,	0.04312436193321417
Biological process	regulation of proteolysis	GO:0030162	8	0.010470918775713711	1.5971186855191528	27	977	226	13061	EGJ1500222_transcript_39674,EGJ1500222_transcript_35081,EGJ1500222_transcript_27699,EGJ1500222_transcript_37234,EGJ1500222_transcript_37425,EGJ1500222_transcript_27849,EGJ1500222_transcript_23468,EGJ1500222_transcript_37611,EGJ1500222_transcript_2229,EGJ1500222_transcript_35402,EGJ1500222_transcript_2463,EGJ1500222_transcript_29570,EGJ1500222_transcript_39142,EGJ1500222_transcript_40105,EGJ150022…	0.043580762573918616
Biological process	positive regulation of hemopoiesis	GO:1903708	8	0.010528599814110362	2.9103902718533137	7	139	226	13061	EGJ1500222_transcript_870,EGJ1500222_transcript_16744,EGJ1500222_transcript_40187,EGJ1500222_transcript_37391,EGJ1500222_transcript_27070,EGJ1500222_transcript_6556,EGJ1500222_transcript_29483,	0.04377446420067684
Biological process	regulation of leukocyte activation	GO:0002694	6	0.010850114943370515	2.140445755490003	12	324	226	13061	EGJ1500222_transcript_870,EGJ1500222_transcript_29869,EGJ1500222_transcript_4703,EGJ1500222_transcript_39865,EGJ1500222_transcript_16744,EGJ1500222_transcript_35436,EGJ1500222_transcript_29154,EGJ1500222_transcript_37391,EGJ1500222_transcript_6132,EGJ1500222_transcript_1746,EGJ1500222_transcript_33757,EGJ1500222_transcript_29483,	0.04492107651475527
Biological process	camera-type eye morphogenesis	GO:0048593	7	0.010918233176633096	2.4768015170670035	9	210	226	13061	EGJ1500222_transcript_36317,EGJ1500222_transcript_35436,EGJ1500222_transcript_22592,EGJ1500222_transcript_14914,EGJ1500222_transcript_40187,EGJ1500222_transcript_19927,EGJ1500222_transcript_22663,EGJ1500222_transcript_27070,EGJ1500222_transcript_6556,	0.04515551384314888
Biological process	monosaccharide metabolic process	GO:0005996	6	0.010933439563156844	1.9977493717906698	14	405	226	13061	EGJ1500222_transcript_27699,EGJ1500222_transcript_809,EGJ1500222_transcript_27849,EGJ1500222_transcript_33297,EGJ1500222_transcript_23468,EGJ1500222_transcript_37611,EGJ1500222_transcript_34534,EGJ1500222_transcript_29570,EGJ1500222_transcript_42530,EGJ1500222_transcript_28226,EGJ1500222_transcript_1569,EGJ1500222_transcript_27906,EGJ1500222_transcript_1452,EGJ1500222_transcript_2312,	0.04517085598700656
Biological process	obsolete regulation of cysteine-type endopeptidase activity involved in apoptotic process	GO:0043281	0	0.011799069317305344	2.3116814159292036	10	250	226	13061	EGJ1500222_transcript_39674,EGJ1500222_transcript_27699,EGJ1500222_transcript_27849,EGJ1500222_transcript_23468,EGJ1500222_transcript_37611,EGJ1500222_transcript_29570,EGJ1500222_transcript_28226,EGJ1500222_transcript_19764,EGJ1500222_transcript_1569,EGJ1500222_transcript_27906,	0.04823989942527856
Biological process	response to bronchodilator	GO:0097366	4	0.011865942251164108	3.657723759381651	5	79	226	13061	EGJ1500222_transcript_15213,EGJ1500222_transcript_17845,EGJ1500222_transcript_3827,EGJ1500222_transcript_20073,EGJ1500222_transcript_20237,	0.048462876408340724
Biological process	glomerulus development	GO:0032835	4	0.012618188740867176	2.8093350540806292	7	144	226	13061	EGJ1500222_transcript_36317,EGJ1500222_transcript_22592,EGJ1500222_transcript_21845,EGJ1500222_transcript_19927,EGJ1500222_transcript_12219,EGJ1500222_transcript_37707,EGJ1500222_transcript_22663,	0.05116291389356773
Biological process	response to ionizing radiation	GO:0010212	5	0.012854024366338423	2.177097223905928	11	292	226	13061	EGJ1500222_transcript_32849,EGJ1500222_transcript_1822,EGJ1500222_transcript_39674,EGJ1500222_transcript_36128,EGJ1500222_transcript_32560,EGJ1500222_transcript_2072,EGJ1500222_transcript_32730,EGJ1500222_transcript_28411,EGJ1500222_transcript_1796,EGJ1500222_transcript_1739,EGJ1500222_transcript_32052,	0.052065424469426455
Biological process	mesoderm development	GO:0007498	5	0.013109856968459233	2.0141996251393866	13	373	226	13061	EGJ1500222_transcript_15213,EGJ1500222_transcript_27699,EGJ1500222_transcript_17845,EGJ1500222_transcript_27849,EGJ1500222_transcript_23468,EGJ1500222_transcript_35436,EGJ1500222_transcript_37611,EGJ1500222_transcript_29570,EGJ1500222_transcript_28226,EGJ1500222_transcript_1569,EGJ1500222_transcript_20073,EGJ1500222_transcript_27906,EGJ1500222_transcript_20237,	0.053046990761149666
Biological process	B cell activation	GO:0042113	6	0.013310776934026824	2.3969046939358103	9	217	226	13061	EGJ1500222_transcript_870,EGJ1500222_transcript_29869,EGJ1500222_transcript_4703,EGJ1500222_transcript_4856,EGJ1500222_transcript_29154,EGJ1500222_transcript_6132,EGJ1500222_transcript_1746,EGJ1500222_transcript_33757,EGJ1500222_transcript_29483,	0.053804570549168096
Biological process	embryonic cranial skeleton morphogenesis	GO:0048701	7	0.013783761168048247	3.523904597453054	5	82	226	13061	EGJ1500222_transcript_36317,EGJ1500222_transcript_35436,EGJ1500222_transcript_22592,EGJ1500222_transcript_19927,EGJ1500222_transcript_22663,	0.055545023209499035
Biological process	obsolete cellular response to extracellular stimulus	GO:0031668	0	0.014081269571732391	1.7993857175273107	17	546	226	13061	EGJ1500222_transcript_12110,EGJ1500222_transcript_36937,EGJ1500222_transcript_42530,EGJ1500222_transcript_36099,EGJ1500222_transcript_26496,EGJ1500222_transcript_27986,EGJ1500222_transcript_24456,EGJ1500222_transcript_24437,EGJ1500222_transcript_24683,EGJ1500222_transcript_25759,EGJ1500222_transcript_35794,EGJ1500222_transcript_21371,EGJ1500222_transcript_32030,EGJ1500222_transcript_20251,EGJ1500…	0.05633941766531218
Biological process	cellular response to virus	GO:0098586	7	0.014251869531497596	3.041686073591057	6	114	226	13061	EGJ1500222_transcript_29869,EGJ1500222_transcript_4703,EGJ1500222_transcript_29154,EGJ1500222_transcript_6132,EGJ1500222_transcript_1746,EGJ1500222_transcript_33757,	0.05696398310198785
Biological process	response to UV	GO:0009411	6	0.01480829614101864	2.231352718078382	10	259	226	13061	EGJ1500222_transcript_32849,EGJ1500222_transcript_1822,EGJ1500222_transcript_36128,EGJ1500222_transcript_32560,EGJ1500222_transcript_2072,EGJ1500222_transcript_32730,EGJ1500222_transcript_28411,EGJ1500222_transcript_1796,EGJ1500222_transcript_1739,EGJ1500222_transcript_32052,	0.058065664209642945
Biological process	negative regulation of hydrolase activity	GO:0051346	6	0.015089618625197754	1.9770959478341872	13	380	226	13061	EGJ1500222_transcript_39674,EGJ1500222_transcript_27699,EGJ1500222_transcript_27849,EGJ1500222_transcript_23468,EGJ1500222_transcript_37611,EGJ1500222_transcript_8809,EGJ1500222_transcript_29570,EGJ1500222_transcript_28226,EGJ1500222_transcript_20507,EGJ1500222_transcript_1569,EGJ1500222_transcript_27906,EGJ1500222_transcript_31173,EGJ1500222_transcript_1078,	0.059050907946615515
Biological process	cerebellar Purkinje cell layer development	GO:0021680	4	0.015172096373464505	3.4400021070375053	5	84	226	13061	EGJ1500222_transcript_809,EGJ1500222_transcript_36317,EGJ1500222_transcript_22592,EGJ1500222_transcript_19927,EGJ1500222_transcript_22663,	0.0593145936829274
Biological process	integrin-mediated signaling pathway	GO:0007229	7	0.015416161335793821	2.9892432102532807	6	116	226	13061	EGJ1500222_transcript_15213,EGJ1500222_transcript_17845,EGJ1500222_transcript_509,EGJ1500222_transcript_20073,EGJ1500222_transcript_20237,EGJ1500222_transcript_32877,	0.06020884481941742
Biological process	glycoprotein biosynthetic process	GO:0009101	7	0.01570912830306148	2.033737316066748	12	341	226	13061	EGJ1500222_transcript_809,EGJ1500222_transcript_1408,EGJ1500222_transcript_6826,EGJ1500222_transcript_24523,EGJ1500222_transcript_36983,EGJ1500222_transcript_32545,EGJ1500222_transcript_3737,EGJ1500222_transcript_1564,EGJ1500222_transcript_15933,EGJ1500222_transcript_31196,EGJ1500222_transcript_8982,EGJ1500222_transcript_21760,	0.06129212026090225
Biological process	epiboly involved in wound healing	GO:0090505	8	0.01590009975175055	3.3995314940135346	5	85	226	13061	EGJ1500222_transcript_15213,EGJ1500222_transcript_17845,EGJ1500222_transcript_21395,EGJ1500222_transcript_20073,EGJ1500222_transcript_20237,	0.0618529623016118
Biological process	epiboly	GO:0090504	7	0.01590009975175055	3.3995314940135346	5	85	226	13061	EGJ1500222_transcript_15213,EGJ1500222_transcript_17845,EGJ1500222_transcript_21395,EGJ1500222_transcript_20073,EGJ1500222_transcript_20237,	0.0618529623016118
Biological process	wound healing, spreading of cells	GO:0044319	5	0.01590009975175055	3.3995314940135346	5	85	226	13061	EGJ1500222_transcript_15213,EGJ1500222_transcript_17845,EGJ1500222_transcript_21395,EGJ1500222_transcript_20073,EGJ1500222_transcript_20237,	0.0618529623016118
Biological process	placenta development	GO:0001890	5	0.016024297589441017	2.679100978725898	7	151	226	13061	EGJ1500222_transcript_870,EGJ1500222_transcript_15213,EGJ1500222_transcript_17845,EGJ1500222_transcript_20073,EGJ1500222_transcript_20237,EGJ1500222_transcript_2315,EGJ1500222_transcript_29483,	0.06215149578372533
Biological process	ERBB signaling pathway	GO:0038127	9	0.0160588576727001	1.9037376366475793	14	425	226	13061	EGJ1500222_transcript_15213,EGJ1500222_transcript_35280,EGJ1500222_transcript_37425,EGJ1500222_transcript_17845,EGJ1500222_transcript_35402,EGJ1500222_transcript_40105,EGJ1500222_transcript_1758,EGJ1500222_transcript_740,EGJ1500222_transcript_509,EGJ1500222_transcript_1287,EGJ1500222_transcript_20073,EGJ1500222_transcript_20237,EGJ1500222_transcript_32877,EGJ1500222_transcript_6775,	0.06222411419727682
Biological process	obsolete regulation of neuron death	GO:1901214	0	0.01636117452465924	1.7050445226185897	19	644	226	13061	EGJ1500222_transcript_27699,EGJ1500222_transcript_35280,EGJ1500222_transcript_37425,EGJ1500222_transcript_27849,EGJ1500222_transcript_23468,EGJ1500222_transcript_35436,EGJ1500222_transcript_37611,EGJ1500222_transcript_35402,EGJ1500222_transcript_40187,EGJ1500222_transcript_29570,EGJ1500222_transcript_40105,EGJ1500222_transcript_28226,EGJ1500222_transcript_1569,EGJ1500222_transcript_1758,EGJ150022…	0.0632085100367612
Biological process	obsolete coenzyme biosynthetic process	GO:0009108	0	0.01649932682674704	2.311681415929203	9	225	226	13061	EGJ1500222_transcript_27699,EGJ1500222_transcript_27849,EGJ1500222_transcript_23468,EGJ1500222_transcript_37611,EGJ1500222_transcript_29570,EGJ1500222_transcript_42530,EGJ1500222_transcript_28226,EGJ1500222_transcript_1569,EGJ1500222_transcript_27906,	0.0636796219079461
Biological process	nephron epithelium development	GO:0072009	7	0.017106791722431014	2.644080050899416	7	153	226	13061	EGJ1500222_transcript_36317,EGJ1500222_transcript_22592,EGJ1500222_transcript_21845,EGJ1500222_transcript_19927,EGJ1500222_transcript_12219,EGJ1500222_transcript_37707,EGJ1500222_transcript_22663,	0.06576573843192901
Biological process	epithelial structure maintenance	GO:0010669	6	0.01728384181720566	2.913884137725887	6	119	226	13061	EGJ1500222_transcript_15213,EGJ1500222_transcript_17845,EGJ1500222_transcript_509,EGJ1500222_transcript_20073,EGJ1500222_transcript_20237,EGJ1500222_transcript_32877,	0.06638144134877912
Biological process	lymphocyte activation	GO:0046649	5	0.01757703522376064	1.7920010976195377	16	516	226	13061	EGJ1500222_transcript_870,EGJ1500222_transcript_29869,EGJ1500222_transcript_15213,EGJ1500222_transcript_4703,EGJ1500222_transcript_39865,EGJ1500222_transcript_16744,EGJ1500222_transcript_17845,EGJ1500222_transcript_4856,EGJ1500222_transcript_29154,EGJ1500222_transcript_37391,EGJ1500222_transcript_6132,EGJ1500222_transcript_1746,EGJ1500222_transcript_20073,EGJ1500222_transcript_20237,EGJ1500222_tr…	0.06502840997566436
Biological process	obsolete coenzyme metabolic process	GO:0006732	0	0.017624178213277886	1.9363310829303895	13	388	226	13061	EGJ1500222_transcript_27699,EGJ1500222_transcript_27641,EGJ1500222_transcript_27849,EGJ1500222_transcript_23468,EGJ1500222_transcript_22135,EGJ1500222_transcript_37611,EGJ1500222_transcript_17121,EGJ1500222_transcript_29570,EGJ1500222_transcript_42530,EGJ1500222_transcript_28226,EGJ1500222_transcript_1569,EGJ1500222_transcript_28839,EGJ1500222_transcript_27906,	0.06514148278454263
Biological process	lymphocyte differentiation	GO:0030098	7	0.018018207574896694	2.0707243953763226	11	307	226	13061	EGJ1500222_transcript_870,EGJ1500222_transcript_29869,EGJ1500222_transcript_4703,EGJ1500222_transcript_16744,EGJ1500222_transcript_4856,EGJ1500222_transcript_29154,EGJ1500222_transcript_37391,EGJ1500222_transcript_6132,EGJ1500222_transcript_1746,EGJ1500222_transcript_33757,EGJ1500222_transcript_29483,	0.06628608385933438
Biological process	regulation of response to wounding	GO:1903034	6	0.01813124352536355	1.9928288068355204	12	348	226	13061	EGJ1500222_transcript_35081,EGJ1500222_transcript_37234,EGJ1500222_transcript_39865,EGJ1500222_transcript_37638,EGJ1500222_transcript_2229,EGJ1500222_transcript_2463,EGJ1500222_transcript_8821,EGJ1500222_transcript_41227,EGJ1500222_transcript_28693,EGJ1500222_transcript_6129,EGJ1500222_transcript_1305,EGJ1500222_transcript_4547,	0.06663952835468044
Biological process	regulation of alcohol biosynthetic process	GO:1902930	7	0.018222848408767423	3.2836383748994367	5	88	226	13061	EGJ1500222_transcript_12110,EGJ1500222_transcript_4856,EGJ1500222_transcript_40939,EGJ1500222_transcript_21371,EGJ1500222_transcript_20251,	0.06691361812901608
Biological process	obsolete cellular response to inorganic substance	GO:0071241	0	0.018809061231449653	2.057321648480683	11	309	226	13061	EGJ1500222_transcript_37425,EGJ1500222_transcript_33297,EGJ1500222_transcript_35436,EGJ1500222_transcript_35402,EGJ1500222_transcript_34534,EGJ1500222_transcript_40105,EGJ1500222_transcript_1758,EGJ1500222_transcript_1452,EGJ1500222_transcript_2312,EGJ1500222_transcript_40498,EGJ1500222_transcript_2153,	0.06900168214599971
Biological process	proximal/distal pattern formation	GO:0009954	5	0.019044242304343095	3.2467435616983193	5	89	226	13061	EGJ1500222_transcript_36317,EGJ1500222_transcript_22592,EGJ1500222_transcript_19927,EGJ1500222_transcript_2824,EGJ1500222_transcript_22663,	0.0694107866546976
Biological process	mononuclear cell differentiation	GO:1903131	6	0.019635811005356052	1.9701830249396621	12	352	226	13061	EGJ1500222_transcript_870,EGJ1500222_transcript_29869,EGJ1500222_transcript_4703,EGJ1500222_transcript_16744,EGJ1500222_transcript_4856,EGJ1500222_transcript_29154,EGJ1500222_transcript_37391,EGJ1500222_transcript_6132,EGJ1500222_transcript_1746,EGJ1500222_transcript_33757,EGJ1500222_transcript_40498,EGJ1500222_transcript_29483,	0.07150055740504534
Biological process	multicellular organismal-level homeostasis	GO:0048871	3	0.019880191559905724	1.4871065009304991	29	1127	226	13061	EGJ1500222_transcript_870,EGJ1500222_transcript_15213,EGJ1500222_transcript_27699,EGJ1500222_transcript_2982,EGJ1500222_transcript_17845,EGJ1500222_transcript_27849,EGJ1500222_transcript_23468,EGJ1500222_transcript_33007,EGJ1500222_transcript_37611,EGJ1500222_transcript_18067,EGJ1500222_transcript_4856,EGJ1500222_transcript_40187,EGJ1500222_transcript_21845,EGJ1500222_transcript_29570,EGJ1500222_…	0.07232340059154592
Biological process	response to wounding	GO:0009611	4	0.020078941903197922	1.5270253255629902	26	984	226	13061	EGJ1500222_transcript_15213,EGJ1500222_transcript_35081,EGJ1500222_transcript_37234,EGJ1500222_transcript_809,EGJ1500222_transcript_39865,EGJ1500222_transcript_17845,EGJ1500222_transcript_3827,EGJ1500222_transcript_37638,EGJ1500222_transcript_35436,EGJ1500222_transcript_2229,EGJ1500222_transcript_2463,EGJ1500222_transcript_8821,EGJ1500222_transcript_3149,EGJ1500222_transcript_41227,EGJ1500222_tra…	0.07284410225084455
Biological process	cellular response to external stimulus	GO:0071496	4	0.020331343460208595	1.6942290507624456	18	614	226	13061	EGJ1500222_transcript_12110,EGJ1500222_transcript_36937,EGJ1500222_transcript_42530,EGJ1500222_transcript_36099,EGJ1500222_transcript_26496,EGJ1500222_transcript_27986,EGJ1500222_transcript_24456,EGJ1500222_transcript_24437,EGJ1500222_transcript_24683,EGJ1500222_transcript_25759,EGJ1500222_transcript_35794,EGJ1500222_transcript_21371,EGJ1500222_transcript_32030,EGJ1500222_transcript_20251,EGJ1500…	0.07369174211730588
Biological process	male anatomical structure morphogenesis	GO:0090598	4	0.02058174204290386	2.1169243735615417	10	273	226	13061	EGJ1500222_transcript_27253,EGJ1500222_transcript_31938,EGJ1500222_transcript_28935,EGJ1500222_transcript_23433,EGJ1500222_transcript_26705,EGJ1500222_transcript_40187,EGJ1500222_transcript_25125,EGJ1500222_transcript_25930,EGJ1500222_transcript_27070,EGJ1500222_transcript_6556,	0.07418868301520117
Biological process	regulation of cell activation	GO:0050865	5	0.02123191982833983	1.9480461370189917	12	356	226	13061	EGJ1500222_transcript_870,EGJ1500222_transcript_29869,EGJ1500222_transcript_4703,EGJ1500222_transcript_39865,EGJ1500222_transcript_16744,EGJ1500222_transcript_35436,EGJ1500222_transcript_29154,EGJ1500222_transcript_37391,EGJ1500222_transcript_6132,EGJ1500222_transcript_1746,EGJ1500222_transcript_33757,EGJ1500222_transcript_29483,	0.07618284292744035
Biological process	positive regulation of fibroblast proliferation	GO:0048146	7	0.02165340634686652	3.1408714890342435	5	92	226	13061	EGJ1500222_transcript_35436,EGJ1500222_transcript_39142,EGJ1500222_transcript_37725,EGJ1500222_transcript_13957,EGJ1500222_transcript_19429,	0.07762430067229796
Biological process	protein homotetramerization	GO:0051289	9	0.02195499335236517	2.512697191227395	7	161	226	13061	EGJ1500222_transcript_3827,EGJ1500222_transcript_33297,EGJ1500222_transcript_34534,EGJ1500222_transcript_740,EGJ1500222_transcript_1452,EGJ1500222_transcript_2312,EGJ1500222_transcript_6775,	0.07863369998308364
Biological process	regulation of epithelial cell differentiation	GO:0030856	6	0.02195499335236517	2.512697191227395	7	161	226	13061	EGJ1500222_transcript_36317,EGJ1500222_transcript_22592,EGJ1500222_transcript_40187,EGJ1500222_transcript_19927,EGJ1500222_transcript_22663,EGJ1500222_transcript_27070,EGJ1500222_transcript_6556,	0.07863369998308364
Biological process	positive regulation of cytosolic calcium ion concentration	GO:0007204	4	0.022498241531861196	2.086355068528162	10	277	226	13061	EGJ1500222_transcript_15213,EGJ1500222_transcript_17845,EGJ1500222_transcript_35436,EGJ1500222_transcript_4856,EGJ1500222_transcript_40187,EGJ1500222_transcript_20073,EGJ1500222_transcript_20237,EGJ1500222_transcript_27070,EGJ1500222_transcript_6556,EGJ1500222_transcript_40498,	0.08028664030761365
Biological process	regulation of vulval development	GO:0040028	5	0.022498241531861196	2.086355068528162	10	277	226	13061	EGJ1500222_transcript_15213,EGJ1500222_transcript_17845,EGJ1500222_transcript_36317,EGJ1500222_transcript_22592,EGJ1500222_transcript_19927,EGJ1500222_transcript_509,EGJ1500222_transcript_20073,EGJ1500222_transcript_20237,EGJ1500222_transcript_22663,EGJ1500222_transcript_32877,	0.08028664030761365
Biological process	cell motility	GO:0048870	3	0.02269832608866862	1.3006275482404226	53	2355	226	13061	EGJ1500222_transcript_870,EGJ1500222_transcript_39674,EGJ1500222_transcript_29869,EGJ1500222_transcript_684,EGJ1500222_transcript_15213,EGJ1500222_transcript_27699,EGJ1500222_transcript_809,EGJ1500222_transcript_4703,EGJ1500222_transcript_39865,EGJ1500222_transcript_37425,EGJ1500222_transcript_17845,EGJ1500222_transcript_27849,EGJ1500222_transcript_36317,EGJ1500222_transcript_3827,EGJ1500222_tran…	0.08085378350170354
Biological process	antigen processing and presentation	GO:0019882	3	0.023375301130555748	2.176269115414522	9	239	226	13061	EGJ1500222_transcript_15213,EGJ1500222_transcript_37425,EGJ1500222_transcript_17845,EGJ1500222_transcript_35402,EGJ1500222_transcript_40105,EGJ1500222_transcript_1758,EGJ1500222_transcript_20073,EGJ1500222_transcript_20237,EGJ1500222_transcript_2153,	0.0831898171575666
Biological process	regulation of locomotion	GO:0040012	4	0.0238062332119926	1.3537453913695838	42	1793	226	13061	EGJ1500222_transcript_870,EGJ1500222_transcript_39674,EGJ1500222_transcript_684,EGJ1500222_transcript_15213,EGJ1500222_transcript_27699,EGJ1500222_transcript_24359,EGJ1500222_transcript_37425,EGJ1500222_transcript_17845,EGJ1500222_transcript_27849,EGJ1500222_transcript_36317,EGJ1500222_transcript_3827,EGJ1500222_transcript_23468,EGJ1500222_transcript_35436,EGJ1500222_transcript_37611,EGJ1500222_t…	0.08418964022494953
Biological process	xenobiotic transport	GO:0042908	5	0.023807632200063877	2.7090016592920354	6	128	226	13061	EGJ1500222_transcript_24359,EGJ1500222_transcript_23239,EGJ1500222_transcript_24989,EGJ1500222_transcript_24912,EGJ1500222_transcript_20507,EGJ1500222_transcript_22895,	0.08411887312414656
Biological process	kidney epithelium development	GO:0072073	6	0.02470503325315121	2.451783319924913	7	165	226	13061	EGJ1500222_transcript_36317,EGJ1500222_transcript_22592,EGJ1500222_transcript_21845,EGJ1500222_transcript_19927,EGJ1500222_transcript_12219,EGJ1500222_transcript_37707,EGJ1500222_transcript_22663,	0.08689890389582014
[truncated: 48 more rows]

## Sheet: Cluster_3_KEGG
Term Name	MainClass	GeneHitsInSelectedSet	AllGenesInSelectedSet	GeneHitsInBackground	AllGenesInBackground	p-value	enrichFactor	GeneListInSelectedSets	corrected p-value(BH method)
[truncated: 96 more rows]
