# Supplementary material for: Characterization of the full-length transcriptome of female Eucoleus annulatus and comparative transcriptomic analysis of its head, middle, and tail body sections
Source: Parasit Vectors. 2026 Apr 6;19:209. doi: 10.1186/s13071-026-07388-z (PMC13170309; doi:10.1186/s13071-026-07388-z)
Supplement: Supplementary file 12 — Additional file 12: Table S11. Complete GO and KEGG enrichment results for Mfuzz Cluster 5 (middle-enriched transcripts; corresponding to Fig. 4). [file 13071_2026_7388_MOESM12_ESM.xlsx]

## Sheet: Cluster_5 description
Cluster_5 description
EGJ1500222_transcript_26555	Leucine rich repeat C-terminal domain(lron-7)
EGJ1500222_transcript_17682	WD40 repeats(WDR26)
EGJ1500222_transcript_2221	Helicase associated domain (HA2) Add an annotation(DHX33)
EGJ1500222_transcript_11878	It is involved in the biological process described with protein phosphorylation(HIPK1)
EGJ1500222_transcript_15293	Diacylglycerol kinase N-terminus(dgk-3)
EGJ1500222_transcript_18569	Microtubule-actin cross-linking factor 1
EGJ1500222_transcript_15356	Glycosyl transferase family 41(OGT)
EGJ1500222_transcript_12782	Collagen triple helix repeat (20 copies)(COL4A1)
EGJ1500222_transcript_26995	Elongation factor G, domain IV(EEF2)
EGJ1500222_transcript_19920	BTB And C-terminal Kelch(BTBD17)
EGJ1500222_transcript_19969	dentate gyrus development(BTG2)
EGJ1500222_transcript_2702	Polynucleotide 5'-hydroxyl-kinase NOL9(NOL9)
EGJ1500222_transcript_34326	6-O-sulfation enzyme which catalyzes the transfer of sulfate from 3'-phosphoadenosine 5'-phosphosulfate (PAPS) to position 6 of the N-sulfoglucosamine residue (GlcNS) of heparan sulfate(HS6ST1)
EGJ1500222_transcript_14897	ATPase, Na K transporting, alpha(ATP1A3)
EGJ1500222_transcript_5031	Protein tyrosine kinase(STK24)
EGJ1500222_transcript_21934	Belongs to the protein kinase superfamily(CAMK2G)
EGJ1500222_transcript_15914	cell division(SH3BP5L)
EGJ1500222_transcript_31001	Belongs to the syntaxin family(STX5)
EGJ1500222_transcript_22299	establishment or maintenance of actin cytoskeleton polarity(RICTOR)
EGJ1500222_transcript_22450	Sodium:neurotransmitter symporter family
EGJ1500222_transcript_29863	Transmembrane amino acid transporter protein(SLC36A4)
EGJ1500222_transcript_28821	response to tellurium ion(HMGCS1)
EGJ1500222_transcript_19381	negative regulation of response to water deprivation(cpna-1)
EGJ1500222_transcript_36410	ELMO/CED-12 family(ELMOD1)
EGJ1500222_transcript_17341	Growth factor receptor domain IV(ERBB2)
EGJ1500222_transcript_1135	Thrombospondin type 1 repeats
EGJ1500222_transcript_11746	WD40 repeats(WDR26)
EGJ1500222_transcript_39523	Belongs to the protein kinase superfamily(MAP2K4)
EGJ1500222_transcript_20922	cargo loading into COPII-coated vesicle(SEC24C)
EGJ1500222_transcript_22249	integrin-mediated signaling pathway(ITGA7)
EGJ1500222_transcript_19006	Collagen triple helix repeat (20 copies)(col-131)
EGJ1500222_transcript_22159	Rab subfamily of small GTPases(RAB30)
EGJ1500222_transcript_28313	Positively regulates the activity of the minus-end directed microtubule motor protein dynein. May enhance dynein- mediated microtubule sliding by targeting dynein to the microtubule plus end. Required for several dynein- and microtubule-dependent processes(PAFAH1B1)
EGJ1500222_transcript_19876	Homeodomain(dve-1)
EGJ1500222_transcript_16545	May function in recognizing stalled ribosomes and triggering endonucleolytic cleavage of the mRNA, a mechanism to release non-functional ribosomes and degrade damaged mRNAs(PELO)
EGJ1500222_transcript_19610	Collagenase NC10 and Endostatin(cle-1)
EGJ1500222_transcript_41653	Gamma-glutamyltranspeptidase(GGT1)
EGJ1500222_transcript_24593	hexosaminidase activity
EGJ1500222_transcript_5906	Transthyretin-like family
EGJ1500222_transcript_4750	R3H domain containing 4(R3HDM4)
EGJ1500222_transcript_29694	WD domain, G-beta repeat(WDR20)
EGJ1500222_transcript_2071	cyclic AMP-responsive element-binding protein 3-like protein 3(CREB3L3)
EGJ1500222_transcript_1675	Autophagy-related protein 3(ATG3)
EGJ1500222_transcript_36419	calcium ion binding
EGJ1500222_transcript_7614	Low-density lipoprotein receptor domain class A
EGJ1500222_transcript_25278	Functions in the early steps of protein synthesis of a small number of specific mRNAs. Acts by directing the binding of methionyl-tRNAi to 40S ribosomal subunits. In contrast to the eIF- 2 complex, it binds methionyl-tRNAi to 40 S subunits in a codon- dependent manner, whereas the eIF-2 complex binds methionyl-tRNAi to 40 S subunits in a GTP-dependent manner. May act by impiging the expression of…
EGJ1500222_transcript_15823	CAP_GLY
EGJ1500222_transcript_16831	Potential DNA-binding domain
EGJ1500222_transcript_37177	Elongation factor G, domain IV(EEF2)
EGJ1500222_transcript_27901	oxygen carrier activity(HBQ1)
EGJ1500222_transcript_763	ZU5 domain(TJP2)
EGJ1500222_transcript_28461	NAD-dependent protein deacetylase sirtuin-1(SIRT1)
EGJ1500222_transcript_32581	-
EGJ1500222_transcript_15024	calcium-dependent phospholipase C activity(PLCE1)
EGJ1500222_transcript_27044	Elongation factor G, domain IV(EEF2)
EGJ1500222_transcript_39043	Lipopolysaccharide kinase (Kdo/WaaP) family(MAPK10)
EGJ1500222_transcript_25711	catalytic domain of ctd-like phosphatases
EGJ1500222_transcript_34113	establishment of meiotic spindle localization(KLC4)
EGJ1500222_transcript_37165	Atg12 transferase activity(ATG3)
EGJ1500222_transcript_39969	Component of the ubiquinol-cytochrome c reductase complex (complex III or cytochrome b-c1 complex), which is a respiratory chain that generates an electrochemical potential coupled to ATP synthesis(petB)
EGJ1500222_transcript_1077	Dispatched homolog 1(DISP1)
EGJ1500222_transcript_5708	member 2(HERPUD2)
EGJ1500222_transcript_7782	Coagulation Factor Xa inhibitory site(BMP1)
EGJ1500222_transcript_23156	Calcium ion binding. It is involved in the biological process described with cell cycle arrest(DST)
EGJ1500222_transcript_211	Myeloid lymphoid or mixed-lineage leukemia (trithorax homolog, Drosophila)(MLLT4)
EGJ1500222_transcript_19748	Microtubule-actin cross-linking factor 1
EGJ1500222_transcript_8057	embryo development ending in birth or egg hatching(rol-3)
EGJ1500222_transcript_19638	Converts transient diacylglycerol (DAG) signals into prolonged physiological effects, independently of PKC. Role in the regulation of growth and neuromuscular control of movement. Involved in immune response to S.aureus bacterium by activating EGJ1500222_transcription factor hlh-30 downstream of phospholipase plc-1(dkf-1)
EGJ1500222_transcript_32865	TEA domain(egl-44)
EGJ1500222_transcript_29683	Lysophosphatidylcholine acyltransferase(LPCAT2)
EGJ1500222_transcript_13349	cerebellar Purkinje cell layer maturation(RERE)
EGJ1500222_transcript_19825	cholesterol transport(NPC1)
EGJ1500222_transcript_30159	Domain present in VPS-27, Hrs and STAM(STAM2)
EGJ1500222_transcript_32748	homolog subfamily B member(DNAJB9)
EGJ1500222_transcript_28960	Zinc finger, C2H2 type(KLF5)
EGJ1500222_transcript_32468	phosphoglycerate mutase
EGJ1500222_transcript_31494	c4 zinc finger in nuclear hormone receptors(NR4A2)
EGJ1500222_transcript_15474	ETC complex I subunit conserved region(NDUFA5)
EGJ1500222_transcript_31304	Positively regulates the activity of the minus-end directed microtubule motor protein dynein. May enhance dynein- mediated microtubule sliding by targeting dynein to the microtubule plus end. Required for several dynein- and microtubule-dependent processes(PAFAH1B1)
EGJ1500222_transcript_24202	Homeodomain(dve-1)
EGJ1500222_transcript_24027	Elongation factor G, domain IV(EEF2)
EGJ1500222_transcript_12755	scavenger receptor activity
EGJ1500222_transcript_19696	Zinc-binding domain present in Lin-11, Isl-1, Mec-3.(tag-273)
EGJ1500222_transcript_16871	Coagulation Factor Xa inhibitory site(BMP1)
EGJ1500222_transcript_29422	glycogen binding(EPM2A)
EGJ1500222_transcript_31058	Component of the eukaryotic translation initiation factor 3 (eIF-3) complex, which is involved in protein synthesis of a specialized repertoire of mRNAs and, together with other initiation factors, stimulates binding of mRNA and methionyl-tRNAi to the 40S ribosome. The eIF-3 complex specifically targets and initiates translation of a subset of mRNAs involved in cell proliferation(EIF3M)
EGJ1500222_transcript_19470	3'5'-cyclic nucleotide phosphodiesterase(dnc)
EGJ1500222_transcript_26502	Asparaginase, N-terminal
EGJ1500222_transcript_26369	Zinc-binding domain present in Lin-11, Isl-1, Mec-3.(tag-273)
EGJ1500222_transcript_29618	Src homology 2 domains(PIK3R3)
EGJ1500222_transcript_624	bile acid metabolic process(NPC1)
EGJ1500222_transcript_14653	c4 zinc finger in nuclear hormone receptors(NR2C2)
EGJ1500222_transcript_18633	FOXP coiled-coil domain(FOXP4)
EGJ1500222_transcript_19398	integrin-mediated signaling pathway(ITGA7)
EGJ1500222_transcript_31044	calcium ion-regulated exocytosis of neurotransmitter
EGJ1500222_transcript_23999	Sugar (and other) transporter
EGJ1500222_transcript_36020	Component of the ubiquinol-cytochrome c reductase complex (complex III or cytochrome b-c1 complex) that is part of the mitochondrial respiratory chain. The b-c1 complex mediates electron transfer from ubiquinol to cytochrome c. Contributes to the generation of a proton gradient across the mitochondrial membrane that is then used for ATP synthesis(CYTB)
EGJ1500222_transcript_25618	Uncharacterized conserved protein H4 (DUF2046)(CCDC6)
EGJ1500222_transcript_23206	Functions in the early steps of protein synthesis of a small number of specific mRNAs. Acts by directing the binding of methionyl-tRNAi to 40S ribosomal subunits. In contrast to the eIF- 2 complex, it binds methionyl-tRNAi to 40 S subunits in a codon- dependent manner, whereas the eIF-2 complex binds methionyl-tRNAi to 40 S subunits in a GTP-dependent manner. May act by impiging the expression of…
EGJ1500222_transcript_18165	FYVE, RhoGEF and PH(FGD3)
EGJ1500222_transcript_35972	Catalyzes the formation of phosphatidylethanolamine (PtdEtn) from phosphatidylserine (PtdSer). Plays a central role in phospholipid metabolism and in the interorganelle trafficking of phosphatidylserine(PISD)
EGJ1500222_transcript_29968	Belongs to the syntaxin family(STX5)
EGJ1500222_transcript_2951	BRICHOS(ITM2C)
EGJ1500222_transcript_21989	Protein kinase C terminal domain(PRKCD)
EGJ1500222_transcript_19571	Belongs to the major facilitator superfamily. Sugar transporter (TC 2.A.1.1) family
EGJ1500222_transcript_14005	Microtubule-actin cross-linking factor 1
EGJ1500222_transcript_24084	Belongs to the protein kinase superfamily. Tyr protein kinase family
EGJ1500222_transcript_25306	Variant SH3 domain(SH3KBP1)
EGJ1500222_transcript_35973	Asparaginase(AGA)
EGJ1500222_transcript_1432	Nematode cuticle collagen N-terminal domain(col-172)
EGJ1500222_transcript_39222	Neurotransmitter-gated ion-channel ligand binding domain
EGJ1500222_transcript_3114	-
EGJ1500222_transcript_17644	ankyrin 3, node of Ranvier (ankyrin G)(ANK2)
EGJ1500222_transcript_32565	Belongs to the peptidase C2 family(CAPN6)
EGJ1500222_transcript_7975	importin 7(IPO7)
EGJ1500222_transcript_15419	Belongs to the protein kinase superfamily. Tyr protein kinase family
EGJ1500222_transcript_34751	Glycosyl transferase family 41(OGT)
EGJ1500222_transcript_17128	corpus callosum morphogenesis
EGJ1500222_transcript_12088	Elongation factor G, domain IV(EEF2)
EGJ1500222_transcript_24500	negative regulation of activation-induced cell death of T cells(bun)
EGJ1500222_transcript_25543	chemorepulsion of axon(RYK)
EGJ1500222_transcript_26390	Functions in the early steps of protein synthesis of a small number of specific mRNAs. Acts by directing the binding of methionyl-tRNAi to 40S ribosomal subunits. In contrast to the eIF- 2 complex, it binds methionyl-tRNAi to 40 S subunits in a codon- dependent manner, whereas the eIF-2 complex binds methionyl-tRNAi to 40 S subunits in a GTP-dependent manner. May act by impiging the expression of…
EGJ1500222_transcript_2554	Phosphotyrosine-binding domain, phosphotyrosine-interaction (PI) domain(SHC3)
EGJ1500222_transcript_18892	FYVE, RhoGEF and PH(FGD3)
EGJ1500222_transcript_13323	Myeloid lymphoid or mixed-lineage leukemia (trithorax homolog, Drosophila)(MLLT4)
EGJ1500222_transcript_20590	Common central domain of tyrosinase
EGJ1500222_transcript_5281	Vacuolar protein sorting-associated protein
EGJ1500222_transcript_21285	cholesterol transport(NPC1)
EGJ1500222_transcript_24273	Belongs to the actin family
EGJ1500222_transcript_21634	Gamma-glutamyltranspeptidase(GGT1)
EGJ1500222_transcript_24848	Functions in the early steps of protein synthesis of a small number of specific mRNAs. Acts by directing the binding of methionyl-tRNAi to 40S ribosomal subunits. In contrast to the eIF- 2 complex, it binds methionyl-tRNAi to 40 S subunits in a codon- dependent manner, whereas the eIF-2 complex binds methionyl-tRNAi to 40 S subunits in a GTP-dependent manner. May act by impiging the expression of…
EGJ1500222_transcript_12861	Fibronectin type 3 domain(FNDC3A)
EGJ1500222_transcript_25432	negative regulation of response to water deprivation
EGJ1500222_transcript_16118	Glycosyl transferase family 41(OGT)
EGJ1500222_transcript_30401	Uncharacterized conserved protein H4 (DUF2046)(CCDC6)
EGJ1500222_transcript_27262	mitochondrion-endoplasmic reticulum membrane tethering(PDZD8)
EGJ1500222_transcript_2011	Fumarase C C-terminus
EGJ1500222_transcript_17796	It is involved in the biological process described with transmembrane transport(Mct1)
EGJ1500222_transcript_32305	c-SKI Smad4 binding domain
EGJ1500222_transcript_13854	zinc ion binding(ZMIZ1)
EGJ1500222_transcript_25925	Belongs to the protein kinase superfamily
EGJ1500222_transcript_29508	c4 zinc finger in nuclear hormone receptors(NR2C2)
EGJ1500222_transcript_25338	ATP synthase alpha/beta family, nucleotide-binding domain(ATP6V1B2)
EGJ1500222_transcript_29451	C2H2 type zinc-finger (2 copies)(ZNF277)
EGJ1500222_transcript_9149	Phosphatidylinositol transfer protein(PITPNB)
EGJ1500222_transcript_26494	Positively regulates the activity of the minus-end directed microtubule motor protein dynein. May enhance dynein- mediated microtubule sliding by targeting dynein to the microtubule plus end. Required for several dynein- and microtubule-dependent processes(PAFAH1B1)
EGJ1500222_transcript_21179	Homeodomain(dve-1)
EGJ1500222_transcript_15689	Plasma membrane calcium transporter ATPase C terminal(ATP2B3)
EGJ1500222_transcript_33468	Domain in cystathionine beta-synthase and other proteins.(PRKAG2)
EGJ1500222_transcript_25662	Belongs to the TRAFAC class myosin-kinesin ATPase superfamily. Myosin family(Mhc)
EGJ1500222_transcript_21620	Belongs to the peptidase C2 family(CAPN6)
EGJ1500222_transcript_16515	importin 7(IPO7)
EGJ1500222_transcript_20150	Domain B in dwarfin family proteins
EGJ1500222_transcript_28156	Eukaryotic-type carbonic anhydrase(CA7)
EGJ1500222_transcript_27743	Zinc finger, C2H2 type
EGJ1500222_transcript_26416	Gamma-glutamyltranspeptidase(GGT1)
EGJ1500222_transcript_34621	negative regulation of cellular pH reduction(BCL2)
EGJ1500222_transcript_3567	emp24/gp25L/p24 family/GOLD(TMED5)
EGJ1500222_transcript_24386	Potential DNA-binding domain
EGJ1500222_transcript_29389	Fumarase C C-terminus
EGJ1500222_transcript_14504	C-terminal tandem repeated domain in type 4 procollagens(let-2)
EGJ1500222_transcript_13443	Fibronectin type 3 domain
EGJ1500222_transcript_25110	chromatin binding(PRDM13)
EGJ1500222_transcript_14265	phospholipase C(PLCB4)
EGJ1500222_transcript_19187	Helicase associated domain (HA2) Add an annotation(DHX33)
EGJ1500222_transcript_21182	Animal haem peroxidase(mlt-7)
EGJ1500222_transcript_28423	Zinc finger, C2H2 type
EGJ1500222_transcript_22067	Glycosyl transferase family 41(OGT)
EGJ1500222_transcript_37688	It is involved in the biological process described with cellular amino acid metabolic process(GOT1)
EGJ1500222_transcript_1648	Functions in the early steps of protein synthesis of a small number of specific mRNAs. Acts by directing the binding of methionyl-tRNAi to 40S ribosomal subunits. In contrast to the eIF- 2 complex, it binds methionyl-tRNAi to 40 S subunits in a codon- dependent manner, whereas the eIF-2 complex binds methionyl-tRNAi to 40 S subunits in a GTP-dependent manner. May act by impiging the expression of…
EGJ1500222_transcript_24981	c4 zinc finger in nuclear hormone receptors(NR4A2)
EGJ1500222_transcript_32607	Catenin alpha-2 isoform(alpha-Cat)
EGJ1500222_transcript_808	6-O-sulfation enzyme which catalyzes the transfer of sulfate from 3'-phosphoadenosine 5'-phosphosulfate (PAPS) to position 6 of the N-sulfoglucosamine residue (GlcNS) of heparan sulfate(HS6ST1)
EGJ1500222_transcript_2387	Ribosomal protein P0 is the functional equivalent of E.coli protein L10(RPLP0)
EGJ1500222_transcript_23134	Major Facilitator Superfamily
EGJ1500222_transcript_26052	Transcription factor
EGJ1500222_transcript_26927	SH2 domain containing(BCAR3)
EGJ1500222_transcript_31453	Polyribonucleotide nucleotidyltransferase, RNA binding domain(PNPT1)
EGJ1500222_transcript_18808	Calponin homology domain(SPTBN1)
EGJ1500222_transcript_16222	Fibronectin type 3 domain
EGJ1500222_transcript_7839	Sterol-sensing domain of SREBP cleavage-activation(DISP1)
EGJ1500222_transcript_27532	Functions in the early steps of protein synthesis of a small number of specific mRNAs. Acts by directing the binding of methionyl-tRNAi to 40S ribosomal subunits. In contrast to the eIF- 2 complex, it binds methionyl-tRNAi to 40 S subunits in a codon- dependent manner, whereas the eIF-2 complex binds methionyl-tRNAi to 40 S subunits in a GTP-dependent manner. May act by impiging the expression of…
EGJ1500222_transcript_9829	Vacuolar ATPase is responsible for acidifying a variety of intracellular compartments in eukaryotic cells(ATP6V0E1)
EGJ1500222_transcript_20624	C-terminal leucine zipper domain of cyclic nucleotide-gated channels(CNGA2)
EGJ1500222_transcript_25145	-
EGJ1500222_transcript_20709	proton-transporting ATPase activity, rotational mechanism(ATP6V1A)
EGJ1500222_transcript_13125	ankyrin 3, node of Ranvier (ankyrin G)(ANK2)
EGJ1500222_transcript_29975	Thiolase, C-terminal domain
EGJ1500222_transcript_18693	peptidyl-serine trans-autophosphorylation(ERN1)
EGJ1500222_transcript_7988	Sterol-sensing domain of SREBP cleavage-activation(DISP1)
EGJ1500222_transcript_2102	GTP binding protein 1(GTPBP1)
EGJ1500222_transcript_5996	Fumarase C C-terminus
EGJ1500222_transcript_7859	phosphatidylinositol phospholipase C activity(PLCB4)
EGJ1500222_transcript_25049	metallocarboxypeptidase activity(CPN1)
EGJ1500222_transcript_28237	Immunoglobulin(igcm-3)
EGJ1500222_transcript_26345	cell-matrix adhesion(F54D1.6)
EGJ1500222_transcript_11325	sequence 3(BCAS3)
EGJ1500222_transcript_24387	FYVE, RhoGEF and PH(FGD3)
EGJ1500222_transcript_16158	Sterol-sensing domain of SREBP cleavage-activation(DISP1)
EGJ1500222_transcript_39573	cell-matrix adhesion(F54D1.6)
EGJ1500222_transcript_8131	Belongs to the G-protein coupled receptor Fz Smo family(FZD5)
EGJ1500222_transcript_26792	Component of the ubiquinol-cytochrome c reductase complex (complex III or cytochrome b-c1 complex), which is a respiratory chain that generates an electrochemical potential coupled to ATP synthesis(UQCRFS1)
EGJ1500222_transcript_17368	high mobility group(SOX6)
EGJ1500222_transcript_37844	WD domain, G-beta repeat(WDR33)
EGJ1500222_transcript_25703	negative regulation of activation-induced cell death of T cells(bun)
EGJ1500222_transcript_35197	Nuclear cap-binding complex small subunit(CBC2)
EGJ1500222_transcript_37677	regulation of actin phosphorylation(TWF1)
EGJ1500222_transcript_14053	Belongs to the type IV collagen family(COL4A1)
EGJ1500222_transcript_23160	Sushi domain-containing protein
EGJ1500222_transcript_23071	FYVE, RhoGEF and PH(FGD3)
EGJ1500222_transcript_22465	cleavage in ITS2 between 5.8S rRNA and LSU-rRNA of tricistronic rRNA EGJ1500222_transcript (SSU-rRNA, 5.8S rRNA, LSU-rRNA)(NOL9)
EGJ1500222_transcript_24249	Domain in cystathionine beta-synthase and other proteins.(PRKAG2)
EGJ1500222_transcript_11647	Belongs to the type IV collagen family(let-2)
EGJ1500222_transcript_19946	Guanine nucleotide exchange factor for Rho/Rac/Cdc42-like GTPases(ARHGEF25)
EGJ1500222_transcript_26592	Breast carcinoma amplified sequence 3(BCAS3)
EGJ1500222_transcript_30934	binding. It is involved in the biological process described with protein phosphorylation(CAMK2G)
EGJ1500222_transcript_22084	embryo development ending in birth or egg hatching(rol-3)
EGJ1500222_transcript_18991	belongs to the aldehyde dehydrogenase family
EGJ1500222_transcript_7836	nucleic acid binding(ESRP2)
EGJ1500222_transcript_12134	Microtubule-actin cross-linking factor 1
EGJ1500222_transcript_39919	Phospholipase A2(PLA2G1B)
EGJ1500222_transcript_36095	DBP10CT (NUC160) domain(DDX54)
EGJ1500222_transcript_7773	Glycosyl transferase family 41(OGT)
EGJ1500222_transcript_9706	Multiprotein-bridging factor 1(MBF1)
EGJ1500222_transcript_23674	Belongs to the glycosyl hydrolase 31 family
EGJ1500222_transcript_13829	autophagy of peroxisome(PIK3R4)
EGJ1500222_transcript_12331	-
EGJ1500222_transcript_5591	Belongs to the small heat shock protein (HSP20) family(CRYAB)
EGJ1500222_transcript_21593	FYVE, RhoGEF and PH(FGD3)
EGJ1500222_transcript_22280	Glycosyl transferase family 41(OGT)
EGJ1500222_transcript_26513	Aminotransferase class I and II(GOT1)
EGJ1500222_transcript_40660	Uncharacterized conserved protein H4 (DUF2046)(CCDC6)
EGJ1500222_transcript_36082	cysteine-rich with EGF-like(CRELD2)
EGJ1500222_transcript_29304	high mobility group(SOX14)
EGJ1500222_transcript_28653	autophagy of peroxisome(PIK3R4)
EGJ1500222_transcript_15601	Belongs to the type IV collagen family(COL4A1)
EGJ1500222_transcript_8790	Plays a central role in 2-thiolation of mcm(5)S(2)U at tRNA wobble positions of tRNA(Lys), tRNA(Glu) and tRNA(Gln). Directly binds tRNAs and probably acts by catalyzing adenylation of tRNAs, an intermediate required for 2-thiolation. It is unclear whether it acts as a sulfurtransferase that transfers sulfur from thiocarboxylated URM1 onto the uridine of tRNAs at wobble position(CTU1)
EGJ1500222_transcript_6487	Helicase associated domain (HA2) Add an annotation(DHX33)
EGJ1500222_transcript_26140	c-SKI Smad4 binding domain
EGJ1500222_transcript_22685	peptidyl-dipeptidase activity
EGJ1500222_transcript_2632	basic region leucin zipper(XBP1)
EGJ1500222_transcript_2093	6-O-sulfation enzyme which catalyzes the transfer of sulfate from 3'-phosphoadenosine 5'-phosphosulfate (PAPS) to position 6 of the N-sulfoglucosamine residue (GlcNS) of heparan sulfate(HS6ST1)
EGJ1500222_transcript_25894	Belongs to the nonaspanin (TM9SF) (TC 9.A.2) family(TM9SF2)
EGJ1500222_transcript_17675	oxidoreductase activity, acting on peroxide as acceptor(DBLOX)
EGJ1500222_transcript_7976	Sterol-sensing domain of SREBP cleavage-activation(DISP1)
EGJ1500222_transcript_22850	Myosin N-terminal SH3-like domain(Mhc)
EGJ1500222_transcript_12265	Elongation factor G, domain IV(EEF2)
EGJ1500222_transcript_36009	DNA-directed RNA polymerases I, II, and III subunit(POLR2H)
EGJ1500222_transcript_1485	Belongs to the TRAFAC class myosin-kinesin ATPase superfamily. Myosin family(Mhc)
EGJ1500222_transcript_1283	Gluconokinase(idnK)
EGJ1500222_transcript_15811	Calponin homology domain(SPTBN1)
EGJ1500222_transcript_15864	Fibronectin type 3 domain(FNDC3A)
EGJ1500222_transcript_13495	Belongs to the type IV collagen family(let-2)
EGJ1500222_transcript_17150	negative regulation of STAT cascade(LRTM2)
EGJ1500222_transcript_21023	Protein of unknown function, DUF273
EGJ1500222_transcript_961	c-SKI Smad4 binding domain
EGJ1500222_transcript_13665	Glycosyl transferase family 41(OGT)
EGJ1500222_transcript_33463	Vinculin family(alpha-Cat)
EGJ1500222_transcript_40902	Tetraspanin family
EGJ1500222_transcript_17413	negative regulation of response to water deprivation(cpna-1)
EGJ1500222_transcript_15247	Fibronectin type 3 domain(FNDC3A)
EGJ1500222_transcript_27756	Transmembrane amino acid transporter protein(SLC36A4)
EGJ1500222_transcript_1982	Belongs to the TRAFAC class myosin-kinesin ATPase superfamily. Myosin family(Mhc)
EGJ1500222_transcript_11388	Vinculin family(alpha-Cat)
EGJ1500222_transcript_30857	Belongs to the protein kinase superfamily. STE Ser Thr protein kinase family. STE20 subfamily
EGJ1500222_transcript_30549	osteosarcoma amplified 9, endoplasmic reticulum lectin(OS9)
EGJ1500222_transcript_23995	establishment of meiotic spindle localization(KLC4)
EGJ1500222_transcript_1935	Phosphatidylethanolamine-binding protein
EGJ1500222_transcript_15296	Belongs to the type IV collagen family(COL4A1)
EGJ1500222_transcript_38443	translation initiation factor activity(EIF3M)
EGJ1500222_transcript_25642	adenylate cyclase-activating adrenergic receptor signaling pathway involved in positive regulation of heart rate(dnc)
EGJ1500222_transcript_40674	Belongs to the serpin family
EGJ1500222_transcript_33200	cell division(SH3BP5L)
EGJ1500222_transcript_1214	c4 zinc finger in nuclear hormone receptors(NR2C2)
EGJ1500222_transcript_28403	Component of the ubiquinol-cytochrome c reductase complex (complex III or cytochrome b-c1 complex), which is a respiratory chain that generates an electrochemical potential coupled to ATP synthesis(UQCRFS1)
EGJ1500222_transcript_11132	regulation of chromatin silencing(HIRA)
EGJ1500222_transcript_22221	Zinc-binding domain present in Lin-11, Isl-1, Mec-3.(tag-273)
EGJ1500222_transcript_36045	tRNA splicing, via endonucleolytic cleavage and ligation(C14orf166)
EGJ1500222_transcript_3698	Polyribonucleotide nucleotidyltransferase, RNA binding domain(PNPT1)
EGJ1500222_transcript_14136	cholesterol transport(NPC1)
EGJ1500222_transcript_26323	Immunoglobulin(igcm-3)
EGJ1500222_transcript_23125	cerebellar Purkinje cell layer maturation(RERE)
EGJ1500222_transcript_15962	Amino acid permease(SLC7A6)
EGJ1500222_transcript_6736	Component of the ubiquinol-cytochrome c reductase complex (complex III or cytochrome b-c1 complex) that is part of the mitochondrial respiratory chain. The b-c1 complex mediates electron transfer from ubiquinol to cytochrome c. Contributes to the generation of a proton gradient across the mitochondrial membrane that is then used for ATP synthesis(CYTB)
EGJ1500222_transcript_26743	Coagulation factor 5/8 C-terminal domain, discoidin domain(DDR2)
EGJ1500222_transcript_29323	Belongs to the protein kinase superfamily
EGJ1500222_transcript_12459	c4 zinc finger in nuclear hormone receptors(NR2C2)
EGJ1500222_transcript_35090	Belongs to the protein kinase superfamily
EGJ1500222_transcript_19810	c4 zinc finger in nuclear hormone receptors(NR2C2)
EGJ1500222_transcript_29629	FOXP coiled-coil domain(FOXP4)
EGJ1500222_transcript_29427	translation elongation factor activity(EEF2)
EGJ1500222_transcript_37006	-
EGJ1500222_transcript_19663	ubiquitin-protein transferase activity(RNF19B)
EGJ1500222_transcript_15956	Major Facilitator Superfamily
EGJ1500222_transcript_17457	Potential DNA-binding domain
EGJ1500222_transcript_30685	DNA-directed RNA polymerases I, II, and III subunit(POLR2H)
EGJ1500222_transcript_24618	diacylglycerol kinase activity
EGJ1500222_transcript_39792	monocarboxylate transporter
EGJ1500222_transcript_29873	Belongs to the syntaxin family(STX5)
EGJ1500222_transcript_28256	DDHD domain(PITPNM2)
EGJ1500222_transcript_24794	negative regulation of activation-induced cell death of T cells(bun)
EGJ1500222_transcript_37836	Rab subfamily of small GTPases(RAB30)
EGJ1500222_transcript_12349	zinc finger
EGJ1500222_transcript_14764	Leucine rich repeat(PHLPP2)
EGJ1500222_transcript_34327	NADH dehydrogenase (quinone) activity(nad5)
EGJ1500222_transcript_24058	-
EGJ1500222_transcript_25142	establishment of meiotic spindle localization(KLC4)
EGJ1500222_transcript_8073	Folliculin-interacting protein C-terminus(FNIP1)
EGJ1500222_transcript_27096	Domain of unknown function (DUF3543)(ULK2)
EGJ1500222_transcript_16103	Dynein associated protein(DCTN1)
EGJ1500222_transcript_25859	Domain of unknown function (DUF3402)(STRIP2)
EGJ1500222_transcript_11578	Mitogen-activated protein kinase kinase kinase(MAP3K13)
EGJ1500222_transcript_37438	Belongs to the protein kinase superfamily. STE Ser Thr protein kinase family. STE20 subfamily
EGJ1500222_transcript_6454	Component of the ubiquinol-cytochrome c reductase complex (complex III or cytochrome b-c1 complex), which is a respiratory chain that generates an electrochemical potential coupled to ATP synthesis(UQCRFS1)
EGJ1500222_transcript_15312	Sodium potassium-transporting ATPase subunit alpha(ATP1A1)
EGJ1500222_transcript_31187	adenylate cyclase-activating adrenergic receptor signaling pathway involved in positive regulation of heart rate(dnc)
EGJ1500222_transcript_19440	Coagulation factor 5/8 C-terminal domain, discoidin domain(DDR2)
EGJ1500222_transcript_13026	integrin-mediated signaling pathway(ITGA7)
EGJ1500222_transcript_16593	Glycosyl transferase family 41(OGT)
EGJ1500222_transcript_31296	scavenger receptor activity
EGJ1500222_transcript_20828	integrin-mediated signaling pathway(ITGA7)
EGJ1500222_transcript_29913	Belongs to the protein kinase superfamily(MAP2K4)
EGJ1500222_transcript_28996	Triose-phosphate Transporter family(SLC35C2)
EGJ1500222_transcript_24795	actin filament reorganization
EGJ1500222_transcript_28006	Microtubule-actin cross-linking factor 1
EGJ1500222_transcript_12017	negative regulation of response to water deprivation(cpna-1)
EGJ1500222_transcript_21074	Calponin homology domain(SPTBN1)
EGJ1500222_transcript_32959	Src homology 2 domains(PIK3R3)
EGJ1500222_transcript_23354	Major Facilitator Superfamily
EGJ1500222_transcript_11167	ankyrin 3, node of Ranvier (ankyrin G)(ANK2)
EGJ1500222_transcript_21813	Amino acid permease(SLC7A6)
EGJ1500222_transcript_5811	-
EGJ1500222_transcript_15979	c4 zinc finger in nuclear hormone receptors(NR2C2)
EGJ1500222_transcript_11779	FYVE, RhoGEF and PH(FGD3)
EGJ1500222_transcript_30407	Belongs to the nonaspanin (TM9SF) (TC 9.A.2) family(TM9SF2)
EGJ1500222_transcript_12614	embryo development ending in birth or egg hatching(rol-3)
EGJ1500222_transcript_12758	Filamin-type immunoglobulin domains
EGJ1500222_transcript_19574	c4 zinc finger in nuclear hormone receptors(NR2C2)
EGJ1500222_transcript_12294	CAP_GLY
EGJ1500222_transcript_23287	positive regulation of phosphorylation of RNA polymerase II C-terminal domain(CCNH)
EGJ1500222_transcript_26084	Four repeated domains in the Fasciclin I family of proteins, present in many other contexts.
EGJ1500222_transcript_32102	c4 zinc finger in nuclear hormone receptors(NR2C2)
EGJ1500222_transcript_20490	trafficking protein particle complex(trappc6a)
EGJ1500222_transcript_5008	Translation initiation factor(EIF5A)
EGJ1500222_transcript_38471	FKBP-type peptidyl-prolyl cis-trans isomerase(FKBP5)
EGJ1500222_transcript_21734	Transcriptional repressor CTCFL(CTCFL)
EGJ1500222_transcript_29561	DDHD domain(PITPNM2)
EGJ1500222_transcript_14300	Microtubule-actin cross-linking factor 1
EGJ1500222_transcript_3040	cell division(SH3BP5L)
EGJ1500222_transcript_16408	sequence-specific DNA binding. It is involved in the biological process described with regulation of EGJ1500222_transcription, DNA-templated(FOXP4)
EGJ1500222_transcript_1985	Component of the ubiquinol-cytochrome c reductase complex (complex III or cytochrome b-c1 complex), which is a respiratory chain that generates an electrochemical potential coupled to ATP synthesis(petB)
EGJ1500222_transcript_41335	GDP binding(ARL3)
EGJ1500222_transcript_347	WD40 repeats(WDR62)
EGJ1500222_transcript_6248	diacylglycerol kinase activity
EGJ1500222_transcript_11848	FERM central domain(PTPN14)
EGJ1500222_transcript_14503	Zinc ion binding(UBR4)
EGJ1500222_transcript_2737	succinate dehydrogenase (ubiquinone) activity(F42A8.1)
EGJ1500222_transcript_39944	ERK and JNK pathways, inhibitor(CCDC134)
EGJ1500222_transcript_15261	Raptor N-terminal CASPase like domain(RPTOR)
EGJ1500222_transcript_20194	Growth factor receptor domain IV(ERBB2)
EGJ1500222_transcript_22328	Thrombospondin type 1 repeats
EGJ1500222_transcript_23554	translation initiation factor activity(EIF2A)
EGJ1500222_transcript_3628	Zinc-binding domain present in Lin-11, Isl-1, Mec-3.(CSRP2)
EGJ1500222_transcript_3090	Nuclear receptor subfamily 6 group A member 1(Hr4)
EGJ1500222_transcript_540	cholesterol transport(NPC1)
EGJ1500222_transcript_12055	Helicase associated domain (HA2) Add an annotation(DHX33)
EGJ1500222_transcript_16190	binding. It is involved in the biological process described with(E75)
EGJ1500222_transcript_25416	Positively regulates the activity of the minus-end directed microtubule motor protein dynein. May enhance dynein- mediated microtubule sliding by targeting dynein to the microtubule plus end. Required for several dynein- and microtubule-dependent processes such as the maintenance of Golgi integrity, the peripheral transport of microtubule fragments and the coupling of the nucleus and centrosome. …
EGJ1500222_transcript_21905	Homeodomain(dve-1)
EGJ1500222_transcript_22454	Belongs to the glycosyl hydrolase 31 family
EGJ1500222_transcript_12394	high mobility group(SOX2)
EGJ1500222_transcript_16767	Sushi domain-containing protein
EGJ1500222_transcript_418	Sushi domain-containing protein
EGJ1500222_transcript_25589	BAR(BIN1)
EGJ1500222_transcript_13640	Laminin G domain(axo)
EGJ1500222_transcript_29349	Domain in Tre-2, BUB2p, and Cdc16p. Probable Rab-GAPs.(EVI5L)
EGJ1500222_transcript_16405	Glycosyl transferase family 41(OGT)
EGJ1500222_transcript_32368	calcium ion binding
EGJ1500222_transcript_36015	Belongs to the syntaxin family(STX5)
EGJ1500222_transcript_33167	protein deubiquitination involved in ubiquitin-dependent protein catabolic process
EGJ1500222_transcript_18878	sequence 3(BCAS3)
EGJ1500222_transcript_30504	GTP metabolic process(GTPBP1)
EGJ1500222_transcript_34729	acetyl-CoA acetyltransferase(ACAT1)
EGJ1500222_transcript_18175	HCO3- transporter family
EGJ1500222_transcript_5727	RING-like zinc finger(RNF11)
EGJ1500222_transcript_29600	ATP binding(SCYL1)
EGJ1500222_transcript_19303	Belongs to the glycosyl hydrolase 31 family
EGJ1500222_transcript_17586	phosphodiesterase I activity(enpp3)
EGJ1500222_transcript_24014	Solute carrier organic anion transporter family member(SLCO2A1)
EGJ1500222_transcript_21503	Snf2-ATP coupling, chromatin remodelling complex(SMARCA4)
EGJ1500222_transcript_820	UAS(UBXN7)
EGJ1500222_transcript_25459	Amino acid permease(SLC7A6)
EGJ1500222_transcript_27015	negative regulation of response to water deprivation(cpna-1)
EGJ1500222_transcript_25033	Belongs to the actin family
EGJ1500222_transcript_29370	Gamma-glutamyltranspeptidase(GGT1)
EGJ1500222_transcript_22619	PX domain(snx-6)
EGJ1500222_transcript_22475	Lysophosphatidylcholine acyltransferase(LPCAT2)
EGJ1500222_transcript_22764	Belongs to the protein kinase superfamily
EGJ1500222_transcript_28522	Guanylate kinase homologues.(magu-3)
EGJ1500222_transcript_7727	Immunoglobulin C-2 Type(HSPG2)
EGJ1500222_transcript_12151	Elongation factor G, domain IV(EEF2)
EGJ1500222_transcript_21463	BTB And C-terminal Kelch(BTBD17)
EGJ1500222_transcript_18913	RNA splicing(ESRP2)
EGJ1500222_transcript_18730	zinc finger(ZNF236)
EGJ1500222_transcript_30289	U1 small nuclear ribonucleoprotein of 70kDa MW N terminal(SNRNP70)
EGJ1500222_transcript_35030	positive regulation of TOR signaling(WDR24)
EGJ1500222_transcript_20093	protein deubiquitination involved in ubiquitin-dependent protein catabolic process
EGJ1500222_transcript_22133	cholesterol transport(NPC1)
EGJ1500222_transcript_18987	Beige/BEACH domain(LRBA)
EGJ1500222_transcript_20048	Elongation factor G, domain IV(EEF2)
EGJ1500222_transcript_15953	sodium potassium-exchanging ATPase activity. It is involved in the biological process described with sodium ion transport(ATP1A1)
EGJ1500222_transcript_32720	Domain present in VPS-27, Hrs and STAM(STAM2)
EGJ1500222_transcript_2935	C2H2 type zinc-finger (2 copies)(ZNF277)
EGJ1500222_transcript_20226	3'5'-cyclic nucleotide phosphodiesterase(dnc)
EGJ1500222_transcript_25574	CAP_GLY
EGJ1500222_transcript_27213	Phosphatidylethanolamine-binding protein
EGJ1500222_transcript_18172	Potential DNA-binding domain
EGJ1500222_transcript_2104	Phosphatidylserine decarboxylase proenzyme(PISD)
EGJ1500222_transcript_15396	Tensin like C1 domain containing phosphatase(TNS3)
EGJ1500222_transcript_4633	Serine carboxypeptidase S28(PRCP)
EGJ1500222_transcript_21517	Belongs to the protein kinase superfamily
EGJ1500222_transcript_12676	Belongs to the TRAFAC class myosin-kinesin ATPase superfamily. Myosin family(Mhc)
EGJ1500222_transcript_16711	zinc ion binding(ZMIZ1)
EGJ1500222_transcript_28177	POU domain
EGJ1500222_transcript_18942	Fibronectin type 3 domain(FNDC3A)
EGJ1500222_transcript_21324	-
EGJ1500222_transcript_17149	zinc finger
EGJ1500222_transcript_30311	Ubiquitin carboxyl-terminal hydrolase, family 1(UCHL5)
EGJ1500222_transcript_17648	Leucine rich repeat C-terminal domain(lron-7)
EGJ1500222_transcript_15702	Sterol-sensing domain of SREBP cleavage-activation(DISP1)
EGJ1500222_transcript_7163	peptide cross-linking via chondroitin 4-sulfate glycosaminoglycan
EGJ1500222_transcript_14154	Fibronectin type 3 domain(PTPRQ)
EGJ1500222_transcript_21567	Dual specificity phosphatase, catalytic domain(DUSP16)
EGJ1500222_transcript_6163	Belongs to the serpin family(SERPINB1)
EGJ1500222_transcript_14462	Arginine-glutamic acid dipeptide(RERE)
EGJ1500222_transcript_16507	transporter activity(SLC12A1)
EGJ1500222_transcript_22446	Belongs to the protein kinase superfamily(CAMK2G)
EGJ1500222_transcript_19422	FOXP coiled-coil domain(FOXP4)
EGJ1500222_transcript_21458	Sertoli cell development(FNDC3A)
EGJ1500222_transcript_34161	emp24/gp25L/p24 family/GOLD(TMED5)
EGJ1500222_transcript_23368	Glycosyl transferase family 41(OGT)
EGJ1500222_transcript_32717	DNA helicase activity(SUPV3L1)
EGJ1500222_transcript_17929	HCO3- transporter family(SLC4A7)
EGJ1500222_transcript_29220	Vinculin family(alpha-Cat)
EGJ1500222_transcript_15983	ubiquitin-protein transferase activity(RNF19B)
EGJ1500222_transcript_16907	Belongs to the type IV collagen family(COL4A1)
EGJ1500222_transcript_698	Component of the eukaryotic translation initiation factor 3 (eIF-3) complex, which is involved in protein synthesis of a specialized repertoire of mRNAs and, together with other initiation factors, stimulates binding of mRNA and methionyl-tRNAi to the 40S ribosome. The eIF-3 complex specifically targets and initiates translation of a subset of mRNAs involved in cell proliferation(EIF3M)
EGJ1500222_transcript_25149	Domain in Tre-2, BUB2p, and Cdc16p. Probable Rab-GAPs.(EVI5L)
EGJ1500222_transcript_28082	Belongs to the protein kinase superfamily(MAP2K4)
EGJ1500222_transcript_22384	CD2-associated protein(CD2AP)
EGJ1500222_transcript_17379	Phosphotyrosine-binding domain, phosphotyrosine-interaction (PI) domain(APBB2)
EGJ1500222_transcript_14119	Furin-like repeats(ERBB2)
EGJ1500222_transcript_27858	Functions in the early steps of protein synthesis of a small number of specific mRNAs. Acts by directing the binding of methionyl-tRNAi to 40S ribosomal subunits. In contrast to the eIF- 2 complex, it binds methionyl-tRNAi to 40 S subunits in a codon- dependent manner, whereas the eIF-2 complex binds methionyl-tRNAi to 40 S subunits in a GTP-dependent manner. May act by impiging the expression of…
EGJ1500222_transcript_25957	Protein kinase C terminal domain(PRKCD)
EGJ1500222_transcript_3675	Rab subfamily of small GTPases(RAB30)
EGJ1500222_transcript_20276	Elongation factor G, domain IV(EEF2)
EGJ1500222_transcript_22334	It is involved in the biological process described with RNA processing(DICER1)
EGJ1500222_transcript_20395	zinc finger
EGJ1500222_transcript_8360	Required for replication-independent chromatin assembly and for the periodic repression of histone gene EGJ1500222_transcription during the cell cycle(HIRA)
EGJ1500222_transcript_20502	Fibronectin type 3 domain(PTPRQ)
EGJ1500222_transcript_3253	Calcium uniporter(MCU)
EGJ1500222_transcript_15022	ankyrin 3, node of Ranvier (ankyrin G)(ANK2)
EGJ1500222_transcript_23519	26S proteasome non-atpase regulatory subunit(PSMD14)
EGJ1500222_transcript_12695	Belongs to the type IV collagen family(let-2)
EGJ1500222_transcript_22557	Belongs to the pyruvate kinase family(PKM)
EGJ1500222_transcript_22569	Major Facilitator Superfamily
EGJ1500222_transcript_15410	RNA splicing(ESRP2)
EGJ1500222_transcript_12744	Microtubule-actin cross-linking factor 1
EGJ1500222_transcript_25998	establishment of meiotic spindle localization(KLC4)
EGJ1500222_transcript_26147	WD40 repeats(WDR62)
EGJ1500222_transcript_32602	C2H2 type zinc-finger (2 copies)(ZNF277)
EGJ1500222_transcript_14806	Sertoli cell development(FNDC3A)
EGJ1500222_transcript_15098	ankyrin 3, node of Ranvier (ankyrin G)(ANK2)
EGJ1500222_transcript_19694	sequence-specific DNA binding. It is involved in the biological process described with regulation of EGJ1500222_transcription, DNA-templated(FOXP4)
EGJ1500222_transcript_32217	Asparaginase(AGA)
EGJ1500222_transcript_20164	Domain in Tre-2, BUB2p, and Cdc16p. Probable Rab-GAPs.(EVI5L)
EGJ1500222_transcript_19356	Repulsive guidance molecule (RGM) N-terminus(RGMB)
EGJ1500222_transcript_23838	Belongs to the intermediate filament family(LMNB1)
EGJ1500222_transcript_25920	Major Facilitator Superfamily
EGJ1500222_transcript_15975	Potential DNA-binding domain
EGJ1500222_transcript_18000	RNA splicing(ESRP2)
EGJ1500222_transcript_27463	Ligand binding domain of hormone receptors(Hr4)
EGJ1500222_transcript_5218	ATP synthase, H transporting, mitochondrial F1 complex, delta subunit(ATP5D)
EGJ1500222_transcript_32700	uridine phosphorylase activity(UPP1)
EGJ1500222_transcript_35097	Transcriptional enhancer factor(egl-44)
EGJ1500222_transcript_23521	FERM central domain(PTPN14)
EGJ1500222_transcript_12942	Transmembrane protein 131-like(TMEM131)
EGJ1500222_transcript_27215	establishment of meiotic spindle localization(KLC4)
EGJ1500222_transcript_26841	ATP binding. It is involved in the biological process described with protein phosphorylation
EGJ1500222_transcript_37484	ERK and JNK pathways, inhibitor(CCDC134)
EGJ1500222_transcript_8323	Snf2-ATP coupling, chromatin remodelling complex(SMARCA4)
EGJ1500222_transcript_18587	cell-matrix adhesion(F54D1.6)
EGJ1500222_transcript_28011	Zinc finger, C2H2 type
EGJ1500222_transcript_25275	Transcription elongation factor B(TCEB3)
EGJ1500222_transcript_23668	BPI/LBP/CETP C-terminal domain
EGJ1500222_transcript_30173	Domain in Tre-2, BUB2p, and Cdc16p. Probable Rab-GAPs.(EVI5L)
EGJ1500222_transcript_1069	Belongs to the syntaxin family(STX5)
EGJ1500222_transcript_19084	Domain in cystathionine beta-synthase and other proteins.(PRKAG2)
EGJ1500222_transcript_13196	negative regulation of response to water deprivation(cpna-1)
EGJ1500222_transcript_21401	Low-density lipoprotein receptor domain class A(lrp-1)
EGJ1500222_transcript_12588	vWA found in TerF C terminus
EGJ1500222_transcript_6753	-
EGJ1500222_transcript_22085	Converts transient diacylglycerol (DAG) signals into prolonged physiological effects, independently of PKC. Role in the regulation of growth and neuromuscular control of movement. Involved in immune response to S.aureus bacterium by activating EGJ1500222_transcription factor hlh-30 downstream of phospholipase plc-1(dkf-1)
EGJ1500222_transcript_20084	Helicase associated domain (HA2) Add an annotation(DHX33)
EGJ1500222_transcript_17553	Guanine nucleotide exchange factor for Ras-like GTPases; N-terminal motif(RGL1)
EGJ1500222_transcript_1563	voltage-gated calcium channel activity(CACNB2)
EGJ1500222_transcript_29175	Vinculin family(alpha-Cat)
EGJ1500222_transcript_746	Tetraspanin family(TSPAN2)
EGJ1500222_transcript_14551	BPI/LBP/CETP C-terminal domain
EGJ1500222_transcript_36629	Zinc ion binding(RNF11)
EGJ1500222_transcript_18732	Guanine nucleotide exchange factor for Rho/Rac/Cdc42-like GTPases(ARHGEF25)
EGJ1500222_transcript_34266	Polyribonucleotide nucleotidyltransferase, RNA binding domain(PNPT1)
EGJ1500222_transcript_18504	WD40 repeats(WDR26)
EGJ1500222_transcript_19391	nose morphogenesis(SKI)
EGJ1500222_transcript_37998	C2H2 type zinc-finger (2 copies)(ZNF277)
EGJ1500222_transcript_2197	Vinculin family(alpha-Cat)
EGJ1500222_transcript_13715	Glycosyl transferase family 41(OGT)
EGJ1500222_transcript_14125	negative regulation of response to water deprivation(cpna-1)
EGJ1500222_transcript_37158	Phospholipase A2(PLA2G1B)
EGJ1500222_transcript_37230	Belongs to the ubiquitin-conjugating enzyme family
EGJ1500222_transcript_24816	Belongs to the protein kinase superfamily
EGJ1500222_transcript_25174	major facilitator superfamily(MFSD8)
EGJ1500222_transcript_15718	Laminin G domain(axo)
EGJ1500222_transcript_11574	Glycosyl transferase family 41(OGT)
EGJ1500222_transcript_16760	negative regulation of response to water deprivation(cpna-1)
EGJ1500222_transcript_2500	negative regulation of cellular pH reduction(BCL2)
EGJ1500222_transcript_19334	Folliculin-interacting protein C-terminus(FNIP1)
EGJ1500222_transcript_31584	helix loop helix domain(HES1)
EGJ1500222_transcript_29700	establishment of meiotic spindle localization(KLC4)
EGJ1500222_transcript_15855	RNA splicing(ESRP2)
EGJ1500222_transcript_37569	The coatomer is a cytosolic protein complex that binds to dilysine motifs and reversibly associates with Golgi non- clathrin-coated vesicles, which further mediate biosynthetic protein transport from the ER, via the Golgi up to the trans Golgi network. The coatomer complex is required for budding from Golgi membranes, and is essential for the retrograde Golgi-to-ER transport of dilysine-tagged pr…
EGJ1500222_transcript_18399	Beige/BEACH domain(LRBA)
EGJ1500222_transcript_8298	intestinal-like
EGJ1500222_transcript_23881	voltage-gated calcium channel activity(CACNB2)
EGJ1500222_transcript_11265	FOXP coiled-coil domain(FOXP4)
EGJ1500222_transcript_26373	Protein tyrosine kinase(STK24)
EGJ1500222_transcript_17277	negative regulation of response to water deprivation(cpna-1)
EGJ1500222_transcript_13431	Belongs to the type IV collagen family(let-2)
EGJ1500222_transcript_126	chemorepulsion of axon(RYK)
EGJ1500222_transcript_39068	regulation of translational fidelity(GATC)
EGJ1500222_transcript_19795	non-motile cilium assembly(IFT88)
EGJ1500222_transcript_23845	Repeat in Drosophila CG10860, human KIAA0680 and C. elegans F26H9.2(PHACTR2)
EGJ1500222_transcript_14873	RNA recognition motif. (a.k.a. RRM, RBD, or RNP domain)(HNRNPM)
EGJ1500222_transcript_1698	-
EGJ1500222_transcript_37999	-
EGJ1500222_transcript_38596	6-O-sulfation enzyme which catalyzes the transfer of sulfate from 3'-phosphoadenosine 5'-phosphosulfate (PAPS) to position 6 of the N-sulfoglucosamine residue (GlcNS) of heparan sulfate(HS6ST1)
EGJ1500222_transcript_21318	Belongs to the actin family
EGJ1500222_transcript_15391	UDP-N-acetylglucosamine--peptide N-acetylglucosaminyltransferase 110 kDa(OGT)
EGJ1500222_transcript_24634	establishment of meiotic spindle localization(KLC4)
EGJ1500222_transcript_17585	sequence 3(BCAS3)
EGJ1500222_transcript_23035	WD domain, G-beta repeat(WDR47)
EGJ1500222_transcript_24108	Guanine nucleotide-binding proteins (G proteins) are involved as modulators or transducers in various transmembrane signaling systems(gpa-7)
EGJ1500222_transcript_18815	Transmembrane protein 131-like(TMEM131)
EGJ1500222_transcript_26499	establishment of meiotic spindle localization(KLC4)
EGJ1500222_transcript_28700	Aminotransferase class-III(OAT)
EGJ1500222_transcript_18817	Domain of unknown function (DUF4339)(DNAJC13)
EGJ1500222_transcript_15753	zinc ion binding(ZMIZ1)
EGJ1500222_transcript_6912	bZIP Maf EGJ1500222_transcription factor(CREB3L3)
EGJ1500222_transcript_25893	RhoGEF domain(PLEKHG5)
EGJ1500222_transcript_25245	establishment of meiotic spindle localization(KLC4)
EGJ1500222_transcript_5851	nuclease activity
EGJ1500222_transcript_36966	Ankyrin repeat
EGJ1500222_transcript_16498	cargo loading into COPII-coated vesicle(SEC24C)
EGJ1500222_transcript_14616	cerebellar Purkinje cell layer maturation(RERE)
EGJ1500222_transcript_23719	Domain in cystathionine beta-synthase and other proteins.(PRKAG2)
EGJ1500222_transcript_5756	Info polymerase (RNA) II (DNA directed) polypeptide H(POLR2H)
EGJ1500222_transcript_12463	dentate gyrus development(BTG2)
EGJ1500222_transcript_33432	Ribosomal protein P0 is the functional equivalent of E.coli protein L10(RPLP0)
EGJ1500222_transcript_35120	nucleic acid binding(ESRP2)
EGJ1500222_transcript_25326	negative regulation of activation-induced cell death of T cells(bun)
EGJ1500222_transcript_14437	Microtubule-actin cross-linking factor 1
EGJ1500222_transcript_29563	zinc finger
EGJ1500222_transcript_3323	Performs the first committed step in the biosynthesis of isoprenes(MVD)
EGJ1500222_transcript_16549	Solute carrier organic anion transporter family member
EGJ1500222_transcript_32114	negative regulation of CAMKK-AMPK signaling cascade(EGLN1)
EGJ1500222_transcript_22215	cleavage in ITS2 between 5.8S rRNA and LSU-rRNA of tricistronic rRNA EGJ1500222_transcript (SSU-rRNA, 5.8S rRNA, LSU-rRNA)(NOL9)
EGJ1500222_transcript_13251	phosphatidylinositol phospholipase C activity(PLCB4)
EGJ1500222_transcript_7715	Glycosyl transferase family 41(OGT)
EGJ1500222_transcript_32243	calcium ion-regulated exocytosis of neurotransmitter
EGJ1500222_transcript_32552	Zn-finger in Ran binding protein and others(ZRANB2)
EGJ1500222_transcript_21303	protein disulfide isomerase activity(TXNDC11)
EGJ1500222_transcript_31616	regulation of muscle system process(TNNT2)
EGJ1500222_transcript_22998	Variant SH3 domain(SH3KBP1)
EGJ1500222_transcript_17633	sequence 3(BCAS3)
EGJ1500222_transcript_626	Dynein associated protein(DCTN1)
EGJ1500222_transcript_33981	Belongs to the protein kinase superfamily(CAMK2G)
EGJ1500222_transcript_22699	forkhead box(FOXK1)
EGJ1500222_transcript_13273	Belongs to the type IV collagen family(COL4A1)
EGJ1500222_transcript_178	Belongs to the type IV collagen family(COL4A1)
EGJ1500222_transcript_20183	Potential DNA-binding domain
EGJ1500222_transcript_1720	Belongs to the peptidase C1 family
EGJ1500222_transcript_16007	Immunoglobulin C-2 Type(HSPG2)
EGJ1500222_transcript_29291	RUN domain containing 1(RUNDC1)
EGJ1500222_transcript_22327	Glycosyl transferase family 41(OGT)
EGJ1500222_transcript_36444	catalytic domain of ctd-like phosphatases
EGJ1500222_transcript_10384	Catenin alpha-2 isoform(alpha-Cat)
EGJ1500222_transcript_26379	ARF GTPase activator activity. It is involved in the biological process described with regulation of ARF GTPase activity(ARFGAP2)
EGJ1500222_transcript_25786	SWI SNF related, matrix associated, actin dependent regulator of chromatin, subfamily a, member 4(SMARCA4)
EGJ1500222_transcript_15502	Belongs to the G-protein coupled receptor Fz Smo family(FZD5)
EGJ1500222_transcript_24906	Sequence-specific DNA binding. It is involved in the biological process described with regulation of EGJ1500222_transcription, DNA-templated
EGJ1500222_transcript_19657	FOXP coiled-coil domain(FOXP4)
EGJ1500222_transcript_37279	Putative GTP-ase activating proteins for the small GTPase, ARF(ARFGAP2)
EGJ1500222_transcript_31600	regulation of actin phosphorylation(TWF1)
EGJ1500222_transcript_30235	CCCTC-binding factor (zinc finger(CTCF)
EGJ1500222_transcript_12954	calcium-dependent phospholipase C activity(PLCE1)
EGJ1500222_transcript_18189	Mitogen-activated protein kinase kinase kinase(MAP3K13)
EGJ1500222_transcript_26554	Transcription factor
EGJ1500222_transcript_12633	scavenger receptor activity
EGJ1500222_transcript_29180	Belongs to the protein kinase superfamily
EGJ1500222_transcript_19773	Elongation factor G, domain IV(EEF2)
EGJ1500222_transcript_28494	Phosphotyrosine-binding domain, phosphotyrosine-interaction (PI) domain(APBB2)
EGJ1500222_transcript_26415	transferase activity, transferring glycosyl groups(GYG1)
EGJ1500222_transcript_25434	Low-density lipoprotein receptor domain class A
EGJ1500222_transcript_17545	RNA splicing(ESRP2)
EGJ1500222_transcript_1458	mitogen-activated protein kinase(MAPK10)
EGJ1500222_transcript_28129	Class II Aldolase and Adducin N-terminal domain(add-1)
EGJ1500222_transcript_27012	Positively regulates the activity of the minus-end directed microtubule motor protein dynein. May enhance dynein- mediated microtubule sliding by targeting dynein to the microtubule plus end. Required for several dynein- and microtubule-dependent processes(PAFAH1B1)
EGJ1500222_transcript_25152	GTPase activity(EEF2)
EGJ1500222_transcript_27309	Belongs to the peptidase C2 family(CAPN6)
EGJ1500222_transcript_16827	negative regulation of response to water deprivation(cpna-1)
EGJ1500222_transcript_32467	C2H2 type zinc-finger (2 copies)(ZNF277)
EGJ1500222_transcript_14146	Amino acid permease(SLC7A6)
EGJ1500222_transcript_22306	HMG (high mobility group) box(SOX6)
EGJ1500222_transcript_4938	DnaJ molecular chaperone homology domain(DNAJB9)
EGJ1500222_transcript_31778	cAMP responsive element binding protein 1(CREB1)
EGJ1500222_transcript_37705	Component of the ubiquinol-cytochrome c reductase complex (complex III or cytochrome b-c1 complex), which is a respiratory chain that generates an electrochemical potential coupled to ATP synthesis(UQCRFS1)
EGJ1500222_transcript_25006	BAR(BIN1)
EGJ1500222_transcript_32120	metallocarboxypeptidase activity(CPN1)
EGJ1500222_transcript_25444	trehalase activity(TREH)
EGJ1500222_transcript_13972	Phosphatidylinositol-specific phospholipase C, X domain(PLCB4)
EGJ1500222_transcript_15124	Glycosyl transferase family 41(OGT)
EGJ1500222_transcript_14402	Scavenger receptor Cys-rich
EGJ1500222_transcript_32724	Sushi domain-containing protein
EGJ1500222_transcript_29201	intracellular protein transport(STAM2)
EGJ1500222_transcript_26925	Tesmin/TSO1-like CXC domain, cysteine-rich domain(LIN54)
EGJ1500222_transcript_19326	WD40 repeats(WDR62)
EGJ1500222_transcript_23265	eukaryotic translation initiation factor(EIF2A)
EGJ1500222_transcript_19260	Belongs to the protein kinase superfamily
EGJ1500222_transcript_16627	CD9 antigen (p24) a(CD9)
EGJ1500222_transcript_25939	Belongs to the yippee family(YPEL2)
EGJ1500222_transcript_19089	Mitogen-activated protein kinase kinase kinase(MAP3K13)
EGJ1500222_transcript_404	Belongs to the type IV collagen family(COL4A1)
EGJ1500222_transcript_999	Low-density lipoprotein receptor domain class A
EGJ1500222_transcript_285	Growth factor receptor domain IV(ERBB2)
EGJ1500222_transcript_22955	Thrombospondin type 1 repeats
EGJ1500222_transcript_18051	Belongs to the Ca(2 ) cation antiporter (CaCA) (TC 2.A.19) family(SLC8A3)
EGJ1500222_transcript_742	negative regulation of cell cycle arrest(RASSF1)
EGJ1500222_transcript_13651	ankyrin 3, node of Ranvier (ankyrin G)(ANK2)
EGJ1500222_transcript_13371	Belongs to the G-protein coupled receptor Fz Smo family(FZD5)
EGJ1500222_transcript_23841	Zinc finger, C2H2 type(KLF5)
EGJ1500222_transcript_27329	sequence-specific DNA binding. It is involved in the biological process described with regulation of EGJ1500222_transcription, DNA-templated(FOXP4)
EGJ1500222_transcript_31490	Belongs to the G-protein coupled receptor Fz Smo family(FZD5)
EGJ1500222_transcript_19273	Domain in Tre-2, BUB2p, and Cdc16p. Probable Rab-GAPs.(EVI5L)
EGJ1500222_transcript_33139	emp24/gp25L/p24 family/GOLD(TMED5)
EGJ1500222_transcript_27538	cell-cell junction organization(C9orf172)
EGJ1500222_transcript_8374	Allows the formation of correctly charged Gln-tRNA(Gln) through the transamidation of misacylated Glu-tRNA(Gln) in the mitochondria. The reaction takes place in the presence of glutamine and ATP through an activated gamma-phospho-Glu- tRNA(Gln)(GATC)
EGJ1500222_transcript_22389	FYVE, RhoGEF and PH(FGD3)
EGJ1500222_transcript_38900	Galectin(LGALS8)
EGJ1500222_transcript_23864	endocytosis(lrp-1)
EGJ1500222_transcript_35454	Tetraspanin family(TSPAN5)
EGJ1500222_transcript_15122	calcium-dependent phospholipase C activity(PLCE1)
EGJ1500222_transcript_25262	DENN (AEX-3) domain(DENND1A)
EGJ1500222_transcript_26666	Belongs to the G-protein coupled receptor Fz Smo family(FZD5)
EGJ1500222_transcript_16378	Snf2-ATP coupling, chromatin remodelling complex(SMARCA4)
EGJ1500222_transcript_13659	Furin-like repeats(ERBB2)
EGJ1500222_transcript_20441	zinc ion binding(ZMIZ1)
EGJ1500222_transcript_17477	Guanine nucleotide exchange factor for Ras-like GTPases; N-terminal motif(RGL1)
EGJ1500222_transcript_42338	desmosome organization
EGJ1500222_transcript_927	Endonuclease/Exonuclease/phosphatase family
EGJ1500222_transcript_31561	c-SKI Smad4 binding domain
EGJ1500222_transcript_37048	calcium ion-regulated exocytosis of neurotransmitter
EGJ1500222_transcript_21563	Gamma-glutamyltranspeptidase(GGT1)
EGJ1500222_transcript_19816	E3 ubiquitin-protein ligase Bre1-like(RNF20)
EGJ1500222_transcript_24819	CCCTC-binding factor (zinc finger(CTCF)
EGJ1500222_transcript_18009	chromatin binding(PRDM13)
EGJ1500222_transcript_13043	C-terminal tandem repeated domain in type 4 procollagens(let-2)
EGJ1500222_transcript_27530	Elongation factor G, domain IV(EEF2)
EGJ1500222_transcript_27854	TSC-22/dip/bun family(TSC22D4)
EGJ1500222_transcript_21083	domain in protein kinases, N-glycanases and other nuclear proteins(ERN1)
EGJ1500222_transcript_20428	Ankyrin repeat
EGJ1500222_transcript_19221	DNA replication-independent nucleosome assembly(HIRA)
EGJ1500222_transcript_39704	ETC complex I subunit conserved region(NDUFA5)
EGJ1500222_transcript_35657	Elongation factor(EEF2)
EGJ1500222_transcript_13328	Transmembrane protein 131-like(TMEM131)
EGJ1500222_transcript_19767	3'5'-cyclic nucleotide phosphodiesterase(dnc)
EGJ1500222_transcript_19027	Metal dependent phosphohydrolases with conserved 'HD' motif.(pde-3)
EGJ1500222_transcript_20356	Helicase associated domain (HA2) Add an annotation(DHX33)
EGJ1500222_transcript_29461	Repeat in Drosophila CG10860, human KIAA0680 and C. elegans F26H9.2(PHACTR1)
EGJ1500222_transcript_29258	Fumarase C C-terminus
EGJ1500222_transcript_12848	Raptor N-terminal CASPase like domain(RPTOR)
EGJ1500222_transcript_33923	Furin-like repeats(ERBB2)
EGJ1500222_transcript_18360	HCO3- transporter family
EGJ1500222_transcript_22311	Protein kinase C conserved region 2 (CalB)
EGJ1500222_transcript_23037	Immunoglobulin C-2 Type(HSPG2)
EGJ1500222_transcript_14083	Calponin homology domain(SPTBN1)
EGJ1500222_transcript_13264	Sertoli cell development(FNDC3A)
EGJ1500222_transcript_15516	Microtubule-actin cross-linking factor 1
EGJ1500222_transcript_13164	Belongs to the G-protein coupled receptor Fz Smo family(FZD5)
EGJ1500222_transcript_36969	Phosphatidylethanolamine-binding protein
EGJ1500222_transcript_36847	voltage-gated calcium channel activity(CACNB2)
EGJ1500222_transcript_25146	-
EGJ1500222_transcript_2261	Membrane-proximal domain, switch, for ADAM17(ADAM17)
EGJ1500222_transcript_17282	zinc finger
EGJ1500222_transcript_23231	Acts as a Ras effector and participates in MAPK pathway activation. Probably acts as a regulatory subunit of protein phosphatase that specifically dephosphorylates Raf kinase and stimulates Raf activity at specialized signaling complexes upon Ras activation. Required for vulval development. Involved in fluid homeostasis. Plays a role in nicotinic acetylcholine receptor (nAChR)-mediated sensitivit…
EGJ1500222_transcript_14234	cholesterol transport(NPC1)
EGJ1500222_transcript_24852	establishment of meiotic spindle localization(KLC4)
EGJ1500222_transcript_16240	Calponin family repeat
EGJ1500222_transcript_31411	-
EGJ1500222_transcript_30742	nucleobindin(NUCB2)
EGJ1500222_transcript_34140	Component of the ubiquinol-cytochrome c reductase complex (complex III or cytochrome b-c1 complex), which is a respiratory chain that generates an electrochemical potential coupled to ATP synthesis(UQCRFS1)
EGJ1500222_transcript_14281	Calponin homology domain(SPTBN1)
EGJ1500222_transcript_13070	Fibronectin type 3 domain(FNDC3A)
EGJ1500222_transcript_16290	negative regulation of response to water deprivation
EGJ1500222_transcript_15068	Fibronectin type 3 domain(FNDC3A)
EGJ1500222_transcript_26536	LBP / BPI / CETP family, C-terminal domain(LBP)
EGJ1500222_transcript_12537	vWA found in TerF C terminus
EGJ1500222_transcript_8599	Info polymerase (RNA) II (DNA directed) polypeptide H(POLR2H)
EGJ1500222_transcript_37624	Protein tyrosine kinase(STK24)
EGJ1500222_transcript_40742	Probably involved in the biogenesis of the COX complex(SURF1)
EGJ1500222_transcript_28931	catalytic domain of ctd-like phosphatases
EGJ1500222_transcript_2249	nucleobindin(NUCB2)
EGJ1500222_transcript_36035	Catalyzes the formation of phosphatidylethanolamine (PtdEtn) from phosphatidylserine (PtdSer). Plays a central role in phospholipid metabolism and in the interorganelle trafficking of phosphatidylserine(PISD)
EGJ1500222_transcript_18300	Required for replication-independent chromatin assembly and for the periodic repression of histone gene EGJ1500222_transcription during the cell cycle(HIRA)
EGJ1500222_transcript_2116	myoblast proliferation(ATOH8)
EGJ1500222_transcript_35359	Belongs to the intermediate filament family(LMNB1)
EGJ1500222_transcript_35137	Ribosomal protein P0 is the functional equivalent of E.coli protein L10(RPLP0)
EGJ1500222_transcript_1680	-
EGJ1500222_transcript_25314	GTP binding protein 1(GTPBP1)
EGJ1500222_transcript_40717	Protein of unknown function (DUF2012)(EMC7)
EGJ1500222_transcript_34491	desmosome organization
EGJ1500222_transcript_18362	Coagulation Factor Xa inhibitory site(BMP1)
EGJ1500222_transcript_19591	ubiquitin-protein transferase activity(RNF19B)
EGJ1500222_transcript_15986	Major Facilitator Superfamily
EGJ1500222_transcript_13617	Belongs to the type IV collagen family(COL4A1)
EGJ1500222_transcript_12850	Domain found in sea urchin sperm protein, enterokinase, agrin(MATN4)
EGJ1500222_transcript_27424	diacylglycerol kinase activity(DGKB)
EGJ1500222_transcript_25253	Transcription factor
EGJ1500222_transcript_2038	Endoribonuclease XendoU
EGJ1500222_transcript_41892	ATP binding. It is involved in the biological process described with protein phosphorylation(DDR2)
EGJ1500222_transcript_5480	Belongs to the G-protein coupled receptor Fz Smo family(FZD5)
EGJ1500222_transcript_26365	FERM central domain(PTPN14)
EGJ1500222_transcript_26796	Functions in the early steps of protein synthesis of a small number of specific mRNAs. Acts by directing the binding of methionyl-tRNAi to 40S ribosomal subunits. In contrast to the eIF- 2 complex, it binds methionyl-tRNAi to 40 S subunits in a codon- dependent manner, whereas the eIF-2 complex binds methionyl-tRNAi to 40 S subunits in a GTP-dependent manner. May act by impiging the expression of…
EGJ1500222_transcript_16298	ankyrin 3, node of Ranvier (ankyrin G)(ANK2)
EGJ1500222_transcript_33945	Gamma-glutamyltranspeptidase(GGT1)
EGJ1500222_transcript_19807	cholesterol transport(NPC1)
EGJ1500222_transcript_23951	sodium-dependent phosphate transmembrane transporter activity
EGJ1500222_transcript_13657	Mitogen-activated protein kinase binding protein 1(MAPKBP1)
EGJ1500222_transcript_27127	Arrestin domain containing 4
EGJ1500222_transcript_20644	Src homology 2 domains(SH2D4B)
EGJ1500222_transcript_8956	sulfur amino acid transport(CTNS)
EGJ1500222_transcript_16484	sequence-specific DNA binding. It is involved in the biological process described with regulation of EGJ1500222_transcription, DNA-templated(FOXP4)
EGJ1500222_transcript_1994	Autophagy-related protein 3(ATG3)
EGJ1500222_transcript_12528	negative regulation of thioredoxin peroxidase activity by peptidyl-threonine phosphorylation
EGJ1500222_transcript_21992	Sterol-sensing domain of SREBP cleavage-activation(DISP1)
EGJ1500222_transcript_27613	embryo development ending in birth or egg hatching(rol-3)
EGJ1500222_transcript_31649	Class II Aldolase and Adducin N-terminal domain(add-1)
EGJ1500222_transcript_38082	Microtubule-actin cross-linking factor 1
EGJ1500222_transcript_28272	cyclic AMP-responsive element-binding protein 3-like protein 3(CREB3L3)
EGJ1500222_transcript_32562	Component of the ubiquinol-cytochrome c reductase complex (complex III or cytochrome b-c1 complex) that is part of the mitochondrial respiratory chain. The b-c1 complex mediates electron transfer from ubiquinol to cytochrome c. Contributes to the generation of a proton gradient across the mitochondrial membrane that is then used for ATP synthesis(CYTB)
EGJ1500222_transcript_12819	Fibronectin type 3 domain(PTPRQ)
EGJ1500222_transcript_15366	cholesterol transport(NPC1)
EGJ1500222_transcript_27499	7 transmembrane receptor (Secretin family)(GPRCAL3)
EGJ1500222_transcript_6771	Protein tyrosine kinase(MAP2K1)
EGJ1500222_transcript_17787	Belongs to the glycosyl hydrolase 31 family
EGJ1500222_transcript_14431	FERM central domain(PTPN14)
EGJ1500222_transcript_864	KH domain(HNRNPK)
EGJ1500222_transcript_24874	Low-density lipoprotein receptor domain class A
EGJ1500222_transcript_35508	-
EGJ1500222_transcript_7154	actin filament reorganization(fry)
EGJ1500222_transcript_11998	ubiquitin-protein transferase activity(RNF19B)
EGJ1500222_transcript_20373	Major Facilitator Superfamily
EGJ1500222_transcript_15156	Belongs to the type IV collagen family(COL4A1)
EGJ1500222_transcript_13369	Fibronectin type 3 domain(PTPRQ)
EGJ1500222_transcript_23385	Cystinosin(CTNS)
EGJ1500222_transcript_26850	MAX interactor 1, dimerization protein(MXI1)
EGJ1500222_transcript_32293	Protein tyrosine kinase
EGJ1500222_transcript_11851	protein deubiquitination involved in ubiquitin-dependent protein catabolic process
EGJ1500222_transcript_15791	calcium-dependent phospholipase C activity(PLCE1)
EGJ1500222_transcript_17989	ubiquitin-protein transferase activity(RNF19B)
EGJ1500222_transcript_33580	C2H2 type zinc-finger (2 copies)(ZNF277)
EGJ1500222_transcript_29801	Thiolase, C-terminal domain
EGJ1500222_transcript_14907	Fibronectin type 3 domain(PTPRQ)
EGJ1500222_transcript_39845	regulation of translational fidelity(GATC)
EGJ1500222_transcript_15501	endocytosis(lrp-1)
EGJ1500222_transcript_8167	Potential DNA-binding domain
EGJ1500222_transcript_28915	FOXP coiled-coil domain(FOXP4)
EGJ1500222_transcript_12701	Filamin-type immunoglobulin domains
EGJ1500222_transcript_19011	Converts transient diacylglycerol (DAG) signals into prolonged physiological effects, independently of PKC. Role in the regulation of growth and neuromuscular control of movement. Involved in immune response to S.aureus bacterium by activating EGJ1500222_transcription factor hlh-30 downstream of phospholipase plc-1(dkf-1)
EGJ1500222_transcript_17099	FOXP coiled-coil domain(FOXP4)
EGJ1500222_transcript_21457	7 transmembrane receptor (Secretin family)(GPRCAL3)
EGJ1500222_transcript_21636	Serine threonine-protein kinase RIO3(RIOK3)
EGJ1500222_transcript_1621	Immunoglobulin(igcm-3)
EGJ1500222_transcript_4357	high mobility group(SOX14)
EGJ1500222_transcript_39848	Translation initiation factor(EIF5A)
EGJ1500222_transcript_18718	Glycosyl transferase family 41(OGT)
EGJ1500222_transcript_33709	Catalyzes the formation of phosphatidylethanolamine (PtdEtn) from phosphatidylserine (PtdSer). Plays a central role in phospholipid metabolism and in the interorganelle trafficking of phosphatidylserine(PISD)
EGJ1500222_transcript_26676	Fumarase C C-terminus
EGJ1500222_transcript_7847	integrin-mediated signaling pathway(ITGA7)
EGJ1500222_transcript_31620	Fumarase C C-terminus
EGJ1500222_transcript_23591	establishment or maintenance of actin cytoskeleton polarity(RICTOR)
EGJ1500222_transcript_23728	Sodium:neurotransmitter symporter family
EGJ1500222_transcript_25495	Aspartate aminotransferase(GOT1)
EGJ1500222_transcript_7121	negative regulation of STAT cascade(SOCS7)
EGJ1500222_transcript_5427	Phospholipase A2(PLA2G1B)
EGJ1500222_transcript_31523	GTP binding protein 1(GTPBP1)
EGJ1500222_transcript_24756	c-SKI Smad4 binding domain(SKI)
EGJ1500222_transcript_21043	Nuclear receptor subfamily 6 group A member 1(Hr4)
EGJ1500222_transcript_35938	Domain present in VPS-27, Hrs and STAM(STAM2)
EGJ1500222_transcript_17152	Dynein associated protein(DCTN1)
EGJ1500222_transcript_13	Immunoglobulin C-2 Type(HSPG2)
EGJ1500222_transcript_11367	Domain of unknown function (DUF3402)(STRIP2)
EGJ1500222_transcript_19258	Domain in cystathionine beta-synthase and other proteins.(PRKAG2)
EGJ1500222_transcript_32404	Amino acid permease(SLC7A6)
EGJ1500222_transcript_19264	mitochondrion-endoplasmic reticulum membrane tethering(PDZD8)
EGJ1500222_transcript_16778	high mobility group(SOX2)
EGJ1500222_transcript_30870	regulation of alternative mRNA splicing, via spliceosome(RBM5)
EGJ1500222_transcript_28929	Protein tyrosine kinase(MAP2K1)
EGJ1500222_transcript_36946	Component of the ubiquinol-cytochrome c reductase complex (complex III or cytochrome b-c1 complex), which is a respiratory chain that generates an electrochemical potential coupled to ATP synthesis(UQCRFS1)
EGJ1500222_transcript_24943	Gamma-glutamyltranspeptidase(GGT1)
EGJ1500222_transcript_22119	CCCTC-binding factor (zinc finger(CTCF)
EGJ1500222_transcript_23404	Zinc-binding domain present in Lin-11, Isl-1, Mec-3.(Hil)
EGJ1500222_transcript_14920	Calponin homology domain(SPTBN1)
EGJ1500222_transcript_20144	Choline/Carnitine o-acyltransferase(CPT2)
EGJ1500222_transcript_17688	Zinc-binding domain present in Lin-11, Isl-1, Mec-3.(Hil)
EGJ1500222_transcript_26261	osteosarcoma amplified 9, endoplasmic reticulum lectin(OS9)
EGJ1500222_transcript_1288	Phosphatidylinositol transfer protein(PITPNB)
EGJ1500222_transcript_4463	Neuroligin(Ces3)
EGJ1500222_transcript_3733	-
EGJ1500222_transcript_34129	Snf2-ATP coupling, chromatin remodelling complex(SMARCA4)
EGJ1500222_transcript_13172	calcium ion-regulated exocytosis of neurotransmitter
EGJ1500222_transcript_32828	Putative GTP-ase activating proteins for the small GTPase, ARF(ARFGAP2)
EGJ1500222_transcript_29921	diacylglycerol kinase activity(DGKB)
EGJ1500222_transcript_29572	ADP-ribosylation factor GTPase activating protein 2(ARFGAP2)
EGJ1500222_transcript_13614	atrial cardiac muscle cell development(FHL2)
EGJ1500222_transcript_27205	Immunoglobulin(igcm-3)
EGJ1500222_transcript_32376	cerebellar Purkinje cell layer maturation(RERE)
EGJ1500222_transcript_25095	Domain always found upstream of DENN domain, found in a variety of signalling proteins(DENND1A)
EGJ1500222_transcript_119	Transmembrane protein 131-like(TMEM131)
EGJ1500222_transcript_2397	high mobility group(SOX14)
EGJ1500222_transcript_38799	U1 small nuclear ribonucleoprotein of 70kDa MW N terminal(SNRNP70)
EGJ1500222_transcript_31723	Snf2-ATP coupling, chromatin remodelling complex(SMARCA4)
EGJ1500222_transcript_10331	Foie gras liver health family 1(TRAPPC11)
EGJ1500222_transcript_40030	Elongation factor Tu GTP binding domain(HBS1L)
EGJ1500222_transcript_12154	C-terminal leucine zipper domain of cyclic nucleotide-gated channels(CNGA2)
EGJ1500222_transcript_12571	Calponin homology domain(SPTBN1)
EGJ1500222_transcript_14271	Glycosyl transferase family 41(OGT)
EGJ1500222_transcript_15155	Immunoglobulin C-2 Type(HSPG2)
EGJ1500222_transcript_16580	Low-density lipoprotein receptor domain class A
EGJ1500222_transcript_23094	sequence-specific DNA binding. It is involved in the biological process described with regulation of EGJ1500222_transcription, DNA-templated(FOXP4)
EGJ1500222_transcript_31052	WD40 repeats(WDR20)
EGJ1500222_transcript_40767	cell adhesion(CHL1)
EGJ1500222_transcript_18554	Legume-like lectin family(LMAN1)
EGJ1500222_transcript_25365	Belongs to the G-protein coupled receptor Fz Smo family(FZD5)
EGJ1500222_transcript_38202	lipoprotein receptor-related protein 1(LRP1)
EGJ1500222_transcript_952	Belongs to the peptidase C1 family
EGJ1500222_transcript_1977	Membrane-proximal domain, switch, for ADAM17(ADAM17)
EGJ1500222_transcript_4214	Folliculin-interacting protein middle domain(FNIP1)
EGJ1500222_transcript_19072	3'5'-cyclic nucleotide phosphodiesterase(dnc)
EGJ1500222_transcript_7285	PDZ domain(TAX1BP3)
EGJ1500222_transcript_7701	Coagulation Factor Xa inhibitory site(BMP1)
EGJ1500222_transcript_12646	negative regulation of thioredoxin peroxidase activity by peptidyl-threonine phosphorylation
EGJ1500222_transcript_39015	Belongs to the peptidase C2 family(CAPN6)
EGJ1500222_transcript_8184	Importin(IPO7)
EGJ1500222_transcript_13752	Calponin homology domain(SPTBN1)
EGJ1500222_transcript_14106	Fibronectin type 3 domain
EGJ1500222_transcript_16977	Belongs to the G-protein coupled receptor Fz Smo family(FZD5)
EGJ1500222_transcript_18624	Regulates endosomal traffic in polarized epithelial cells such as the vulval precursor cells and intestinal cells. Thought to act as a negative regulator of lin-12 activity in vulval precursor cells. May have a role in the internalization process from basolateral surface of polarized epithelial cells(LRBA)
EGJ1500222_transcript_27988	JUN kinase kinase kinase activity(MAP3K11)
EGJ1500222_transcript_21843	embryo development ending in birth or egg hatching(rol-3)
EGJ1500222_transcript_32851	Component of the ubiquinol-cytochrome c reductase complex (complex III or cytochrome b-c1 complex) that is part of the mitochondrial respiratory chain. The b-c1 complex mediates electron transfer from ubiquinol to cytochrome c. Contributes to the generation of a proton gradient across the mitochondrial membrane that is then used for ATP synthesis(CYTB)
EGJ1500222_transcript_22981	Transcription factor
EGJ1500222_transcript_23240	transmembrane 9 superfamily member(TM9SF2)
EGJ1500222_transcript_17444	Fibronectin type 3 domain
EGJ1500222_transcript_17709	Guanine nucleotide exchange factor for Ras-like GTPases; N-terminal motif(RGL1)
EGJ1500222_transcript_24075	Lysophosphatidylcholine acyltransferase(LPCAT2)
EGJ1500222_transcript_26329	metallocarboxypeptidase activity(CPN1)
EGJ1500222_transcript_7718	Glycosyl transferase family 41(OGT)
EGJ1500222_transcript_8052	negative regulation of response to water deprivation(cpna-1)
EGJ1500222_transcript_5612	Necessary for protein translocation in the endoplasmic reticulum(SEC61B)
EGJ1500222_transcript_36331	Nitrogen permease(NPRL3)
EGJ1500222_transcript_6023	Necessary for protein translocation in the endoplasmic reticulum(SEC61B)
EGJ1500222_transcript_28472	PX domain(snx-6)
EGJ1500222_transcript_19514	Converts transient diacylglycerol (DAG) signals into prolonged physiological effects, independently of PKC. Role in the regulation of growth and neuromuscular control of movement. Involved in immune response to S.aureus bacterium by activating EGJ1500222_transcription factor hlh-30 downstream of phospholipase plc-1(dkf-1)
EGJ1500222_transcript_22477	ubiquitin-protein transferase activity(RNF19B)
EGJ1500222_transcript_15633	Coagulation Factor Xa inhibitory site(BMP1)
EGJ1500222_transcript_21332	Helicase associated domain (HA2) Add an annotation(DHX33)
EGJ1500222_transcript_37153	Plays a central role in 2-thiolation of mcm(5)S(2)U at tRNA wobble positions of tRNA(Lys), tRNA(Glu) and tRNA(Gln). Directly binds tRNAs and probably acts by catalyzing adenylation of tRNAs, an intermediate required for 2-thiolation. It is unclear whether it acts as a sulfurtransferase that transfers sulfur from thiocarboxylated URM1 onto the uridine of tRNAs at wobble position(CTU1)
EGJ1500222_transcript_22403	c4 zinc finger in nuclear hormone receptors(NR2C2)
EGJ1500222_transcript_21055	c4 zinc finger in nuclear hormone receptors(NR2C2)
EGJ1500222_transcript_31418	U1 snRNA binding(SNRNP70)
EGJ1500222_transcript_25991	c4 zinc finger in nuclear hormone receptors(NR4A2)
EGJ1500222_transcript_6907	Catenin alpha-2 isoform(alpha-Cat)
EGJ1500222_transcript_12008	Helicase associated domain (HA2) Add an annotation(DHX33)
EGJ1500222_transcript_19212	Animal haem peroxidase(mlt-7)
EGJ1500222_transcript_21523	nose morphogenesis(SKI)
EGJ1500222_transcript_25672	Belongs to the peptidase C2 family(CAPN6)
EGJ1500222_transcript_7913	Belongs to the type IV collagen family(COL4A1)
EGJ1500222_transcript_5262	RING-like zinc finger(RNF11)
EGJ1500222_transcript_18153	WD40 repeats(WDR26)
EGJ1500222_transcript_9997	Component of the ubiquinol-cytochrome c reductase complex (complex III or cytochrome b-c1 complex), which is a respiratory chain that generates an electrochemical potential coupled to ATP synthesis(UQCRFS1)
EGJ1500222_transcript_5926	Src homology 2 domains(NCK2)
EGJ1500222_transcript_3769	Nuclear receptor subfamily 6 group A member 1(Hr4)
EGJ1500222_transcript_12843	Belongs to the type IV collagen family(let-2)
EGJ1500222_transcript_13559	Calponin homology domain(SPTBN1)
EGJ1500222_transcript_13770	Fibronectin type 3 domain(FNDC3A)
EGJ1500222_transcript_85	Belongs to the type IV collagen family(COL4A1)
EGJ1500222_transcript_38697	Serpin peptidase inhibitor, clade A (alpha-1 antiproteinase, antitrypsin), member 1(SERPINA1)
EGJ1500222_transcript_5639	Component of the cap-binding complex (CBC), which binds co-EGJ1500222_transcriptionally to the 5' cap of pre-mRNAs and is involved in various processes such as pre-mRNA splicing and RNA-mediated gene silencing (RNAi). The CBC complex is involved in miRNA-mediated RNA interference via its interaction with Ars2 and is required for primary microRNAs (miRNAs) processing. Also involved in innate immun…
EGJ1500222_transcript_24179	doxorubicin transport(RALBP1)
EGJ1500222_transcript_15030	WD40 repeats(WDR62)
EGJ1500222_transcript_4567	CD20-like family
EGJ1500222_transcript_26858	Patched family
EGJ1500222_transcript_11321	Importin-beta N-terminal domain(IPO7)
EGJ1500222_transcript_18631	adenylate cyclase-activating adrenergic receptor signaling pathway involved in positive regulation of heart rate(dnc)
EGJ1500222_transcript_28741	Domain present in VPS-27, Hrs and STAM(STAM2)
EGJ1500222_transcript_34403	Component of the ubiquinol-cytochrome c reductase complex (complex III or cytochrome b-c1 complex), which is a respiratory chain that generates an electrochemical potential coupled to ATP synthesis(petB)
EGJ1500222_transcript_2671	Belongs to the serpin family
EGJ1500222_transcript_24417	GTPase-activator protein for Ras-like GTPases(RASA2)
EGJ1500222_transcript_24939	Belongs to the protein kinase superfamily
EGJ1500222_transcript_19107	Fibronectin type 3 domain(FNDC3A)
EGJ1500222_transcript_15205	Phosphotyrosine interaction domain (PTB/PID)(FAM43A)
EGJ1500222_transcript_14804	Belongs to the type IV collagen family(COL4A1)
EGJ1500222_transcript_16123	sequence-specific DNA binding. It is involved in the biological process described with regulation of EGJ1500222_transcription, DNA-templated(FOXP4)
EGJ1500222_transcript_17482	FOXP coiled-coil domain(FOXP4)
EGJ1500222_transcript_20954	calcium ion binding
EGJ1500222_transcript_12860	Fibronectin type 3 domain(PTPRQ)
EGJ1500222_transcript_24784	Serine carboxypeptidase S28(PRCP)
EGJ1500222_transcript_25419	Major Facilitator Superfamily(MFSD8)
EGJ1500222_transcript_17623	belongs to the aldehyde dehydrogenase family
EGJ1500222_transcript_16677	Belongs to the glycosyl hydrolase 31 family
EGJ1500222_transcript_33965	Haloacid dehalogenase-like hydrolase(HDHD1)
EGJ1500222_transcript_28541	microtubule motor activity(KLC4)
EGJ1500222_transcript_26754	bZIP Maf EGJ1500222_transcription factor(CREB3L3)
EGJ1500222_transcript_179	negative regulation of response to water deprivation(cpna-1)
EGJ1500222_transcript_22231	Variant SH3 domain(SH3KBP1)
EGJ1500222_transcript_31727	Membrane-proximal domain, switch, for ADAM17(ADAM17)
EGJ1500222_transcript_3042	cell division(SH3BP5L)
EGJ1500222_transcript_20710	mRNA, complete cds
EGJ1500222_transcript_13408	Furin-like repeats(ERBB2)
EGJ1500222_transcript_24883	Thrombospondin type 1 repeats
EGJ1500222_transcript_30931	Guanylate kinase homologues.(magu-3)
EGJ1500222_transcript_29448	Aminotransferase class-III(OAT)
EGJ1500222_transcript_8146	Collagenase NC10 and Endostatin(cle-1)
EGJ1500222_transcript_26793	Positively regulates the activity of the minus-end directed microtubule motor protein dynein. May enhance dynein- mediated microtubule sliding by targeting dynein to the microtubule plus end. Required for several dynein- and microtubule-dependent processes(PAFAH1B1)
EGJ1500222_transcript_600	Microtubule-actin cross-linking factor 1
EGJ1500222_transcript_17299	mitochondrion-endoplasmic reticulum membrane tethering(PDZD8)
EGJ1500222_transcript_21447	Four repeated domains in the Fasciclin I family of proteins, present in many other contexts.
EGJ1500222_transcript_21879	CAP_GLY
EGJ1500222_transcript_32624	Phosphatidylethanolamine-binding protein
EGJ1500222_transcript_11319	Belongs to the glycosyl hydrolase 31 family
EGJ1500222_transcript_4625	Chromosome 14 open reading frame 166(C14orf166)
EGJ1500222_transcript_13518	zinc ion binding(ZMIZ1)
EGJ1500222_transcript_15936	Importin-beta N-terminal domain(IPO7)
EGJ1500222_transcript_24373	Belongs to the protein kinase superfamily. Tyr protein kinase family
EGJ1500222_transcript_15731	Belongs to the TRAFAC class myosin-kinesin ATPase superfamily. Myosin family(Mhc)
EGJ1500222_transcript_12836	Belongs to the TRAFAC class myosin-kinesin ATPase superfamily. Myosin family(Mhc)
EGJ1500222_transcript_25969	Rab GTPase activator activity. It is involved in the biological process described with regulation of Rab GTPase activity(EVI5L)
EGJ1500222_transcript_1495	Rab subfamily of small GTPases(RAB30)
EGJ1500222_transcript_11782	Mitogen-activated protein kinase kinase kinase(MAP3K13)
EGJ1500222_transcript_22401	C-terminal to LisH motif.(WDR26)
EGJ1500222_transcript_33085	Ran GTPase binding. It is involved in the biological process described with intracellular protein transport(IPO7)
EGJ1500222_transcript_29094	Variant SH3 domain(SH3KBP1)
EGJ1500222_transcript_22920	FERM central domain(PTPN14)
EGJ1500222_transcript_11343	HCO3- transporter family(SLC4A7)
EGJ1500222_transcript_4172	Translation initiation factor(EIF5A)
EGJ1500222_transcript_20321	Microtubule-actin cross-linking factor 1
EGJ1500222_transcript_41272	It is involved in the biological process described with intracellular signal transduction(SOCS7)
EGJ1500222_transcript_31400	diacylglycerol kinase activity(DGKB)
EGJ1500222_transcript_12344	Common central domain of tyrosinase
EGJ1500222_transcript_24891	Folliculin-interacting protein middle domain(FNIP1)
EGJ1500222_transcript_24404	Asparaginase, N-terminal
EGJ1500222_transcript_17027	Required for replication-independent chromatin assembly and for the periodic repression of histone gene EGJ1500222_transcription during the cell cycle(HIRA)
EGJ1500222_transcript_24764	c4 zinc finger in nuclear hormone receptors(NR4A2)
EGJ1500222_transcript_15938	scavenger receptor activity
EGJ1500222_transcript_34980	Coagulation factor 5/8 C-terminal domain, discoidin domain(DDR2)
EGJ1500222_transcript_5417	Component of the cap-binding complex (CBC), which binds co-EGJ1500222_transcriptionally to the 5' cap of pre-mRNAs and is involved in various processes such as pre-mRNA splicing and RNA-mediated gene silencing (RNAi). The CBC complex is involved in miRNA-mediated RNA interference via its interaction with Ars2 and is required for primary microRNAs (miRNAs) processing. Also involved in innate immun…
EGJ1500222_transcript_40089	-
EGJ1500222_transcript_26231	mannose-6-phosphate isomerase activity(MPI)
EGJ1500222_transcript_20800	Membrane-proximal domain, switch, for ADAM17(ADAM17)
EGJ1500222_transcript_22247	#NAME?
EGJ1500222_transcript_39048	Protein of unknown function (DUF1620)(EMC1)
EGJ1500222_transcript_1656	high mobility group(SOX14)
EGJ1500222_transcript_25346	actin filament reorganization
EGJ1500222_transcript_31809	forkhead box(FOXK1)
EGJ1500222_transcript_28975	Growth-Arrest-Specific Protein 2 Domain(DST)
EGJ1500222_transcript_5614	Belongs to the small heat shock protein (HSP20) family(CRYAB)
EGJ1500222_transcript_40538	ribosome binding(EIF3K)
EGJ1500222_transcript_32127	Component of the eukaryotic translation initiation factor 3 (eIF-3) complex, which is involved in protein synthesis of a specialized repertoire of mRNAs and, together with other initiation factors, stimulates binding of mRNA and methionyl-tRNAi to the 40S ribosome. The eIF-3 complex specifically targets and initiates translation of a subset of mRNAs involved in cell proliferation(EIF3M)
EGJ1500222_transcript_15786	3'5'-cyclic nucleotide phosphodiesterase(dnc)
EGJ1500222_transcript_15523	Sterol-sensing domain of SREBP cleavage-activation(DISP1)
EGJ1500222_transcript_35387	Tetraspanin family(TSPAN2)
EGJ1500222_transcript_35118	actin filament reorganization(fry)
EGJ1500222_transcript_17938	Guanine nucleotide exchange factor for Rho/Rac/Cdc42-like GTPases(ARHGEF25)
EGJ1500222_transcript_2199	DnaJ (Hsp40) homolog, subfamily C , member 25(DNAJC25)
EGJ1500222_transcript_34741	translation elongation factor activity(EEF2)
EGJ1500222_transcript_22894	dentate gyrus development(BTG2)
EGJ1500222_transcript_34487	Belongs to the syntaxin family(STX5)
EGJ1500222_transcript_23497	Ankyrin repeat
EGJ1500222_transcript_15161	This magnesium-dependent enzyme catalyzes the hydrolysis of ATP coupled with the transport of calcium
EGJ1500222_transcript_24698	Ankyrin repeat
EGJ1500222_transcript_26423	Calcyclin binding protein(CACYBP)
EGJ1500222_transcript_25670	Amino acid permease(SLC7A6)
EGJ1500222_transcript_38545	Putative GTP-ase activating proteins for the small GTPase, ARF(ARFGAP2)
EGJ1500222_transcript_23949	Functions in the early steps of protein synthesis of a small number of specific mRNAs. Acts by directing the binding of methionyl-tRNAi to 40S ribosomal subunits. In contrast to the eIF- 2 complex, it binds methionyl-tRNAi to 40 S subunits in a codon- dependent manner, whereas the eIF-2 complex binds methionyl-tRNAi to 40 S subunits in a GTP-dependent manner. May act by impiging the expression of…
EGJ1500222_transcript_32128	Asparaginase(AGA)
EGJ1500222_transcript_741	calcium ion-regulated exocytosis of neurotransmitter
EGJ1500222_transcript_26746	Immunoglobulin(igcm-3)
EGJ1500222_transcript_22632	Sterol-sensing domain of SREBP cleavage-activation(DISP1)
EGJ1500222_transcript_34557	-
EGJ1500222_transcript_20028	Belongs to the G-protein coupled receptor Fz Smo family(FZD5)
EGJ1500222_transcript_28666	bZIP EGJ1500222_transcription factor(CREB1)
EGJ1500222_transcript_35124	Signal transducing adapter molecule 1(STAM)
EGJ1500222_transcript_18519	Beige/BEACH domain(LRBA)
EGJ1500222_transcript_32631	calcium ion-regulated exocytosis of neurotransmitter
EGJ1500222_transcript_35239	Sushi domain-containing protein
EGJ1500222_transcript_31870	C2H2 type zinc-finger (2 copies)(ZNF277)
EGJ1500222_transcript_17535	FOXP coiled-coil domain(FOXP4)
EGJ1500222_transcript_22097	Belongs to the protein kinase superfamily
EGJ1500222_transcript_30018	Zinc-binding domain present in Lin-11, Isl-1, Mec-3.(tag-273)
EGJ1500222_transcript_38452	-
EGJ1500222_transcript_25801	GTP binding(GTPBP1)
EGJ1500222_transcript_17382	negative regulation of response to water deprivation(cpna-1)
EGJ1500222_transcript_13963	Belongs to the type IV collagen family(let-2)
EGJ1500222_transcript_14398	Calponin homology domain(SPTBN1)
EGJ1500222_transcript_12898	fibronectin type III(FNDC3B)
EGJ1500222_transcript_30304	vWA found in TerF C terminus
EGJ1500222_transcript_41098	Serine/Threonine protein kinases, catalytic domain(CDK5)
EGJ1500222_transcript_23664	c4 zinc finger in nuclear hormone receptors(NR4A2)
EGJ1500222_transcript_16574	Collagenase NC10 and Endostatin(cle-1)
EGJ1500222_transcript_17366	Belongs to the glycosyl hydrolase 31 family
EGJ1500222_transcript_18389	FOXP coiled-coil domain(FOXP4)
EGJ1500222_transcript_18282	FOXP coiled-coil domain(FOXP4)
EGJ1500222_transcript_2922	C2H2 type zinc-finger (2 copies)(ZNF277)
EGJ1500222_transcript_29993	Component of the ubiquinol-cytochrome c reductase complex (complex III or cytochrome b-c1 complex), which is a respiratory chain that generates an electrochemical potential coupled to ATP synthesis(petB)
EGJ1500222_transcript_31553	Belongs to the serpin family(SERPINB1)
EGJ1500222_transcript_4925	FERM central domain(PTPN14)
EGJ1500222_transcript_23454	Major Facilitator Superfamily
EGJ1500222_transcript_20663	RNA splicing(ESRP2)
EGJ1500222_transcript_12597	Microtubule-actin cross-linking factor 1
EGJ1500222_transcript_21748	Immunoglobulin(igcm-3)
EGJ1500222_transcript_16502	cerebellar Purkinje cell layer maturation(RERE)
EGJ1500222_transcript_2245	Belongs to the actin family
EGJ1500222_transcript_32299	PMP-22/EMP/MP20/Claudin tight junction
EGJ1500222_transcript_5037	DnaJ molecular chaperone homology domain(DNAJC5B)
EGJ1500222_transcript_3300	Tetraspanin family(TSPAN2)
EGJ1500222_transcript_32704	Polyribonucleotide nucleotidyltransferase, RNA binding domain(PNPT1)
EGJ1500222_transcript_34828	regulation of actin phosphorylation(TWF1)
EGJ1500222_transcript_34158	The purine nucleoside phosphorylases catalyze the phosphorolytic breakdown of the N-glycosidic bond in the beta- (deoxy)ribonucleoside molecules, with the formation of the corresponding free purine bases and pentose-1-phosphate
EGJ1500222_transcript_33353	Sel1-like repeats.(SEL1L)
EGJ1500222_transcript_36006	RNA recognition motif. (a.k.a. RRM, RBD, or RNP domain)(HNRNPM)
EGJ1500222_transcript_4047	Proton-conducting membrane transporter(ND5)
EGJ1500222_transcript_27932	ATP synthase alpha/beta family, beta-barrel domain(ATP6V1B2)
EGJ1500222_transcript_14962	Glycosyl transferase family 41(OGT)
EGJ1500222_transcript_18998	sequence-specific DNA binding. It is involved in the biological process described with regulation of EGJ1500222_transcription, DNA-templated(FOXP4)
EGJ1500222_transcript_11944	protein deubiquitination involved in ubiquitin-dependent protein catabolic process
EGJ1500222_transcript_15560	Belongs to the cation transport ATPase (P-type) (TC 3.A.3) family. Type IV subfamily(ATP8B2)
EGJ1500222_transcript_6303	SHR-binding domain of vacuolar-sorting associated protein 13
EGJ1500222_transcript_28748	cell division(SH3BP5L)
EGJ1500222_transcript_5438	osteosarcoma amplified 9, endoplasmic reticulum lectin(OS9)
EGJ1500222_transcript_20732	syncytium formation by plasma membrane fusion
EGJ1500222_transcript_14845	cerebellar Purkinje cell layer maturation(RERE)
EGJ1500222_transcript_26774	cell-cell junction organization(C9orf172)
EGJ1500222_transcript_6641	Plays a central role in 2-thiolation of mcm(5)S(2)U at tRNA wobble positions of tRNA(Lys), tRNA(Glu) and tRNA(Gln). Directly binds tRNAs and probably acts by catalyzing adenylation of tRNAs, an intermediate required for 2-thiolation. It is unclear whether it acts as a sulfurtransferase that transfers sulfur from thiocarboxylated urm1 onto the uridine of tRNAs at wobble position(CTU1)
EGJ1500222_transcript_21469	integrin-mediated signaling pathway(ITGA7)
EGJ1500222_transcript_24827	Belongs to the protein kinase superfamily
EGJ1500222_transcript_35798	transporter
EGJ1500222_transcript_32572	succinate dehydrogenase (ubiquinone) activity(F42A8.1)
EGJ1500222_transcript_27944	Protein tyrosine kinase(MAP2K1)
EGJ1500222_transcript_7704	This magnesium-dependent enzyme catalyzes the hydrolysis of ATP coupled with the transport of calcium
EGJ1500222_transcript_18899	Protein tyrosine kinase(STK24)
EGJ1500222_transcript_35988	Potential DNA-binding domain
EGJ1500222_transcript_13039	Belongs to the type IV collagen family(COL4A1)
EGJ1500222_transcript_31071	Zinc ion binding(ZFAND6)
EGJ1500222_transcript_5662	-
EGJ1500222_transcript_39262	negative regulation of STAT cascade(SOCS7)
EGJ1500222_transcript_24982	3'5'-cyclic nucleotide phosphodiesterase(dnc)
EGJ1500222_transcript_12851	Fibronectin type 3 domain(PTPRQ)
EGJ1500222_transcript_5504	Membrane-anchoring subunit of succinate dehydrogenase (SDH) that is involved in complex II of the mitochondrial electron transport chain and is responsible for transferring electrons from succinate to ubiquinone (coenzyme Q)(SDHD)
EGJ1500222_transcript_24061	Functions in the early steps of protein synthesis of a small number of specific mRNAs. Acts by directing the binding of methionyl-tRNAi to 40S ribosomal subunits. In contrast to the eIF- 2 complex, it binds methionyl-tRNAi to 40 S subunits in a codon- dependent manner, whereas the eIF-2 complex binds methionyl-tRNAi to 40 S subunits in a GTP-dependent manner. May act by impiging the expression of…
EGJ1500222_transcript_11596	ankyrin 3, node of Ranvier (ankyrin G)(ANK2)
EGJ1500222_transcript_13801	Calponin homology domain(SPTBN1)
EGJ1500222_transcript_387	Mitogen-activated protein kinase binding protein 1(MAPKBP1)
EGJ1500222_transcript_34812	Haloacid dehalogenase-like hydrolase(HDHD1)
EGJ1500222_transcript_2505	Info polymerase (RNA) II (DNA directed) polypeptide H(POLR2H)
EGJ1500222_transcript_20725	Immunoglobulin(igcm-3)
EGJ1500222_transcript_28213	cerebellar Purkinje cell layer maturation(RERE)
EGJ1500222_transcript_555	cell-matrix adhesion(F54D1.6)
EGJ1500222_transcript_17835	sequence 3(BCAS3)
EGJ1500222_transcript_30270	atrial cardiac muscle cell development(FHL2)
EGJ1500222_transcript_20123	Prolyl 4-hydroxylase alpha subunit homologues.(PLOD1)
EGJ1500222_transcript_25680	Folliculin-interacting protein C-terminus(FNIP1)
EGJ1500222_transcript_35008	Eukaryotic elongation factor 5A hypusine, DNA-binding OB fold(EIF5A)
EGJ1500222_transcript_24371	Amino acid permease(SLC7A6)
EGJ1500222_transcript_16653	Belongs to the type IV collagen family(let-2)
EGJ1500222_transcript_877	Belongs to the protein kinase superfamily. Tyr protein kinase family
EGJ1500222_transcript_22141	Variant SH3 domain(SH3KBP1)
EGJ1500222_transcript_13868	Sterol-sensing domain of SREBP cleavage-activation(DISP1)
EGJ1500222_transcript_23775	negative regulation of response to water deprivation(cpna-1)
EGJ1500222_transcript_16921	Fibronectin type 3 domain(FNDC3A)
EGJ1500222_transcript_17917	Sterol-sensing domain of SREBP cleavage-activation(DISP1)
EGJ1500222_transcript_13236	Calponin homology domain
EGJ1500222_transcript_2594	Ankyrin repeat
EGJ1500222_transcript_13592	Tensin like C1 domain containing phosphatase(TNS3)
EGJ1500222_transcript_18989	c4 zinc finger in nuclear hormone receptors(NR4A2)
EGJ1500222_transcript_35660	Elongation factor G, domain IV(EEF2)
EGJ1500222_transcript_21159	dentate gyrus development(BTG2)
EGJ1500222_transcript_14626	Belongs to the protein kinase superfamily
EGJ1500222_transcript_35756	Elongation factor 2(EEF2)
EGJ1500222_transcript_38024	Belongs to the hexokinase family
EGJ1500222_transcript_32317	calcium ion binding
EGJ1500222_transcript_25961	establishment of meiotic spindle localization(KLC4)
EGJ1500222_transcript_17775	sequence 3(BCAS3)
EGJ1500222_transcript_21349	zinc finger
EGJ1500222_transcript_30533	Phosphatidylinositol transfer protein(PITPNB)
EGJ1500222_transcript_16719	Ral guanyl-nucleotide exchange factor activity(RGL1)
EGJ1500222_transcript_32110	calcium ion-regulated exocytosis of neurotransmitter
EGJ1500222_transcript_6208	Domain involved in innate immunity and lipid metabolism.
EGJ1500222_transcript_30254	Homeodomain(dve-1)
EGJ1500222_transcript_30180	acetyl-CoA acetyltransferase(ACAT1)
EGJ1500222_transcript_33628	WD40 repeats(WDR26)
EGJ1500222_transcript_15149	Microtubule-actin cross-linking factor 1
EGJ1500222_transcript_21465	mitochondrion-endoplasmic reticulum membrane tethering(PDZD8)
EGJ1500222_transcript_16150	Rap/ran-GAP(SIPA1L2)
EGJ1500222_transcript_17092	Belongs to the glycosyl hydrolase 31 family
EGJ1500222_transcript_20477	Fibronectin type 3 domain(PTPRQ)
EGJ1500222_transcript_17058	Belongs to the G-protein coupled receptor Fz Smo family(FZD5)
EGJ1500222_transcript_32053	Belongs to the protein kinase superfamily
EGJ1500222_transcript_16501	FOXP coiled-coil domain(FOXP4)
EGJ1500222_transcript_23033	high mobility group(SOX2)
EGJ1500222_transcript_17302	zinc ion binding(ZMIZ1)
EGJ1500222_transcript_16961	Importin-beta N-terminal domain(IPO7)
EGJ1500222_transcript_11332	Domain in cystathionine beta-synthase and other proteins.(PRKAG2)
EGJ1500222_transcript_15848	ubiquitin-protein transferase activity(RNF19B)
EGJ1500222_transcript_19031	Low-density lipoprotein receptor domain class A
EGJ1500222_transcript_19606	3'5'-cyclic nucleotide phosphodiesterase(dnc)
EGJ1500222_transcript_5684	RING-like zinc finger(RNF11)
EGJ1500222_transcript_25775	Domain B in dwarfin family proteins
EGJ1500222_transcript_35624	high mobility group(SOX14)
EGJ1500222_transcript_14685	Ndr family(NDRG3)
EGJ1500222_transcript_29663	PX domain(snx-6)
EGJ1500222_transcript_39315	Membrane-anchoring subunit of succinate dehydrogenase (SDH) that is involved in complex II of the mitochondrial electron transport chain and is responsible for transferring electrons from succinate to ubiquinone (coenzyme Q)(SDHD)
EGJ1500222_transcript_2835	acetyl-CoA acetyltransferase(ACAT1)
EGJ1500222_transcript_26221	osteosarcoma amplified 9, endoplasmic reticulum lectin(OS9)
EGJ1500222_transcript_31559	Putative GTP-ase activating proteins for the small GTPase, ARF(ARFGAP2)
EGJ1500222_transcript_12800	ankyrin 3, node of Ranvier (ankyrin G)(ANK2)
EGJ1500222_transcript_24182	Belongs to the protein kinase superfamily. STE Ser Thr protein kinase family. STE20 subfamily
EGJ1500222_transcript_34772	Phosphatidylinositol transfer protein(PITPNB)
EGJ1500222_transcript_30572	Neuroligin(Ces3)
EGJ1500222_transcript_21483	Elongation factor G, domain IV(EEF2)
EGJ1500222_transcript_38577	phosphatidylserine decarboxylase activity
EGJ1500222_transcript_2193	C2H2 type zinc-finger (2 copies)(ZNF277)
EGJ1500222_transcript_4595	C2H2 type zinc-finger (2 copies)(ZNF277)
EGJ1500222_transcript_12705	Calponin homology domain(SPTBN1)
EGJ1500222_transcript_15883	fibronectin type III(FNDC3B)
EGJ1500222_transcript_38357	ATP binding(HSPA4L)
EGJ1500222_transcript_30295	DnaJ homolog subfamily B member(DNAJB12)
EGJ1500222_transcript_627	cholesterol transport(NPC1)
EGJ1500222_transcript_31153	Zinc finger, C3HC4 type (RING finger)(RNF20)
EGJ1500222_transcript_21747	hexosaminidase activity
EGJ1500222_transcript_14826	Component of the ubiquinol-cytochrome c reductase complex (complex III or cytochrome b-c1 complex), which is a respiratory chain that generates an electrochemical potential coupled to ATP synthesis(UQCRFS1)
EGJ1500222_transcript_4235	Domain of unknown function (DUF1897)(FUBP3)
EGJ1500222_transcript_15300	Glycosyl transferase family 41(OGT)
EGJ1500222_transcript_21261	Common central domain of tyrosinase
EGJ1500222_transcript_9113	ETC complex I subunit conserved region(NDUFA5)
EGJ1500222_transcript_23279	Positively regulates the activity of the minus-end directed microtubule motor protein dynein. May enhance dynein- mediated microtubule sliding by targeting dynein to the microtubule plus end. Required for several dynein- and microtubule-dependent processes(PAFAH1B1)
EGJ1500222_transcript_17603	adherens junction organization
EGJ1500222_transcript_23593	Catalytic subunit of the peripheral V1 complex of vacuolar ATPase. V-ATPase vacuolar ATPase is responsible for acidifying a variety of intracellular compartments in eukaryotic cells(ATP6V1A)
EGJ1500222_transcript_22395	mitogen-activated protein kinase(MAPK10)
EGJ1500222_transcript_17476	integrin-mediated signaling pathway(ITGA7)
EGJ1500222_transcript_25206	tRNA pseudouridine synthase 2(TRUB2)
EGJ1500222_transcript_26550	Polyribonucleotide nucleotidyltransferase, RNA binding domain(PNPT1)
EGJ1500222_transcript_15187	Folliculin-interacting protein middle domain(FNIP1)

## Sheet: Cluster_5_GO
Class	GO_Name	GO_ID	GO_Level	P_value	EnrichmentScore	HitsGenesCountsInSelectedSet	HitsGenesCountsInBackground	AllGenesCountsInSelectedSet	AllGenesCountsInBackground	GenesOfSelectedSetInGOterm	corrected p-value(BH method)
Molecular function	protein O-acetylglucosaminyltransferase activity	GO:0097363	7	0	10.768339276617423	21	26	906	12079	EGJ1500222_transcript_16593,EGJ1500222_transcript_16118,EGJ1500222_transcript_18718,EGJ1500222_transcript_13665,EGJ1500222_transcript_14962,EGJ1500222_transcript_22327,EGJ1500222_transcript_34751,EGJ1500222_transcript_7773,EGJ1500222_transcript_7718,EGJ1500222_transcript_7715,EGJ1500222_transcript_15391,EGJ1500222_transcript_14271,EGJ1500222_transcript_15124,EGJ1500222_transcript_15356,EGJ1500222…	0
Molecular function	protein N-acetylglucosaminyltransferase activity	GO:0016262	7	0	10.768339276617423	21	26	906	12079	EGJ1500222_transcript_16593,EGJ1500222_transcript_16118,EGJ1500222_transcript_18718,EGJ1500222_transcript_13665,EGJ1500222_transcript_14962,EGJ1500222_transcript_22327,EGJ1500222_transcript_34751,EGJ1500222_transcript_7773,EGJ1500222_transcript_7718,EGJ1500222_transcript_7715,EGJ1500222_transcript_15391,EGJ1500222_transcript_14271,EGJ1500222_transcript_15124,EGJ1500222_transcript_15356,EGJ1500222…	0
Molecular function	DNA-binding transcription repressor activity	GO:0001217	4	3.219646771412954E-15	3.8475561876824154	43	149	906	12079	EGJ1500222_transcript_18998,EGJ1500222_transcript_16123,EGJ1500222_transcript_29629,EGJ1500222_transcript_23094,EGJ1500222_transcript_19810,EGJ1500222_transcript_16501,EGJ1500222_transcript_28960,EGJ1500222_transcript_28915,EGJ1500222_transcript_21055,EGJ1500222_transcript_11265,EGJ1500222_transcript_22119,EGJ1500222_transcript_18282,EGJ1500222_transcript_22306,EGJ1500222_transcript_32102,EGJ1500…	9.916512055951898E-13
Molecular function	DNA-binding transcription repressor activity, RNA polymerase II-specific	GO:0001227	5	3.219646771412954E-15	3.8475561876824154	43	149	906	12079	EGJ1500222_transcript_18998,EGJ1500222_transcript_16123,EGJ1500222_transcript_29629,EGJ1500222_transcript_23094,EGJ1500222_transcript_19810,EGJ1500222_transcript_16501,EGJ1500222_transcript_28960,EGJ1500222_transcript_28915,EGJ1500222_transcript_21055,EGJ1500222_transcript_11265,EGJ1500222_transcript_22119,EGJ1500222_transcript_18282,EGJ1500222_transcript_22306,EGJ1500222_transcript_32102,EGJ1500…	9.916512055951898E-13
Molecular function	DNA-binding transcription factor activity, RNA polymerase II-specific	GO:0000981	4	2.3425705819590803E-14	2.1530308639436195	104	644	906	12079	EGJ1500222_transcript_2922,EGJ1500222_transcript_2935,EGJ1500222_transcript_32602,EGJ1500222_transcript_18998,EGJ1500222_transcript_35097,EGJ1500222_transcript_16123,EGJ1500222_transcript_18730,EGJ1500222_transcript_29629,EGJ1500222_transcript_23094,EGJ1500222_transcript_19810,EGJ1500222_transcript_27463,EGJ1500222_transcript_16778,EGJ1500222_transcript_18989,EGJ1500222_transcript_12394,EGJ150022…	4.329070435460381E-12
Molecular function	ligand-activated transcription factor activity	GO:0098531	4	2.2470914018413168E-13	6.666114790286977	21	42	906	12079	EGJ1500222_transcript_19810,EGJ1500222_transcript_27463,EGJ1500222_transcript_18989,EGJ1500222_transcript_21043,EGJ1500222_transcript_21055,EGJ1500222_transcript_23664,EGJ1500222_transcript_24764,EGJ1500222_transcript_24981,EGJ1500222_transcript_3769,EGJ1500222_transcript_31494,EGJ1500222_transcript_32102,EGJ1500222_transcript_19574,EGJ1500222_transcript_29508,EGJ1500222_transcript_3090,EGJ150022…	3.460520758835628E-11
Molecular function	nuclear receptor activity	GO:0004879	5	2.2470914018413168E-13	6.666114790286977	21	42	906	12079	EGJ1500222_transcript_19810,EGJ1500222_transcript_27463,EGJ1500222_transcript_18989,EGJ1500222_transcript_21043,EGJ1500222_transcript_21055,EGJ1500222_transcript_23664,EGJ1500222_transcript_24764,EGJ1500222_transcript_24981,EGJ1500222_transcript_3769,EGJ1500222_transcript_31494,EGJ1500222_transcript_32102,EGJ1500222_transcript_19574,EGJ1500222_transcript_29508,EGJ1500222_transcript_3090,EGJ150022…	3.460520758835628E-11
Molecular function	neuregulin binding	GO:0038132	5	3.7336800318144014E-13	10.369511896001963	14	18	906	12079	EGJ1500222_transcript_33923,EGJ1500222_transcript_20828,EGJ1500222_transcript_13026,EGJ1500222_transcript_14119,EGJ1500222_transcript_20194,EGJ1500222_transcript_13659,EGJ1500222_transcript_13408,EGJ1500222_transcript_21469,EGJ1500222_transcript_19398,EGJ1500222_transcript_17341,EGJ1500222_transcript_22249,EGJ1500222_transcript_17476,EGJ1500222_transcript_285,EGJ1500222_transcript_7847,	4.3124004367456337E-11
Molecular function	caspase binding	GO:0089720	6	2.171596236166806E-12	6.086452634609848	21	46	906	12079	EGJ1500222_transcript_698,EGJ1500222_transcript_28975,EGJ1500222_transcript_12134,EGJ1500222_transcript_600,EGJ1500222_transcript_14300,EGJ1500222_transcript_12597,EGJ1500222_transcript_31058,EGJ1500222_transcript_12744,EGJ1500222_transcript_32127,EGJ1500222_transcript_38082,EGJ1500222_transcript_20321,EGJ1500222_transcript_21636,EGJ1500222_transcript_28006,EGJ1500222_transcript_19748,EGJ1500222_…	2.2295054691312544E-10
Molecular function	zymogen binding	GO:0035375	5	5.2446935683292395E-12	7.900580492191971	16	27	906	12079	EGJ1500222_transcript_28975,EGJ1500222_transcript_12134,EGJ1500222_transcript_600,EGJ1500222_transcript_14300,EGJ1500222_transcript_12597,EGJ1500222_transcript_12744,EGJ1500222_transcript_38082,EGJ1500222_transcript_20321,EGJ1500222_transcript_28006,EGJ1500222_transcript_19748,EGJ1500222_transcript_15149,EGJ1500222_transcript_14005,EGJ1500222_transcript_14437,EGJ1500222_transcript_23156,EGJ150022…	4.846096857136217E-10
Molecular function	DNA-binding transcription factor activity	GO:0003700	3	8.761880110341735E-12	1.8881852238497592	115	812	906	12079	EGJ1500222_transcript_2922,EGJ1500222_transcript_2935,EGJ1500222_transcript_32602,EGJ1500222_transcript_18998,EGJ1500222_transcript_35097,EGJ1500222_transcript_16123,EGJ1500222_transcript_19876,EGJ1500222_transcript_18300,EGJ1500222_transcript_18730,EGJ1500222_transcript_21905,EGJ1500222_transcript_29629,EGJ1500222_transcript_23094,EGJ1500222_transcript_19810,EGJ1500222_transcript_27463,EGJ150022…	7.359979292687058E-10
Molecular function	acetyltransferase activity	GO:0016407	6	1.498701163171745E-11	3.503359597815053	36	137	906	12079	EGJ1500222_transcript_16593,EGJ1500222_transcript_27012,EGJ1500222_transcript_29683,EGJ1500222_transcript_16118,EGJ1500222_transcript_28313,EGJ1500222_transcript_18718,EGJ1500222_transcript_29801,EGJ1500222_transcript_23279,EGJ1500222_transcript_26793,EGJ1500222_transcript_13665,EGJ1500222_transcript_25416,EGJ1500222_transcript_14962,EGJ1500222_transcript_30180,EGJ1500222_transcript_22327,EGJ1500…	1.1539998956422437E-9
Molecular function	growth factor binding	GO:0019838	4	3.350764110621185E-11	3.8268436759054865	31	108	906	12079	EGJ1500222_transcript_404,EGJ1500222_transcript_33923,EGJ1500222_transcript_85,EGJ1500222_transcript_6023,EGJ1500222_transcript_13039,EGJ1500222_transcript_13273,EGJ1500222_transcript_20828,EGJ1500222_transcript_13026,EGJ1500222_transcript_14119,EGJ1500222_transcript_15601,EGJ1500222_transcript_16907,EGJ1500222_transcript_12782,EGJ1500222_transcript_20194,EGJ1500222_transcript_7913,EGJ1500222_tra…	2.381620029395365E-9
Molecular function	actin filament binding	GO:0051015	6	4.414713039579965E-11	2.3612940674041063	65	367	906	12079	EGJ1500222_transcript_29427,EGJ1500222_transcript_33923,EGJ1500222_transcript_32607,EGJ1500222_transcript_14119,EGJ1500222_transcript_25006,EGJ1500222_transcript_23071,EGJ1500222_transcript_28975,EGJ1500222_transcript_12151,EGJ1500222_transcript_24387,EGJ1500222_transcript_12134,EGJ1500222_transcript_26995,EGJ1500222_transcript_600,EGJ1500222_transcript_14300,EGJ1500222_transcript_22389,EGJ150022…	2.913710606122777E-9
Molecular function	acetylglucosaminyltransferase activity	GO:0008375	6	5.991829254980985E-11	5.282581531925528	21	53	906	12079	EGJ1500222_transcript_16593,EGJ1500222_transcript_16118,EGJ1500222_transcript_18718,EGJ1500222_transcript_13665,EGJ1500222_transcript_14962,EGJ1500222_transcript_22327,EGJ1500222_transcript_34751,EGJ1500222_transcript_7773,EGJ1500222_transcript_7718,EGJ1500222_transcript_7715,EGJ1500222_transcript_15391,EGJ1500222_transcript_14271,EGJ1500222_transcript_15124,EGJ1500222_transcript_15356,EGJ1500222…	3.690966821068287E-9
Molecular function	cysteine-type endopeptidase inhibitor activity involved in apoptotic process	GO:0043027	5	2.1452173371017125E-10	5.228325325715276	20	51	906	12079	EGJ1500222_transcript_28975,EGJ1500222_transcript_12134,EGJ1500222_transcript_2500,EGJ1500222_transcript_600,EGJ1500222_transcript_14300,EGJ1500222_transcript_12597,EGJ1500222_transcript_12744,EGJ1500222_transcript_38082,EGJ1500222_transcript_20321,EGJ1500222_transcript_28006,EGJ1500222_transcript_6163,EGJ1500222_transcript_19748,EGJ1500222_transcript_15149,EGJ1500222_transcript_14005,EGJ1500222_…	1.238863012176239E-8
Molecular function	cysteine-type endopeptidase regulator activity involved in apoptotic process	GO:0043028	4	2.2398871646345242E-10	4.576735527659714	23	67	906	12079	EGJ1500222_transcript_28975,EGJ1500222_transcript_12134,EGJ1500222_transcript_2500,EGJ1500222_transcript_600,EGJ1500222_transcript_14300,EGJ1500222_transcript_12597,EGJ1500222_transcript_22395,EGJ1500222_transcript_12744,EGJ1500222_transcript_38082,EGJ1500222_transcript_20321,EGJ1500222_transcript_28006,EGJ1500222_transcript_6163,EGJ1500222_transcript_19748,EGJ1500222_transcript_15149,EGJ1500222_…	1.2174445530131179E-8
Molecular function	protein-containing complex binding	GO:0044877	3	2.364408668853457E-10	1.4695903509868011	222	2014	906	12079	EGJ1500222_transcript_15261,EGJ1500222_transcript_15022,EGJ1500222_transcript_29427,EGJ1500222_transcript_27012,EGJ1500222_transcript_33923,EGJ1500222_transcript_16103,EGJ1500222_transcript_32607,EGJ1500222_transcript_25049,EGJ1500222_transcript_16378,EGJ1500222_transcript_38357,EGJ1500222_transcript_30870,EGJ1500222_transcript_31723,EGJ1500222_transcript_31727,EGJ1500222_transcript_6023,EGJ15002…	1.2137297833447747E-8
Molecular function	enzyme inhibitor activity	GO:0004857	4	2.4258062225612775E-10	2.523600599180069	53	280	906	12079	EGJ1500222_transcript_15261,EGJ1500222_transcript_40674,EGJ1500222_transcript_7121,EGJ1500222_transcript_28975,EGJ1500222_transcript_28748,EGJ1500222_transcript_8073,EGJ1500222_transcript_12134,EGJ1500222_transcript_2500,EGJ1500222_transcript_600,EGJ1500222_transcript_25680,EGJ1500222_transcript_14300,EGJ1500222_transcript_12597,EGJ1500222_transcript_24756,EGJ1500222_transcript_33468,EGJ1500222_t…	1.1797078682350634E-8
Molecular function	sequence-specific DNA binding	GO:0043565	6	2.7462088159069253E-10	1.789038975222876	115	857	906	12079	EGJ1500222_transcript_15261,EGJ1500222_transcript_2922,EGJ1500222_transcript_33923,EGJ1500222_transcript_2935,EGJ1500222_transcript_32602,EGJ1500222_transcript_18998,EGJ1500222_transcript_16378,EGJ1500222_transcript_31723,EGJ1500222_transcript_16123,EGJ1500222_transcript_19876,EGJ1500222_transcript_21905,EGJ1500222_transcript_29629,EGJ1500222_transcript_6487,EGJ1500222_transcript_23094,EGJ1500222…	1.2687484729489995E-8
Molecular function	epidermal growth factor binding	GO:0048408	5	3.0889457658389574E-10	11.11019131714496	10	12	906	12079	EGJ1500222_transcript_33923,EGJ1500222_transcript_6023,EGJ1500222_transcript_14119,EGJ1500222_transcript_20194,EGJ1500222_transcript_13659,EGJ1500222_transcript_13408,EGJ1500222_transcript_17341,EGJ1500222_transcript_5612,EGJ1500222_transcript_2554,EGJ1500222_transcript_285,	1.3591361369691413E-8
Molecular function	RNA polymerase II transcription regulatory region sequence-specific DNA binding	GO:0000977	9	3.166193973669351E-10	2.0229891319700877	83	547	906	12079	EGJ1500222_transcript_2922,EGJ1500222_transcript_2935,EGJ1500222_transcript_32602,EGJ1500222_transcript_18998,EGJ1500222_transcript_16378,EGJ1500222_transcript_31723,EGJ1500222_transcript_16123,EGJ1500222_transcript_29629,EGJ1500222_transcript_23094,EGJ1500222_transcript_19810,EGJ1500222_transcript_27463,EGJ1500222_transcript_16778,EGJ1500222_transcript_18989,EGJ1500222_transcript_12394,EGJ150022…	1.3298014689411275E-8
Molecular function	obsolete oxidoreductase activity, acting on diphenols and related substances as donors, cytochrome as acceptor	GO:0016681	0	9.098893860581825E-10	8.420355524573022	12	19	906	12079	EGJ1500222_transcript_9997,EGJ1500222_transcript_26792,EGJ1500222_transcript_34140,EGJ1500222_transcript_36946,EGJ1500222_transcript_32562,EGJ1500222_transcript_6454,EGJ1500222_transcript_36020,EGJ1500222_transcript_28403,EGJ1500222_transcript_6736,EGJ1500222_transcript_37705,EGJ1500222_transcript_14826,EGJ1500222_transcript_32851,	3.6553817074685246E-8
Molecular function	poly-glutamine tract binding	GO:0008267	4	9.734764105928662E-10	13.332229580573951	8	8	906	12079	EGJ1500222_transcript_16502,EGJ1500222_transcript_32376,EGJ1500222_transcript_28213,EGJ1500222_transcript_13349,EGJ1500222_transcript_14462,EGJ1500222_transcript_23125,EGJ1500222_transcript_14845,EGJ1500222_transcript_14616,	3.747884180782535E-8
Molecular function	nuclear steroid receptor activity	GO:0003707	6	1.2483001299301577E-9	10.255561215826118	10	13	906	12079	EGJ1500222_transcript_19810,EGJ1500222_transcript_21055,EGJ1500222_transcript_32102,EGJ1500222_transcript_19574,EGJ1500222_transcript_29508,EGJ1500222_transcript_15979,EGJ1500222_transcript_12459,EGJ1500222_transcript_14653,EGJ1500222_transcript_1214,EGJ1500222_transcript_22403,	4.613717280221863E-8
Molecular function	molecular function inhibitor activity	GO:0140678	3	1.5107670670033713E-9	2.3168813600387663	57	328	906	12079	EGJ1500222_transcript_15261,EGJ1500222_transcript_40674,EGJ1500222_transcript_21934,EGJ1500222_transcript_7121,EGJ1500222_transcript_28975,EGJ1500222_transcript_28748,EGJ1500222_transcript_8073,EGJ1500222_transcript_12134,EGJ1500222_transcript_2500,EGJ1500222_transcript_600,EGJ1500222_transcript_25680,EGJ1500222_transcript_14300,EGJ1500222_transcript_12597,EGJ1500222_transcript_24756,EGJ1500222_t…	5.3690337304273655E-8
Molecular function	cysteine-type endopeptidase inhibitor activity	GO:0004869	7	1.514477765418576E-9	4.761510564490697	20	56	906	12079	EGJ1500222_transcript_28975,EGJ1500222_transcript_12134,EGJ1500222_transcript_2500,EGJ1500222_transcript_600,EGJ1500222_transcript_14300,EGJ1500222_transcript_12597,EGJ1500222_transcript_12744,EGJ1500222_transcript_38082,EGJ1500222_transcript_20321,EGJ1500222_transcript_28006,EGJ1500222_transcript_6163,EGJ1500222_transcript_19748,EGJ1500222_transcript_15149,EGJ1500222_transcript_14005,EGJ1500222_…	5.182879463876904E-8
Molecular function	actin binding	GO:0003779	5	2.2620919581939347E-9	1.8538899120916443	94	676	906	12079	EGJ1500222_transcript_29427,EGJ1500222_transcript_33923,EGJ1500222_transcript_32607,EGJ1500222_transcript_14119,EGJ1500222_transcript_25006,EGJ1500222_transcript_14398,EGJ1500222_transcript_23071,EGJ1500222_transcript_28975,EGJ1500222_transcript_12151,EGJ1500222_transcript_13236,EGJ1500222_transcript_24387,EGJ1500222_transcript_12134,EGJ1500222_transcript_37677,EGJ1500222_transcript_26995,EGJ1500…	7.464903462039985E-8
Molecular function	signaling receptor activity	GO:0038023	3	6.008213038199983E-9	2.0269556749909006	71	467	906	12079	EGJ1500222_transcript_27499,EGJ1500222_transcript_33923,EGJ1500222_transcript_19810,EGJ1500222_transcript_20828,EGJ1500222_transcript_27463,EGJ1500222_transcript_13026,EGJ1500222_transcript_19807,EGJ1500222_transcript_14119,EGJ1500222_transcript_18989,EGJ1500222_transcript_14136,EGJ1500222_transcript_19825,EGJ1500222_transcript_16977,EGJ1500222_transcript_8057,EGJ1500222_transcript_27613,EGJ15002…	1.9143409818264773E-7
Molecular function	oxidoreductase activity, acting on diphenols and related substances as donors	GO:0016679	4	9.447597815182007E-9	7.27212522576761	12	22	906	12079	EGJ1500222_transcript_9997,EGJ1500222_transcript_26792,EGJ1500222_transcript_34140,EGJ1500222_transcript_36946,EGJ1500222_transcript_32562,EGJ1500222_transcript_6454,EGJ1500222_transcript_36020,EGJ1500222_transcript_28403,EGJ1500222_transcript_6736,EGJ1500222_transcript_37705,EGJ1500222_transcript_14826,EGJ1500222_transcript_32851,	2.9098601270760584E-7
Molecular function	ubiquinol-cytochrome-c reductase activity	GO:0008121	7	9.447597815182007E-9	7.27212522576761	12	22	906	12079	EGJ1500222_transcript_9997,EGJ1500222_transcript_26792,EGJ1500222_transcript_34140,EGJ1500222_transcript_36946,EGJ1500222_transcript_32562,EGJ1500222_transcript_6454,EGJ1500222_transcript_36020,EGJ1500222_transcript_28403,EGJ1500222_transcript_6736,EGJ1500222_transcript_37705,EGJ1500222_transcript_14826,EGJ1500222_transcript_32851,	2.9098601270760584E-7
Molecular function	ErbB-3 class receptor binding	GO:0043125	5	1.140073402350339E-8	8.88815305371597	10	15	906	12079	EGJ1500222_transcript_33923,EGJ1500222_transcript_14119,EGJ1500222_transcript_29618,EGJ1500222_transcript_20194,EGJ1500222_transcript_41098,EGJ1500222_transcript_13659,EGJ1500222_transcript_13408,EGJ1500222_transcript_32959,EGJ1500222_transcript_17341,EGJ1500222_transcript_285,	3.2919619492866037E-7
Molecular function	molecular transducer activity	GO:0060089	2	1.2387382009038106E-8	1.9928174741489486	71	475	906	12079	EGJ1500222_transcript_27499,EGJ1500222_transcript_33923,EGJ1500222_transcript_19810,EGJ1500222_transcript_20828,EGJ1500222_transcript_27463,EGJ1500222_transcript_13026,EGJ1500222_transcript_19807,EGJ1500222_transcript_14119,EGJ1500222_transcript_18989,EGJ1500222_transcript_14136,EGJ1500222_transcript_19825,EGJ1500222_transcript_16977,EGJ1500222_transcript_8057,EGJ1500222_transcript_27613,EGJ15002…	3.4684669625306697E-7
Molecular function	peptidyltransferase activity	GO:0000048	6	1.3072091631372018E-8	13.332229580573953	7	7	906	12079	EGJ1500222_transcript_24943,EGJ1500222_transcript_29370,EGJ1500222_transcript_21634,EGJ1500222_transcript_41653,EGJ1500222_transcript_26416,EGJ1500222_transcript_21563,EGJ1500222_transcript_33945,	3.5525331374669836E-7
Molecular function	leukotriene-C(4) hydrolase	GO:0002951	6	1.3072091631372018E-8	13.332229580573953	7	7	906	12079	EGJ1500222_transcript_24943,EGJ1500222_transcript_29370,EGJ1500222_transcript_21634,EGJ1500222_transcript_41653,EGJ1500222_transcript_26416,EGJ1500222_transcript_21563,EGJ1500222_transcript_33945,	3.5525331374669836E-7
Molecular function	glutathione hydrolase activity	GO:0036374	6	1.3072091631372018E-8	13.332229580573953	7	7	906	12079	EGJ1500222_transcript_24943,EGJ1500222_transcript_29370,EGJ1500222_transcript_21634,EGJ1500222_transcript_41653,EGJ1500222_transcript_26416,EGJ1500222_transcript_21563,EGJ1500222_transcript_33945,	3.5525331374669836E-7
Molecular function	sequence-specific double-stranded DNA binding	GO:1990837	7	1.8270441382028935E-8	1.7427751085717582	100	765	906	12079	EGJ1500222_transcript_15261,EGJ1500222_transcript_2922,EGJ1500222_transcript_33923,EGJ1500222_transcript_2935,EGJ1500222_transcript_32602,EGJ1500222_transcript_18998,EGJ1500222_transcript_16378,EGJ1500222_transcript_31723,EGJ1500222_transcript_16123,EGJ1500222_transcript_29629,EGJ1500222_transcript_6487,EGJ1500222_transcript_23094,EGJ1500222_transcript_19810,EGJ1500222_transcript_27463,EGJ1500222…	4.5626723883769556E-7
Molecular function	extracellular matrix constituent conferring elasticity	GO:0030023	4	2.121304498725607E-8	5.832850441501104	14	32	906	12079	EGJ1500222_transcript_404,EGJ1500222_transcript_85,EGJ1500222_transcript_13039,EGJ1500222_transcript_13273,EGJ1500222_transcript_15601,EGJ1500222_transcript_16907,EGJ1500222_transcript_12782,EGJ1500222_transcript_7913,EGJ1500222_transcript_13617,EGJ1500222_transcript_178,EGJ1500222_transcript_14053,EGJ1500222_transcript_15156,EGJ1500222_transcript_14804,EGJ1500222_transcript_15296,	5.158119360059107E-7
Molecular function	cyclic-nucleotide phosphodiesterase activity	GO:0004112	7	2.835565160452802E-8	8.33264348785872	10	16	906	12079	EGJ1500222_transcript_19606,EGJ1500222_transcript_25642,EGJ1500222_transcript_24982,EGJ1500222_transcript_19767,EGJ1500222_transcript_18631,EGJ1500222_transcript_15786,EGJ1500222_transcript_31187,EGJ1500222_transcript_19072,EGJ1500222_transcript_20226,EGJ1500222_transcript_19470,	6.718108226303561E-7
Molecular function	3',5'-cyclic-nucleotide phosphodiesterase activity	GO:0004114	8	2.835565160452802E-8	8.33264348785872	10	16	906	12079	EGJ1500222_transcript_19606,EGJ1500222_transcript_25642,EGJ1500222_transcript_24982,EGJ1500222_transcript_19767,EGJ1500222_transcript_18631,EGJ1500222_transcript_15786,EGJ1500222_transcript_31187,EGJ1500222_transcript_19072,EGJ1500222_transcript_20226,EGJ1500222_transcript_19470,	6.718108226303561E-7
Molecular function	3',5'-cyclic-AMP phosphodiesterase activity	GO:0004115	9	2.835565160452802E-8	8.33264348785872	10	16	906	12079	EGJ1500222_transcript_19606,EGJ1500222_transcript_25642,EGJ1500222_transcript_24982,EGJ1500222_transcript_19767,EGJ1500222_transcript_18631,EGJ1500222_transcript_15786,EGJ1500222_transcript_31187,EGJ1500222_transcript_19072,EGJ1500222_transcript_20226,EGJ1500222_transcript_19470,	6.718108226303561E-7
Molecular function	protein heterodimerization activity	GO:0046982	5	2.8807272234310233E-8	1.8839020059506668	78	552	906	12079	EGJ1500222_transcript_33923,EGJ1500222_transcript_18998,EGJ1500222_transcript_16123,EGJ1500222_transcript_29629,EGJ1500222_transcript_23094,EGJ1500222_transcript_19810,EGJ1500222_transcript_20828,EGJ1500222_transcript_13026,EGJ1500222_transcript_16778,EGJ1500222_transcript_14119,EGJ1500222_transcript_25006,EGJ1500222_transcript_18989,EGJ1500222_transcript_29618,EGJ1500222_transcript_12394,EGJ1500…	6.337599891548251E-7
Molecular function	transmembrane receptor protein tyrosine kinase activity	GO:0004714	8	3.3879087757426873E-8	4.9608296113763535	16	43	906	12079	EGJ1500222_transcript_33923,EGJ1500222_transcript_14119,EGJ1500222_transcript_8057,EGJ1500222_transcript_27613,EGJ1500222_transcript_26743,EGJ1500222_transcript_20194,EGJ1500222_transcript_13659,EGJ1500222_transcript_13408,EGJ1500222_transcript_34980,EGJ1500222_transcript_21843,EGJ1500222_transcript_17341,EGJ1500222_transcript_41892,EGJ1500222_transcript_22084,EGJ1500222_transcript_12614,EGJ15002…	7.280064439037775E-7
Molecular function	nuclear androgen receptor binding	GO:0050681	8	7.053335493445445E-8	3.130175640656493	27	115	906	12079	EGJ1500222_transcript_18998,EGJ1500222_transcript_16378,EGJ1500222_transcript_31723,EGJ1500222_transcript_16123,EGJ1500222_transcript_29629,EGJ1500222_transcript_23094,EGJ1500222_transcript_16501,EGJ1500222_transcript_28915,EGJ1500222_transcript_34129,EGJ1500222_transcript_11265,EGJ1500222_transcript_18282,EGJ1500222_transcript_13614,EGJ1500222_transcript_8323,EGJ1500222_transcript_16484,EGJ15002…	1.4812004536235435E-6
Molecular function	ribosome binding	GO:0043022	5	8.351381231008759E-8	2.36894988415157	43	242	906	12079	EGJ1500222_transcript_29427,EGJ1500222_transcript_6023,EGJ1500222_transcript_26390,EGJ1500222_transcript_16545,EGJ1500222_transcript_6487,EGJ1500222_transcript_25278,EGJ1500222_transcript_26796,EGJ1500222_transcript_12151,EGJ1500222_transcript_23265,EGJ1500222_transcript_26995,EGJ1500222_transcript_1648,EGJ1500222_transcript_27858,EGJ1500222_transcript_23206,EGJ1500222_transcript_19187,EGJ1500222…	1.714816946100465E-6
Molecular function	threonine-type peptidase activity	GO:0070003	5	9.776240128545055E-8	11.665700883002208	7	8	906	12079	EGJ1500222_transcript_24943,EGJ1500222_transcript_29370,EGJ1500222_transcript_21634,EGJ1500222_transcript_41653,EGJ1500222_transcript_26416,EGJ1500222_transcript_21563,EGJ1500222_transcript_33945,	1.963749104081659E-6
Molecular function	protein tyrosine kinase activity	GO:0004713	7	1.0646319226204071E-7	3.151254264499298	26	110	906	12079	EGJ1500222_transcript_33923,EGJ1500222_transcript_877,EGJ1500222_transcript_14119,EGJ1500222_transcript_15419,EGJ1500222_transcript_29600,EGJ1500222_transcript_37677,EGJ1500222_transcript_24373,EGJ1500222_transcript_8057,EGJ1500222_transcript_27613,EGJ1500222_transcript_26743,EGJ1500222_transcript_20194,EGJ1500222_transcript_13659,EGJ1500222_transcript_13408,EGJ1500222_transcript_34980,EGJ1500222…	2.0930210563856514E-6
Molecular function	transcription cis-regulatory region binding	GO:0000976	8	1.0834162567086025E-7	1.7275565090321177	92	710	906	12079	EGJ1500222_transcript_15261,EGJ1500222_transcript_2922,EGJ1500222_transcript_33923,EGJ1500222_transcript_2935,EGJ1500222_transcript_32602,EGJ1500222_transcript_18998,EGJ1500222_transcript_16378,EGJ1500222_transcript_31723,EGJ1500222_transcript_16123,EGJ1500222_transcript_29629,EGJ1500222_transcript_23094,EGJ1500222_transcript_19810,EGJ1500222_transcript_27463,EGJ1500222_transcript_16778,EGJ150022…	2.08557629416406E-6
Molecular function	transcription regulatory region nucleic acid binding	GO:0001067	5	1.4088880384566238E-7	1.7178783213064477	92	714	906	12079	EGJ1500222_transcript_15261,EGJ1500222_transcript_2922,EGJ1500222_transcript_33923,EGJ1500222_transcript_2935,EGJ1500222_transcript_32602,EGJ1500222_transcript_18998,EGJ1500222_transcript_16378,EGJ1500222_transcript_31723,EGJ1500222_transcript_16123,EGJ1500222_transcript_29629,EGJ1500222_transcript_23094,EGJ1500222_transcript_19810,EGJ1500222_transcript_27463,EGJ1500222_transcript_16778,EGJ150022…	2.6567603010896335E-6
Molecular function	cytoskeletal protein binding	GO:0008092	4	1.753101699364379E-7	1.446381001083326	170	1567	906	12079	EGJ1500222_transcript_15022,EGJ1500222_transcript_29427,EGJ1500222_transcript_27012,EGJ1500222_transcript_33923,EGJ1500222_transcript_16103,EGJ1500222_transcript_32607,EGJ1500222_transcript_38357,EGJ1500222_transcript_21934,EGJ1500222_transcript_7121,EGJ1500222_transcript_28541,EGJ1500222_transcript_17633,EGJ1500222_transcript_26365,EGJ1500222_transcript_27215,EGJ1500222_transcript_28313,EGJ15002…	3.2397319404253722E-6
Molecular function	phosphoric diester hydrolase activity	GO:0008081	6	2.1627834934090373E-7	3.999668874172186	18	60	906	12079	EGJ1500222_transcript_15024,EGJ1500222_transcript_19606,EGJ1500222_transcript_13251,EGJ1500222_transcript_25642,EGJ1500222_transcript_24982,EGJ1500222_transcript_12954,EGJ1500222_transcript_19767,EGJ1500222_transcript_15122,EGJ1500222_transcript_18631,EGJ1500222_transcript_14265,EGJ1500222_transcript_15791,EGJ1500222_transcript_15786,EGJ1500222_transcript_31187,EGJ1500222_transcript_19072,EGJ1500…	3.918454799823432E-6
Molecular function	RNA polymerase II cis-regulatory region sequence-specific DNA binding	GO:0000978	10	2.294362393406857E-7	1.9397932184206905	63	433	906	12079	EGJ1500222_transcript_18998,EGJ1500222_transcript_16378,EGJ1500222_transcript_31723,EGJ1500222_transcript_16123,EGJ1500222_transcript_29629,EGJ1500222_transcript_23094,EGJ1500222_transcript_19810,EGJ1500222_transcript_27463,EGJ1500222_transcript_18989,EGJ1500222_transcript_16501,EGJ1500222_transcript_28960,EGJ1500222_transcript_21043,EGJ1500222_transcript_28915,EGJ1500222_transcript_864,EGJ150022…	4.076905483669107E-6
Molecular function	protein serine/threonine phosphatase activity	GO:0004722	8	3.0644871040763633E-7	2.926586981101599	27	123	906	12079	EGJ1500222_transcript_16593,EGJ1500222_transcript_21934,EGJ1500222_transcript_29422,EGJ1500222_transcript_16118,EGJ1500222_transcript_18718,EGJ1500222_transcript_14764,EGJ1500222_transcript_13665,EGJ1500222_transcript_14962,EGJ1500222_transcript_22327,EGJ1500222_transcript_34751,EGJ1500222_transcript_7773,EGJ1500222_transcript_7718,EGJ1500222_transcript_7715,EGJ1500222_transcript_15391,EGJ1500222…	5.342615253144452E-6
Molecular function	endopeptidase inhibitor activity	GO:0004866	6	3.581961889320695E-7	3.136995195429165	24	102	906	12079	EGJ1500222_transcript_40674,EGJ1500222_transcript_28975,EGJ1500222_transcript_12134,EGJ1500222_transcript_2500,EGJ1500222_transcript_600,EGJ1500222_transcript_14300,EGJ1500222_transcript_12597,EGJ1500222_transcript_12744,EGJ1500222_transcript_2671,EGJ1500222_transcript_38082,EGJ1500222_transcript_20321,EGJ1500222_transcript_30311,EGJ1500222_transcript_28006,EGJ1500222_transcript_6163,EGJ1500222_t…	6.129134788393189E-6
Molecular function	peptidase inhibitor activity	GO:0030414	5	3.581961889320695E-7	3.136995195429165	24	102	906	12079	EGJ1500222_transcript_40674,EGJ1500222_transcript_28975,EGJ1500222_transcript_12134,EGJ1500222_transcript_2500,EGJ1500222_transcript_600,EGJ1500222_transcript_14300,EGJ1500222_transcript_12597,EGJ1500222_transcript_12744,EGJ1500222_transcript_2671,EGJ1500222_transcript_38082,EGJ1500222_transcript_20321,EGJ1500222_transcript_30311,EGJ1500222_transcript_28006,EGJ1500222_transcript_6163,EGJ1500222_t…	6.129134788393189E-6
Molecular function	cis-regulatory region sequence-specific DNA binding	GO:0000987	9	3.691250972659432E-7	1.8921286522648622	65	458	906	12079	EGJ1500222_transcript_15261,EGJ1500222_transcript_18998,EGJ1500222_transcript_16378,EGJ1500222_transcript_31723,EGJ1500222_transcript_16123,EGJ1500222_transcript_29629,EGJ1500222_transcript_23094,EGJ1500222_transcript_19810,EGJ1500222_transcript_27463,EGJ1500222_transcript_18989,EGJ1500222_transcript_16501,EGJ1500222_transcript_28960,EGJ1500222_transcript_21043,EGJ1500222_transcript_28915,EGJ1500…	6.090564104888063E-6
Molecular function	transmembrane receptor protein kinase activity	GO:0019199	7	3.813664429808128E-7	4.266313465783664	16	50	906	12079	EGJ1500222_transcript_33923,EGJ1500222_transcript_14119,EGJ1500222_transcript_8057,EGJ1500222_transcript_27613,EGJ1500222_transcript_26743,EGJ1500222_transcript_20194,EGJ1500222_transcript_13659,EGJ1500222_transcript_13408,EGJ1500222_transcript_34980,EGJ1500222_transcript_21843,EGJ1500222_transcript_17341,EGJ1500222_transcript_41892,EGJ1500222_transcript_22084,EGJ1500222_transcript_12614,EGJ15002…	6.182150759899492E-6
Molecular function	obsolete isopeptidase activity	GO:0070122	0	4.1129405037310107E-7	10.369511896001963	7	9	906	12079	EGJ1500222_transcript_24943,EGJ1500222_transcript_29370,EGJ1500222_transcript_21634,EGJ1500222_transcript_41653,EGJ1500222_transcript_26416,EGJ1500222_transcript_21563,EGJ1500222_transcript_33945,	6.552339699047334E-6
Molecular function	basic amino acid transmembrane transporter activity	GO:0015174	5	4.1129405037310107E-7	10.369511896001963	7	9	906	12079	EGJ1500222_transcript_14146,EGJ1500222_transcript_25459,EGJ1500222_transcript_24371,EGJ1500222_transcript_25670,EGJ1500222_transcript_21813,EGJ1500222_transcript_15962,EGJ1500222_transcript_32404,	6.552339699047334E-6
Molecular function	neuregulin receptor activity	GO:0038131	5	4.1129405037310107E-7	10.369511896001963	7	9	906	12079	EGJ1500222_transcript_33923,EGJ1500222_transcript_14119,EGJ1500222_transcript_20194,EGJ1500222_transcript_13659,EGJ1500222_transcript_13408,EGJ1500222_transcript_17341,EGJ1500222_transcript_285,	6.552339699047334E-6
Molecular function	insulin-like growth factor I binding	GO:0031994	6	4.1129405037310107E-7	10.369511896001963	7	9	906	12079	EGJ1500222_transcript_20828,EGJ1500222_transcript_13026,EGJ1500222_transcript_21469,EGJ1500222_transcript_19398,EGJ1500222_transcript_22249,EGJ1500222_transcript_17476,EGJ1500222_transcript_7847,	6.552339699047334E-6
Molecular function	phosphoric ester hydrolase activity	GO:0042578	5	4.931309687261631E-7	1.9470335278560968	59	404	906	12079	EGJ1500222_transcript_16593,EGJ1500222_transcript_15024,EGJ1500222_transcript_19606,EGJ1500222_transcript_21934,EGJ1500222_transcript_29422,EGJ1500222_transcript_16118,EGJ1500222_transcript_26365,EGJ1500222_transcript_18718,EGJ1500222_transcript_4925,EGJ1500222_transcript_13251,EGJ1500222_transcript_28931,EGJ1500222_transcript_14764,EGJ1500222_transcript_13665,EGJ1500222_transcript_25642,EGJ15002…	7.349242179080237E-6
Molecular function	carbohydrate binding	GO:0030246	3	5.293898438507583E-7	2.222038263428992	43	258	906	12079	EGJ1500222_transcript_16593,EGJ1500222_transcript_19610,EGJ1500222_transcript_18554,EGJ1500222_transcript_29422,EGJ1500222_transcript_16118,EGJ1500222_transcript_38596,EGJ1500222_transcript_18718,EGJ1500222_transcript_16574,EGJ1500222_transcript_808,EGJ1500222_transcript_13665,EGJ1500222_transcript_26743,EGJ1500222_transcript_14962,EGJ1500222_transcript_31296,EGJ1500222_transcript_34326,EGJ150022…	7.764384376477787E-6
Molecular function	platelet-derived growth factor binding	GO:0048407	5	5.915037534220957E-7	4.666280353200883	14	40	906	12079	EGJ1500222_transcript_404,EGJ1500222_transcript_85,EGJ1500222_transcript_13039,EGJ1500222_transcript_13273,EGJ1500222_transcript_15601,EGJ1500222_transcript_16907,EGJ1500222_transcript_12782,EGJ1500222_transcript_7913,EGJ1500222_transcript_13617,EGJ1500222_transcript_178,EGJ1500222_transcript_14053,EGJ1500222_transcript_15156,EGJ1500222_transcript_14804,EGJ1500222_transcript_15296,	8.539835440031507E-6
Molecular function	transcription regulator activity	GO:0140110	2	8.457279232487735E-7	1.476670997848381	140	1264	906	12079	EGJ1500222_transcript_2922,EGJ1500222_transcript_2935,EGJ1500222_transcript_32602,EGJ1500222_transcript_18998,EGJ1500222_transcript_16378,EGJ1500222_transcript_35097,EGJ1500222_transcript_31723,EGJ1500222_transcript_16123,EGJ1500222_transcript_19876,EGJ1500222_transcript_18300,EGJ1500222_transcript_18730,EGJ1500222_transcript_21905,EGJ1500222_transcript_29629,EGJ1500222_transcript_26365,EGJ150022…	1.2022347708951796E-5
Molecular function	transmembrane signaling receptor activity	GO:0004888	4	9.86328402952097E-7	2.0710259542639147	48	309	906	12079	EGJ1500222_transcript_27499,EGJ1500222_transcript_33923,EGJ1500222_transcript_20828,EGJ1500222_transcript_13026,EGJ1500222_transcript_19807,EGJ1500222_transcript_14119,EGJ1500222_transcript_14136,EGJ1500222_transcript_19825,EGJ1500222_transcript_16977,EGJ1500222_transcript_8057,EGJ1500222_transcript_27613,EGJ1500222_transcript_22133,EGJ1500222_transcript_21285,EGJ1500222_transcript_624,EGJ1500222…	1.3808597641329357E-5
Molecular function	peptide transmembrane transporter activity	GO:1904680	4	9.924870426614163E-7	4.814416237429483	13	36	906	12079	EGJ1500222_transcript_6023,EGJ1500222_transcript_13868,EGJ1500222_transcript_7976,EGJ1500222_transcript_7988,EGJ1500222_transcript_15523,EGJ1500222_transcript_17917,EGJ1500222_transcript_5612,EGJ1500222_transcript_15702,EGJ1500222_transcript_22632,EGJ1500222_transcript_16158,EGJ1500222_transcript_1077,EGJ1500222_transcript_21992,EGJ1500222_transcript_7839,	1.368743324506192E-5
Molecular function	structural molecule activity conferring elasticity	GO:0097493	3	1.169132234135617E-6	4.444076526857985	14	42	906	12079	EGJ1500222_transcript_404,EGJ1500222_transcript_85,EGJ1500222_transcript_13039,EGJ1500222_transcript_13273,EGJ1500222_transcript_15601,EGJ1500222_transcript_16907,EGJ1500222_transcript_12782,EGJ1500222_transcript_7913,EGJ1500222_transcript_13617,EGJ1500222_transcript_178,EGJ1500222_transcript_14053,EGJ1500222_transcript_15156,EGJ1500222_transcript_14804,EGJ1500222_transcript_15296,	1.5886443887372205E-5
Molecular function	epidermal growth factor receptor activity	GO:0005006	9	1.2818314300000466E-6	9.332560706401766	7	10	906	12079	EGJ1500222_transcript_33923,EGJ1500222_transcript_14119,EGJ1500222_transcript_20194,EGJ1500222_transcript_13659,EGJ1500222_transcript_13408,EGJ1500222_transcript_17341,EGJ1500222_transcript_285,	1.7165394801739755E-5
Molecular function	Wnt receptor activity	GO:0042813	5	1.425757838791064E-6	4.684296879661118	13	37	906	12079	EGJ1500222_transcript_16977,EGJ1500222_transcript_31490,EGJ1500222_transcript_126,EGJ1500222_transcript_13164,EGJ1500222_transcript_25365,EGJ1500222_transcript_13371,EGJ1500222_transcript_26666,EGJ1500222_transcript_25543,EGJ1500222_transcript_8131,EGJ1500222_transcript_15502,EGJ1500222_transcript_20028,EGJ1500222_transcript_5480,EGJ1500222_transcript_17058,	1.8820003472042047E-5
Molecular function	double-stranded DNA binding	GO:0003690	6	1.6575612439284626E-6	1.5841825736917285	101	850	906	12079	EGJ1500222_transcript_15261,EGJ1500222_transcript_2922,EGJ1500222_transcript_33923,EGJ1500222_transcript_2935,EGJ1500222_transcript_32602,EGJ1500222_transcript_18998,EGJ1500222_transcript_16378,EGJ1500222_transcript_31723,EGJ1500222_transcript_16123,EGJ1500222_transcript_29629,EGJ1500222_transcript_25275,EGJ1500222_transcript_6487,EGJ1500222_transcript_23094,EGJ1500222_transcript_19810,EGJ1500222…	2.157164210408309E-5
Molecular function	protease binding	GO:0002020	5	1.6774068211100612E-6	2.1311742452218585	43	269	906	12079	EGJ1500222_transcript_20828,EGJ1500222_transcript_13026,EGJ1500222_transcript_25006,EGJ1500222_transcript_698,EGJ1500222_transcript_28975,EGJ1500222_transcript_12134,EGJ1500222_transcript_2500,EGJ1500222_transcript_600,EGJ1500222_transcript_14300,EGJ1500222_transcript_35454,EGJ1500222_transcript_12597,EGJ1500222_transcript_31058,EGJ1500222_transcript_21469,EGJ1500222_transcript_12744,EGJ1500222_t…	2.1526720870912452E-5
Molecular function	phospholipase activity	GO:0004620	7	1.6775863235229949E-6	3.5291195948578107	18	68	906	12079	EGJ1500222_transcript_15024,EGJ1500222_transcript_27012,EGJ1500222_transcript_28313,EGJ1500222_transcript_13251,EGJ1500222_transcript_23279,EGJ1500222_transcript_26793,EGJ1500222_transcript_25416,EGJ1500222_transcript_12954,EGJ1500222_transcript_37158,EGJ1500222_transcript_26494,EGJ1500222_transcript_15122,EGJ1500222_transcript_14265,EGJ1500222_transcript_15791,EGJ1500222_transcript_39919,EGJ1500…	2.1234106341578728E-5
Molecular function	ribosomal large subunit binding	GO:0043023	6	1.940830403501792E-6	7.618416903185116	8	14	906	12079	EGJ1500222_transcript_6487,EGJ1500222_transcript_19187,EGJ1500222_transcript_2221,EGJ1500222_transcript_20356,EGJ1500222_transcript_12055,EGJ1500222_transcript_12008,EGJ1500222_transcript_20084,EGJ1500222_transcript_21332,	2.4234152605887242E-5
Molecular function	alpha-1,4-glucosidase activity	GO:0004558	8	1.940830403501792E-6	7.618416903185116	8	14	906	12079	EGJ1500222_transcript_23674,EGJ1500222_transcript_17366,EGJ1500222_transcript_19303,EGJ1500222_transcript_17787,EGJ1500222_transcript_16677,EGJ1500222_transcript_22454,EGJ1500222_transcript_11319,EGJ1500222_transcript_17092,	2.4234152605887242E-5
Molecular function	polyribonucleotide nucleotidyltransferase activity	GO:0004654	6	2.349871848994489E-6	13.332229580573953	5	5	906	12079	EGJ1500222_transcript_26550,EGJ1500222_transcript_31453,EGJ1500222_transcript_32704,EGJ1500222_transcript_34266,EGJ1500222_transcript_3698,	2.8569494585143528E-5
Molecular function	transcription factor binding	GO:0008134	4	2.4979529202884265E-6	1.5052517268389947	119	1054	906	12079	EGJ1500222_transcript_15261,EGJ1500222_transcript_16593,EGJ1500222_transcript_18998,EGJ1500222_transcript_16378,EGJ1500222_transcript_35097,EGJ1500222_transcript_38357,EGJ1500222_transcript_31723,EGJ1500222_transcript_16123,EGJ1500222_transcript_16118,EGJ1500222_transcript_29629,EGJ1500222_transcript_17633,EGJ1500222_transcript_6487,EGJ1500222_transcript_23094,EGJ1500222_transcript_16778,EGJ15002…	2.997543504346112E-5
Molecular function	platelet-activating factor acetyltransferase activity	GO:0047179	7	3.2960626270561733E-6	8.484146096728878	7	11	906	12079	EGJ1500222_transcript_27012,EGJ1500222_transcript_28313,EGJ1500222_transcript_23279,EGJ1500222_transcript_26793,EGJ1500222_transcript_25416,EGJ1500222_transcript_26494,EGJ1500222_transcript_31304,	3.9045664966665434E-5
Molecular function	endopeptidase regulator activity	GO:0061135	5	3.715382296709535E-6	2.709802760279258	25	123	906	12079	EGJ1500222_transcript_40674,EGJ1500222_transcript_28975,EGJ1500222_transcript_12134,EGJ1500222_transcript_2500,EGJ1500222_transcript_600,EGJ1500222_transcript_14300,EGJ1500222_transcript_12597,EGJ1500222_transcript_12744,EGJ1500222_transcript_2671,EGJ1500222_transcript_38082,EGJ1500222_transcript_20321,EGJ1500222_transcript_30311,EGJ1500222_transcript_28006,EGJ1500222_transcript_6163,EGJ1500222_t…	4.3455863824805194E-5
Molecular function	phosphatidylinositol phosphate binding	GO:1901981	6	3.7515171713575768E-6	2.1105073853418226	41	259	906	12079	EGJ1500222_transcript_16593,EGJ1500222_transcript_29663,EGJ1500222_transcript_16118,EGJ1500222_transcript_18718,EGJ1500222_transcript_14398,EGJ1500222_transcript_25262,EGJ1500222_transcript_37677,EGJ1500222_transcript_21074,EGJ1500222_transcript_13665,EGJ1500222_transcript_14962,EGJ1500222_transcript_15811,EGJ1500222_transcript_12571,EGJ1500222_transcript_14920,EGJ1500222_transcript_22327,EGJ1500…	4.333002332918001E-5
Molecular function	oligosaccharide binding	GO:0070492	4	3.885285621341161E-6	7.1105224429727745	8	15	906	12079	EGJ1500222_transcript_38596,EGJ1500222_transcript_808,EGJ1500222_transcript_26743,EGJ1500222_transcript_34326,EGJ1500222_transcript_34980,EGJ1500222_transcript_2093,EGJ1500222_transcript_41892,EGJ1500222_transcript_19440,	4.4321035976780655E-5
Molecular function	phosphatidylinositol binding	GO:0035091	5	5.2127658646261565E-6	1.9704867619087287	47	318	906	12079	EGJ1500222_transcript_16593,EGJ1500222_transcript_29663,EGJ1500222_transcript_16118,EGJ1500222_transcript_18718,EGJ1500222_transcript_14398,EGJ1500222_transcript_25262,EGJ1500222_transcript_37677,EGJ1500222_transcript_9149,EGJ1500222_transcript_21074,EGJ1500222_transcript_13665,EGJ1500222_transcript_14962,EGJ1500222_transcript_15811,EGJ1500222_transcript_12571,EGJ1500222_transcript_34772,EGJ15002…	5.8738971450177664E-5
Molecular function	enzyme binding	GO:0019899	4	6.634561704577102E-6	1.218398161614346	330	3611	906	12079	EGJ1500222_transcript_15261,EGJ1500222_transcript_15022,EGJ1500222_transcript_15024,EGJ1500222_transcript_29427,EGJ1500222_transcript_27015,EGJ1500222_transcript_27012,EGJ1500222_transcript_33923,EGJ1500222_transcript_16103,EGJ1500222_transcript_29201,EGJ1500222_transcript_18519,EGJ1500222_transcript_25049,EGJ1500222_transcript_16378,EGJ1500222_transcript_31723,EGJ1500222_transcript_6023,EGJ15002…	7.38594580124005E-5
Molecular function	omega peptidase activity	GO:0008242	5	7.397263003472432E-6	7.777133922001472	7	12	906	12079	EGJ1500222_transcript_24943,EGJ1500222_transcript_29370,EGJ1500222_transcript_21634,EGJ1500222_transcript_41653,EGJ1500222_transcript_26416,EGJ1500222_transcript_21563,EGJ1500222_transcript_33945,	8.136989303819675E-5
Molecular function	insulin-like growth factor binding	GO:0005520	5	7.397263003472432E-6	7.777133922001472	7	12	906	12079	EGJ1500222_transcript_20828,EGJ1500222_transcript_13026,EGJ1500222_transcript_21469,EGJ1500222_transcript_19398,EGJ1500222_transcript_22249,EGJ1500222_transcript_17476,EGJ1500222_transcript_7847,	8.136989303819675E-5
Molecular function	translation elongation factor activity	GO:0003746	7	8.417825568152182E-6	2.7934195311678756	22	105	906	12079	EGJ1500222_transcript_29427,EGJ1500222_transcript_12151,EGJ1500222_transcript_39848,EGJ1500222_transcript_35008,EGJ1500222_transcript_26995,EGJ1500222_transcript_21483,EGJ1500222_transcript_35660,EGJ1500222_transcript_35657,EGJ1500222_transcript_34741,EGJ1500222_transcript_19773,EGJ1500222_transcript_37177,EGJ1500222_transcript_25152,EGJ1500222_transcript_12088,EGJ1500222_transcript_4172,EGJ15002…	9.044268401130949E-5
Molecular function	phosphatidylinositol-3,4,5-trisphosphate binding	GO:0005547	7	9.300383779331511E-6	2.8569063386944182	21	98	906	12079	EGJ1500222_transcript_16593,EGJ1500222_transcript_16118,EGJ1500222_transcript_18718,EGJ1500222_transcript_13665,EGJ1500222_transcript_14962,EGJ1500222_transcript_22327,EGJ1500222_transcript_34751,EGJ1500222_transcript_7773,EGJ1500222_transcript_7718,EGJ1500222_transcript_7715,EGJ1500222_transcript_15391,EGJ1500222_transcript_14271,EGJ1500222_transcript_15124,EGJ1500222_transcript_15356,EGJ1500222…	9.877648979427951E-5
Molecular function	phosphatidylcholine transporter activity	GO:0008525	5	1.2086167572533668E-5	8.888153053715968	6	9	906	12079	EGJ1500222_transcript_9149,EGJ1500222_transcript_34772,EGJ1500222_transcript_28256,EGJ1500222_transcript_30533,EGJ1500222_transcript_29561,EGJ1500222_transcript_1288,	1.2690475951160352E-4
Molecular function	phosphatidylinositol transfer activity	GO:0008526	6	1.2086167572533668E-5	8.888153053715968	6	9	906	12079	EGJ1500222_transcript_9149,EGJ1500222_transcript_34772,EGJ1500222_transcript_28256,EGJ1500222_transcript_30533,EGJ1500222_transcript_29561,EGJ1500222_transcript_1288,	1.2690475951160352E-4
Molecular function	myosin VI binding	GO:0070853	6	1.2086167572533668E-5	8.888153053715968	6	9	906	12079	EGJ1500222_transcript_15823,EGJ1500222_transcript_32368,EGJ1500222_transcript_21879,EGJ1500222_transcript_12294,EGJ1500222_transcript_25574,EGJ1500222_transcript_36419,	1.2690475951160352E-4
Molecular function	myosin VI heavy chain binding	GO:0070854	7	1.2086167572533668E-5	8.888153053715968	6	9	906	12079	EGJ1500222_transcript_15823,EGJ1500222_transcript_32368,EGJ1500222_transcript_21879,EGJ1500222_transcript_12294,EGJ1500222_transcript_25574,EGJ1500222_transcript_36419,	1.2690475951160352E-4
Molecular function	phospholipid transfer activity	GO:0120014	5	1.2086167572533668E-5	8.888153053715968	6	9	906	12079	EGJ1500222_transcript_9149,EGJ1500222_transcript_34772,EGJ1500222_transcript_28256,EGJ1500222_transcript_30533,EGJ1500222_transcript_29561,EGJ1500222_transcript_1288,	1.2690475951160352E-4
Molecular function	phosphatidylinositol phospholipase C activity	GO:0004435	9	1.2812227264236142E-5	6.27399039085833	8	17	906	12079	EGJ1500222_transcript_15024,EGJ1500222_transcript_13251,EGJ1500222_transcript_12954,EGJ1500222_transcript_15122,EGJ1500222_transcript_14265,EGJ1500222_transcript_15791,EGJ1500222_transcript_13972,EGJ1500222_transcript_7859,	1.2729567733499135E-4
Molecular function	N-acetyltransferase activity	GO:0008080	7	1.2940677614481366E-5	2.79976821192053	21	100	906	12079	EGJ1500222_transcript_16593,EGJ1500222_transcript_16118,EGJ1500222_transcript_18718,EGJ1500222_transcript_13665,EGJ1500222_transcript_14962,EGJ1500222_transcript_22327,EGJ1500222_transcript_34751,EGJ1500222_transcript_7773,EGJ1500222_transcript_7718,EGJ1500222_transcript_7715,EGJ1500222_transcript_15391,EGJ1500222_transcript_14271,EGJ1500222_transcript_15124,EGJ1500222_transcript_15356,EGJ1500222…	1.2720410761468917E-4
Molecular function	SH3 domain binding	GO:0017124	5	1.5204385610867455E-5	2.772047734574782	21	101	906	12079	EGJ1500222_transcript_29201,EGJ1500222_transcript_7121,EGJ1500222_transcript_25262,EGJ1500222_transcript_28741,EGJ1500222_transcript_28748,EGJ1500222_transcript_22384,EGJ1500222_transcript_22141,EGJ1500222_transcript_33200,EGJ1500222_transcript_30159,EGJ1500222_transcript_41272,EGJ1500222_transcript_22998,EGJ1500222_transcript_32720,EGJ1500222_transcript_25306,EGJ1500222_transcript_22231,EGJ15002…	1.478826558362266E-4
Molecular function	protein kinase binding	GO:0019901	6	1.8075803613126773E-5	1.4171625882866834	130	1223	906	12079	EGJ1500222_transcript_15261,EGJ1500222_transcript_15022,EGJ1500222_transcript_29427,EGJ1500222_transcript_33923,EGJ1500222_transcript_16103,EGJ1500222_transcript_18519,EGJ1500222_transcript_21934,EGJ1500222_transcript_26365,EGJ1500222_transcript_26373,EGJ1500222_transcript_14119,EGJ1500222_transcript_18987,EGJ1500222_transcript_29618,EGJ1500222_transcript_17644,EGJ1500222_transcript_12151,EGJ1500…	1.739796097763452E-4
Molecular function	5S rRNA binding	GO:0008097	7	1.9823974413801793E-5	2.9997516556291393	18	80	906	12079	EGJ1500222_transcript_29427,EGJ1500222_transcript_12151,EGJ1500222_transcript_26995,EGJ1500222_transcript_21483,EGJ1500222_transcript_35660,EGJ1500222_transcript_35657,EGJ1500222_transcript_34741,EGJ1500222_transcript_19773,EGJ1500222_transcript_37177,EGJ1500222_transcript_25152,EGJ1500222_transcript_12088,EGJ1500222_transcript_27530,EGJ1500222_transcript_12265,EGJ1500222_transcript_24027,EGJ1500…	1.8883868410673048E-4
Molecular function	phosphatidylserine decarboxylase activity	GO:0004609	6	2.803632783798804E-5	6.666114790286977	7	14	906	12079	EGJ1500222_transcript_25495,EGJ1500222_transcript_37688,EGJ1500222_transcript_26513,EGJ1500222_transcript_36035,EGJ1500222_transcript_2104,EGJ1500222_transcript_35972,EGJ1500222_transcript_33709,	2.643425196153158E-4
Molecular function	histone deacetylase regulator activity	GO:0035033	4	2.82926717868337E-5	7.999337748344371	6	10	906	12079	EGJ1500222_transcript_22395,EGJ1500222_transcript_24756,EGJ1500222_transcript_19391,EGJ1500222_transcript_1458,EGJ1500222_transcript_21523,EGJ1500222_transcript_39043,	2.6406493667711456E-4
Molecular function	ATPase inhibitor activity	GO:0042030	4	2.82926717868337E-5	7.999337748344371	6	10	906	12079	EGJ1500222_transcript_8073,EGJ1500222_transcript_25680,EGJ1500222_transcript_19334,EGJ1500222_transcript_15187,EGJ1500222_transcript_4214,EGJ1500222_transcript_24891,	2.6406493667711456E-4
Molecular function	lipase activity	GO:0016298	6	2.8308887384032033E-5	2.9265869811015994	18	82	906	12079	EGJ1500222_transcript_15024,EGJ1500222_transcript_27012,EGJ1500222_transcript_28313,EGJ1500222_transcript_13251,EGJ1500222_transcript_23279,EGJ1500222_transcript_26793,EGJ1500222_transcript_25416,EGJ1500222_transcript_12954,EGJ1500222_transcript_37158,EGJ1500222_transcript_26494,EGJ1500222_transcript_15122,EGJ1500222_transcript_14265,EGJ1500222_transcript_15791,EGJ1500222_transcript_39919,EGJ1500…	2.589842766618376E-4
Molecular function	U1 snRNA binding	GO:0030619	7	2.877865675865454E-5	4.597320545025501	10	29	906	12079	EGJ1500222_transcript_38799,EGJ1500222_transcript_33085,EGJ1500222_transcript_16515,EGJ1500222_transcript_16961,EGJ1500222_transcript_7975,EGJ1500222_transcript_31418,EGJ1500222_transcript_8184,EGJ1500222_transcript_15936,EGJ1500222_transcript_11321,EGJ1500222_transcript_30289,	2.6070077299016466E-4
Molecular function	acyltransferase activity, transferring groups other than amino-acyl groups	GO:0016747	5	4.075797050728802E-5	1.9713024282560707	38	257	906	12079	EGJ1500222_transcript_16593,EGJ1500222_transcript_27012,EGJ1500222_transcript_29683,EGJ1500222_transcript_16118,EGJ1500222_transcript_28313,EGJ1500222_transcript_18718,EGJ1500222_transcript_29801,EGJ1500222_transcript_23279,EGJ1500222_transcript_26793,EGJ1500222_transcript_13665,EGJ1500222_transcript_25416,EGJ1500222_transcript_14962,EGJ1500222_transcript_30180,EGJ1500222_transcript_20144,EGJ1500…	3.6211889181475126E-4
Molecular function	peptide binding	GO:0042277	3	4.1179093892229623E-5	1.836175331456293	46	334	906	12079	EGJ1500222_transcript_16593,EGJ1500222_transcript_16118,EGJ1500222_transcript_18718,EGJ1500222_transcript_29618,EGJ1500222_transcript_16977,EGJ1500222_transcript_13665,EGJ1500222_transcript_2951,EGJ1500222_transcript_14962,EGJ1500222_transcript_22327,EGJ1500222_transcript_31490,EGJ1500222_transcript_34751,EGJ1500222_transcript_20123,EGJ1500222_transcript_33432,EGJ1500222_transcript_7773,EGJ150022…	3.623760262516207E-4
Molecular function	enzyme regulator activity	GO:0030234	3	4.672450424658692E-5	1.3532031386277377	149	1468	906	12079	EGJ1500222_transcript_15261,EGJ1500222_transcript_15024,EGJ1500222_transcript_33923,EGJ1500222_transcript_26379,EGJ1500222_transcript_38357,EGJ1500222_transcript_6023,EGJ1500222_transcript_40674,EGJ1500222_transcript_21934,EGJ1500222_transcript_37279,EGJ1500222_transcript_32828,EGJ1500222_transcript_7121,EGJ1500222_transcript_24179,EGJ1500222_transcript_17633,EGJ1500222_transcript_14119,EGJ150022…	4.0729662192307844E-4
Molecular function	phospholipase A2 activity	GO:0004623	8	5.5505142917855466E-5	4.300719219539984	10	31	906	12079	EGJ1500222_transcript_27012,EGJ1500222_transcript_28313,EGJ1500222_transcript_23279,EGJ1500222_transcript_26793,EGJ1500222_transcript_25416,EGJ1500222_transcript_37158,EGJ1500222_transcript_26494,EGJ1500222_transcript_39919,EGJ1500222_transcript_31304,EGJ1500222_transcript_5427,	4.79315439776621E-4
Molecular function	amide transmembrane transporter activity	GO:0042887	4	5.6863550538466257E-5	3.4663796909492275	13	50	906	12079	EGJ1500222_transcript_6023,EGJ1500222_transcript_13868,EGJ1500222_transcript_7976,EGJ1500222_transcript_7988,EGJ1500222_transcript_15523,EGJ1500222_transcript_17917,EGJ1500222_transcript_5612,EGJ1500222_transcript_15702,EGJ1500222_transcript_22632,EGJ1500222_transcript_16158,EGJ1500222_transcript_1077,EGJ1500222_transcript_21992,EGJ1500222_transcript_7839,	4.864992657179891E-4
Molecular function	N-acyltransferase activity	GO:0016410	6	5.81977747775575E-5	2.5452438290186636	21	110	906	12079	EGJ1500222_transcript_16593,EGJ1500222_transcript_16118,EGJ1500222_transcript_18718,EGJ1500222_transcript_13665,EGJ1500222_transcript_14962,EGJ1500222_transcript_22327,EGJ1500222_transcript_34751,EGJ1500222_transcript_7773,EGJ1500222_transcript_7718,EGJ1500222_transcript_7715,EGJ1500222_transcript_15391,EGJ1500222_transcript_14271,EGJ1500222_transcript_15124,EGJ1500222_transcript_15356,EGJ1500222…	4.933462742611296E-4
Molecular function	phosphorylase kinase regulator activity	GO:0008607	6	5.82886027779006E-5	7.27212522576761	6	11	906	12079	EGJ1500222_transcript_33468,EGJ1500222_transcript_24249,EGJ1500222_transcript_11332,EGJ1500222_transcript_19084,EGJ1500222_transcript_19258,EGJ1500222_transcript_23719,	4.896242633343651E-4
Molecular function	phosphoprotein phosphatase activity	GO:0004721	7	6.575629217553391E-5	2.0146480255089525	34	225	906	12079	EGJ1500222_transcript_16593,EGJ1500222_transcript_21934,EGJ1500222_transcript_29422,EGJ1500222_transcript_16118,EGJ1500222_transcript_26365,EGJ1500222_transcript_18718,EGJ1500222_transcript_4925,EGJ1500222_transcript_14764,EGJ1500222_transcript_13665,EGJ1500222_transcript_14962,EGJ1500222_transcript_22327,EGJ1500222_transcript_34751,EGJ1500222_transcript_7773,EGJ1500222_transcript_11848,EGJ150022…	5.473767024341742E-4
Molecular function	monosaccharide binding	GO:0048029	4	8.525339529930065E-5	2.3186486227085132	24	138	906	12079	EGJ1500222_transcript_16593,EGJ1500222_transcript_18554,EGJ1500222_transcript_16118,EGJ1500222_transcript_18718,EGJ1500222_transcript_13665,EGJ1500222_transcript_14962,EGJ1500222_transcript_22327,EGJ1500222_transcript_34751,EGJ1500222_transcript_20123,EGJ1500222_transcript_7773,EGJ1500222_transcript_7718,EGJ1500222_transcript_7715,EGJ1500222_transcript_15391,EGJ1500222_transcript_14271,EGJ1500222…	7.033405112192304E-4
Molecular function	protein kinase inhibitor activity	GO:0004860	6	8.96107381120892E-5	2.5394723010617053	20	105	906	12079	EGJ1500222_transcript_15261,EGJ1500222_transcript_7121,EGJ1500222_transcript_28748,EGJ1500222_transcript_33468,EGJ1500222_transcript_33200,EGJ1500222_transcript_41272,EGJ1500222_transcript_5591,EGJ1500222_transcript_17150,EGJ1500222_transcript_5926,EGJ1500222_transcript_24249,EGJ1500222_transcript_11332,EGJ1500222_transcript_5614,EGJ1500222_transcript_19084,EGJ1500222_transcript_19258,EGJ1500222_…	7.327462125271718E-4
Molecular function	oxidoreduction-driven active transmembrane transporter activity	GO:0015453	6	1.1769560979568716E-4	2.7306976249368335	17	83	906	12079	EGJ1500222_transcript_9997,EGJ1500222_transcript_4047,EGJ1500222_transcript_15474,EGJ1500222_transcript_26792,EGJ1500222_transcript_34140,EGJ1500222_transcript_9113,EGJ1500222_transcript_36946,EGJ1500222_transcript_32562,EGJ1500222_transcript_6454,EGJ1500222_transcript_36020,EGJ1500222_transcript_28403,EGJ1500222_transcript_40742,EGJ1500222_transcript_39704,EGJ1500222_transcript_6736,EGJ1500222_t…	9.539538899229381E-4
Molecular function	rDNA binding	GO:0000182	8	1.334491556789219E-4	3.9212439942864563	10	34	906	12079	EGJ1500222_transcript_15261,EGJ1500222_transcript_6487,EGJ1500222_transcript_19187,EGJ1500222_transcript_2221,EGJ1500222_transcript_20356,EGJ1500222_transcript_12055,EGJ1500222_transcript_12008,EGJ1500222_transcript_20084,EGJ1500222_transcript_21332,EGJ1500222_transcript_12848,	0.0010722349551941204
Molecular function	molecular function regulator activity	GO:0098772	2	1.571581030631597E-4	1.3018813695316336	162	1659	906	12079	EGJ1500222_transcript_15261,EGJ1500222_transcript_15022,EGJ1500222_transcript_15024,EGJ1500222_transcript_33923,EGJ1500222_transcript_26379,EGJ1500222_transcript_38357,EGJ1500222_transcript_6023,EGJ1500222_transcript_40674,EGJ1500222_transcript_21934,EGJ1500222_transcript_37279,EGJ1500222_transcript_32828,EGJ1500222_transcript_7121,EGJ1500222_transcript_24179,EGJ1500222_transcript_17633,EGJ150022…	0.0012411460447039279
Molecular function	nuclear receptor binding	GO:0016922	7	1.5770467576792235E-4	1.7373443646073705	46	353	906	12079	EGJ1500222_transcript_18998,EGJ1500222_transcript_16378,EGJ1500222_transcript_31723,EGJ1500222_transcript_16123,EGJ1500222_transcript_29629,EGJ1500222_transcript_17633,EGJ1500222_transcript_23094,EGJ1500222_transcript_18989,EGJ1500222_transcript_29618,EGJ1500222_transcript_26592,EGJ1500222_transcript_16501,EGJ1500222_transcript_17835,EGJ1500222_transcript_28915,EGJ1500222_transcript_34129,EGJ1500…	0.0012349078000810192
Molecular function	hydrolase activity, acting on ester bonds	GO:0016788	4	1.6074815291811095E-4	1.4853842739226413	82	736	906	12079	EGJ1500222_transcript_16593,EGJ1500222_transcript_15024,EGJ1500222_transcript_27012,EGJ1500222_transcript_19606,EGJ1500222_transcript_21934,EGJ1500222_transcript_29422,EGJ1500222_transcript_16118,EGJ1500222_transcript_26365,EGJ1500222_transcript_28313,EGJ1500222_transcript_18718,EGJ1500222_transcript_4925,EGJ1500222_transcript_13251,EGJ1500222_transcript_23279,EGJ1500222_transcript_26793,EGJ15002…	0.0012481621285406262
Molecular function	primary active transmembrane transporter activity	GO:0015399	5	1.8039475390896342E-4	1.8077599431286715	40	295	906	12079	EGJ1500222_transcript_6023,EGJ1500222_transcript_24179,EGJ1500222_transcript_9997,EGJ1500222_transcript_15689,EGJ1500222_transcript_4047,EGJ1500222_transcript_15474,EGJ1500222_transcript_33085,EGJ1500222_transcript_26792,EGJ1500222_transcript_34140,EGJ1500222_transcript_9113,EGJ1500222_transcript_16961,EGJ1500222_transcript_7704,EGJ1500222_transcript_36946,EGJ1500222_transcript_32562,EGJ1500222_t…	0.0013890396050990183
Molecular function	amyloid-beta binding	GO:0001540	4	1.8118120834020868E-4	2.4834545297147557	19	102	906	12079	EGJ1500222_transcript_16977,EGJ1500222_transcript_2951,EGJ1500222_transcript_31490,EGJ1500222_transcript_5591,EGJ1500222_transcript_17379,EGJ1500222_transcript_28494,EGJ1500222_transcript_13164,EGJ1500222_transcript_25365,EGJ1500222_transcript_15312,EGJ1500222_transcript_13371,EGJ1500222_transcript_26666,EGJ1500222_transcript_8131,EGJ1500222_transcript_15502,EGJ1500222_transcript_14897,EGJ1500222…	0.0013835655909615935
Molecular function	RNA polymerase I core binding	GO:0001042	7	1.990644320050139E-4	5.184755948000982	7	18	906	12079	EGJ1500222_transcript_33923,EGJ1500222_transcript_14119,EGJ1500222_transcript_20194,EGJ1500222_transcript_13659,EGJ1500222_transcript_13408,EGJ1500222_transcript_17341,EGJ1500222_transcript_285,	0.0015076683210871545
Molecular function	protein serine/threonine kinase inhibitor activity	GO:0030291	7	2.2543201860136808E-4	3.703397105714987	10	36	906	12079	EGJ1500222_transcript_15261,EGJ1500222_transcript_33468,EGJ1500222_transcript_5591,EGJ1500222_transcript_24249,EGJ1500222_transcript_11332,EGJ1500222_transcript_5614,EGJ1500222_transcript_19084,EGJ1500222_transcript_19258,EGJ1500222_transcript_12848,EGJ1500222_transcript_23719,	0.001693489310468814
Molecular function	peptidase regulator activity	GO:0061134	4	2.2812960330564902E-4	2.0399039795413696	28	183	906	12079	EGJ1500222_transcript_40674,EGJ1500222_transcript_28975,EGJ1500222_transcript_12134,EGJ1500222_transcript_2500,EGJ1500222_transcript_600,EGJ1500222_transcript_14300,EGJ1500222_transcript_12597,EGJ1500222_transcript_22395,EGJ1500222_transcript_12744,EGJ1500222_transcript_2671,EGJ1500222_transcript_38082,EGJ1500222_transcript_20321,EGJ1500222_transcript_30311,EGJ1500222_transcript_28006,EGJ1500222_…	0.0016999334956001588
Molecular function	obsolete sterol transporter activity	GO:0015248	0	2.4020244866762575E-4	3.040683939429147	13	57	906	12079	EGJ1500222_transcript_19807,EGJ1500222_transcript_14136,EGJ1500222_transcript_19825,EGJ1500222_transcript_22133,EGJ1500222_transcript_21285,EGJ1500222_transcript_624,EGJ1500222_transcript_627,EGJ1500222_transcript_23864,EGJ1500222_transcript_21401,EGJ1500222_transcript_540,EGJ1500222_transcript_14234,EGJ1500222_transcript_15366,EGJ1500222_transcript_15501,	0.0017755765005510896
Molecular function	guanyl-nucleotide exchange factor activity	GO:0005085	6	2.416241919739326E-4	1.6543642545237751	51	411	906	12079	EGJ1500222_transcript_15024,EGJ1500222_transcript_33923,EGJ1500222_transcript_6023,EGJ1500222_transcript_21934,EGJ1500222_transcript_14119,EGJ1500222_transcript_14398,EGJ1500222_transcript_23071,EGJ1500222_transcript_25262,EGJ1500222_transcript_24387,EGJ1500222_transcript_8073,EGJ1500222_transcript_21074,EGJ1500222_transcript_25680,EGJ1500222_transcript_25893,EGJ1500222_transcript_22389,EGJ150022…	0.0017719107411421724
Molecular function	ankyrin binding	GO:0030506	5	2.4396459685194216E-4	2.499793046357616	18	96	906	12079	EGJ1500222_transcript_14398,EGJ1500222_transcript_28975,EGJ1500222_transcript_21074,EGJ1500222_transcript_15811,EGJ1500222_transcript_12571,EGJ1500222_transcript_18051,EGJ1500222_transcript_14920,EGJ1500222_transcript_12705,EGJ1500222_transcript_13801,EGJ1500222_transcript_14083,EGJ1500222_transcript_14281,EGJ1500222_transcript_40767,EGJ1500222_transcript_18808,EGJ1500222_transcript_15312,EGJ1500…	0.0017749865156786973
Molecular function	hormone receptor binding	GO:0051427	5	2.4868736525374135E-4	1.7035626686288938	46	360	906	12079	EGJ1500222_transcript_18998,EGJ1500222_transcript_16378,EGJ1500222_transcript_31723,EGJ1500222_transcript_16123,EGJ1500222_transcript_29629,EGJ1500222_transcript_17633,EGJ1500222_transcript_23094,EGJ1500222_transcript_18989,EGJ1500222_transcript_29618,EGJ1500222_transcript_26592,EGJ1500222_transcript_16501,EGJ1500222_transcript_17835,EGJ1500222_transcript_28915,EGJ1500222_transcript_34129,EGJ1500…	0.0017952119179254454
Molecular function	MAP kinase kinase kinase activity	GO:0004709	8	2.49011329293114E-4	3.1997350993377482	12	50	906	12079	EGJ1500222_transcript_33923,EGJ1500222_transcript_14119,EGJ1500222_transcript_20194,EGJ1500222_transcript_13659,EGJ1500222_transcript_13408,EGJ1500222_transcript_17341,EGJ1500222_transcript_27988,EGJ1500222_transcript_11578,EGJ1500222_transcript_19089,EGJ1500222_transcript_18189,EGJ1500222_transcript_11782,EGJ1500222_transcript_285,	0.0017836160330762583
Molecular function	kinase binding	GO:0019900	5	2.540912557804642E-4	1.3322212879161048	133	1331	906	12079	EGJ1500222_transcript_15261,EGJ1500222_transcript_15022,EGJ1500222_transcript_29427,EGJ1500222_transcript_33923,EGJ1500222_transcript_16103,EGJ1500222_transcript_18519,EGJ1500222_transcript_21934,EGJ1500222_transcript_26365,EGJ1500222_transcript_26373,EGJ1500222_transcript_14119,EGJ1500222_transcript_18987,EGJ1500222_transcript_29618,EGJ1500222_transcript_17644,EGJ1500222_transcript_12151,EGJ1500…	0.0018060024641626841
Molecular function	ribonucleoprotein complex binding	GO:0043021	4	2.777735850375551E-4	1.684448360986494	47	372	906	12079	EGJ1500222_transcript_29427,EGJ1500222_transcript_6023,EGJ1500222_transcript_26390,EGJ1500222_transcript_16545,EGJ1500222_transcript_6487,EGJ1500222_transcript_25278,EGJ1500222_transcript_38799,EGJ1500222_transcript_26796,EGJ1500222_transcript_12151,EGJ1500222_transcript_23265,EGJ1500222_transcript_26995,EGJ1500222_transcript_1648,EGJ1500222_transcript_27858,EGJ1500222_transcript_864,EGJ1500222_t…	0.0019592579585855033
Molecular function	phospholipase binding	GO:0043274	5	2.886796426569971E-4	2.9882583542665757	13	58	906	12079	EGJ1500222_transcript_27012,EGJ1500222_transcript_21934,EGJ1500222_transcript_28313,EGJ1500222_transcript_23279,EGJ1500222_transcript_26793,EGJ1500222_transcript_25416,EGJ1500222_transcript_23838,EGJ1500222_transcript_26494,EGJ1500222_transcript_30934,EGJ1500222_transcript_35359,EGJ1500222_transcript_22446,EGJ1500222_transcript_33981,EGJ1500222_transcript_31304,	0.0020207574985989796
Molecular function	acetyltransferase activator activity	GO:0010698	5	2.948968305113153E-4	4.91187405600093	7	19	906	12079	EGJ1500222_transcript_17633,EGJ1500222_transcript_26592,EGJ1500222_transcript_17835,EGJ1500222_transcript_18878,EGJ1500222_transcript_17585,EGJ1500222_transcript_17775,EGJ1500222_transcript_11325,	0.0020487569277628224
Molecular function	UDP-glycosyltransferase activity	GO:0008194	5	3.164151019553474E-4	2.1747608535688006	23	141	906	12079	EGJ1500222_transcript_16593,EGJ1500222_transcript_16118,EGJ1500222_transcript_18718,EGJ1500222_transcript_13665,EGJ1500222_transcript_14962,EGJ1500222_transcript_22327,EGJ1500222_transcript_34751,EGJ1500222_transcript_20123,EGJ1500222_transcript_7773,EGJ1500222_transcript_7718,EGJ1500222_transcript_7715,EGJ1500222_transcript_15391,EGJ1500222_transcript_14271,EGJ1500222_transcript_15124,EGJ1500222…	0.002181847419453291
Molecular function	kinase inhibitor activity	GO:0019210	5	3.2344133255757246E-4	2.3186486227085137	20	115	906	12079	EGJ1500222_transcript_15261,EGJ1500222_transcript_7121,EGJ1500222_transcript_28748,EGJ1500222_transcript_33468,EGJ1500222_transcript_33200,EGJ1500222_transcript_41272,EGJ1500222_transcript_5591,EGJ1500222_transcript_17150,EGJ1500222_transcript_5926,EGJ1500222_transcript_24249,EGJ1500222_transcript_11332,EGJ1500222_transcript_5614,EGJ1500222_transcript_19084,EGJ1500222_transcript_19258,EGJ1500222_…	0.002213776231727385
Molecular function	phospholipase C activity	GO:0004629	8	3.3180887807582327E-4	4.266313465783664	8	25	906	12079	EGJ1500222_transcript_15024,EGJ1500222_transcript_13251,EGJ1500222_transcript_12954,EGJ1500222_transcript_15122,EGJ1500222_transcript_14265,EGJ1500222_transcript_15791,EGJ1500222_transcript_13972,EGJ1500222_transcript_7859,	0.0022543485539857403
Molecular function	Wnt-protein binding	GO:0017147	4	3.45262406250324E-4	2.937609907584091	13	59	906	12079	EGJ1500222_transcript_16977,EGJ1500222_transcript_31490,EGJ1500222_transcript_126,EGJ1500222_transcript_13164,EGJ1500222_transcript_25365,EGJ1500222_transcript_13371,EGJ1500222_transcript_26666,EGJ1500222_transcript_25543,EGJ1500222_transcript_8131,EGJ1500222_transcript_15502,EGJ1500222_transcript_20028,EGJ1500222_transcript_5480,EGJ1500222_transcript_17058,	0.0023286311195277326
Molecular function	1-phosphatidylinositol-4,5-bisphosphate 3-kinase activity	GO:0046934	8	4.186583754506312E-4	3.749689569536424	9	32	906	12079	EGJ1500222_transcript_33923,EGJ1500222_transcript_14119,EGJ1500222_transcript_29618,EGJ1500222_transcript_20194,EGJ1500222_transcript_13659,EGJ1500222_transcript_13408,EGJ1500222_transcript_32959,EGJ1500222_transcript_17341,EGJ1500222_transcript_285,	0.002803190861712922
Molecular function	RNA polymerase II core promoter sequence-specific DNA binding	GO:0000979	10	4.588567318827286E-4	3.4185204052753724	10	39	906	12079	EGJ1500222_transcript_2922,EGJ1500222_transcript_2935,EGJ1500222_transcript_32602,EGJ1500222_transcript_31870,EGJ1500222_transcript_37998,EGJ1500222_transcript_33580,EGJ1500222_transcript_32467,EGJ1500222_transcript_2193,EGJ1500222_transcript_4595,EGJ1500222_transcript_29451,	0.0030069760302102212
Molecular function	fumarate hydratase activity	GO:0004333	6	4.860955047107929E-4	5.332891832229581	6	15	906	12079	EGJ1500222_transcript_5996,EGJ1500222_transcript_2011,EGJ1500222_transcript_29389,EGJ1500222_transcript_31620,EGJ1500222_transcript_26676,EGJ1500222_transcript_29258,	0.0031630439883998072
Molecular function	cAMP-dependent protein kinase regulator activity	GO:0008603	6	4.860955047107929E-4	5.332891832229581	6	15	906	12079	EGJ1500222_transcript_33468,EGJ1500222_transcript_24249,EGJ1500222_transcript_11332,EGJ1500222_transcript_19084,EGJ1500222_transcript_19258,EGJ1500222_transcript_23719,	0.0031630439883998072
Molecular function	cAMP-dependent protein kinase inhibitor activity	GO:0004862	8	4.860955047107929E-4	5.332891832229581	6	15	906	12079	EGJ1500222_transcript_33468,EGJ1500222_transcript_24249,EGJ1500222_transcript_11332,EGJ1500222_transcript_19084,EGJ1500222_transcript_19258,EGJ1500222_transcript_23719,	0.0031630439883998072
Molecular function	nuclear retinoid X receptor binding	GO:0046965	9	4.860955047107929E-4	5.332891832229581	6	15	906	12079	EGJ1500222_transcript_18989,EGJ1500222_transcript_23664,EGJ1500222_transcript_24764,EGJ1500222_transcript_24981,EGJ1500222_transcript_31494,EGJ1500222_transcript_25991,	0.0031630439883998072
Molecular function	DNA binding	GO:0003677	5	5.352541780276887E-4	1.3011652631677548	138	1414	906	12079	EGJ1500222_transcript_15261,EGJ1500222_transcript_2922,EGJ1500222_transcript_33923,EGJ1500222_transcript_2935,EGJ1500222_transcript_32602,EGJ1500222_transcript_18998,EGJ1500222_transcript_16378,EGJ1500222_transcript_30870,EGJ1500222_transcript_31723,EGJ1500222_transcript_16123,EGJ1500222_transcript_19876,EGJ1500222_transcript_21905,EGJ1500222_transcript_29629,EGJ1500222_transcript_25275,EGJ150022…	0.0033874990445040025
Molecular function	active transmembrane transporter activity	GO:0022804	4	5.596198054909074E-4	1.5586740219460153	56	479	906	12079	EGJ1500222_transcript_6023,EGJ1500222_transcript_24179,EGJ1500222_transcript_9997,EGJ1500222_transcript_15689,EGJ1500222_transcript_14146,EGJ1500222_transcript_4047,EGJ1500222_transcript_15474,EGJ1500222_transcript_29863,EGJ1500222_transcript_16507,EGJ1500222_transcript_25459,EGJ1500222_transcript_33085,EGJ1500222_transcript_26792,EGJ1500222_transcript_24371,EGJ1500222_transcript_34140,EGJ1500222…	0.0035176102059428466
Molecular function	snRNA binding	GO:0017069	6	5.805542351086102E-4	2.4804148056881767	16	86	906	12079	EGJ1500222_transcript_38799,EGJ1500222_transcript_39848,EGJ1500222_transcript_35008,EGJ1500222_transcript_33085,EGJ1500222_transcript_16515,EGJ1500222_transcript_16961,EGJ1500222_transcript_7975,EGJ1500222_transcript_31418,EGJ1500222_transcript_4172,EGJ1500222_transcript_8184,EGJ1500222_transcript_5639,EGJ1500222_transcript_15936,EGJ1500222_transcript_11321,EGJ1500222_transcript_30289,EGJ1500222_…	0.0036245413056780794
Molecular function	protein kinase activity	GO:0004672	6	5.819893029435086E-4	1.449570025927926	76	699	906	12079	EGJ1500222_transcript_33923,EGJ1500222_transcript_877,EGJ1500222_transcript_19638,EGJ1500222_transcript_21934,EGJ1500222_transcript_30857,EGJ1500222_transcript_24182,EGJ1500222_transcript_26373,EGJ1500222_transcript_14119,EGJ1500222_transcript_23287,EGJ1500222_transcript_15419,EGJ1500222_transcript_29600,EGJ1500222_transcript_37438,EGJ1500222_transcript_37677,EGJ1500222_transcript_24373,EGJ150022…	0.0036091148719449794
Molecular function	L-amino acid transmembrane transporter activity	GO:0015179	6	6.83598736390123E-4	3.055302612214864	11	48	906	12079	EGJ1500222_transcript_14146,EGJ1500222_transcript_29863,EGJ1500222_transcript_25459,EGJ1500222_transcript_24371,EGJ1500222_transcript_25670,EGJ1500222_transcript_21813,EGJ1500222_transcript_27756,EGJ1500222_transcript_15962,EGJ1500222_transcript_23385,EGJ1500222_transcript_8956,EGJ1500222_transcript_32404,	0.0042109682161631575
Molecular function	DNA-binding transcription factor binding	GO:0140297	5	6.92722251134259E-4	1.444967078819431	75	692	906	12079	EGJ1500222_transcript_18998,EGJ1500222_transcript_16378,EGJ1500222_transcript_35097,EGJ1500222_transcript_38357,EGJ1500222_transcript_31723,EGJ1500222_transcript_16123,EGJ1500222_transcript_29629,EGJ1500222_transcript_17633,EGJ1500222_transcript_6487,EGJ1500222_transcript_23094,EGJ1500222_transcript_18989,EGJ1500222_transcript_29618,EGJ1500222_transcript_26592,EGJ1500222_transcript_16501,EGJ15002…	0.004238909669192419
Molecular function	structural constituent of cytoskeleton	GO:0005200	3	7.102787826813728E-4	1.904604225796279	28	196	906	12079	EGJ1500222_transcript_15022,EGJ1500222_transcript_30401,EGJ1500222_transcript_40660,EGJ1500222_transcript_14398,EGJ1500222_transcript_17644,EGJ1500222_transcript_28975,EGJ1500222_transcript_21074,EGJ1500222_transcript_22384,EGJ1500222_transcript_15811,EGJ1500222_transcript_12571,EGJ1500222_transcript_13651,EGJ1500222_transcript_25618,EGJ1500222_transcript_14920,EGJ1500222_transcript_12705,EGJ1500…	0.00431774733682624
Molecular function	quinone binding	GO:0048038	4	7.28694304181654E-4	4.999586092715232	6	16	906	12079	EGJ1500222_transcript_5504,EGJ1500222_transcript_32562,EGJ1500222_transcript_39315,EGJ1500222_transcript_36020,EGJ1500222_transcript_6736,EGJ1500222_transcript_32851,	0.004400742072312734
Molecular function	ubiquinone binding	GO:0048039	5	7.28694304181654E-4	4.999586092715232	6	16	906	12079	EGJ1500222_transcript_5504,EGJ1500222_transcript_32562,EGJ1500222_transcript_39315,EGJ1500222_transcript_36020,EGJ1500222_transcript_6736,EGJ1500222_transcript_32851,	0.004400742072312734
Molecular function	carboxylic ester hydrolase activity	GO:0052689	5	7.9195757203121E-4	2.167842208223407	20	123	906	12079	EGJ1500222_transcript_15024,EGJ1500222_transcript_27012,EGJ1500222_transcript_28313,EGJ1500222_transcript_13251,EGJ1500222_transcript_23279,EGJ1500222_transcript_26793,EGJ1500222_transcript_25416,EGJ1500222_transcript_12954,EGJ1500222_transcript_30572,EGJ1500222_transcript_4463,EGJ1500222_transcript_37158,EGJ1500222_transcript_26494,EGJ1500222_transcript_15122,EGJ1500222_transcript_14265,EGJ15002…	0.004721089010044116
Molecular function	collagen binding	GO:0005518	4	8.089491342223587E-4	2.3365763182449193	17	97	906	12079	EGJ1500222_transcript_20828,EGJ1500222_transcript_13026,EGJ1500222_transcript_15633,EGJ1500222_transcript_26743,EGJ1500222_transcript_7701,EGJ1500222_transcript_21469,EGJ1500222_transcript_19398,EGJ1500222_transcript_34980,EGJ1500222_transcript_7782,EGJ1500222_transcript_41892,EGJ1500222_transcript_16871,EGJ1500222_transcript_22249,EGJ1500222_transcript_12850,EGJ1500222_transcript_18362,EGJ150022…	0.0047914679488555096
Molecular function	obsolete phosphatidylinositol bisphosphate kinase activity	GO:0052813	0	8.595674913255413E-4	3.428287606433302	9	35	906	12079	EGJ1500222_transcript_33923,EGJ1500222_transcript_14119,EGJ1500222_transcript_29618,EGJ1500222_transcript_20194,EGJ1500222_transcript_13659,EGJ1500222_transcript_13408,EGJ1500222_transcript_32959,EGJ1500222_transcript_17341,EGJ1500222_transcript_285,	0.005058855808820383
Molecular function	GTPase regulator activity	GO:0030695	5	8.628637151084639E-4	1.411647837943124	81	765	906	12079	EGJ1500222_transcript_15024,EGJ1500222_transcript_33923,EGJ1500222_transcript_26379,EGJ1500222_transcript_6023,EGJ1500222_transcript_21934,EGJ1500222_transcript_37279,EGJ1500222_transcript_32828,EGJ1500222_transcript_24179,EGJ1500222_transcript_14119,EGJ1500222_transcript_14398,EGJ1500222_transcript_23071,EGJ1500222_transcript_29618,EGJ1500222_transcript_25262,EGJ1500222_transcript_24387,EGJ15002…	0.005046114384558359
Molecular function	non-membrane spanning protein tyrosine kinase activity	GO:0004715	8	8.647211522178067E-4	3.1743403763271316	10	42	906	12079	EGJ1500222_transcript_877,EGJ1500222_transcript_15419,EGJ1500222_transcript_24373,EGJ1500222_transcript_8057,EGJ1500222_transcript_27613,EGJ1500222_transcript_21843,EGJ1500222_transcript_24084,EGJ1500222_transcript_22084,EGJ1500222_transcript_26841,EGJ1500222_transcript_12614,	0.005025171978926122
Molecular function	cell adhesion molecule binding	GO:0050839	4	8.989273729478331E-4	1.5721968845016452	50	424	906	12079	EGJ1500222_transcript_15022,EGJ1500222_transcript_33923,EGJ1500222_transcript_31727,EGJ1500222_transcript_20828,EGJ1500222_transcript_13026,EGJ1500222_transcript_14119,EGJ1500222_transcript_20800,EGJ1500222_transcript_211,EGJ1500222_transcript_17644,EGJ1500222_transcript_28975,EGJ1500222_transcript_23037,EGJ1500222_transcript_13,EGJ1500222_transcript_22384,EGJ1500222_transcript_22141,EGJ1500222_t…	0.005191305578773736
Molecular function	amide binding	GO:0033218	3	9.623954247277577E-4	1.5595039188286046	51	436	906	12079	EGJ1500222_transcript_16593,EGJ1500222_transcript_16118,EGJ1500222_transcript_18718,EGJ1500222_transcript_29618,EGJ1500222_transcript_16977,EGJ1500222_transcript_9149,EGJ1500222_transcript_13665,EGJ1500222_transcript_2951,EGJ1500222_transcript_14962,EGJ1500222_transcript_34772,EGJ1500222_transcript_22327,EGJ1500222_transcript_31490,EGJ1500222_transcript_34751,EGJ1500222_transcript_20123,EGJ150022…	0.00552331287235061
Molecular function	lipid transporter activity	GO:0005319	3	0.0010701206266493513	2.0739023792003923	21	135	906	12079	EGJ1500222_transcript_19807,EGJ1500222_transcript_14136,EGJ1500222_transcript_19825,EGJ1500222_transcript_9149,EGJ1500222_transcript_22133,EGJ1500222_transcript_21285,EGJ1500222_transcript_624,EGJ1500222_transcript_627,EGJ1500222_transcript_34772,EGJ1500222_transcript_23864,EGJ1500222_transcript_21401,EGJ1500222_transcript_28256,EGJ1500222_transcript_30533,EGJ1500222_transcript_29561,EGJ1500222_t…	0.006103650981629633
Molecular function	mitogen-activated protein kinase kinase kinase binding	GO:0031435	7	0.0010704652384611046	2.6260452204160813	13	66	906	12079	EGJ1500222_transcript_28929,EGJ1500222_transcript_22395,EGJ1500222_transcript_28082,EGJ1500222_transcript_39523,EGJ1500222_transcript_27988,EGJ1500222_transcript_29913,EGJ1500222_transcript_27944,EGJ1500222_transcript_25957,EGJ1500222_transcript_1458,EGJ1500222_transcript_2554,EGJ1500222_transcript_21989,EGJ1500222_transcript_39043,EGJ1500222_transcript_6771,	0.0060681587750801265
Molecular function	LIM domain binding	GO:0030274	5	0.0011904615495322846	5.55509565857248	5	12	906	12079	EGJ1500222_transcript_211,EGJ1500222_transcript_28931,EGJ1500222_transcript_36444,EGJ1500222_transcript_13323,EGJ1500222_transcript_25711,	0.006707234583950189
Molecular function	extracellular matrix structural constituent	GO:0005201	3	0.001226801334333616	1.9783308409883928	23	155	906	12079	EGJ1500222_transcript_404,EGJ1500222_transcript_85,EGJ1500222_transcript_13043,EGJ1500222_transcript_13039,EGJ1500222_transcript_13273,EGJ1500222_transcript_13495,EGJ1500222_transcript_13431,EGJ1500222_transcript_15601,EGJ1500222_transcript_16907,EGJ1500222_transcript_12782,EGJ1500222_transcript_7913,EGJ1500222_transcript_14504,EGJ1500222_transcript_11647,EGJ1500222_transcript_13617,EGJ1500222_tr…	0.006870087472268249
Molecular function	DNA-binding transcription activator activity	GO:0001216	4	0.0012632225674678033	1.738986467031385	33	253	906	12079	EGJ1500222_transcript_19810,EGJ1500222_transcript_18989,EGJ1500222_transcript_28960,EGJ1500222_transcript_26754,EGJ1500222_transcript_864,EGJ1500222_transcript_21055,EGJ1500222_transcript_22119,EGJ1500222_transcript_23664,EGJ1500222_transcript_24764,EGJ1500222_transcript_24981,EGJ1500222_transcript_31494,EGJ1500222_transcript_32102,EGJ1500222_transcript_23841,EGJ1500222_transcript_19574,EGJ150022…	0.007031431640603917
Molecular function	DNA-binding transcription activator activity, RNA polymerase II-specific	GO:0001228	5	0.0012632225674678033	1.738986467031385	33	253	906	12079	EGJ1500222_transcript_19810,EGJ1500222_transcript_18989,EGJ1500222_transcript_28960,EGJ1500222_transcript_26754,EGJ1500222_transcript_864,EGJ1500222_transcript_21055,EGJ1500222_transcript_22119,EGJ1500222_transcript_23664,EGJ1500222_transcript_24764,EGJ1500222_transcript_24981,EGJ1500222_transcript_31494,EGJ1500222_transcript_32102,EGJ1500222_transcript_23841,EGJ1500222_transcript_19574,EGJ150022…	0.007031431640603917
Molecular function	proton transmembrane transporter activity	GO:0015078	6	0.001339106875257623	1.9046042257962785	25	175	906	12079	EGJ1500222_transcript_9997,EGJ1500222_transcript_4047,EGJ1500222_transcript_15474,EGJ1500222_transcript_29863,EGJ1500222_transcript_26792,EGJ1500222_transcript_34140,EGJ1500222_transcript_9113,EGJ1500222_transcript_36946,EGJ1500222_transcript_32562,EGJ1500222_transcript_6454,EGJ1500222_transcript_20709,EGJ1500222_transcript_36020,EGJ1500222_transcript_28403,EGJ1500222_transcript_40742,EGJ1500222_…	0.007365087813916926
Molecular function	U2 snRNA binding	GO:0030620	7	0.0014541857149190651	3.888566961000736	7	24	906	12079	EGJ1500222_transcript_33085,EGJ1500222_transcript_16515,EGJ1500222_transcript_16961,EGJ1500222_transcript_7975,EGJ1500222_transcript_8184,EGJ1500222_transcript_15936,EGJ1500222_transcript_11321,	0.007950695861450982
Molecular function	integrin binding	GO:0005178	5	0.0014560210327074774	1.7776306107431936	30	225	906	12079	EGJ1500222_transcript_33923,EGJ1500222_transcript_31727,EGJ1500222_transcript_20828,EGJ1500222_transcript_13026,EGJ1500222_transcript_14119,EGJ1500222_transcript_20800,EGJ1500222_transcript_28975,EGJ1500222_transcript_23037,EGJ1500222_transcript_13,EGJ1500222_transcript_20194,EGJ1500222_transcript_13659,EGJ1500222_transcript_13408,EGJ1500222_transcript_21469,EGJ1500222_transcript_38900,EGJ1500222…	0.007913902554245348
Molecular function	MAP kinase kinase activity	GO:0004708	8	0.0015272227785667614	2.9627176845719894	10	45	906	12079	EGJ1500222_transcript_28929,EGJ1500222_transcript_22395,EGJ1500222_transcript_28082,EGJ1500222_transcript_39523,EGJ1500222_transcript_27988,EGJ1500222_transcript_29913,EGJ1500222_transcript_27944,EGJ1500222_transcript_1458,EGJ1500222_transcript_39043,EGJ1500222_transcript_6771,	0.008252361680676536
Molecular function	transcription coactivator binding	GO:0001223	6	0.0015272227785667614	2.9627176845719894	10	45	906	12079	EGJ1500222_transcript_16378,EGJ1500222_transcript_35097,EGJ1500222_transcript_31723,EGJ1500222_transcript_34129,EGJ1500222_transcript_8323,EGJ1500222_transcript_28666,EGJ1500222_transcript_25786,EGJ1500222_transcript_21503,EGJ1500222_transcript_31778,EGJ1500222_transcript_32865,	0.008252361680676536
Molecular function	protein kinase regulator activity	GO:0019887	5	0.0015608253382162207	1.7512674449059007	31	236	906	12079	EGJ1500222_transcript_15261,EGJ1500222_transcript_33923,EGJ1500222_transcript_7121,EGJ1500222_transcript_14119,EGJ1500222_transcript_23287,EGJ1500222_transcript_28748,EGJ1500222_transcript_28929,EGJ1500222_transcript_20194,EGJ1500222_transcript_13659,EGJ1500222_transcript_33468,EGJ1500222_transcript_13408,EGJ1500222_transcript_33200,EGJ1500222_transcript_41272,EGJ1500222_transcript_5591,EGJ150022…	0.008336431286195305
Molecular function	alpha-glucosidase activity	GO:0090599	7	0.0016175236557322004	3.4405753756319872	8	31	906	12079	EGJ1500222_transcript_23674,EGJ1500222_transcript_17366,EGJ1500222_transcript_19303,EGJ1500222_transcript_17787,EGJ1500222_transcript_16677,EGJ1500222_transcript_22454,EGJ1500222_transcript_11319,EGJ1500222_transcript_17092,	0.008303288099425295
Molecular function	glucosidase activity	GO:0015926	6	0.0016175236557322004	3.4405753756319872	8	31	906	12079	EGJ1500222_transcript_23674,EGJ1500222_transcript_17366,EGJ1500222_transcript_19303,EGJ1500222_transcript_17787,EGJ1500222_transcript_16677,EGJ1500222_transcript_22454,EGJ1500222_transcript_11319,EGJ1500222_transcript_17092,	0.008303288099425295
Molecular function	G protein-coupled receptor activity	GO:0004930	5	0.001642200320913112	2.511869341267556	13	69	906	12079	EGJ1500222_transcript_27499,EGJ1500222_transcript_16977,EGJ1500222_transcript_31490,EGJ1500222_transcript_21457,EGJ1500222_transcript_13164,EGJ1500222_transcript_25365,EGJ1500222_transcript_13371,EGJ1500222_transcript_26666,EGJ1500222_transcript_8131,EGJ1500222_transcript_15502,EGJ1500222_transcript_20028,EGJ1500222_transcript_5480,EGJ1500222_transcript_17058,	0.008337324706174262
Molecular function	calcium-dependent cysteine-type endopeptidase activity	GO:0004198	7	0.0018158028949118998	5.127780607913059	5	13	906	12079	EGJ1500222_transcript_25672,EGJ1500222_transcript_32565,EGJ1500222_transcript_21620,EGJ1500222_transcript_27309,EGJ1500222_transcript_39015,	0.009168316256276478
Molecular function	obsolete phosphatidylinositol 3-kinase activity	GO:0035004	0	0.0019162151756789703	2.71582454419099	11	54	906	12079	EGJ1500222_transcript_33923,EGJ1500222_transcript_14119,EGJ1500222_transcript_29618,EGJ1500222_transcript_20194,EGJ1500222_transcript_13659,EGJ1500222_transcript_13408,EGJ1500222_transcript_13829,EGJ1500222_transcript_32959,EGJ1500222_transcript_17341,EGJ1500222_transcript_28653,EGJ1500222_transcript_285,	0.009622732730040046
Molecular function	kinase regulator activity	GO:0019207	4	0.0019937306038620983	1.692167600611309	33	260	906	12079	EGJ1500222_transcript_15261,EGJ1500222_transcript_33923,EGJ1500222_transcript_7121,EGJ1500222_transcript_14119,EGJ1500222_transcript_29618,EGJ1500222_transcript_23287,EGJ1500222_transcript_28748,EGJ1500222_transcript_28929,EGJ1500222_transcript_20194,EGJ1500222_transcript_13659,EGJ1500222_transcript_33468,EGJ1500222_transcript_13408,EGJ1500222_transcript_33200,EGJ1500222_transcript_41272,EGJ15002…	0.009957876097127453
Molecular function	phosphatase activity	GO:0016791	6	0.00206859902406642	1.5890157348939884	41	344	906	12079	EGJ1500222_transcript_16593,EGJ1500222_transcript_21934,EGJ1500222_transcript_29422,EGJ1500222_transcript_16118,EGJ1500222_transcript_26365,EGJ1500222_transcript_18718,EGJ1500222_transcript_4925,EGJ1500222_transcript_28931,EGJ1500222_transcript_14764,EGJ1500222_transcript_13665,EGJ1500222_transcript_14962,EGJ1500222_transcript_22327,EGJ1500222_transcript_34751,EGJ1500222_transcript_7773,EGJ150022…	0.010276266119555764
Molecular function	protein kinase activator activity	GO:0030295	6	0.002167334295805401	2.0428416292814924	19	124	906	12079	EGJ1500222_transcript_15261,EGJ1500222_transcript_33923,EGJ1500222_transcript_14119,EGJ1500222_transcript_23287,EGJ1500222_transcript_28929,EGJ1500222_transcript_20194,EGJ1500222_transcript_13659,EGJ1500222_transcript_33468,EGJ1500222_transcript_13408,EGJ1500222_transcript_17341,EGJ1500222_transcript_24249,EGJ1500222_transcript_27944,EGJ1500222_transcript_11332,EGJ1500222_transcript_19084,EGJ1500…	0.010709181226332569
Molecular function	transcription corepressor activity	GO:0003714	5	0.0021989119597340956	1.7314583870875262	30	231	906	12079	EGJ1500222_transcript_16378,EGJ1500222_transcript_31723,EGJ1500222_transcript_18300,EGJ1500222_transcript_16502,EGJ1500222_transcript_34129,EGJ1500222_transcript_22119,EGJ1500222_transcript_24756,EGJ1500222_transcript_32376,EGJ1500222_transcript_19391,EGJ1500222_transcript_11878,EGJ1500222_transcript_28461,EGJ1500222_transcript_36095,EGJ1500222_transcript_8323,EGJ1500222_transcript_28213,EGJ15002…	0.010807418355288853
Molecular function	tubulin binding	GO:0015631	5	0.0022070087465547727	1.4642333065370237	57	519	906	12079	EGJ1500222_transcript_27012,EGJ1500222_transcript_16103,EGJ1500222_transcript_38357,EGJ1500222_transcript_28541,EGJ1500222_transcript_17633,EGJ1500222_transcript_27215,EGJ1500222_transcript_28313,EGJ1500222_transcript_14398,EGJ1500222_transcript_25245,EGJ1500222_transcript_26592,EGJ1500222_transcript_28975,EGJ1500222_transcript_17835,EGJ1500222_transcript_23279,EGJ1500222_transcript_26793,EGJ1500…	0.010789820538712223
Molecular function	phosphotransferase activity, alcohol group as acceptor	GO:0016773	5	0.002452214475213599	1.3440370492583242	87	863	906	12079	EGJ1500222_transcript_33923,EGJ1500222_transcript_877,EGJ1500222_transcript_19638,EGJ1500222_transcript_21934,EGJ1500222_transcript_30857,EGJ1500222_transcript_24182,EGJ1500222_transcript_26373,EGJ1500222_transcript_14119,EGJ1500222_transcript_27424,EGJ1500222_transcript_29618,EGJ1500222_transcript_23287,EGJ1500222_transcript_15419,EGJ1500222_transcript_29600,EGJ1500222_transcript_37438,EGJ150022…	0.011925506184722975
Molecular function	C-acetyltransferase activity	GO:0016453	7	0.002651624115008744	4.761510564490697	5	14	906	12079	EGJ1500222_transcript_29801,EGJ1500222_transcript_30180,EGJ1500222_transcript_34729,EGJ1500222_transcript_29975,EGJ1500222_transcript_2835,	0.012827752263183662
Molecular function	acetyl-CoA C-acetyltransferase activity	GO:0003985	8	0.002651624115008744	4.761510564490697	5	14	906	12079	EGJ1500222_transcript_29801,EGJ1500222_transcript_30180,EGJ1500222_transcript_34729,EGJ1500222_transcript_29975,EGJ1500222_transcript_2835,	0.012827752263183662
Molecular function	translation factor activity, RNA binding	GO:0008135	6	0.002821214551385287	1.6423761077518635	34	276	906	12079	EGJ1500222_transcript_29427,EGJ1500222_transcript_26390,EGJ1500222_transcript_25278,EGJ1500222_transcript_26796,EGJ1500222_transcript_12151,EGJ1500222_transcript_23265,EGJ1500222_transcript_39848,EGJ1500222_transcript_35008,EGJ1500222_transcript_26995,EGJ1500222_transcript_1648,EGJ1500222_transcript_27858,EGJ1500222_transcript_23206,EGJ1500222_transcript_21483,EGJ1500222_transcript_35660,EGJ15002…	0.013506747385906763
Molecular function	kinase activator activity	GO:0019209	5	0.00286191129115565	1.994585527802402	19	127	906	12079	EGJ1500222_transcript_15261,EGJ1500222_transcript_33923,EGJ1500222_transcript_14119,EGJ1500222_transcript_23287,EGJ1500222_transcript_28929,EGJ1500222_transcript_20194,EGJ1500222_transcript_13659,EGJ1500222_transcript_33468,EGJ1500222_transcript_13408,EGJ1500222_transcript_17341,EGJ1500222_transcript_24249,EGJ1500222_transcript_27944,EGJ1500222_transcript_11332,EGJ1500222_transcript_19084,EGJ1500…	0.013630958933133095
Molecular function	hormone binding	GO:0042562	3	0.003018002291276689	2.133156732891832	16	100	906	12079	EGJ1500222_transcript_33923,EGJ1500222_transcript_6023,EGJ1500222_transcript_14119,EGJ1500222_transcript_29618,EGJ1500222_transcript_20194,EGJ1500222_transcript_13659,EGJ1500222_transcript_13408,EGJ1500222_transcript_22557,EGJ1500222_transcript_32959,EGJ1500222_transcript_17341,EGJ1500222_transcript_15312,EGJ1500222_transcript_14897,EGJ1500222_transcript_5612,EGJ1500222_transcript_15953,EGJ150022…	0.014084010692624549
Molecular function	phospholipid binding	GO:0005543	4	0.0033252747514923575	1.4847255669275536	49	440	906	12079	EGJ1500222_transcript_16593,EGJ1500222_transcript_29663,EGJ1500222_transcript_16118,EGJ1500222_transcript_18718,EGJ1500222_transcript_14398,EGJ1500222_transcript_25262,EGJ1500222_transcript_37677,EGJ1500222_transcript_9149,EGJ1500222_transcript_21074,EGJ1500222_transcript_13665,EGJ1500222_transcript_14962,EGJ1500222_transcript_15811,EGJ1500222_transcript_12571,EGJ1500222_transcript_34772,EGJ15002…	0.015439969197884111
Molecular function	protein-folding chaperone binding	GO:0051087	4	0.003605432367687067	1.750696813610721	26	198	906	12079	EGJ1500222_transcript_19876,EGJ1500222_transcript_21905,EGJ1500222_transcript_25006,EGJ1500222_transcript_8073,EGJ1500222_transcript_4938,EGJ1500222_transcript_21083,EGJ1500222_transcript_25680,EGJ1500222_transcript_3323,EGJ1500222_transcript_19334,EGJ1500222_transcript_18693,EGJ1500222_transcript_15187,EGJ1500222_transcript_4214,EGJ1500222_transcript_32748,EGJ1500222_transcript_28666,EGJ1500222_…	0.01665709753871425
Molecular function	serine-type carboxypeptidase activity	GO:0004185	7	0.0037343884201588295	4.444076526857985	5	15	906	12079	EGJ1500222_transcript_25049,EGJ1500222_transcript_26329,EGJ1500222_transcript_24784,EGJ1500222_transcript_4633,EGJ1500222_transcript_32120,	0.017167039304610738
Molecular function	tRNA binding	GO:0000049	6	0.004118849593004348	2.127483443708609	15	94	906	12079	EGJ1500222_transcript_26390,EGJ1500222_transcript_25278,EGJ1500222_transcript_23287,EGJ1500222_transcript_26796,EGJ1500222_transcript_23265,EGJ1500222_transcript_1648,EGJ1500222_transcript_27858,EGJ1500222_transcript_23206,EGJ1500222_transcript_6641,EGJ1500222_transcript_24061,EGJ1500222_transcript_8790,EGJ1500222_transcript_27532,EGJ1500222_transcript_23554,EGJ1500222_transcript_24848,EGJ1500222…	0.01838558948761361
Molecular function	protein-macromolecule adaptor activity	GO:0030674	3	0.004251586935719143	1.2771249463933865	107	1117	906	12079	EGJ1500222_transcript_15261,EGJ1500222_transcript_15022,EGJ1500222_transcript_27015,EGJ1500222_transcript_29201,EGJ1500222_transcript_16378,EGJ1500222_transcript_31723,EGJ1500222_transcript_18300,EGJ1500222_transcript_29873,EGJ1500222_transcript_14125,EGJ1500222_transcript_26365,EGJ1500222_transcript_19816,EGJ1500222_transcript_19810,EGJ1500222_transcript_17413,EGJ1500222_transcript_29618,EGJ1500…	0.018886857349060038
Molecular function	lipid transfer activity	GO:0120013	4	0.004602847897103857	3.636062612883805	6	22	906	12079	EGJ1500222_transcript_9149,EGJ1500222_transcript_34772,EGJ1500222_transcript_28256,EGJ1500222_transcript_30533,EGJ1500222_transcript_29561,EGJ1500222_transcript_1288,	0.02025253074725697
Molecular function	extracellular matrix structural constituent conferring tensile strength	GO:0030020	4	0.004698905725606606	2.7270469596628537	9	44	906	12079	EGJ1500222_transcript_13043,EGJ1500222_transcript_13495,EGJ1500222_transcript_13431,EGJ1500222_transcript_14504,EGJ1500222_transcript_11647,EGJ1500222_transcript_16653,EGJ1500222_transcript_12695,EGJ1500222_transcript_13963,EGJ1500222_transcript_12843,	0.02057719853298817
Molecular function	protein tyrosine kinase activator activity	GO:0030296	7	0.004718300278578225	3.2181243815178506	7	29	906	12079	EGJ1500222_transcript_33923,EGJ1500222_transcript_14119,EGJ1500222_transcript_20194,EGJ1500222_transcript_13659,EGJ1500222_transcript_13408,EGJ1500222_transcript_17341,EGJ1500222_transcript_285,	0.020564667251916413
Molecular function	U4 snRNA binding	GO:0030621	7	0.004718300278578225	3.2181243815178506	7	29	906	12079	EGJ1500222_transcript_33085,EGJ1500222_transcript_16515,EGJ1500222_transcript_16961,EGJ1500222_transcript_7975,EGJ1500222_transcript_8184,EGJ1500222_transcript_15936,EGJ1500222_transcript_11321,	0.020564667251916413
Molecular function	acetyl-CoA C-acyltransferase activity	GO:0003988	7	0.005100613018330091	4.16632174392936	5	16	906	12079	EGJ1500222_transcript_29801,EGJ1500222_transcript_30180,EGJ1500222_transcript_34729,EGJ1500222_transcript_29975,EGJ1500222_transcript_2835,	0.022023207611855163
Molecular function	transporter activity	GO:0005215	2	0.005425351977947135	1.2669170205341145	107	1126	906	12079	EGJ1500222_transcript_20624,EGJ1500222_transcript_26379,EGJ1500222_transcript_6023,EGJ1500222_transcript_37279,EGJ1500222_transcript_32828,EGJ1500222_transcript_24179,EGJ1500222_transcript_9997,EGJ1500222_transcript_15689,EGJ1500222_transcript_19807,EGJ1500222_transcript_14146,EGJ1500222_transcript_4047,EGJ1500222_transcript_15474,EGJ1500222_transcript_29863,EGJ1500222_transcript_14136,EGJ1500222…	0.02331639640754955
Molecular function	active monoatomic ion transmembrane transporter activity	GO:0022853	5	0.005842698170777094	1.5259780845235247	38	332	906	12079	EGJ1500222_transcript_9997,EGJ1500222_transcript_15689,EGJ1500222_transcript_4047,EGJ1500222_transcript_15474,EGJ1500222_transcript_29863,EGJ1500222_transcript_16507,EGJ1500222_transcript_26792,EGJ1500222_transcript_34140,EGJ1500222_transcript_9113,EGJ1500222_transcript_7704,EGJ1500222_transcript_18051,EGJ1500222_transcript_36946,EGJ1500222_transcript_32562,EGJ1500222_transcript_6454,EGJ1500222_t…	0.02442829461447075
Molecular function	electron transfer activity	GO:0009055	2	0.006141668182550353	1.8625908972860667	19	136	906	12079	EGJ1500222_transcript_9997,EGJ1500222_transcript_4047,EGJ1500222_transcript_15474,EGJ1500222_transcript_26792,EGJ1500222_transcript_34140,EGJ1500222_transcript_9113,EGJ1500222_transcript_5504,EGJ1500222_transcript_36946,EGJ1500222_transcript_32562,EGJ1500222_transcript_6454,EGJ1500222_transcript_39315,EGJ1500222_transcript_36020,EGJ1500222_transcript_28403,EGJ1500222_transcript_40742,EGJ1500222_t…	0.025562618921966332
Molecular function	molecular adaptor activity	GO:0060090	2	0.006506477986451986	1.254529729566411	110	1169	906	12079	EGJ1500222_transcript_15261,EGJ1500222_transcript_15022,EGJ1500222_transcript_27015,EGJ1500222_transcript_29201,EGJ1500222_transcript_16378,EGJ1500222_transcript_31723,EGJ1500222_transcript_18300,EGJ1500222_transcript_29873,EGJ1500222_transcript_14125,EGJ1500222_transcript_26365,EGJ1500222_transcript_19816,EGJ1500222_transcript_19810,EGJ1500222_transcript_17413,EGJ1500222_transcript_29618,EGJ1500…	0.02695957694834814
Molecular function	histone acetyltransferase binding	GO:0035035	5	0.0066580397244102585	2.3278496093065626	11	63	906	12079	EGJ1500222_transcript_17633,EGJ1500222_transcript_26592,EGJ1500222_transcript_17835,EGJ1500222_transcript_17379,EGJ1500222_transcript_28494,EGJ1500222_transcript_18878,EGJ1500222_transcript_17585,EGJ1500222_transcript_28666,EGJ1500222_transcript_17775,EGJ1500222_transcript_11325,EGJ1500222_transcript_31778,	0.027464413863192316
Molecular function	nucleoside-triphosphatase regulator activity	GO:0060589	4	0.006824434138333224	1.3061443555639953	82	837	906	12079	EGJ1500222_transcript_15024,EGJ1500222_transcript_33923,EGJ1500222_transcript_26379,EGJ1500222_transcript_38357,EGJ1500222_transcript_6023,EGJ1500222_transcript_21934,EGJ1500222_transcript_37279,EGJ1500222_transcript_32828,EGJ1500222_transcript_24179,EGJ1500222_transcript_14119,EGJ1500222_transcript_14398,EGJ1500222_transcript_23071,EGJ1500222_transcript_29618,EGJ1500222_transcript_25262,EGJ15002…	0.027536144732837987
Molecular function	phosphatidylcholine binding	GO:0031210	6	0.007300591232018427	3.333057395143488	6	24	906	12079	EGJ1500222_transcript_9149,EGJ1500222_transcript_34772,EGJ1500222_transcript_28256,EGJ1500222_transcript_30533,EGJ1500222_transcript_29561,EGJ1500222_transcript_1288,	0.029329331732108815
Molecular function	AMP-activated protein kinase activity	GO:0004679	8	0.007300591232018427	3.333057395143488	6	24	906	12079	EGJ1500222_transcript_33468,EGJ1500222_transcript_24249,EGJ1500222_transcript_11332,EGJ1500222_transcript_19084,EGJ1500222_transcript_19258,EGJ1500222_transcript_23719,	0.029329331732108815
Molecular function	quaternary ammonium group binding	GO:0050997	4	0.007300591232018427	3.333057395143488	6	24	906	12079	EGJ1500222_transcript_9149,EGJ1500222_transcript_34772,EGJ1500222_transcript_28256,EGJ1500222_transcript_30533,EGJ1500222_transcript_29561,EGJ1500222_transcript_1288,	0.029329331732108815
Molecular function	obsolete protein self-association	GO:0043621	0	0.007361336843241917	1.658554876052262	26	209	906	12079	EGJ1500222_transcript_18998,EGJ1500222_transcript_16123,EGJ1500222_transcript_29663,EGJ1500222_transcript_29629,EGJ1500222_transcript_23094,EGJ1500222_transcript_16501,EGJ1500222_transcript_28915,EGJ1500222_transcript_11265,EGJ1500222_transcript_18282,EGJ1500222_transcript_32128,EGJ1500222_transcript_28472,EGJ1500222_transcript_16484,EGJ1500222_transcript_27329,EGJ1500222_transcript_18633,EGJ1500…	0.029192597610109575
Molecular function	lipid binding	GO:0008289	3	0.007770647164046962	1.3595365690716859	62	608	906	12079	EGJ1500222_transcript_16593,EGJ1500222_transcript_29663,EGJ1500222_transcript_16118,EGJ1500222_transcript_18718,EGJ1500222_transcript_19807,EGJ1500222_transcript_14398,EGJ1500222_transcript_14136,EGJ1500222_transcript_19825,EGJ1500222_transcript_25262,EGJ1500222_transcript_37677,EGJ1500222_transcript_9149,EGJ1500222_transcript_21074,EGJ1500222_transcript_13665,EGJ1500222_transcript_22133,EGJ15002…	0.030684093929826465
Molecular function	carbon-carbon lyase activity	GO:0016830	4	0.008444740998858835	2.2562234674817456	11	65	906	12079	EGJ1500222_transcript_25495,EGJ1500222_transcript_37688,EGJ1500222_transcript_26513,EGJ1500222_transcript_3323,EGJ1500222_transcript_30180,EGJ1500222_transcript_34729,EGJ1500222_transcript_36035,EGJ1500222_transcript_2835,EGJ1500222_transcript_2104,EGJ1500222_transcript_35972,EGJ1500222_transcript_33709,	0.03320400290615134
Molecular function	p53 binding	GO:0002039	4	0.009341510103882511	1.5953095224618405	28	234	906	12079	EGJ1500222_transcript_29427,EGJ1500222_transcript_16378,EGJ1500222_transcript_31723,EGJ1500222_transcript_19816,EGJ1500222_transcript_12151,EGJ1500222_transcript_26995,EGJ1500222_transcript_34129,EGJ1500222_transcript_41098,EGJ1500222_transcript_21483,EGJ1500222_transcript_35660,EGJ1500222_transcript_35657,EGJ1500222_transcript_34741,EGJ1500222_transcript_19773,EGJ1500222_transcript_37177,EGJ1500…	0.03657438701689593
Molecular function	ubiquitin conjugating enzyme binding	GO:0031624	6	0.009737596094107182	2.448776861738073	9	49	906	12079	EGJ1500222_transcript_19816,EGJ1500222_transcript_15848,EGJ1500222_transcript_19591,EGJ1500222_transcript_17989,EGJ1500222_transcript_15983,EGJ1500222_transcript_22477,EGJ1500222_transcript_31153,EGJ1500222_transcript_11998,EGJ1500222_transcript_19663,	0.03796429869601281
Molecular function	protein serine/threonine kinase activity	GO:0004674	7	0.01009463073113559	1.3618944195209952	57	558	906	12079	EGJ1500222_transcript_33923,EGJ1500222_transcript_19638,EGJ1500222_transcript_21934,EGJ1500222_transcript_30857,EGJ1500222_transcript_24182,EGJ1500222_transcript_26373,EGJ1500222_transcript_14119,EGJ1500222_transcript_23287,EGJ1500222_transcript_37438,EGJ1500222_transcript_21083,EGJ1500222_transcript_37624,EGJ1500222_transcript_28929,EGJ1500222_transcript_22395,EGJ1500222_transcript_20194,EGJ1500…	0.03919091930911465
Molecular function	PDZ domain binding	GO:0030165	5	0.010391149227826135	1.7427751085717584	20	153	906	12079	EGJ1500222_transcript_31727,EGJ1500222_transcript_15689,EGJ1500222_transcript_20800,EGJ1500222_transcript_16977,EGJ1500222_transcript_28929,EGJ1500222_transcript_31490,EGJ1500222_transcript_2261,EGJ1500222_transcript_13164,EGJ1500222_transcript_40767,EGJ1500222_transcript_25365,EGJ1500222_transcript_13371,EGJ1500222_transcript_26666,EGJ1500222_transcript_1977,EGJ1500222_transcript_27944,EGJ150022…	0.04017331333268347
Molecular function	amino acid transmembrane transporter activity	GO:0015171	4	0.010571690443592185	2.1050888811432555	12	76	906	12079	EGJ1500222_transcript_14146,EGJ1500222_transcript_29863,EGJ1500222_transcript_16507,EGJ1500222_transcript_25459,EGJ1500222_transcript_24371,EGJ1500222_transcript_25670,EGJ1500222_transcript_21813,EGJ1500222_transcript_27756,EGJ1500222_transcript_15962,EGJ1500222_transcript_23385,EGJ1500222_transcript_8956,EGJ1500222_transcript_32404,	0.04070100820782992
Molecular function	acyltransferase activity	GO:0016746	4	0.01057277987161831	1.3291333170817592	65	652	906	12079	EGJ1500222_transcript_16593,EGJ1500222_transcript_27012,EGJ1500222_transcript_29683,EGJ1500222_transcript_16118,EGJ1500222_transcript_19816,EGJ1500222_transcript_28313,EGJ1500222_transcript_18718,EGJ1500222_transcript_37230,EGJ1500222_transcript_1675,EGJ1500222_transcript_29801,EGJ1500222_transcript_23279,EGJ1500222_transcript_26793,EGJ1500222_transcript_15848,EGJ1500222_transcript_13665,EGJ15002…	0.04053630125052
Molecular function	translation regulator activity, nucleic acid binding	GO:0090079	5	0.011184125864513672	1.5009794892036898	34	302	906	12079	EGJ1500222_transcript_29427,EGJ1500222_transcript_26390,EGJ1500222_transcript_25278,EGJ1500222_transcript_26796,EGJ1500222_transcript_12151,EGJ1500222_transcript_23265,EGJ1500222_transcript_39848,EGJ1500222_transcript_35008,EGJ1500222_transcript_26995,EGJ1500222_transcript_1648,EGJ1500222_transcript_27858,EGJ1500222_transcript_23206,EGJ1500222_transcript_21483,EGJ1500222_transcript_35660,EGJ15002…	0.04270302602814311
Molecular function	rRNA binding	GO:0019843	6	0.012017302098332183	1.7776306107431936	18	135	906	12079	EGJ1500222_transcript_29427,EGJ1500222_transcript_12151,EGJ1500222_transcript_26995,EGJ1500222_transcript_21483,EGJ1500222_transcript_35660,EGJ1500222_transcript_35657,EGJ1500222_transcript_34741,EGJ1500222_transcript_19773,EGJ1500222_transcript_37177,EGJ1500222_transcript_25152,EGJ1500222_transcript_12088,EGJ1500222_transcript_27530,EGJ1500222_transcript_12265,EGJ1500222_transcript_24027,EGJ1500…	0.04532239648513852
Molecular function	transmembrane transporter activity	GO:0022857	3	0.012113941088704339	1.275662573637181	82	857	906	12079	EGJ1500222_transcript_20624,EGJ1500222_transcript_6023,EGJ1500222_transcript_24179,EGJ1500222_transcript_9997,EGJ1500222_transcript_15689,EGJ1500222_transcript_14146,EGJ1500222_transcript_4047,EGJ1500222_transcript_15474,EGJ1500222_transcript_29863,EGJ1500222_transcript_12154,EGJ1500222_transcript_16507,EGJ1500222_transcript_2500,EGJ1500222_transcript_25459,EGJ1500222_transcript_33085,EGJ1500222_…	0.045501144577084596
Molecular function	protein homodimerization activity	GO:0042803	5	0.012194643361979174	1.2249464421856298	112	1219	906	12079	EGJ1500222_transcript_27012,EGJ1500222_transcript_33923,EGJ1500222_transcript_18998,EGJ1500222_transcript_16123,EGJ1500222_transcript_21934,EGJ1500222_transcript_29422,EGJ1500222_transcript_29629,EGJ1500222_transcript_29873,EGJ1500222_transcript_23094,EGJ1500222_transcript_30857,EGJ1500222_transcript_19816,EGJ1500222_transcript_24182,EGJ1500222_transcript_19810,EGJ1500222_transcript_28313,EGJ1500…	0.04561882779946865
Molecular function	signaling receptor binding	GO:0005102	4	0.01369818981920834	1.1936690078723222	136	1519	906	12079	EGJ1500222_transcript_33923,EGJ1500222_transcript_877,EGJ1500222_transcript_18998,EGJ1500222_transcript_16378,EGJ1500222_transcript_31723,EGJ1500222_transcript_31727,EGJ1500222_transcript_16123,EGJ1500222_transcript_21934,EGJ1500222_transcript_29629,EGJ1500222_transcript_17633,EGJ1500222_transcript_26365,EGJ1500222_transcript_23094,EGJ1500222_transcript_20828,EGJ1500222_transcript_13026,EGJ150022…	0.051036804003824626
Molecular function	C-acyltransferase activity	GO:0016408	6	0.014095969612810233	3.3330573951434883	5	20	906	12079	EGJ1500222_transcript_29801,EGJ1500222_transcript_30180,EGJ1500222_transcript_34729,EGJ1500222_transcript_29975,EGJ1500222_transcript_2835,	0.0523079354306693
Molecular function	RNA polymerase II-specific DNA-binding transcription factor binding	GO:0061629	6	0.01437338207574923	1.322383747016278	61	615	906	12079	EGJ1500222_transcript_18998,EGJ1500222_transcript_16378,EGJ1500222_transcript_35097,EGJ1500222_transcript_38357,EGJ1500222_transcript_31723,EGJ1500222_transcript_16123,EGJ1500222_transcript_29629,EGJ1500222_transcript_17633,EGJ1500222_transcript_23094,EGJ1500222_transcript_18989,EGJ1500222_transcript_29618,EGJ1500222_transcript_26592,EGJ1500222_transcript_16501,EGJ1500222_transcript_16502,EGJ1500…	0.053124020151969154
Molecular function	growth factor receptor binding	GO:0070851	5	0.014915523429781752	1.7706867411699776	17	128	906	12079	EGJ1500222_transcript_33923,EGJ1500222_transcript_31727,EGJ1500222_transcript_14119,EGJ1500222_transcript_20800,EGJ1500222_transcript_29618,EGJ1500222_transcript_21083,EGJ1500222_transcript_22384,EGJ1500222_transcript_20194,EGJ1500222_transcript_13659,EGJ1500222_transcript_13408,EGJ1500222_transcript_18693,EGJ1500222_transcript_2261,EGJ1500222_transcript_32959,EGJ1500222_transcript_17341,EGJ15002…	0.05490814202835992
Molecular function	phosphatidylinositol-4,5-bisphosphate binding	GO:0005546	8	0.015863580713141867	1.8347104927395348	15	109	906	12079	EGJ1500222_transcript_14398,EGJ1500222_transcript_37677,EGJ1500222_transcript_21074,EGJ1500222_transcript_15811,EGJ1500222_transcript_12571,EGJ1500222_transcript_14920,EGJ1500222_transcript_12705,EGJ1500222_transcript_13801,EGJ1500222_transcript_14083,EGJ1500222_transcript_14281,EGJ1500222_transcript_31600,EGJ1500222_transcript_18808,EGJ1500222_transcript_13559,EGJ1500222_transcript_13752,EGJ1500…	0.05816646261485351
Molecular function	cholesterol binding	GO:0015485	6	0.016271093203173437	2.150359609769992	10	62	906	12079	EGJ1500222_transcript_19807,EGJ1500222_transcript_14136,EGJ1500222_transcript_19825,EGJ1500222_transcript_22133,EGJ1500222_transcript_21285,EGJ1500222_transcript_624,EGJ1500222_transcript_627,EGJ1500222_transcript_540,EGJ1500222_transcript_14234,EGJ1500222_transcript_15366,	0.05919090598319786
Molecular function	lipid kinase activity	GO:0001727	6	0.01714065431155043	1.8180313064419027	15	110	906	12079	EGJ1500222_transcript_33923,EGJ1500222_transcript_14119,EGJ1500222_transcript_27424,EGJ1500222_transcript_29618,EGJ1500222_transcript_20194,EGJ1500222_transcript_13659,EGJ1500222_transcript_13408,EGJ1500222_transcript_13829,EGJ1500222_transcript_31400,EGJ1500222_transcript_32959,EGJ1500222_transcript_17341,EGJ1500222_transcript_28653,EGJ1500222_transcript_29921,EGJ1500222_transcript_15293,EGJ1500…	0.0621096650347945
Molecular function	hydrolase activity, acting on carbon-nitrogen (but not peptide) bonds, in linear amides	GO:0016811	5	0.017845639458491047	1.9046042257962787	13	91	906	12079	EGJ1500222_transcript_16502,EGJ1500222_transcript_26502,EGJ1500222_transcript_32376,EGJ1500222_transcript_32128,EGJ1500222_transcript_28461,EGJ1500222_transcript_28213,EGJ1500222_transcript_13349,EGJ1500222_transcript_23125,EGJ1500222_transcript_14845,EGJ1500222_transcript_24404,EGJ1500222_transcript_14616,EGJ1500222_transcript_32217,EGJ1500222_transcript_35973,	0.06416097610757093
Molecular function	mitogen-activated protein kinase binding	GO:0051019	7	0.018084876878412204	2.116226917551421	10	63	906	12079	EGJ1500222_transcript_26373,EGJ1500222_transcript_13251,EGJ1500222_transcript_37624,EGJ1500222_transcript_28461,EGJ1500222_transcript_18899,EGJ1500222_transcript_5031,EGJ1500222_transcript_14265,EGJ1500222_transcript_21567,EGJ1500222_transcript_13972,EGJ1500222_transcript_7859,	0.06476909393663904
Molecular function	RNA polymerase I core promoter sequence-specific DNA binding	GO:0001164	10	0.018715830152233437	2.7583923270153003	6	29	906	12079	EGJ1500222_transcript_16378,EGJ1500222_transcript_31723,EGJ1500222_transcript_34129,EGJ1500222_transcript_8323,EGJ1500222_transcript_25786,EGJ1500222_transcript_21503,	0.06676998865121118
Molecular function	nuclear retinoic acid receptor binding	GO:0042974	8	0.018715830152233437	2.7583923270153003	6	29	906	12079	EGJ1500222_transcript_18989,EGJ1500222_transcript_23664,EGJ1500222_transcript_24764,EGJ1500222_transcript_24981,EGJ1500222_transcript_31494,EGJ1500222_transcript_25991,	0.06676998865121118
Molecular function	steroid binding	GO:0005496	4	0.021068904138709876	1.8636449951339933	13	93	906	12079	EGJ1500222_transcript_19807,EGJ1500222_transcript_14136,EGJ1500222_transcript_19825,EGJ1500222_transcript_22133,EGJ1500222_transcript_21285,EGJ1500222_transcript_624,EGJ1500222_transcript_627,EGJ1500222_transcript_540,EGJ1500222_transcript_14234,EGJ1500222_transcript_15366,EGJ1500222_transcript_15312,EGJ1500222_transcript_14897,EGJ1500222_transcript_15953,	0.07458876407727175
Molecular function	phosphatidylglycerol binding	GO:1901611	6	0.021144649849543118	3.030052177403171	5	22	906	12079	EGJ1500222_transcript_9149,EGJ1500222_transcript_34772,EGJ1500222_transcript_30533,EGJ1500222_transcript_15560,EGJ1500222_transcript_1288,	0.07457120786632765
Molecular function	cyclic nucleotide-dependent protein kinase activity	GO:0004690	8	0.021953847954956918	2.6664459161147906	6	30	906	12079	EGJ1500222_transcript_33468,EGJ1500222_transcript_24249,EGJ1500222_transcript_11332,EGJ1500222_transcript_19084,EGJ1500222_transcript_19258,EGJ1500222_transcript_23719,	0.07713062931703495
Molecular function	cAMP-dependent protein kinase activity	GO:0004691	9	0.021953847954956918	2.6664459161147906	6	30	906	12079	EGJ1500222_transcript_33468,EGJ1500222_transcript_24249,EGJ1500222_transcript_11332,EGJ1500222_transcript_19084,EGJ1500222_transcript_19258,EGJ1500222_transcript_23719,	0.07713062931703495
Molecular function	RNA polymerase I transcription regulatory region sequence-specific DNA binding	GO:0001163	9	0.021953847954956918	2.6664459161147906	6	30	906	12079	EGJ1500222_transcript_16378,EGJ1500222_transcript_31723,EGJ1500222_transcript_34129,EGJ1500222_transcript_8323,EGJ1500222_transcript_25786,EGJ1500222_transcript_21503,	0.07713062931703495
Molecular function	fibronectin binding	GO:0001968	4	0.024245013973852703	2.392964283692761	7	39	906	12079	EGJ1500222_transcript_20828,EGJ1500222_transcript_13026,EGJ1500222_transcript_21469,EGJ1500222_transcript_19398,EGJ1500222_transcript_22249,EGJ1500222_transcript_17476,EGJ1500222_transcript_7847,	0.08390409330277115
Molecular function	ubiquitin-like protein conjugating enzyme binding	GO:0044390	5	0.025032566819040758	2.1050888811432555	9	57	906	12079	EGJ1500222_transcript_19816,EGJ1500222_transcript_15848,EGJ1500222_transcript_19591,EGJ1500222_transcript_17989,EGJ1500222_transcript_15983,EGJ1500222_transcript_22477,EGJ1500222_transcript_31153,EGJ1500222_transcript_11998,EGJ1500222_transcript_19663,	0.08630631246564799
Molecular function	lyase activity	GO:0016829	3	0.025054048586168	1.6436995373310352	18	146	906	12079	EGJ1500222_transcript_25495,EGJ1500222_transcript_37688,EGJ1500222_transcript_26513,EGJ1500222_transcript_5996,EGJ1500222_transcript_2011,EGJ1500222_transcript_3323,EGJ1500222_transcript_30180,EGJ1500222_transcript_29389,EGJ1500222_transcript_34729,EGJ1500222_transcript_31620,EGJ1500222_transcript_36035,EGJ1500222_transcript_26676,EGJ1500222_transcript_2835,EGJ1500222_transcript_2104,EGJ1500222_t…	0.08605925982758078
Molecular function	carboxy-lyase activity	GO:0016831	5	0.025090148069184415	2.222038263428992	8	48	906	12079	EGJ1500222_transcript_25495,EGJ1500222_transcript_37688,EGJ1500222_transcript_26513,EGJ1500222_transcript_3323,EGJ1500222_transcript_36035,EGJ1500222_transcript_2104,EGJ1500222_transcript_35972,EGJ1500222_transcript_33709,	0.08554722072297564
Molecular function	phospholipid transporter activity	GO:0005548	4	0.027550761224398257	2.3331401766004416	7	40	906	12079	EGJ1500222_transcript_9149,EGJ1500222_transcript_34772,EGJ1500222_transcript_28256,EGJ1500222_transcript_30533,EGJ1500222_transcript_29561,EGJ1500222_transcript_15560,EGJ1500222_transcript_1288,	0.09359155651229409
Molecular function	hexosyltransferase activity	GO:0016758	5	0.02918333628091485	1.5180261403623807	23	202	906	12079	EGJ1500222_transcript_16593,EGJ1500222_transcript_16118,EGJ1500222_transcript_18718,EGJ1500222_transcript_13665,EGJ1500222_transcript_14962,EGJ1500222_transcript_22327,EGJ1500222_transcript_34751,EGJ1500222_transcript_20123,EGJ1500222_transcript_7773,EGJ1500222_transcript_7718,EGJ1500222_transcript_7715,EGJ1500222_transcript_15391,EGJ1500222_transcript_14271,EGJ1500222_transcript_15124,EGJ1500222…	0.09877436895078873
Molecular function	transcription coregulator binding	GO:0001221	5	0.02943903740349274	1.9606219971432282	10	68	906	12079	EGJ1500222_transcript_16378,EGJ1500222_transcript_35097,EGJ1500222_transcript_31723,EGJ1500222_transcript_34129,EGJ1500222_transcript_8323,EGJ1500222_transcript_28666,EGJ1500222_transcript_25786,EGJ1500222_transcript_21503,EGJ1500222_transcript_31778,EGJ1500222_transcript_32865,	0.09927616993002661
Molecular function	nitric-oxide synthase binding	GO:0050998	5	0.029515808451259118	2.499793046357616	6	32	906	12079	EGJ1500222_transcript_21934,EGJ1500222_transcript_30934,EGJ1500222_transcript_15312,EGJ1500222_transcript_15953,EGJ1500222_transcript_22446,EGJ1500222_transcript_33981,	0.09917311639623064
Molecular function	core promoter sequence-specific DNA binding	GO:0001046	9	0.03172913496432361	1.6536098704587845	16	129	906	12079	EGJ1500222_transcript_2922,EGJ1500222_transcript_2935,EGJ1500222_transcript_32602,EGJ1500222_transcript_16378,EGJ1500222_transcript_31723,EGJ1500222_transcript_34129,EGJ1500222_transcript_31870,EGJ1500222_transcript_8323,EGJ1500222_transcript_25786,EGJ1500222_transcript_37998,EGJ1500222_transcript_33580,EGJ1500222_transcript_32467,EGJ1500222_transcript_2193,EGJ1500222_transcript_21503,EGJ1500222_…	0.10470614538226793
Molecular function	hydrolase activity	GO:0016787	3	0.0321042160761037	1.1152243517436953	221	2642	906	12079	EGJ1500222_transcript_16593,EGJ1500222_transcript_15024,EGJ1500222_transcript_29427,EGJ1500222_transcript_27012,EGJ1500222_transcript_19606,EGJ1500222_transcript_25049,EGJ1500222_transcript_16378,EGJ1500222_transcript_31723,EGJ1500222_transcript_31727,EGJ1500222_transcript_21934,EGJ1500222_transcript_29422,EGJ1500222_transcript_16118,EGJ1500222_transcript_24179,EGJ1500222_transcript_28541,EGJ1500…	0.10556688844953671
Molecular function	sterol binding	GO:0032934	5	0.03220644539409945	1.932207185590428	10	69	906	12079	EGJ1500222_transcript_19807,EGJ1500222_transcript_14136,EGJ1500222_transcript_19825,EGJ1500222_transcript_22133,EGJ1500222_transcript_21285,EGJ1500222_transcript_624,EGJ1500222_transcript_627,EGJ1500222_transcript_540,EGJ1500222_transcript_14234,EGJ1500222_transcript_15366,	0.10552750192960245
Molecular function	transporter regulator activity	GO:0141108	3	0.03368250118736704	1.5892724003333187	18	151	906	12079	EGJ1500222_transcript_15022,EGJ1500222_transcript_21934,EGJ1500222_transcript_17644,EGJ1500222_transcript_2500,EGJ1500222_transcript_13651,EGJ1500222_transcript_23881,EGJ1500222_transcript_16298,EGJ1500222_transcript_30934,EGJ1500222_transcript_1563,EGJ1500222_transcript_11167,EGJ1500222_transcript_13125,EGJ1500222_transcript_11596,EGJ1500222_transcript_22446,EGJ1500222_transcript_36847,EGJ150022…	0.10997396147394752
Molecular function	channel regulator activity	GO:0016247	4	0.03368250118736704	1.5892724003333187	18	151	906	12079	EGJ1500222_transcript_15022,EGJ1500222_transcript_21934,EGJ1500222_transcript_17644,EGJ1500222_transcript_2500,EGJ1500222_transcript_13651,EGJ1500222_transcript_23881,EGJ1500222_transcript_16298,EGJ1500222_transcript_30934,EGJ1500222_transcript_1563,EGJ1500222_transcript_11167,EGJ1500222_transcript_13125,EGJ1500222_transcript_11596,EGJ1500222_transcript_22446,EGJ1500222_transcript_36847,EGJ150022…	0.10997396147394752
Molecular function	nuclear glucocorticoid receptor binding	GO:0035259	8	0.035050255413891396	2.2220382634289924	7	42	906	12079	EGJ1500222_transcript_18989,EGJ1500222_transcript_23664,EGJ1500222_transcript_24764,EGJ1500222_transcript_24981,EGJ1500222_transcript_31494,EGJ1500222_transcript_38471,EGJ1500222_transcript_25991,	0.11129359451008815
Molecular function	transcription coregulator activity	GO:0003712	4	0.03712184159801424	1.2635119537145247	58	612	906	12079	EGJ1500222_transcript_16378,EGJ1500222_transcript_31723,EGJ1500222_transcript_18300,EGJ1500222_transcript_26365,EGJ1500222_transcript_19816,EGJ1500222_transcript_19810,EGJ1500222_transcript_16502,EGJ1500222_transcript_4925,EGJ1500222_transcript_21055,EGJ1500222_transcript_34129,EGJ1500222_transcript_16711,EGJ1500222_transcript_22119,EGJ1500222_transcript_24756,EGJ1500222_transcript_32376,EGJ15002…	0.11746774533070259
Molecular function	dynein complex binding	GO:0070840	4	0.0382789894938359	1.8777788141653453	10	71	906	12079	EGJ1500222_transcript_27012,EGJ1500222_transcript_16103,EGJ1500222_transcript_28313,EGJ1500222_transcript_23279,EGJ1500222_transcript_26793,EGJ1500222_transcript_626,EGJ1500222_transcript_25416,EGJ1500222_transcript_17152,EGJ1500222_transcript_26494,EGJ1500222_transcript_31304,	0.12071599417168728
Molecular function	histone deacetylase activity	GO:0004407	6	0.03853173344948513	2.0511122431652233	8	52	906	12079	EGJ1500222_transcript_16502,EGJ1500222_transcript_32376,EGJ1500222_transcript_28461,EGJ1500222_transcript_28213,EGJ1500222_transcript_13349,EGJ1500222_transcript_23125,EGJ1500222_transcript_14845,EGJ1500222_transcript_14616,	0.12109973369838183
Molecular function	translation regulator activity	GO:0045182	2	0.03907390561244495	1.3653488124684168	34	332	906	12079	EGJ1500222_transcript_29427,EGJ1500222_transcript_26390,EGJ1500222_transcript_25278,EGJ1500222_transcript_26796,EGJ1500222_transcript_12151,EGJ1500222_transcript_23265,EGJ1500222_transcript_39848,EGJ1500222_transcript_35008,EGJ1500222_transcript_26995,EGJ1500222_transcript_1648,EGJ1500222_transcript_27858,EGJ1500222_transcript_23206,EGJ1500222_transcript_21483,EGJ1500222_transcript_35660,EGJ15002…	0.12238741961321739
Molecular function	potassium channel regulator activity	GO:0015459	6	0.0443176753326221	1.9046042257962787	9	63	906	12079	EGJ1500222_transcript_15022,EGJ1500222_transcript_17644,EGJ1500222_transcript_13651,EGJ1500222_transcript_16298,EGJ1500222_transcript_11167,EGJ1500222_transcript_13125,EGJ1500222_transcript_11596,EGJ1500222_transcript_15098,EGJ1500222_transcript_12800,	0.1378772121459354
Molecular function	phosphoprotein binding	GO:0051219	4	0.04542715763745098	1.5801160984383942	16	135	906	12079	EGJ1500222_transcript_27012,EGJ1500222_transcript_28313,EGJ1500222_transcript_29618,EGJ1500222_transcript_3628,EGJ1500222_transcript_23279,EGJ1500222_transcript_26793,EGJ1500222_transcript_25416,EGJ1500222_transcript_23881,EGJ1500222_transcript_32959,EGJ1500222_transcript_38471,EGJ1500222_transcript_26494,EGJ1500222_transcript_1563,EGJ1500222_transcript_5926,EGJ1500222_transcript_36847,EGJ1500222…	0.14085467670135804
Molecular function	ATPase-coupled transmembrane transporter activity	GO:0042626	6	0.04679025074155585	1.4464211337415138	23	212	906	12079	EGJ1500222_transcript_6023,EGJ1500222_transcript_24179,EGJ1500222_transcript_15689,EGJ1500222_transcript_33085,EGJ1500222_transcript_16961,EGJ1500222_transcript_7704,EGJ1500222_transcript_28256,EGJ1500222_transcript_29561,EGJ1500222_transcript_15161,EGJ1500222_transcript_20709,EGJ1500222_transcript_8184,EGJ1500222_transcript_15560,EGJ1500222_transcript_15312,EGJ1500222_transcript_25338,EGJ1500222…	0.14459595881336992
Molecular function	protein dimerization activity	GO:0046983	4	0.04682705769222262	1.1442155075508478	135	1573	906	12079	EGJ1500222_transcript_27012,EGJ1500222_transcript_33923,EGJ1500222_transcript_18998,EGJ1500222_transcript_16123,EGJ1500222_transcript_21934,EGJ1500222_transcript_29422,EGJ1500222_transcript_29629,EGJ1500222_transcript_29873,EGJ1500222_transcript_23094,EGJ1500222_transcript_30857,EGJ1500222_transcript_19816,EGJ1500222_transcript_24182,EGJ1500222_transcript_19810,EGJ1500222_transcript_20828,EGJ1500…	0.14422733769204568
Molecular function	serine-type endopeptidase inhibitor activity	GO:0004867	7	0.047637780563255516	2.468931403809991	5	27	906	12079	EGJ1500222_transcript_40674,EGJ1500222_transcript_2671,EGJ1500222_transcript_6163,EGJ1500222_transcript_38697,EGJ1500222_transcript_31553,	0.14623690777557508
Molecular function	poly(G) binding	GO:0034046	8	0.047637780563255516	2.468931403809991	5	27	906	12079	EGJ1500222_transcript_26550,EGJ1500222_transcript_31453,EGJ1500222_transcript_32704,EGJ1500222_transcript_34266,EGJ1500222_transcript_3698,	0.14623690777557508
Molecular function	chromatin binding	GO:0003682	3	0.04782878689066572	1.2076294909940173	75	828	906	12079	EGJ1500222_transcript_33923,EGJ1500222_transcript_18998,EGJ1500222_transcript_16378,EGJ1500222_transcript_31723,EGJ1500222_transcript_16123,EGJ1500222_transcript_18300,EGJ1500222_transcript_29629,EGJ1500222_transcript_17633,EGJ1500222_transcript_23094,EGJ1500222_transcript_19816,EGJ1500222_transcript_16778,EGJ1500222_transcript_14119,EGJ1500222_transcript_26592,EGJ1500222_transcript_12394,EGJ1500…	0.14585412239925785
Molecular function	glycosyltransferase activity	GO:0016757	4	0.04850469576871286	1.4284531693472091	24	224	906	12079	EGJ1500222_transcript_16593,EGJ1500222_transcript_16118,EGJ1500222_transcript_18718,EGJ1500222_transcript_13665,EGJ1500222_transcript_14962,EGJ1500222_transcript_22327,EGJ1500222_transcript_34751,EGJ1500222_transcript_20123,EGJ1500222_transcript_7773,EGJ1500222_transcript_7718,EGJ1500222_transcript_7715,EGJ1500222_transcript_15391,EGJ1500222_transcript_32700,EGJ1500222_transcript_14271,EGJ1500222…	0.14598807456120744
Molecular function	organic acid transmembrane transporter activity	GO:0005342	4	0.048755283457221577	1.5418224685017494	17	147	906	12079	EGJ1500222_transcript_14146,EGJ1500222_transcript_29863,EGJ1500222_transcript_16507,EGJ1500222_transcript_25459,EGJ1500222_transcript_24371,EGJ1500222_transcript_25670,EGJ1500222_transcript_17796,EGJ1500222_transcript_21813,EGJ1500222_transcript_24014,EGJ1500222_transcript_27756,EGJ1500222_transcript_15962,EGJ1500222_transcript_23385,EGJ1500222_transcript_15986,EGJ1500222_transcript_15956,EGJ1500…	0.14626585037166473
Molecular function	carboxylic acid transmembrane transporter activity	GO:0046943	5	0.048755283457221577	1.5418224685017494	17	147	906	12079	EGJ1500222_transcript_14146,EGJ1500222_transcript_29863,EGJ1500222_transcript_16507,EGJ1500222_transcript_25459,EGJ1500222_transcript_24371,EGJ1500222_transcript_25670,EGJ1500222_transcript_17796,EGJ1500222_transcript_21813,EGJ1500222_transcript_24014,EGJ1500222_transcript_27756,EGJ1500222_transcript_15962,EGJ1500222_transcript_23385,EGJ1500222_transcript_15986,EGJ1500222_transcript_15956,EGJ1500…	0.14626585037166473
Molecular function	ubiquitin-like protein ligase binding	GO:0044389	5	0.049137700752997726	1.2722604768738563	48	503	906	12079	EGJ1500222_transcript_33923,EGJ1500222_transcript_29201,EGJ1500222_transcript_19816,EGJ1500222_transcript_14119,EGJ1500222_transcript_37230,EGJ1500222_transcript_29618,EGJ1500222_transcript_28741,EGJ1500222_transcript_16977,EGJ1500222_transcript_2500,EGJ1500222_transcript_820,EGJ1500222_transcript_22141,EGJ1500222_transcript_20194,EGJ1500222_transcript_24756,EGJ1500222_transcript_13659,EGJ1500222…	0.1464620499863545
Cellular component	hemidesmosome	GO:0030056	6	2.6645352591003757E-15	5.050425414702822	32	85	961	12892	EGJ1500222_transcript_20828,EGJ1500222_transcript_13026,EGJ1500222_transcript_14154,EGJ1500222_transcript_28975,EGJ1500222_transcript_12134,EGJ1500222_transcript_600,EGJ1500222_transcript_14300,EGJ1500222_transcript_12597,EGJ1500222_transcript_21469,EGJ1500222_transcript_12744,EGJ1500222_transcript_19398,EGJ1500222_transcript_38082,EGJ1500222_transcript_14907,EGJ1500222_transcript_20321,EGJ150022…	2.1023183194301964E-12
Cellular component	zymogen granule	GO:0042588	10	1.0891287871572786E-13	6.871196162533946	21	41	961	12892	EGJ1500222_transcript_16593,EGJ1500222_transcript_16118,EGJ1500222_transcript_18718,EGJ1500222_transcript_13665,EGJ1500222_transcript_14962,EGJ1500222_transcript_22327,EGJ1500222_transcript_34751,EGJ1500222_transcript_7773,EGJ1500222_transcript_7718,EGJ1500222_transcript_7715,EGJ1500222_transcript_15391,EGJ1500222_transcript_14271,EGJ1500222_transcript_15124,EGJ1500222_transcript_15356,EGJ1500222…	4.296613065335464E-11
Cellular component	protease inhibitor complex	GO:0097179	4	3.4762193124038276E-11	6.35456487211786	18	38	961	12892	EGJ1500222_transcript_28975,EGJ1500222_transcript_12134,EGJ1500222_transcript_600,EGJ1500222_transcript_14300,EGJ1500222_transcript_12597,EGJ1500222_transcript_12744,EGJ1500222_transcript_38082,EGJ1500222_transcript_20321,EGJ1500222_transcript_28006,EGJ1500222_transcript_6163,EGJ1500222_transcript_19748,EGJ1500222_transcript_15149,EGJ1500222_transcript_14005,EGJ1500222_transcript_14437,EGJ1500222…	9.142456791622067E-9
Cellular component	peptidase inhibitor complex	GO:1904090	3	3.4762193124038276E-11	6.35456487211786	18	38	961	12892	EGJ1500222_transcript_28975,EGJ1500222_transcript_12134,EGJ1500222_transcript_600,EGJ1500222_transcript_14300,EGJ1500222_transcript_12597,EGJ1500222_transcript_12744,EGJ1500222_transcript_38082,EGJ1500222_transcript_20321,EGJ1500222_transcript_28006,EGJ1500222_transcript_6163,EGJ1500222_transcript_19748,EGJ1500222_transcript_15149,EGJ1500222_transcript_14005,EGJ1500222_transcript_14437,EGJ1500222…	9.142456791622067E-9
Cellular component	cell periphery	GO:0071944	3	1.9936508000029107E-10	1.2751736979968311	419	4408	961	12892	EGJ1500222_transcript_16593,EGJ1500222_transcript_15022,EGJ1500222_transcript_15024,EGJ1500222_transcript_29427,EGJ1500222_transcript_27499,EGJ1500222_transcript_404,EGJ1500222_transcript_27012,EGJ1500222_transcript_33923,EGJ1500222_transcript_16103,EGJ1500222_transcript_19610,EGJ1500222_transcript_20624,EGJ1500222_transcript_29683,EGJ1500222_transcript_877,EGJ1500222_transcript_18519,EGJ1500222_…	3.145980962404593E-8
Cellular component	collagen trimer	GO:0005581	3	4.349002269421476E-10	4.009137990838087	26	87	961	12892	EGJ1500222_transcript_404,EGJ1500222_transcript_19610,EGJ1500222_transcript_85,EGJ1500222_transcript_13043,EGJ1500222_transcript_13039,EGJ1500222_transcript_13273,EGJ1500222_transcript_16574,EGJ1500222_transcript_13495,EGJ1500222_transcript_13431,EGJ1500222_transcript_15601,EGJ1500222_transcript_16907,EGJ1500222_transcript_12782,EGJ1500222_transcript_7913,EGJ1500222_transcript_14504,EGJ1500222_tr…	5.718937984289241E-8
Cellular component	cell-substrate junction	GO:0030055	5	1.43325251666937E-9	2.4101871285207848	53	295	961	12892	EGJ1500222_transcript_20828,EGJ1500222_transcript_13026,EGJ1500222_transcript_14154,EGJ1500222_transcript_29618,EGJ1500222_transcript_211,EGJ1500222_transcript_28975,EGJ1500222_transcript_3628,EGJ1500222_transcript_12134,EGJ1500222_transcript_600,EGJ1500222_transcript_14300,EGJ1500222_transcript_22141,EGJ1500222_transcript_28929,EGJ1500222_transcript_26743,EGJ1500222_transcript_12597,EGJ1500222_t…	1.6154803366459041E-7
Cellular component	spectrin-associated cytoskeleton	GO:0014731	7	1.6327269536375866E-9	4.543855526836964	21	62	961	12892	EGJ1500222_transcript_15022,EGJ1500222_transcript_14398,EGJ1500222_transcript_17644,EGJ1500222_transcript_21074,EGJ1500222_transcript_15811,EGJ1500222_transcript_12571,EGJ1500222_transcript_13651,EGJ1500222_transcript_14920,EGJ1500222_transcript_12705,EGJ1500222_transcript_13801,EGJ1500222_transcript_14083,EGJ1500222_transcript_16298,EGJ1500222_transcript_14281,EGJ1500222_transcript_18808,EGJ1500…	1.6102769580250698E-7
Cellular component	anchoring junction	GO:0070161	4	2.2291855028555574E-9	1.6688137256574387	129	1037	961	12892	EGJ1500222_transcript_15022,EGJ1500222_transcript_33923,EGJ1500222_transcript_32607,EGJ1500222_transcript_21934,EGJ1500222_transcript_17688,EGJ1500222_transcript_418,EGJ1500222_transcript_30857,EGJ1500222_transcript_24182,EGJ1500222_transcript_20828,EGJ1500222_transcript_13026,EGJ1500222_transcript_14119,EGJ1500222_transcript_14154,EGJ1500222_transcript_29618,EGJ1500222_transcript_211,EGJ1500222_…	1.9542526241700386E-7
Cellular component	respiratory chain complex III	GO:0045275	5	4.309972823079988E-9	7.6658242901739255	12	21	961	12892	EGJ1500222_transcript_9997,EGJ1500222_transcript_26792,EGJ1500222_transcript_34140,EGJ1500222_transcript_36946,EGJ1500222_transcript_32562,EGJ1500222_transcript_6454,EGJ1500222_transcript_36020,EGJ1500222_transcript_28403,EGJ1500222_transcript_6736,EGJ1500222_transcript_37705,EGJ1500222_transcript_14826,EGJ1500222_transcript_32851,	3.4005685574101107E-7
Cellular component	obsolete mitochondrial respiratory chain complex III	GO:0005750	0	4.309972823079988E-9	7.6658242901739255	12	21	961	12892	EGJ1500222_transcript_9997,EGJ1500222_transcript_26792,EGJ1500222_transcript_34140,EGJ1500222_transcript_36946,EGJ1500222_transcript_32562,EGJ1500222_transcript_6454,EGJ1500222_transcript_36020,EGJ1500222_transcript_28403,EGJ1500222_transcript_6736,EGJ1500222_transcript_37705,EGJ1500222_transcript_14826,EGJ1500222_transcript_32851,	3.4005685574101107E-7
Cellular component	network-forming collagen trimer	GO:0098642	4	4.464842828788562E-9	4.007135424409097	23	77	961	12892	EGJ1500222_transcript_404,EGJ1500222_transcript_85,EGJ1500222_transcript_13043,EGJ1500222_transcript_13039,EGJ1500222_transcript_13273,EGJ1500222_transcript_13495,EGJ1500222_transcript_13431,EGJ1500222_transcript_15601,EGJ1500222_transcript_16907,EGJ1500222_transcript_12782,EGJ1500222_transcript_7913,EGJ1500222_transcript_14504,EGJ1500222_transcript_11647,EGJ1500222_transcript_13617,EGJ1500222_tr…	2.9356341599284796E-7
Cellular component	collagen network	GO:0098645	5	4.464842828788562E-9	4.007135424409097	23	77	961	12892	EGJ1500222_transcript_404,EGJ1500222_transcript_85,EGJ1500222_transcript_13043,EGJ1500222_transcript_13039,EGJ1500222_transcript_13273,EGJ1500222_transcript_13495,EGJ1500222_transcript_13431,EGJ1500222_transcript_15601,EGJ1500222_transcript_16907,EGJ1500222_transcript_12782,EGJ1500222_transcript_7913,EGJ1500222_transcript_14504,EGJ1500222_transcript_11647,EGJ1500222_transcript_13617,EGJ1500222_tr…	2.9356341599284796E-7
Cellular component	basement membrane collagen trimer	GO:0098651	4	4.464842828788562E-9	4.007135424409097	23	77	961	12892	EGJ1500222_transcript_404,EGJ1500222_transcript_85,EGJ1500222_transcript_13043,EGJ1500222_transcript_13039,EGJ1500222_transcript_13273,EGJ1500222_transcript_13495,EGJ1500222_transcript_13431,EGJ1500222_transcript_15601,EGJ1500222_transcript_16907,EGJ1500222_transcript_12782,EGJ1500222_transcript_7913,EGJ1500222_transcript_14504,EGJ1500222_transcript_11647,EGJ1500222_transcript_13617,EGJ1500222_tr…	2.9356341599284796E-7
Cellular component	collagen type IV trimer	GO:0005587	5	4.464842828788562E-9	4.007135424409097	23	77	961	12892	EGJ1500222_transcript_404,EGJ1500222_transcript_85,EGJ1500222_transcript_13043,EGJ1500222_transcript_13039,EGJ1500222_transcript_13273,EGJ1500222_transcript_13495,EGJ1500222_transcript_13431,EGJ1500222_transcript_15601,EGJ1500222_transcript_16907,EGJ1500222_transcript_12782,EGJ1500222_transcript_7913,EGJ1500222_transcript_14504,EGJ1500222_transcript_11647,EGJ1500222_transcript_13617,EGJ1500222_tr…	2.9356341599284796E-7
Cellular component	Wnt-Frizzled-LRP5/6 complex	GO:1990851	5	7.3044145176837105E-9	8.198173199213782	11	18	961	12892	EGJ1500222_transcript_16977,EGJ1500222_transcript_31490,EGJ1500222_transcript_13164,EGJ1500222_transcript_25365,EGJ1500222_transcript_13371,EGJ1500222_transcript_26666,EGJ1500222_transcript_8131,EGJ1500222_transcript_15502,EGJ1500222_transcript_20028,EGJ1500222_transcript_5480,EGJ1500222_transcript_17058,	3.60198940903278E-7
Cellular component	complex of collagen trimers	GO:0098644	4	1.0099063141311149E-8	3.856867845993756	23	80	961	12892	EGJ1500222_transcript_404,EGJ1500222_transcript_85,EGJ1500222_transcript_13043,EGJ1500222_transcript_13039,EGJ1500222_transcript_13273,EGJ1500222_transcript_13495,EGJ1500222_transcript_13431,EGJ1500222_transcript_15601,EGJ1500222_transcript_16907,EGJ1500222_transcript_12782,EGJ1500222_transcript_7913,EGJ1500222_transcript_14504,EGJ1500222_transcript_11647,EGJ1500222_transcript_13617,EGJ1500222_tr…	4.6871534226438214E-7
Cellular component	cuticular plate	GO:0032437	3	1.7229852211642083E-8	6.999230873637062	12	23	961	12892	EGJ1500222_transcript_14398,EGJ1500222_transcript_21074,EGJ1500222_transcript_15811,EGJ1500222_transcript_12571,EGJ1500222_transcript_14920,EGJ1500222_transcript_12705,EGJ1500222_transcript_13801,EGJ1500222_transcript_14083,EGJ1500222_transcript_14281,EGJ1500222_transcript_18808,EGJ1500222_transcript_13559,EGJ1500222_transcript_13752,	7.55241855276978E-7
Cellular component	eukaryotic translation initiation factor 2 complex	GO:0005850	3	1.7229852211642083E-8	6.999230873637062	12	23	961	12892	EGJ1500222_transcript_26390,EGJ1500222_transcript_25278,EGJ1500222_transcript_26796,EGJ1500222_transcript_23265,EGJ1500222_transcript_1648,EGJ1500222_transcript_27858,EGJ1500222_transcript_23206,EGJ1500222_transcript_24061,EGJ1500222_transcript_27532,EGJ1500222_transcript_23554,EGJ1500222_transcript_24848,EGJ1500222_transcript_23949,	7.55241855276978E-7
Cellular component	canonical inflammasome complex	GO:0061702	3	3.6445652384919924E-8	10.732154006243498	8	10	961	12892	EGJ1500222_transcript_6487,EGJ1500222_transcript_19187,EGJ1500222_transcript_2221,EGJ1500222_transcript_20356,EGJ1500222_transcript_12055,EGJ1500222_transcript_12008,EGJ1500222_transcript_20084,EGJ1500222_transcript_21332,	1.437780986585091E-6
Cellular component	Shc-EGFR complex	GO:0070435	5	3.6445652384919924E-8	10.732154006243498	8	10	961	12892	EGJ1500222_transcript_33923,EGJ1500222_transcript_14119,EGJ1500222_transcript_20194,EGJ1500222_transcript_13659,EGJ1500222_transcript_13408,EGJ1500222_transcript_17341,EGJ1500222_transcript_2554,EGJ1500222_transcript_285,	1.437780986585091E-6
Cellular component	NLRP3 inflammasome complex	GO:0072559	4	3.6445652384919924E-8	10.732154006243498	8	10	961	12892	EGJ1500222_transcript_6487,EGJ1500222_transcript_19187,EGJ1500222_transcript_2221,EGJ1500222_transcript_20356,EGJ1500222_transcript_12055,EGJ1500222_transcript_12008,EGJ1500222_transcript_20084,EGJ1500222_transcript_21332,	1.437780986585091E-6
Cellular component	obsolete intrinsic component of plasma membrane	GO:0031226	0	4.638065154161097E-8	1.6098231009365245	123	1025	961	12892	EGJ1500222_transcript_15022,EGJ1500222_transcript_27499,EGJ1500222_transcript_33923,EGJ1500222_transcript_20624,EGJ1500222_transcript_31727,EGJ1500222_transcript_30407,EGJ1500222_transcript_38596,EGJ1500222_transcript_20828,EGJ1500222_transcript_13026,EGJ1500222_transcript_15689,EGJ1500222_transcript_19807,EGJ1500222_transcript_14119,EGJ1500222_transcript_14146,EGJ1500222_transcript_20800,EGJ1500…	1.591058002883959E-6
Cellular component	basal plasma membrane	GO:0009925	5	8.626466696526336E-8	1.9244247048617495	69	481	961	12892	EGJ1500222_transcript_15022,EGJ1500222_transcript_33923,EGJ1500222_transcript_20828,EGJ1500222_transcript_13026,EGJ1500222_transcript_14119,EGJ1500222_transcript_17644,EGJ1500222_transcript_28975,EGJ1500222_transcript_16507,EGJ1500222_transcript_12134,EGJ1500222_transcript_600,EGJ1500222_transcript_14300,EGJ1500222_transcript_26743,EGJ1500222_transcript_12597,EGJ1500222_transcript_13868,EGJ150022…	2.835950926483033E-6
Cellular component	basolateral plasma membrane	GO:0016323	5	8.626466696526336E-8	1.9244247048617495	69	481	961	12892	EGJ1500222_transcript_15022,EGJ1500222_transcript_33923,EGJ1500222_transcript_20828,EGJ1500222_transcript_13026,EGJ1500222_transcript_14119,EGJ1500222_transcript_17644,EGJ1500222_transcript_28975,EGJ1500222_transcript_16507,EGJ1500222_transcript_12134,EGJ1500222_transcript_600,EGJ1500222_transcript_14300,EGJ1500222_transcript_26743,EGJ1500222_transcript_12597,EGJ1500222_transcript_13868,EGJ150022…	2.835950926483033E-6
Cellular component	A band	GO:0031672	3	1.6878114261764665E-7	2.120334378133214	52	329	961	12892	EGJ1500222_transcript_15022,EGJ1500222_transcript_27015,EGJ1500222_transcript_14125,EGJ1500222_transcript_14398,EGJ1500222_transcript_17413,EGJ1500222_transcript_17644,EGJ1500222_transcript_28975,EGJ1500222_transcript_16760,EGJ1500222_transcript_8052,EGJ1500222_transcript_28931,EGJ1500222_transcript_21074,EGJ1500222_transcript_25662,EGJ1500222_transcript_15811,EGJ1500222_transcript_12571,EGJ15002…	5.121858520204738E-6
Cellular component	cytochrome complex	GO:0070069	4	2.7309533146002707E-7	5.749368217630445	12	28	961	12892	EGJ1500222_transcript_9997,EGJ1500222_transcript_26792,EGJ1500222_transcript_34140,EGJ1500222_transcript_36946,EGJ1500222_transcript_32562,EGJ1500222_transcript_6454,EGJ1500222_transcript_36020,EGJ1500222_transcript_28403,EGJ1500222_transcript_6736,EGJ1500222_transcript_37705,EGJ1500222_transcript_14826,EGJ1500222_transcript_32851,	7.980452463776347E-6
Cellular component	M band	GO:0031430	3	3.283752280092145E-7	2.262169717002305	43	255	961	12892	EGJ1500222_transcript_15022,EGJ1500222_transcript_27015,EGJ1500222_transcript_14125,EGJ1500222_transcript_14398,EGJ1500222_transcript_17413,EGJ1500222_transcript_17644,EGJ1500222_transcript_16760,EGJ1500222_transcript_8052,EGJ1500222_transcript_28931,EGJ1500222_transcript_21074,EGJ1500222_transcript_15811,EGJ1500222_transcript_12571,EGJ1500222_transcript_13651,EGJ1500222_transcript_19381,EGJ15002…	9.25314481783108E-6
Cellular component	lateral plasma membrane	GO:0016328	3	3.5962314270943097E-7	2.4640149504130475	36	196	961	12892	EGJ1500222_transcript_15022,EGJ1500222_transcript_33923,EGJ1500222_transcript_20828,EGJ1500222_transcript_13026,EGJ1500222_transcript_14119,EGJ1500222_transcript_14398,EGJ1500222_transcript_17644,EGJ1500222_transcript_21074,EGJ1500222_transcript_15811,EGJ1500222_transcript_20194,EGJ1500222_transcript_12571,EGJ1500222_transcript_13659,EGJ1500222_transcript_13651,EGJ1500222_transcript_13408,EGJ1500…	9.784229641301416E-6
Cellular component	multivesicular body, internal vesicle	GO:0097487	8	3.9461555756403754E-7	10.434038617181177	7	9	961	12892	EGJ1500222_transcript_33923,EGJ1500222_transcript_14119,EGJ1500222_transcript_20194,EGJ1500222_transcript_13659,EGJ1500222_transcript_13408,EGJ1500222_transcript_17341,EGJ1500222_transcript_285,	1.0378389163934188E-5
Cellular component	multivesicular body, internal vesicle lumen	GO:0097489	6	3.9461555756403754E-7	10.434038617181177	7	9	961	12892	EGJ1500222_transcript_33923,EGJ1500222_transcript_14119,EGJ1500222_transcript_20194,EGJ1500222_transcript_13659,EGJ1500222_transcript_13408,EGJ1500222_transcript_17341,EGJ1500222_transcript_285,	1.0378389163934188E-5
Cellular component	integrin alpha6-beta4 complex	GO:0034676	7	3.9461555756403754E-7	10.434038617181177	7	9	961	12892	EGJ1500222_transcript_20828,EGJ1500222_transcript_13026,EGJ1500222_transcript_21469,EGJ1500222_transcript_19398,EGJ1500222_transcript_22249,EGJ1500222_transcript_17476,EGJ1500222_transcript_7847,	1.0378389163934188E-5
Cellular component	basement membrane	GO:0005604	6	4.6563427280599257E-7	2.3129642254835123	40	232	961	12892	EGJ1500222_transcript_404,EGJ1500222_transcript_19610,EGJ1500222_transcript_85,EGJ1500222_transcript_13043,EGJ1500222_transcript_13039,EGJ1500222_transcript_13273,EGJ1500222_transcript_20828,EGJ1500222_transcript_13026,EGJ1500222_transcript_16574,EGJ1500222_transcript_28975,EGJ1500222_transcript_23037,EGJ1500222_transcript_13,EGJ1500222_transcript_13495,EGJ1500222_transcript_13431,EGJ1500222_tran…	1.1132892158906913E-5
Cellular component	kinesin I complex	GO:0016938	5	6.750657545184779E-7	5.366077003121748	12	30	961	12892	EGJ1500222_transcript_28541,EGJ1500222_transcript_27215,EGJ1500222_transcript_25245,EGJ1500222_transcript_34113,EGJ1500222_transcript_26499,EGJ1500222_transcript_25142,EGJ1500222_transcript_29700,EGJ1500222_transcript_25998,EGJ1500222_transcript_24634,EGJ1500222_transcript_25961,EGJ1500222_transcript_24852,EGJ1500222_transcript_23995,	1.5665496479855268E-5
Cellular component	cytoplasmic microtubule	GO:0005881	8	7.134636106354009E-7	3.4397929507190694	20	78	961	12892	EGJ1500222_transcript_27012,EGJ1500222_transcript_16103,EGJ1500222_transcript_17633,EGJ1500222_transcript_28313,EGJ1500222_transcript_26592,EGJ1500222_transcript_28975,EGJ1500222_transcript_17835,EGJ1500222_transcript_23279,EGJ1500222_transcript_26793,EGJ1500222_transcript_626,EGJ1500222_transcript_25416,EGJ1500222_transcript_17152,EGJ1500222_transcript_18878,EGJ1500222_transcript_17585,EGJ150022…	1.6083508251180893E-5
Cellular component	perinuclear region of cytoplasm	GO:0048471	3	8.093801685538082E-7	1.468077670665384	145	1325	961	12892	EGJ1500222_transcript_16593,EGJ1500222_transcript_15022,EGJ1500222_transcript_27012,EGJ1500222_transcript_33923,EGJ1500222_transcript_25049,EGJ1500222_transcript_21934,EGJ1500222_transcript_16118,EGJ1500222_transcript_19810,EGJ1500222_transcript_20828,EGJ1500222_transcript_28313,EGJ1500222_transcript_13026,EGJ1500222_transcript_26373,EGJ1500222_transcript_18718,EGJ1500222_transcript_19807,EGJ1500…	1.7738915360804297E-5
Cellular component	obsolete plasma membrane part	GO:0044459	0	9.143027948077531E-7	1.32199610160068	237	2405	961	12892	EGJ1500222_transcript_15022,EGJ1500222_transcript_27499,EGJ1500222_transcript_33923,EGJ1500222_transcript_20624,EGJ1500222_transcript_877,EGJ1500222_transcript_18519,EGJ1500222_transcript_32607,EGJ1500222_transcript_25049,EGJ1500222_transcript_31727,EGJ1500222_transcript_21934,EGJ1500222_transcript_17688,EGJ1500222_transcript_30407,EGJ1500222_transcript_38596,EGJ1500222_transcript_20828,EGJ150022…	1.949688932711668E-5
Cellular component	main axon	GO:0044304	3	1.079243510671013E-6	2.596488872478265	30	155	961	12892	EGJ1500222_transcript_15022,EGJ1500222_transcript_21934,EGJ1500222_transcript_25006,EGJ1500222_transcript_14398,EGJ1500222_transcript_17644,EGJ1500222_transcript_21074,EGJ1500222_transcript_15811,EGJ1500222_transcript_12571,EGJ1500222_transcript_13651,EGJ1500222_transcript_14920,EGJ1500222_transcript_12705,EGJ1500222_transcript_13801,EGJ1500222_transcript_14083,EGJ1500222_transcript_16298,EGJ1500…	2.2408503418932347E-5
Cellular component	kinesin complex	GO:0005871	4	1.3184383257369703E-6	3.4444413195713928	19	74	961	12892	EGJ1500222_transcript_27012,EGJ1500222_transcript_28541,EGJ1500222_transcript_27215,EGJ1500222_transcript_28313,EGJ1500222_transcript_25245,EGJ1500222_transcript_23279,EGJ1500222_transcript_26793,EGJ1500222_transcript_34113,EGJ1500222_transcript_25416,EGJ1500222_transcript_26499,EGJ1500222_transcript_26494,EGJ1500222_transcript_25142,EGJ1500222_transcript_29700,EGJ1500222_transcript_25998,EGJ1500…	2.66730215129864E-5
Cellular component	obsolete polysomal ribosome	GO:0042788	0	2.558958623111174E-6	2.9108436573537784	23	106	961	12892	EGJ1500222_transcript_29427,EGJ1500222_transcript_12151,EGJ1500222_transcript_26550,EGJ1500222_transcript_26995,EGJ1500222_transcript_21483,EGJ1500222_transcript_35660,EGJ1500222_transcript_35657,EGJ1500222_transcript_34741,EGJ1500222_transcript_31453,EGJ1500222_transcript_19773,EGJ1500222_transcript_37177,EGJ1500222_transcript_32704,EGJ1500222_transcript_25152,EGJ1500222_transcript_12088,EGJ1500…	5.04754588408679E-5
Cellular component	dendrite cytoplasm	GO:0032839	7	2.6433778447243483E-6	4.47173083593479	13	39	961	12892	EGJ1500222_transcript_21934,EGJ1500222_transcript_28929,EGJ1500222_transcript_22395,EGJ1500222_transcript_28082,EGJ1500222_transcript_39523,EGJ1500222_transcript_30934,EGJ1500222_transcript_29913,EGJ1500222_transcript_27944,EGJ1500222_transcript_22446,EGJ1500222_transcript_1458,EGJ1500222_transcript_33981,EGJ1500222_transcript_39043,EGJ1500222_transcript_6771,	5.086890535335392E-5
Cellular component	collagen-containing extracellular matrix	GO:0062023	5	2.6809010278405765E-6	2.1401668981322146	41	257	961	12892	EGJ1500222_transcript_404,EGJ1500222_transcript_19610,EGJ1500222_transcript_85,EGJ1500222_transcript_13043,EGJ1500222_transcript_13039,EGJ1500222_transcript_13273,EGJ1500222_transcript_20828,EGJ1500222_transcript_13026,EGJ1500222_transcript_16574,EGJ1500222_transcript_28975,EGJ1500222_transcript_23037,EGJ1500222_transcript_13,EGJ1500222_transcript_13495,EGJ1500222_transcript_13431,EGJ1500222_tran…	5.036264073729083E-5
Cellular component	euchromatin	GO:0000791	4	3.976314230991207E-6	2.2060538790611632	37	225	961	12892	EGJ1500222_transcript_16593,EGJ1500222_transcript_16378,EGJ1500222_transcript_31723,EGJ1500222_transcript_16118,EGJ1500222_transcript_17633,EGJ1500222_transcript_18718,EGJ1500222_transcript_26592,EGJ1500222_transcript_17835,EGJ1500222_transcript_13665,EGJ1500222_transcript_34129,EGJ1500222_transcript_14962,EGJ1500222_transcript_22327,EGJ1500222_transcript_34751,EGJ1500222_transcript_7773,EGJ15002…	7.296074251748981E-5
Cellular component	cis-Golgi network	GO:0005801	6	5.416995050633311E-6	3.0489073881373567	20	88	961	12892	EGJ1500222_transcript_29873,EGJ1500222_transcript_28996,EGJ1500222_transcript_29618,EGJ1500222_transcript_29600,EGJ1500222_transcript_34161,EGJ1500222_transcript_22159,EGJ1500222_transcript_2249,EGJ1500222_transcript_3567,EGJ1500222_transcript_37836,EGJ1500222_transcript_31001,EGJ1500222_transcript_32959,EGJ1500222_transcript_30742,EGJ1500222_transcript_29968,EGJ1500222_transcript_36015,EGJ150022…	9.71365703397655E-5
Cellular component	cytoplasmic exosome (RNase complex)	GO:0000177	6	5.440571120618465E-6	4.918903919528269	11	30	961	12892	EGJ1500222_transcript_26550,EGJ1500222_transcript_25801,EGJ1500222_transcript_31453,EGJ1500222_transcript_32717,EGJ1500222_transcript_32704,EGJ1500222_transcript_30504,EGJ1500222_transcript_25314,EGJ1500222_transcript_34266,EGJ1500222_transcript_3698,EGJ1500222_transcript_2102,EGJ1500222_transcript_31523,	9.539134698151041E-5
Cellular component	plasma membrane	GO:0005886	4	5.821790744819921E-6	1.2126336202819032	350	3872	961	12892	EGJ1500222_transcript_16593,EGJ1500222_transcript_15022,EGJ1500222_transcript_15024,EGJ1500222_transcript_29427,EGJ1500222_transcript_27499,EGJ1500222_transcript_33923,EGJ1500222_transcript_20624,EGJ1500222_transcript_29683,EGJ1500222_transcript_877,EGJ1500222_transcript_18519,EGJ1500222_transcript_32607,EGJ1500222_transcript_25049,EGJ1500222_transcript_26379,EGJ1500222_transcript_19638,EGJ150022…	9.985636734049822E-5
Cellular component	apical part of cell	GO:0045177	3	1.0640098167646883E-5	1.5065189447266942	105	935	961	12892	EGJ1500222_transcript_33923,EGJ1500222_transcript_31727,EGJ1500222_transcript_26365,EGJ1500222_transcript_30857,EGJ1500222_transcript_24182,EGJ1500222_transcript_19810,EGJ1500222_transcript_20828,EGJ1500222_transcript_13026,EGJ1500222_transcript_26373,EGJ1500222_transcript_14119,EGJ1500222_transcript_23071,EGJ1500222_transcript_20800,EGJ1500222_transcript_211,EGJ1500222_transcript_28975,EGJ150022…	1.7861781817602959E-4
Cellular component	catenin complex	GO:0016342	5	1.2256207475358494E-5	6.3130317683785275	8	17	961	12892	EGJ1500222_transcript_32607,EGJ1500222_transcript_33463,EGJ1500222_transcript_10384,EGJ1500222_transcript_29175,EGJ1500222_transcript_11388,EGJ1500222_transcript_6907,EGJ1500222_transcript_2197,EGJ1500222_transcript_29220,	2.0146141037620524E-4
Cellular component	cell junction	GO:0030054	3	1.2473936764179072E-5	1.2914886108987729	222	2306	961	12892	EGJ1500222_transcript_15022,EGJ1500222_transcript_33923,EGJ1500222_transcript_16103,EGJ1500222_transcript_19610,EGJ1500222_transcript_20624,EGJ1500222_transcript_18519,EGJ1500222_transcript_32607,EGJ1500222_transcript_19606,EGJ1500222_transcript_25049,EGJ1500222_transcript_21934,EGJ1500222_transcript_17688,EGJ1500222_transcript_418,EGJ1500222_transcript_30857,EGJ1500222_transcript_19816,EGJ150022…	2.0085583891708752E-4
Cellular component	central region of growth cone	GO:0090724	3	1.4403826750108983E-5	7.223565196510045	7	13	961	12892	EGJ1500222_transcript_27012,EGJ1500222_transcript_28313,EGJ1500222_transcript_23279,EGJ1500222_transcript_26793,EGJ1500222_transcript_25416,EGJ1500222_transcript_26494,EGJ1500222_transcript_31304,	2.2729238611671977E-4
Cellular component	plasma membrane protein complex	GO:0098797	4	2.1476118674979006E-5	1.7235793371911394	60	467	961	12892	EGJ1500222_transcript_33923,EGJ1500222_transcript_32607,EGJ1500222_transcript_20828,EGJ1500222_transcript_13026,EGJ1500222_transcript_14119,EGJ1500222_transcript_16977,EGJ1500222_transcript_13251,EGJ1500222_transcript_23037,EGJ1500222_transcript_13,EGJ1500222_transcript_24108,EGJ1500222_transcript_20194,EGJ1500222_transcript_13659,EGJ1500222_transcript_33463,EGJ1500222_transcript_10384,EGJ1500222…	3.322481889129105E-4
Cellular component	spectrosome	GO:0045170	6	2.243619833341981E-5	2.571245230662504	23	120	961	12892	EGJ1500222_transcript_15022,EGJ1500222_transcript_14398,EGJ1500222_transcript_17644,EGJ1500222_transcript_21074,EGJ1500222_transcript_15811,EGJ1500222_transcript_12571,EGJ1500222_transcript_13651,EGJ1500222_transcript_14920,EGJ1500222_transcript_12705,EGJ1500222_transcript_13801,EGJ1500222_transcript_14083,EGJ1500222_transcript_16298,EGJ1500222_transcript_31649,EGJ1500222_transcript_14281,EGJ1500…	3.4042616317438905E-4
Cellular component	clathrin-coated vesicle membrane	GO:0030665	8	2.2566041163685213E-5	2.635127099747287	22	112	961	12892	EGJ1500222_transcript_33923,EGJ1500222_transcript_14119,EGJ1500222_transcript_25262,EGJ1500222_transcript_16977,EGJ1500222_transcript_20194,EGJ1500222_transcript_13659,EGJ1500222_transcript_13408,EGJ1500222_transcript_31490,EGJ1500222_transcript_17341,EGJ1500222_transcript_13164,EGJ1500222_transcript_5037,EGJ1500222_transcript_16627,EGJ1500222_transcript_25365,EGJ1500222_transcript_13371,EGJ15002…	3.359359712858044E-4
Cellular component	cytolytic granule	GO:0044194	9	2.6953286678788047E-5	6.707596253902186	7	14	961	12892	EGJ1500222_transcript_15848,EGJ1500222_transcript_19591,EGJ1500222_transcript_17989,EGJ1500222_transcript_15983,EGJ1500222_transcript_22477,EGJ1500222_transcript_11998,EGJ1500222_transcript_19663,	3.938174664734031E-4
Cellular component	ciliary rootlet	GO:0035253	3	2.8623910059200064E-5	3.9263978071622545	12	41	961	12892	EGJ1500222_transcript_28541,EGJ1500222_transcript_27215,EGJ1500222_transcript_25245,EGJ1500222_transcript_34113,EGJ1500222_transcript_26499,EGJ1500222_transcript_25142,EGJ1500222_transcript_29700,EGJ1500222_transcript_25998,EGJ1500222_transcript_24634,EGJ1500222_transcript_25961,EGJ1500222_transcript_24852,EGJ1500222_transcript_23995,	4.1062300066743365E-4
Cellular component	astral microtubule	GO:0000235	9	3.738158504851263E-5	3.8329121450869628	12	42	961	12892	EGJ1500222_transcript_27012,EGJ1500222_transcript_16103,EGJ1500222_transcript_28313,EGJ1500222_transcript_28975,EGJ1500222_transcript_23279,EGJ1500222_transcript_26793,EGJ1500222_transcript_626,EGJ1500222_transcript_25416,EGJ1500222_transcript_17152,EGJ1500222_transcript_26494,EGJ1500222_transcript_23156,EGJ1500222_transcript_31304,	5.266798322013655E-4
Cellular component	aggresome	GO:0016235	5	4.01142350630046E-5	2.683038501560874	20	100	961	12892	EGJ1500222_transcript_29427,EGJ1500222_transcript_12151,EGJ1500222_transcript_26995,EGJ1500222_transcript_21483,EGJ1500222_transcript_35660,EGJ1500222_transcript_35657,EGJ1500222_transcript_34741,EGJ1500222_transcript_19773,EGJ1500222_transcript_37177,EGJ1500222_transcript_25152,EGJ1500222_transcript_12088,EGJ1500222_transcript_27530,EGJ1500222_transcript_12265,EGJ1500222_transcript_24027,EGJ1500…	5.552654642931689E-4
Cellular component	obsolete intrinsic component of membrane	GO:0031224	0	4.272240555736051E-5	1.3175635498736435	176	1792	961	12892	EGJ1500222_transcript_15022,EGJ1500222_transcript_27499,EGJ1500222_transcript_33923,EGJ1500222_transcript_20624,EGJ1500222_transcript_18519,EGJ1500222_transcript_25049,EGJ1500222_transcript_18554,EGJ1500222_transcript_31727,EGJ1500222_transcript_6023,EGJ1500222_transcript_30407,EGJ1500222_transcript_29873,EGJ1500222_transcript_38596,EGJ1500222_transcript_20828,EGJ1500222_transcript_13026,EGJ15002…	5.811720342199559E-4
Cellular component	actin-based cell projection	GO:0098858	5	4.382340603414914E-5	1.8620456477709537	44	317	961	12892	EGJ1500222_transcript_27012,EGJ1500222_transcript_33923,EGJ1500222_transcript_20828,EGJ1500222_transcript_28313,EGJ1500222_transcript_13026,EGJ1500222_transcript_14119,EGJ1500222_transcript_23071,EGJ1500222_transcript_28975,EGJ1500222_transcript_24387,EGJ1500222_transcript_23279,EGJ1500222_transcript_37677,EGJ1500222_transcript_26793,EGJ1500222_transcript_22389,EGJ1500222_transcript_25416,EGJ1500…	5.860452095075198E-4
Cellular component	extracellular matrix	GO:0031012	4	4.4506075468020434E-5	1.8461274093308766	45	327	961	12892	EGJ1500222_transcript_404,EGJ1500222_transcript_19610,EGJ1500222_transcript_25049,EGJ1500222_transcript_85,EGJ1500222_transcript_13043,EGJ1500222_transcript_13039,EGJ1500222_transcript_13273,EGJ1500222_transcript_20828,EGJ1500222_transcript_13026,EGJ1500222_transcript_16574,EGJ1500222_transcript_28975,EGJ1500222_transcript_26329,EGJ1500222_transcript_23037,EGJ1500222_transcript_13,EGJ1500222_tran…	5.852548924044687E-4
Cellular component	respiratory chain complex IV	GO:0045277	5	5.188180895832062E-5	5.366077003121749	8	20	961	12892	EGJ1500222_transcript_9997,EGJ1500222_transcript_26792,EGJ1500222_transcript_34140,EGJ1500222_transcript_36946,EGJ1500222_transcript_6454,EGJ1500222_transcript_28403,EGJ1500222_transcript_37705,EGJ1500222_transcript_14826,	6.710614306248355E-4
Cellular component	obsolete mitochondrial respiratory chain complex IV	GO:0005751	0	5.188180895832062E-5	5.366077003121749	8	20	961	12892	EGJ1500222_transcript_9997,EGJ1500222_transcript_26792,EGJ1500222_transcript_34140,EGJ1500222_transcript_36946,EGJ1500222_transcript_6454,EGJ1500222_transcript_28403,EGJ1500222_transcript_37705,EGJ1500222_transcript_14826,	6.710614306248355E-4
Cellular component	basal part of cell	GO:0045178	3	5.192448565860541E-5	1.5954416550320107	71	597	961	12892	EGJ1500222_transcript_15022,EGJ1500222_transcript_33923,EGJ1500222_transcript_20828,EGJ1500222_transcript_13026,EGJ1500222_transcript_14119,EGJ1500222_transcript_17644,EGJ1500222_transcript_28975,EGJ1500222_transcript_16507,EGJ1500222_transcript_12134,EGJ1500222_transcript_600,EGJ1500222_transcript_14300,EGJ1500222_transcript_26743,EGJ1500222_transcript_12597,EGJ1500222_transcript_24784,EGJ150022…	6.502923680101535E-4
Cellular component	exosome (RNase complex)	GO:0000178	5	5.245424899125162E-5	3.9883004752931916	11	37	961	12892	EGJ1500222_transcript_26550,EGJ1500222_transcript_25801,EGJ1500222_transcript_31453,EGJ1500222_transcript_32717,EGJ1500222_transcript_32704,EGJ1500222_transcript_30504,EGJ1500222_transcript_25314,EGJ1500222_transcript_34266,EGJ1500222_transcript_3698,EGJ1500222_transcript_2102,EGJ1500222_transcript_31523,	6.466625383452738E-4
Cellular component	supramolecular polymer	GO:0099081	4	5.602102966828504E-5	1.3877785352901073	129	1247	961	12892	EGJ1500222_transcript_15022,EGJ1500222_transcript_27015,EGJ1500222_transcript_404,EGJ1500222_transcript_27012,EGJ1500222_transcript_16103,EGJ1500222_transcript_18554,EGJ1500222_transcript_85,EGJ1500222_transcript_13043,EGJ1500222_transcript_18732,EGJ1500222_transcript_14125,EGJ1500222_transcript_17633,EGJ1500222_transcript_13039,EGJ1500222_transcript_13273,EGJ1500222_transcript_28313,EGJ1500222_t…	6.800091139734907E-4
Cellular component	cell-cell junction	GO:0005911	5	6.08877625675186E-5	1.4422012229485428	106	986	961	12892	EGJ1500222_transcript_15022,EGJ1500222_transcript_33923,EGJ1500222_transcript_32607,EGJ1500222_transcript_21934,EGJ1500222_transcript_17688,EGJ1500222_transcript_418,EGJ1500222_transcript_30857,EGJ1500222_transcript_24182,EGJ1500222_transcript_20828,EGJ1500222_transcript_13026,EGJ1500222_transcript_14119,EGJ1500222_transcript_29618,EGJ1500222_transcript_211,EGJ1500222_transcript_17644,EGJ1500222_…	7.278855252389724E-4
Cellular component	T-tubule	GO:0030315	3	7.04323935064588E-5	2.5153485952133194	21	112	961	12892	EGJ1500222_transcript_15022,EGJ1500222_transcript_21934,EGJ1500222_transcript_25006,EGJ1500222_transcript_17644,EGJ1500222_transcript_13651,EGJ1500222_transcript_23881,EGJ1500222_transcript_18051,EGJ1500222_transcript_16298,EGJ1500222_transcript_25589,EGJ1500222_transcript_30934,EGJ1500222_transcript_1563,EGJ1500222_transcript_11167,EGJ1500222_transcript_15312,EGJ1500222_transcript_13125,EGJ15002…	8.294202757700895E-4
Cellular component	coated vesicle membrane	GO:0030662	7	7.950388006905396E-5	2.0214673641896996	33	219	961	12892	EGJ1500222_transcript_33923,EGJ1500222_transcript_18554,EGJ1500222_transcript_29873,EGJ1500222_transcript_14119,EGJ1500222_transcript_25262,EGJ1500222_transcript_29600,EGJ1500222_transcript_16977,EGJ1500222_transcript_20194,EGJ1500222_transcript_13659,EGJ1500222_transcript_13408,EGJ1500222_transcript_31490,EGJ1500222_transcript_31001,EGJ1500222_transcript_17341,EGJ1500222_transcript_16498,EGJ1500…	9.224788437424055E-4
Cellular component	axolemma	GO:0030673	7	8.324241892199158E-5	3.353798126951092	13	52	961	12892	EGJ1500222_transcript_14398,EGJ1500222_transcript_21074,EGJ1500222_transcript_15811,EGJ1500222_transcript_12571,EGJ1500222_transcript_14920,EGJ1500222_transcript_12705,EGJ1500222_transcript_13801,EGJ1500222_transcript_14083,EGJ1500222_transcript_14281,EGJ1500222_transcript_40767,EGJ1500222_transcript_18808,EGJ1500222_transcript_13559,EGJ1500222_transcript_13752,	9.518589641949472E-4
Cellular component	integrin complex	GO:0008305	6	9.390495488603712E-5	4.471730835934791	9	27	961	12892	EGJ1500222_transcript_20828,EGJ1500222_transcript_13026,EGJ1500222_transcript_21469,EGJ1500222_transcript_19398,EGJ1500222_transcript_22249,EGJ1500222_transcript_32293,EGJ1500222_transcript_2594,EGJ1500222_transcript_17476,EGJ1500222_transcript_7847,	0.00105844299150119
Cellular component	protein complex involved in cell adhesion	GO:0098636	3	9.390495488603712E-5	4.471730835934791	9	27	961	12892	EGJ1500222_transcript_20828,EGJ1500222_transcript_13026,EGJ1500222_transcript_21469,EGJ1500222_transcript_19398,EGJ1500222_transcript_22249,EGJ1500222_transcript_32293,EGJ1500222_transcript_2594,EGJ1500222_transcript_17476,EGJ1500222_transcript_7847,	0.00105844299150119
Cellular component	dynactin complex	GO:0005869	4	1.269737072111532E-4	3.9456448552365795	10	34	961	12892	EGJ1500222_transcript_27012,EGJ1500222_transcript_16103,EGJ1500222_transcript_28313,EGJ1500222_transcript_23279,EGJ1500222_transcript_26793,EGJ1500222_transcript_626,EGJ1500222_transcript_25416,EGJ1500222_transcript_17152,EGJ1500222_transcript_26494,EGJ1500222_transcript_31304,	0.0013914202081888871
Cellular component	obsolete respirasome	GO:0070469	0	1.6798632617054388E-4	2.4989084083165003	19	102	961	12892	EGJ1500222_transcript_9997,EGJ1500222_transcript_4047,EGJ1500222_transcript_15474,EGJ1500222_transcript_26792,EGJ1500222_transcript_34140,EGJ1500222_transcript_9113,EGJ1500222_transcript_5504,EGJ1500222_transcript_36946,EGJ1500222_transcript_32562,EGJ1500222_transcript_6454,EGJ1500222_transcript_39315,EGJ1500222_transcript_36020,EGJ1500222_transcript_28403,EGJ1500222_transcript_40742,EGJ1500222_t…	0.0018156330321720427
Cellular component	sarcolemma	GO:0042383	5	1.8950980277243623E-4	1.9331936801639487	33	229	961	12892	EGJ1500222_transcript_15022,EGJ1500222_transcript_21934,EGJ1500222_transcript_20828,EGJ1500222_transcript_13026,EGJ1500222_transcript_25006,EGJ1500222_transcript_17644,EGJ1500222_transcript_28975,EGJ1500222_transcript_13651,EGJ1500222_transcript_23881,EGJ1500222_transcript_21469,EGJ1500222_transcript_18051,EGJ1500222_transcript_19398,EGJ1500222_transcript_16298,EGJ1500222_transcript_25589,EGJ1500…	0.0020205842484790834
Cellular component	integrin alpha3-beta1 complex	GO:0034667	7	1.916786605459242E-4	5.217019308590588	7	18	961	12892	EGJ1500222_transcript_20828,EGJ1500222_transcript_13026,EGJ1500222_transcript_21469,EGJ1500222_transcript_19398,EGJ1500222_transcript_22249,EGJ1500222_transcript_17476,EGJ1500222_transcript_7847,	0.0020164595089431224
Cellular component	integrin alpha7-beta1 complex	GO:0034677	7	1.916786605459242E-4	5.217019308590588	7	18	961	12892	EGJ1500222_transcript_20828,EGJ1500222_transcript_13026,EGJ1500222_transcript_21469,EGJ1500222_transcript_19398,EGJ1500222_transcript_22249,EGJ1500222_transcript_17476,EGJ1500222_transcript_7847,	0.0020164595089431224
Cellular component	intermediate filament cytoskeleton	GO:0045111	7	1.9381109937832708E-4	2.126798812212888	26	164	961	12892	EGJ1500222_transcript_16103,EGJ1500222_transcript_16378,EGJ1500222_transcript_31723,EGJ1500222_transcript_17633,EGJ1500222_transcript_26592,EGJ1500222_transcript_28975,EGJ1500222_transcript_17835,EGJ1500222_transcript_2702,EGJ1500222_transcript_626,EGJ1500222_transcript_34129,EGJ1500222_transcript_17152,EGJ1500222_transcript_23838,EGJ1500222_transcript_18878,EGJ1500222_transcript_17585,EGJ1500222…	0.0019859345118116893
Cellular component	obsolete mitochondrial respirasome	GO:0005746	0	2.1869939694685314E-4	2.4508524773873366	19	104	961	12892	EGJ1500222_transcript_9997,EGJ1500222_transcript_4047,EGJ1500222_transcript_15474,EGJ1500222_transcript_26792,EGJ1500222_transcript_34140,EGJ1500222_transcript_9113,EGJ1500222_transcript_5504,EGJ1500222_transcript_36946,EGJ1500222_transcript_32562,EGJ1500222_transcript_6454,EGJ1500222_transcript_39315,EGJ1500222_transcript_36020,EGJ1500222_transcript_28403,EGJ1500222_transcript_40742,EGJ1500222_t…	0.0022122285152700915
Cellular component	exoribonuclease complex	GO:1905354	4	2.333393925201266E-4	3.4317934322290253	11	43	961	12892	EGJ1500222_transcript_26550,EGJ1500222_transcript_25801,EGJ1500222_transcript_31453,EGJ1500222_transcript_32717,EGJ1500222_transcript_32704,EGJ1500222_transcript_30504,EGJ1500222_transcript_25314,EGJ1500222_transcript_34266,EGJ1500222_transcript_3698,EGJ1500222_transcript_2102,EGJ1500222_transcript_31523,	0.0023304402620048085
Cellular component	obsolete membrane part	GO:0044425	0	3.8288384380646967E-4	1.158554455004509	347	4018	961	12892	EGJ1500222_transcript_15022,EGJ1500222_transcript_29427,EGJ1500222_transcript_27499,EGJ1500222_transcript_33923,EGJ1500222_transcript_20624,EGJ1500222_transcript_27262,EGJ1500222_transcript_29683,EGJ1500222_transcript_877,EGJ1500222_transcript_18519,EGJ1500222_transcript_32607,EGJ1500222_transcript_25049,EGJ1500222_transcript_18554,EGJ1500222_transcript_31727,EGJ1500222_transcript_6023,EGJ1500222…	0.003776191909541307
Cellular component	septate junction	GO:0005918	7	4.016120051519856E-4	2.4788942677464596	17	92	961	12892	EGJ1500222_transcript_418,EGJ1500222_transcript_16767,EGJ1500222_transcript_35239,EGJ1500222_transcript_31296,EGJ1500222_transcript_12755,EGJ1500222_transcript_42338,EGJ1500222_transcript_32724,EGJ1500222_transcript_40767,EGJ1500222_transcript_15312,EGJ1500222_transcript_23160,EGJ1500222_transcript_14402,EGJ1500222_transcript_32299,EGJ1500222_transcript_34491,EGJ1500222_transcript_14897,EGJ150022…	0.003911998420554526
Cellular component	sarcoplasmic reticulum	GO:0016529	7	4.1381209919200135E-4	2.555274763391309	16	84	961	12892	EGJ1500222_transcript_15022,EGJ1500222_transcript_21934,EGJ1500222_transcript_17644,EGJ1500222_transcript_13651,EGJ1500222_transcript_23881,EGJ1500222_transcript_16298,EGJ1500222_transcript_30934,EGJ1500222_transcript_1563,EGJ1500222_transcript_11167,EGJ1500222_transcript_13125,EGJ1500222_transcript_11596,EGJ1500222_transcript_22446,EGJ1500222_transcript_36847,EGJ1500222_transcript_15098,EGJ15002…	0.003933707786295049
Cellular component	aster	GO:0005818	6	5.048634627587978E-4	2.9811538906231934	12	54	961	12892	EGJ1500222_transcript_27012,EGJ1500222_transcript_16103,EGJ1500222_transcript_28313,EGJ1500222_transcript_28975,EGJ1500222_transcript_23279,EGJ1500222_transcript_26793,EGJ1500222_transcript_626,EGJ1500222_transcript_25416,EGJ1500222_transcript_17152,EGJ1500222_transcript_26494,EGJ1500222_transcript_23156,EGJ1500222_transcript_31304,	0.0047421103823415646
Cellular component	external encapsulating structure	GO:0030312	3	5.305739384094954E-4	1.6584716012395513	45	364	961	12892	EGJ1500222_transcript_404,EGJ1500222_transcript_19610,EGJ1500222_transcript_25049,EGJ1500222_transcript_85,EGJ1500222_transcript_13043,EGJ1500222_transcript_13039,EGJ1500222_transcript_13273,EGJ1500222_transcript_20828,EGJ1500222_transcript_13026,EGJ1500222_transcript_16574,EGJ1500222_transcript_28975,EGJ1500222_transcript_26329,EGJ1500222_transcript_23037,EGJ1500222_transcript_13,EGJ1500222_tran…	0.0049249745577069634
Cellular component	axon initial segment	GO:0043194	3	6.216940362707701E-4	2.4671618405157463	16	87	961	12892	EGJ1500222_transcript_15022,EGJ1500222_transcript_21934,EGJ1500222_transcript_25006,EGJ1500222_transcript_17644,EGJ1500222_transcript_13651,EGJ1500222_transcript_16298,EGJ1500222_transcript_40767,EGJ1500222_transcript_25589,EGJ1500222_transcript_30934,EGJ1500222_transcript_11167,EGJ1500222_transcript_13125,EGJ1500222_transcript_11596,EGJ1500222_transcript_22446,EGJ1500222_transcript_15098,EGJ1500…	0.005703681332763228
Cellular component	Golgi apparatus	GO:0005794	6	7.011345981027262E-4	1.2717766597612705	155	1635	961	12892	EGJ1500222_transcript_15022,EGJ1500222_transcript_15024,EGJ1500222_transcript_20624,EGJ1500222_transcript_13070,EGJ1500222_transcript_29683,EGJ1500222_transcript_15247,EGJ1500222_transcript_18519,EGJ1500222_transcript_25049,EGJ1500222_transcript_26379,EGJ1500222_transcript_18554,EGJ1500222_transcript_37279,EGJ1500222_transcript_32828,EGJ1500222_transcript_29873,EGJ1500222_transcript_38596,EGJ1500…	0.006358565493138516
Cellular component	sarcoplasm	GO:0016528	4	7.905050526071378E-4	2.278051557929044	18	106	961	12892	EGJ1500222_transcript_15022,EGJ1500222_transcript_21934,EGJ1500222_transcript_17644,EGJ1500222_transcript_28975,EGJ1500222_transcript_13651,EGJ1500222_transcript_23881,EGJ1500222_transcript_16298,EGJ1500222_transcript_30934,EGJ1500222_transcript_1563,EGJ1500222_transcript_11167,EGJ1500222_transcript_23156,EGJ1500222_transcript_13125,EGJ1500222_transcript_11596,EGJ1500222_transcript_22446,EGJ15002…	0.007087596437579905
Cellular component	spindle microtubule	GO:0005876	8	8.050765476257382E-4	2.078410106842931	22	142	961	12892	EGJ1500222_transcript_27012,EGJ1500222_transcript_16103,EGJ1500222_transcript_28313,EGJ1500222_transcript_28975,EGJ1500222_transcript_23279,EGJ1500222_transcript_26793,EGJ1500222_transcript_25672,EGJ1500222_transcript_626,EGJ1500222_transcript_25416,EGJ1500222_transcript_15823,EGJ1500222_transcript_17152,EGJ1500222_transcript_32565,EGJ1500222_transcript_21620,EGJ1500222_transcript_21879,EGJ150022…	0.007137139281760758
Cellular component	nuclear lamina	GO:0005652	3	8.46414276190921E-4	2.8242510542746038	12	57	961	12892	EGJ1500222_transcript_19810,EGJ1500222_transcript_21055,EGJ1500222_transcript_32102,EGJ1500222_transcript_19574,EGJ1500222_transcript_23838,EGJ1500222_transcript_29508,EGJ1500222_transcript_15979,EGJ1500222_transcript_12459,EGJ1500222_transcript_35359,EGJ1500222_transcript_14653,EGJ1500222_transcript_1214,EGJ1500222_transcript_22403,	0.007420231821273741
Cellular component	histone acetyltransferase complex	GO:0000123	7	0.0010946757962900788	2.0714635489992044	21	136	961	12892	EGJ1500222_transcript_16593,EGJ1500222_transcript_16118,EGJ1500222_transcript_18718,EGJ1500222_transcript_13665,EGJ1500222_transcript_14962,EGJ1500222_transcript_22327,EGJ1500222_transcript_34751,EGJ1500222_transcript_7773,EGJ1500222_transcript_7718,EGJ1500222_transcript_7715,EGJ1500222_transcript_15391,EGJ1500222_transcript_14271,EGJ1500222_transcript_15124,EGJ1500222_transcript_15356,EGJ1500222…	0.009491200035965628
Cellular component	PML body	GO:0016605	4	0.00111062637960746	2.112628741386515	20	127	961	12892	EGJ1500222_transcript_18300,EGJ1500222_transcript_19810,EGJ1500222_transcript_21055,EGJ1500222_transcript_24756,EGJ1500222_transcript_19391,EGJ1500222_transcript_32102,EGJ1500222_transcript_19574,EGJ1500222_transcript_11878,EGJ1500222_transcript_28461,EGJ1500222_transcript_29508,EGJ1500222_transcript_11132,EGJ1500222_transcript_15979,EGJ1500222_transcript_12459,EGJ1500222_transcript_8360,EGJ15002…	0.009524828407720499
Cellular component	membrane protein complex	GO:0098796	3	0.0011364809029145162	1.3193357296622226	113	1149	961	12892	EGJ1500222_transcript_33923,EGJ1500222_transcript_20624,EGJ1500222_transcript_32607,EGJ1500222_transcript_6023,EGJ1500222_transcript_29663,EGJ1500222_transcript_29873,EGJ1500222_transcript_9997,EGJ1500222_transcript_20828,EGJ1500222_transcript_13026,EGJ1500222_transcript_14119,EGJ1500222_transcript_4047,EGJ1500222_transcript_15474,EGJ1500222_transcript_29618,EGJ1500222_transcript_12154,EGJ1500222…	0.009641757337629606
Cellular component	stereocilium bundle	GO:0032421	4	0.001321562174821267	2.837829184343232	11	52	961	12892	EGJ1500222_transcript_27012,EGJ1500222_transcript_28313,EGJ1500222_transcript_23279,EGJ1500222_transcript_26793,EGJ1500222_transcript_25416,EGJ1500222_transcript_19795,EGJ1500222_transcript_26494,EGJ1500222_transcript_15560,EGJ1500222_transcript_17929,EGJ1500222_transcript_11343,EGJ1500222_transcript_31304,	0.011092686765255102
Cellular component	receptor complex	GO:0043235	3	0.0013400220407844277	1.905567117585848	25	176	961	12892	EGJ1500222_transcript_33923,EGJ1500222_transcript_20828,EGJ1500222_transcript_13026,EGJ1500222_transcript_14119,EGJ1500222_transcript_26743,EGJ1500222_transcript_20194,EGJ1500222_transcript_13659,EGJ1500222_transcript_13408,EGJ1500222_transcript_21469,EGJ1500222_transcript_19398,EGJ1500222_transcript_126,EGJ1500222_transcript_34980,EGJ1500222_transcript_19356,EGJ1500222_transcript_17341,EGJ150022…	0.011129235686093825
Cellular component	filopodium membrane	GO:0031527	6	0.0014035359594668506	3.9127644814429416	7	24	961	12892	EGJ1500222_transcript_20828,EGJ1500222_transcript_13026,EGJ1500222_transcript_21469,EGJ1500222_transcript_19398,EGJ1500222_transcript_22249,EGJ1500222_transcript_17476,EGJ1500222_transcript_7847,	0.011535311166868178
Cellular component	obsolete invadopodium membrane	GO:0071438	0	0.0014035359594668506	3.9127644814429416	7	24	961	12892	EGJ1500222_transcript_20828,EGJ1500222_transcript_13026,EGJ1500222_transcript_21469,EGJ1500222_transcript_19398,EGJ1500222_transcript_22249,EGJ1500222_transcript_17476,EGJ1500222_transcript_7847,	0.011535311166868178
Cellular component	ribosome	GO:0005840	6	0.001410540589437348	1.6452594585043097	39	318	961	12892	EGJ1500222_transcript_29427,EGJ1500222_transcript_26390,EGJ1500222_transcript_25278,EGJ1500222_transcript_26796,EGJ1500222_transcript_12151,EGJ1500222_transcript_23265,EGJ1500222_transcript_26550,EGJ1500222_transcript_26995,EGJ1500222_transcript_1648,EGJ1500222_transcript_27858,EGJ1500222_transcript_23206,EGJ1500222_transcript_21483,EGJ1500222_transcript_35660,EGJ1500222_transcript_35657,EGJ15002…	0.01135629107210273
Cellular component	respiratory chain complex	GO:0098803	3	0.0016708224006382055	2.0892512921990414	19	122	961	12892	EGJ1500222_transcript_9997,EGJ1500222_transcript_4047,EGJ1500222_transcript_15474,EGJ1500222_transcript_26792,EGJ1500222_transcript_34140,EGJ1500222_transcript_9113,EGJ1500222_transcript_5504,EGJ1500222_transcript_36946,EGJ1500222_transcript_32562,EGJ1500222_transcript_6454,EGJ1500222_transcript_39315,EGJ1500222_transcript_36020,EGJ1500222_transcript_28403,EGJ1500222_transcript_39704,EGJ1500222_t…	0.013315948223268122
Cellular component	neuromuscular junction	GO:0031594	5	0.0017918776880055942	1.5639473130860018	45	386	961	12892	EGJ1500222_transcript_15022,EGJ1500222_transcript_21934,EGJ1500222_transcript_20828,EGJ1500222_transcript_13026,EGJ1500222_transcript_14398,EGJ1500222_transcript_14146,EGJ1500222_transcript_17644,EGJ1500222_transcript_25459,EGJ1500222_transcript_24371,EGJ1500222_transcript_21074,EGJ1500222_transcript_25670,EGJ1500222_transcript_15811,EGJ1500222_transcript_41098,EGJ1500222_transcript_12571,EGJ1500…	0.01413791495836414
Cellular component	ESCRT-0 complex	GO:0033565	4	0.001969327001521526	4.236376581411906	6	19	961	12892	EGJ1500222_transcript_29201,EGJ1500222_transcript_28741,EGJ1500222_transcript_30159,EGJ1500222_transcript_32720,EGJ1500222_transcript_35124,EGJ1500222_transcript_35938,	0.015384148556440434
Cellular component	mitochondrial degradosome	GO:0045025	7	0.001969327001521526	4.236376581411906	6	19	961	12892	EGJ1500222_transcript_26550,EGJ1500222_transcript_31453,EGJ1500222_transcript_32717,EGJ1500222_transcript_32704,EGJ1500222_transcript_34266,EGJ1500222_transcript_3698,	0.015384148556440434
Cellular component	membrane	GO:0016020	3	0.0020247261429003904	1.096113975993278	494	6046	961	12892	EGJ1500222_transcript_16593,EGJ1500222_transcript_15022,EGJ1500222_transcript_15024,EGJ1500222_transcript_29427,EGJ1500222_transcript_27499,EGJ1500222_transcript_33923,EGJ1500222_transcript_20624,EGJ1500222_transcript_13070,EGJ1500222_transcript_27262,EGJ1500222_transcript_29683,EGJ1500222_transcript_15247,EGJ1500222_transcript_877,EGJ1500222_transcript_18519,EGJ1500222_transcript_32607,EGJ150022…	0.01550979540532435
Cellular component	apical plasma membrane	GO:0016324	5	0.0020406385930868964	1.413203485554964	69	655	961	12892	EGJ1500222_transcript_33923,EGJ1500222_transcript_31727,EGJ1500222_transcript_20828,EGJ1500222_transcript_13026,EGJ1500222_transcript_26373,EGJ1500222_transcript_14119,EGJ1500222_transcript_20800,EGJ1500222_transcript_28975,EGJ1500222_transcript_16507,EGJ1500222_transcript_12134,EGJ1500222_transcript_600,EGJ1500222_transcript_37624,EGJ1500222_transcript_14300,EGJ1500222_transcript_26743,EGJ150022…	0.015481383172553475
Cellular component	lytic vacuole	GO:0000323	7	0.002195487429203613	1.3768223889588698	78	760	961	12892	EGJ1500222_transcript_15261,EGJ1500222_transcript_15022,EGJ1500222_transcript_29683,EGJ1500222_transcript_18519,EGJ1500222_transcript_19807,EGJ1500222_transcript_25495,EGJ1500222_transcript_18987,EGJ1500222_transcript_29863,EGJ1500222_transcript_14136,EGJ1500222_transcript_17644,EGJ1500222_transcript_19825,EGJ1500222_transcript_35030,EGJ1500222_transcript_37688,EGJ1500222_transcript_23037,EGJ1500…	0.01649751982515858
Cellular component	lysosome	GO:0005764	8	0.002195487429203613	1.3768223889588698	78	760	961	12892	EGJ1500222_transcript_15261,EGJ1500222_transcript_15022,EGJ1500222_transcript_29683,EGJ1500222_transcript_18519,EGJ1500222_transcript_19807,EGJ1500222_transcript_25495,EGJ1500222_transcript_18987,EGJ1500222_transcript_29863,EGJ1500222_transcript_14136,EGJ1500222_transcript_17644,EGJ1500222_transcript_19825,EGJ1500222_transcript_35030,EGJ1500222_transcript_37688,EGJ1500222_transcript_23037,EGJ1500…	0.01649751982515858
Cellular component	neuron projection membrane	GO:0032589	6	0.002635594231797267	2.3890068849514634	13	73	961	12892	EGJ1500222_transcript_14398,EGJ1500222_transcript_21074,EGJ1500222_transcript_15811,EGJ1500222_transcript_12571,EGJ1500222_transcript_14920,EGJ1500222_transcript_12705,EGJ1500222_transcript_13801,EGJ1500222_transcript_14083,EGJ1500222_transcript_14281,EGJ1500222_transcript_40767,EGJ1500222_transcript_18808,EGJ1500222_transcript_13559,EGJ1500222_transcript_13752,	0.019434428494280783
Cellular component	myofibril	GO:0030016	7	0.0027185151595793267	1.4132698752143988	65	617	961	12892	EGJ1500222_transcript_15022,EGJ1500222_transcript_27015,EGJ1500222_transcript_18554,EGJ1500222_transcript_18732,EGJ1500222_transcript_14125,EGJ1500222_transcript_25006,EGJ1500222_transcript_14398,EGJ1500222_transcript_17413,EGJ1500222_transcript_17644,EGJ1500222_transcript_28975,EGJ1500222_transcript_3628,EGJ1500222_transcript_16760,EGJ1500222_transcript_8052,EGJ1500222_transcript_37677,EGJ150022…	0.019860263526926745
Cellular component	cytosolic small ribosomal subunit	GO:0022627	6	0.0027810358563444826	2.4766509245177297	12	65	961	12892	EGJ1500222_transcript_26390,EGJ1500222_transcript_25278,EGJ1500222_transcript_26796,EGJ1500222_transcript_23265,EGJ1500222_transcript_1648,EGJ1500222_transcript_27858,EGJ1500222_transcript_23206,EGJ1500222_transcript_24061,EGJ1500222_transcript_27532,EGJ1500222_transcript_23554,EGJ1500222_transcript_24848,EGJ1500222_transcript_23949,	0.020130617345466024
Cellular component	clathrin-coated endocytic vesicle membrane	GO:0030669	9	0.0027810358563444826	2.4766509245177297	12	65	961	12892	EGJ1500222_transcript_16977,EGJ1500222_transcript_31490,EGJ1500222_transcript_13164,EGJ1500222_transcript_16627,EGJ1500222_transcript_25365,EGJ1500222_transcript_13371,EGJ1500222_transcript_26666,EGJ1500222_transcript_8131,EGJ1500222_transcript_15502,EGJ1500222_transcript_20028,EGJ1500222_transcript_5480,EGJ1500222_transcript_17058,	0.020130617345466024
Cellular component	focal adhesion	GO:0005925	6	0.0027968228165317077	1.7053210815005557	30	236	961	12892	EGJ1500222_transcript_20828,EGJ1500222_transcript_13026,EGJ1500222_transcript_29618,EGJ1500222_transcript_211,EGJ1500222_transcript_28975,EGJ1500222_transcript_3628,EGJ1500222_transcript_22141,EGJ1500222_transcript_28929,EGJ1500222_transcript_26743,EGJ1500222_transcript_21469,EGJ1500222_transcript_19398,EGJ1500222_transcript_22998,EGJ1500222_transcript_34980,EGJ1500222_transcript_32959,EGJ1500222…	0.01988011893913079
Cellular component	obsolete extracellular matrix component	GO:0044420	0	0.0028345042316362257	1.8587314920451836	23	166	961	12892	EGJ1500222_transcript_404,EGJ1500222_transcript_85,EGJ1500222_transcript_13043,EGJ1500222_transcript_13039,EGJ1500222_transcript_13273,EGJ1500222_transcript_13495,EGJ1500222_transcript_13431,EGJ1500222_transcript_15601,EGJ1500222_transcript_16907,EGJ1500222_transcript_12782,EGJ1500222_transcript_7913,EGJ1500222_transcript_14504,EGJ1500222_transcript_11647,EGJ1500222_transcript_13617,EGJ1500222_tr…	0.019968069988937336
Cellular component	excitatory synapse	GO:0060076	5	0.002958354210184644	3.4780128723937263	7	27	961	12892	EGJ1500222_transcript_20828,EGJ1500222_transcript_13026,EGJ1500222_transcript_21469,EGJ1500222_transcript_19398,EGJ1500222_transcript_22249,EGJ1500222_transcript_17476,EGJ1500222_transcript_7847,	0.020296882363788557
Cellular component	obsolete axon part	GO:0033267	0	0.003020515044890648	1.3431182010197462	84	839	961	12892	EGJ1500222_transcript_15022,EGJ1500222_transcript_27012,EGJ1500222_transcript_16103,EGJ1500222_transcript_20624,EGJ1500222_transcript_21934,EGJ1500222_transcript_28541,EGJ1500222_transcript_19816,EGJ1500222_transcript_27215,EGJ1500222_transcript_20828,EGJ1500222_transcript_28313,EGJ1500222_transcript_13026,EGJ1500222_transcript_25006,EGJ1500222_transcript_14398,EGJ1500222_transcript_25245,EGJ1500…	0.02054471008981656
Cellular component	nuclear envelope	GO:0005635	4	0.003145187526318649	1.3850493739621033	70	678	961	12892	EGJ1500222_transcript_27012,EGJ1500222_transcript_16103,EGJ1500222_transcript_28541,EGJ1500222_transcript_27215,EGJ1500222_transcript_28313,EGJ1500222_transcript_19807,EGJ1500222_transcript_25006,EGJ1500222_transcript_25245,EGJ1500222_transcript_14136,EGJ1500222_transcript_19825,EGJ1500222_transcript_28975,EGJ1500222_transcript_2500,EGJ1500222_transcript_39848,EGJ1500222_transcript_35008,EGJ15002…	0.02120985434414884
Cellular component	investment cone	GO:0070865	3	0.0034634163352341707	3.8329121450869628	6	21	961	12892	EGJ1500222_transcript_698,EGJ1500222_transcript_31058,EGJ1500222_transcript_32127,EGJ1500222_transcript_32368,EGJ1500222_transcript_38443,EGJ1500222_transcript_36419,	0.023157927868642042
Cellular component	tricellular tight junction	GO:0061689	7	0.0036364054039067506	4.47173083593479	5	15	961	12892	EGJ1500222_transcript_31296,EGJ1500222_transcript_12755,EGJ1500222_transcript_14402,EGJ1500222_transcript_15938,EGJ1500222_transcript_12633,	0.024110284568759882
Cellular component	stereocilium	GO:0032420	6	0.003894366936561422	2.630429903491053	10	51	961	12892	EGJ1500222_transcript_27012,EGJ1500222_transcript_28313,EGJ1500222_transcript_23279,EGJ1500222_transcript_26793,EGJ1500222_transcript_25416,EGJ1500222_transcript_26494,EGJ1500222_transcript_15560,EGJ1500222_transcript_17929,EGJ1500222_transcript_11343,EGJ1500222_transcript_31304,	0.0253938472144377
Cellular component	vacuole	GO:0005773	6	0.004428353239735117	1.3241788139313364	84	851	961	12892	EGJ1500222_transcript_15261,EGJ1500222_transcript_15022,EGJ1500222_transcript_29683,EGJ1500222_transcript_18519,EGJ1500222_transcript_19807,EGJ1500222_transcript_25495,EGJ1500222_transcript_18987,EGJ1500222_transcript_29863,EGJ1500222_transcript_14136,EGJ1500222_transcript_17644,EGJ1500222_transcript_19825,EGJ1500222_transcript_1675,EGJ1500222_transcript_35030,EGJ1500222_transcript_37688,EGJ15002…	0.028639104148778745
Cellular component	dynein complex	GO:0030286	4	0.004506939498879148	2.579844713039302	10	52	961	12892	EGJ1500222_transcript_27012,EGJ1500222_transcript_16103,EGJ1500222_transcript_28313,EGJ1500222_transcript_23279,EGJ1500222_transcript_26793,EGJ1500222_transcript_626,EGJ1500222_transcript_25416,EGJ1500222_transcript_17152,EGJ1500222_transcript_26494,EGJ1500222_transcript_31304,	0.028447802116925183
Cellular component	cytoplasmic dynein complex	GO:0005868	5	0.004506939498879148	2.579844713039302	10	52	961	12892	EGJ1500222_transcript_27012,EGJ1500222_transcript_16103,EGJ1500222_transcript_28313,EGJ1500222_transcript_23279,EGJ1500222_transcript_26793,EGJ1500222_transcript_626,EGJ1500222_transcript_25416,EGJ1500222_transcript_17152,EGJ1500222_transcript_26494,EGJ1500222_transcript_31304,	0.028447802116925183
Cellular component	obsolete cell-substrate adherens junction	GO:0005924	0	0.004583233828398647	1.64940891489398	30	244	961	12892	EGJ1500222_transcript_20828,EGJ1500222_transcript_13026,EGJ1500222_transcript_29618,EGJ1500222_transcript_211,EGJ1500222_transcript_28975,EGJ1500222_transcript_3628,EGJ1500222_transcript_22141,EGJ1500222_transcript_28929,EGJ1500222_transcript_26743,EGJ1500222_transcript_21469,EGJ1500222_transcript_19398,EGJ1500222_transcript_22998,EGJ1500222_transcript_34980,EGJ1500222_transcript_32959,EGJ1500222…	0.028473791264618367
Cellular component	early endosome membrane	GO:0031901	8	0.004908174535816934	1.902154161554351	19	134	961	12892	EGJ1500222_transcript_33923,EGJ1500222_transcript_14119,EGJ1500222_transcript_16977,EGJ1500222_transcript_20194,EGJ1500222_transcript_13659,EGJ1500222_transcript_13408,EGJ1500222_transcript_31490,EGJ1500222_transcript_17341,EGJ1500222_transcript_13164,EGJ1500222_transcript_25365,EGJ1500222_transcript_13371,EGJ1500222_transcript_26666,EGJ1500222_transcript_18817,EGJ1500222_transcript_8131,EGJ15002…	0.030254294599684067
Cellular component	protein acetyltransferase complex	GO:0031248	6	0.005092745949186961	1.829344432882414	21	154	961	12892	EGJ1500222_transcript_16593,EGJ1500222_transcript_16118,EGJ1500222_transcript_18718,EGJ1500222_transcript_13665,EGJ1500222_transcript_14962,EGJ1500222_transcript_22327,EGJ1500222_transcript_34751,EGJ1500222_transcript_7773,EGJ1500222_transcript_7718,EGJ1500222_transcript_7715,EGJ1500222_transcript_15391,EGJ1500222_transcript_14271,EGJ1500222_transcript_15124,EGJ1500222_transcript_15356,EGJ1500222…	0.031148655456655135
Cellular component	acetyltransferase complex	GO:1902493	5	0.005092745949186961	1.829344432882414	21	154	961	12892	EGJ1500222_transcript_16593,EGJ1500222_transcript_16118,EGJ1500222_transcript_18718,EGJ1500222_transcript_13665,EGJ1500222_transcript_14962,EGJ1500222_transcript_22327,EGJ1500222_transcript_34751,EGJ1500222_transcript_7773,EGJ1500222_transcript_7718,EGJ1500222_transcript_7715,EGJ1500222_transcript_15391,EGJ1500222_transcript_14271,EGJ1500222_transcript_15124,EGJ1500222_transcript_15356,EGJ1500222…	0.031148655456655135
Cellular component	spectrin	GO:0008091	3	0.005216846856025414	2.2997472870521776	12	70	961	12892	EGJ1500222_transcript_14398,EGJ1500222_transcript_21074,EGJ1500222_transcript_15811,EGJ1500222_transcript_12571,EGJ1500222_transcript_14920,EGJ1500222_transcript_12705,EGJ1500222_transcript_13801,EGJ1500222_transcript_14083,EGJ1500222_transcript_14281,EGJ1500222_transcript_18808,EGJ1500222_transcript_13559,EGJ1500222_transcript_13752,	0.03142055091148131
Cellular component	node of Ranvier	GO:0033268	3	0.005863445873730999	2.267356480192288	12	71	961	12892	EGJ1500222_transcript_15022,EGJ1500222_transcript_25006,EGJ1500222_transcript_17644,EGJ1500222_transcript_13651,EGJ1500222_transcript_16298,EGJ1500222_transcript_40767,EGJ1500222_transcript_25589,EGJ1500222_transcript_11167,EGJ1500222_transcript_13125,EGJ1500222_transcript_11596,EGJ1500222_transcript_15098,EGJ1500222_transcript_12800,	0.033768312367691664
Cellular component	kinetochore microtubule	GO:0005828	9	0.005957879630997476	2.4842949088526614	10	54	961	12892	EGJ1500222_transcript_27012,EGJ1500222_transcript_16103,EGJ1500222_transcript_28313,EGJ1500222_transcript_23279,EGJ1500222_transcript_26793,EGJ1500222_transcript_626,EGJ1500222_transcript_25416,EGJ1500222_transcript_17152,EGJ1500222_transcript_26494,EGJ1500222_transcript_31304,	0.034063529194616
Cellular component	sarcomere	GO:0030017	3	0.006791732265682637	1.3813199964405896	59	573	961	12892	EGJ1500222_transcript_15022,EGJ1500222_transcript_27015,EGJ1500222_transcript_18554,EGJ1500222_transcript_14125,EGJ1500222_transcript_25006,EGJ1500222_transcript_14398,EGJ1500222_transcript_17413,EGJ1500222_transcript_17644,EGJ1500222_transcript_28975,EGJ1500222_transcript_3628,EGJ1500222_transcript_16760,EGJ1500222_transcript_8052,EGJ1500222_transcript_28931,EGJ1500222_transcript_21074,EGJ150022…	0.038004799699458164
Cellular component	spindle pole centrosome	GO:0031616	5	0.006807900640209863	2.4391259105098855	10	55	961	12892	EGJ1500222_transcript_27012,EGJ1500222_transcript_16103,EGJ1500222_transcript_28313,EGJ1500222_transcript_23279,EGJ1500222_transcript_26793,EGJ1500222_transcript_626,EGJ1500222_transcript_25416,EGJ1500222_transcript_17152,EGJ1500222_transcript_26494,EGJ1500222_transcript_31304,	0.03782699721919424
Cellular component	interphase microtubule organizing center	GO:0031021	4	0.007089552497442697	3.3537981269510926	6	24	961	12892	EGJ1500222_transcript_15030,EGJ1500222_transcript_26147,EGJ1500222_transcript_13657,EGJ1500222_transcript_387,EGJ1500222_transcript_19326,EGJ1500222_transcript_347,	0.0391164819614146
Cellular component	postsynaptic membrane	GO:0045211	6	0.007906932182592974	1.5610405827263267	32	275	961	12892	EGJ1500222_transcript_15022,EGJ1500222_transcript_33923,EGJ1500222_transcript_18519,EGJ1500222_transcript_21934,EGJ1500222_transcript_14119,EGJ1500222_transcript_18987,EGJ1500222_transcript_17644,EGJ1500222_transcript_25419,EGJ1500222_transcript_20194,EGJ1500222_transcript_13659,EGJ1500222_transcript_13651,EGJ1500222_transcript_13408,EGJ1500222_transcript_18051,EGJ1500222_transcript_5591,EGJ15002…	0.043323399250457334
Cellular component	neuron projection cytoplasm	GO:0120111	6	0.008020714362262926	1.9337214425663958	16	111	961	12892	EGJ1500222_transcript_16103,EGJ1500222_transcript_21934,EGJ1500222_transcript_626,EGJ1500222_transcript_28929,EGJ1500222_transcript_22395,EGJ1500222_transcript_28082,EGJ1500222_transcript_17152,EGJ1500222_transcript_39523,EGJ1500222_transcript_30934,EGJ1500222_transcript_29913,EGJ1500222_transcript_27944,EGJ1500222_transcript_22446,EGJ1500222_transcript_1458,EGJ1500222_transcript_33981,EGJ1500222…	0.0436437491850031
Cellular component	apical junction complex	GO:0043296	6	0.008530589074689066	1.4741969788796012	40	364	961	12892	EGJ1500222_transcript_32607,EGJ1500222_transcript_418,EGJ1500222_transcript_211,EGJ1500222_transcript_16977,EGJ1500222_transcript_16767,EGJ1500222_transcript_35239,EGJ1500222_transcript_33463,EGJ1500222_transcript_10384,EGJ1500222_transcript_31296,EGJ1500222_transcript_31490,EGJ1500222_transcript_29175,EGJ1500222_transcript_12755,EGJ1500222_transcript_42338,EGJ1500222_transcript_763,EGJ1500222_tr…	0.04610023821869639
Cellular component	obsolete contractile fiber part	GO:0044449	0	0.008597675034527685	1.3500912587726444	63	626	961	12892	EGJ1500222_transcript_15022,EGJ1500222_transcript_27015,EGJ1500222_transcript_18554,EGJ1500222_transcript_14125,EGJ1500222_transcript_25006,EGJ1500222_transcript_14398,EGJ1500222_transcript_17413,EGJ1500222_transcript_17644,EGJ1500222_transcript_28975,EGJ1500222_transcript_3628,EGJ1500222_transcript_16760,EGJ1500222_transcript_23037,EGJ1500222_transcript_13,EGJ1500222_transcript_8052,EGJ1500222_t…	0.0461467047771588
Cellular component	basal dendrite	GO:0097441	7	0.00860385288408283	3.7264423632789914	5	18	961	12892	EGJ1500222_transcript_22395,EGJ1500222_transcript_17929,EGJ1500222_transcript_11343,EGJ1500222_transcript_1458,EGJ1500222_transcript_39043,	0.04586783733473887
Cellular component	tight junction	GO:0070160	6	0.008846468771485538	1.587920745821742	29	245	961	12892	EGJ1500222_transcript_418,EGJ1500222_transcript_16977,EGJ1500222_transcript_16767,EGJ1500222_transcript_35239,EGJ1500222_transcript_31296,EGJ1500222_transcript_31490,EGJ1500222_transcript_12755,EGJ1500222_transcript_42338,EGJ1500222_transcript_763,EGJ1500222_transcript_32724,EGJ1500222_transcript_13164,EGJ1500222_transcript_40767,EGJ1500222_transcript_25365,EGJ1500222_transcript_15312,EGJ1500222_…	0.046844723897329466
Cellular component	contractile muscle fiber	GO:0043292	6	0.008866629613694554	1.3280463171284098	69	697	961	12892	EGJ1500222_transcript_15022,EGJ1500222_transcript_27015,EGJ1500222_transcript_18554,EGJ1500222_transcript_18732,EGJ1500222_transcript_14125,EGJ1500222_transcript_25006,EGJ1500222_transcript_14398,EGJ1500222_transcript_17413,EGJ1500222_transcript_17644,EGJ1500222_transcript_28975,EGJ1500222_transcript_3628,EGJ1500222_transcript_16760,EGJ1500222_transcript_23037,EGJ1500222_transcript_13,EGJ1500222_…	0.04663847176803336
Cellular component	lateral loop	GO:0043219	3	0.009628276429037852	2.8456468955948666	7	33	961	12892	EGJ1500222_transcript_33923,EGJ1500222_transcript_14119,EGJ1500222_transcript_20194,EGJ1500222_transcript_13659,EGJ1500222_transcript_13408,EGJ1500222_transcript_17341,EGJ1500222_transcript_285,	0.05030933842722427
Cellular component	spot adherens junction	GO:0005914	7	0.00972556803076785	2.61759853810817	8	41	961	12892	EGJ1500222_transcript_32607,EGJ1500222_transcript_33463,EGJ1500222_transcript_10384,EGJ1500222_transcript_29175,EGJ1500222_transcript_11388,EGJ1500222_transcript_6907,EGJ1500222_transcript_2197,EGJ1500222_transcript_29220,	0.05048337615970944
Cellular component	endocytic vesicle	GO:0030139	8	0.010511410665713372	1.4028959485285617	48	459	961	12892	EGJ1500222_transcript_33923,EGJ1500222_transcript_29201,EGJ1500222_transcript_38357,EGJ1500222_transcript_21934,EGJ1500222_transcript_29663,EGJ1500222_transcript_14119,EGJ1500222_transcript_28741,EGJ1500222_transcript_16977,EGJ1500222_transcript_25893,EGJ1500222_transcript_22384,EGJ1500222_transcript_22141,EGJ1500222_transcript_20194,EGJ1500222_transcript_13659,EGJ1500222_transcript_13408,EGJ1500…	0.05420590206044347
Cellular component	spindle envelope	GO:0070732	4	0.010675559076031238	3.095813655647162	6	26	961	12892	EGJ1500222_transcript_9149,EGJ1500222_transcript_34772,EGJ1500222_transcript_23838,EGJ1500222_transcript_30533,EGJ1500222_transcript_35359,EGJ1500222_transcript_1288,	0.05469490981161459
Cellular component	smooth septate junction	GO:0005920	8	0.010973326413569073	3.5303138178432554	5	19	961	12892	EGJ1500222_transcript_418,EGJ1500222_transcript_16767,EGJ1500222_transcript_35239,EGJ1500222_transcript_32724,EGJ1500222_transcript_23160,	0.05585777122778064
Cellular component	inclusion body	GO:0016234	4	0.011986593079860275	1.7198964753595347	20	156	961	12892	EGJ1500222_transcript_29427,EGJ1500222_transcript_12151,EGJ1500222_transcript_26995,EGJ1500222_transcript_21483,EGJ1500222_transcript_35660,EGJ1500222_transcript_35657,EGJ1500222_transcript_34741,EGJ1500222_transcript_19773,EGJ1500222_transcript_37177,EGJ1500222_transcript_25152,EGJ1500222_transcript_12088,EGJ1500222_transcript_27530,EGJ1500222_transcript_12265,EGJ1500222_transcript_24027,EGJ1500…	0.06023835630579463
Cellular component	cell body	GO:0044297	3	0.012145768713805571	1.2234655567117585	114	1250	961	12892	EGJ1500222_transcript_16593,EGJ1500222_transcript_27499,EGJ1500222_transcript_27012,EGJ1500222_transcript_16103,EGJ1500222_transcript_20624,EGJ1500222_transcript_18519,EGJ1500222_transcript_25049,EGJ1500222_transcript_19638,EGJ1500222_transcript_21934,EGJ1500222_transcript_16118,EGJ1500222_transcript_28541,EGJ1500222_transcript_27215,EGJ1500222_transcript_28313,EGJ1500222_transcript_18718,EGJ1500…	0.060651971615143005
Cellular component	extracellular region	GO:0005576	3	0.012257802544626939	1.186485186421377	150	1696	961	12892	EGJ1500222_transcript_29427,EGJ1500222_transcript_404,EGJ1500222_transcript_33923,EGJ1500222_transcript_16580,EGJ1500222_transcript_19610,EGJ1500222_transcript_25049,EGJ1500222_transcript_38357,EGJ1500222_transcript_85,EGJ1500222_transcript_31727,EGJ1500222_transcript_40674,EGJ1500222_transcript_13043,EGJ1500222_transcript_13039,EGJ1500222_transcript_13273,EGJ1500222_transcript_20828,EGJ1500222_t…	0.060826454136545
Cellular component	vesicle	GO:0031982	5	0.01327811791678335	1.135243154243438	235	2777	961	12892	EGJ1500222_transcript_16593,EGJ1500222_transcript_29427,EGJ1500222_transcript_27012,EGJ1500222_transcript_33923,EGJ1500222_transcript_20624,EGJ1500222_transcript_13070,EGJ1500222_transcript_29683,EGJ1500222_transcript_29201,EGJ1500222_transcript_15247,EGJ1500222_transcript_18519,EGJ1500222_transcript_25049,EGJ1500222_transcript_18554,EGJ1500222_transcript_38357,EGJ1500222_transcript_21934,EGJ1500…	0.06547771897713789
Cellular component	site of polarized growth	GO:0030427	3	0.014342611023749008	1.3941885978087685	45	433	961	12892	EGJ1500222_transcript_27012,EGJ1500222_transcript_28541,EGJ1500222_transcript_27215,EGJ1500222_transcript_20828,EGJ1500222_transcript_28313,EGJ1500222_transcript_13026,EGJ1500222_transcript_25245,EGJ1500222_transcript_28975,EGJ1500222_transcript_23279,EGJ1500222_transcript_26793,EGJ1500222_transcript_34113,EGJ1500222_transcript_7154,EGJ1500222_transcript_25416,EGJ1500222_transcript_22334,EGJ15002…	0.07028770247042217
Cellular component	acrosomal vesicle	GO:0001669	10	0.014815738780689425	1.8970979303965778	14	99	961	12892	EGJ1500222_transcript_13070,EGJ1500222_transcript_15247,EGJ1500222_transcript_13264,EGJ1500222_transcript_18942,EGJ1500222_transcript_15864,EGJ1500222_transcript_16921,EGJ1500222_transcript_21458,EGJ1500222_transcript_19107,EGJ1500222_transcript_19795,EGJ1500222_transcript_15560,EGJ1500222_transcript_13770,EGJ1500222_transcript_14806,EGJ1500222_transcript_12861,EGJ1500222_transcript_15068,	0.07215813517261702
Cellular component	cell surface	GO:0009986	3	0.01485030788818531	1.3391279508681724	56	561	961	12892	EGJ1500222_transcript_15022,EGJ1500222_transcript_33923,EGJ1500222_transcript_31727,EGJ1500222_transcript_20828,EGJ1500222_transcript_13026,EGJ1500222_transcript_14119,EGJ1500222_transcript_20800,EGJ1500222_transcript_17644,EGJ1500222_transcript_16507,EGJ1500222_transcript_16977,EGJ1500222_transcript_25672,EGJ1500222_transcript_20194,EGJ1500222_transcript_13659,EGJ1500222_transcript_13651,EGJ1500…	0.07188277867348594
Cellular component	organelle membrane contact site	GO:0044232	3	0.015385632275631722	2.8746841088152224	6	28	961	12892	EGJ1500222_transcript_27262,EGJ1500222_transcript_21465,EGJ1500222_transcript_13829,EGJ1500222_transcript_28653,EGJ1500222_transcript_19264,EGJ1500222_transcript_17299,	0.07401990161874042
Cellular component	filopodium	GO:0030175	6	0.016079756663870293	1.6070282691640652	23	192	961	12892	EGJ1500222_transcript_20828,EGJ1500222_transcript_13026,EGJ1500222_transcript_23071,EGJ1500222_transcript_28975,EGJ1500222_transcript_24387,EGJ1500222_transcript_37677,EGJ1500222_transcript_22389,EGJ1500222_transcript_41098,EGJ1500222_transcript_21469,EGJ1500222_transcript_19398,EGJ1500222_transcript_17379,EGJ1500222_transcript_28494,EGJ1500222_transcript_18892,EGJ1500222_transcript_31600,EGJ1500…	0.07689047277450703
Cellular component	endomembrane system	GO:0012505	3	0.016316748282688587	1.0925590693939475	366	4494	961	12892	EGJ1500222_transcript_16593,EGJ1500222_transcript_15022,EGJ1500222_transcript_15024,EGJ1500222_transcript_29427,EGJ1500222_transcript_404,EGJ1500222_transcript_27012,EGJ1500222_transcript_33923,EGJ1500222_transcript_16103,EGJ1500222_transcript_20624,EGJ1500222_transcript_13070,EGJ1500222_transcript_27262,EGJ1500222_transcript_29683,EGJ1500222_transcript_29201,EGJ1500222_transcript_15247,EGJ150022…	0.07755370117494756
Cellular component	axon	GO:0030424	6	0.01717829764013734	1.2071573852875608	115	1278	961	12892	EGJ1500222_transcript_15022,EGJ1500222_transcript_27012,EGJ1500222_transcript_16103,EGJ1500222_transcript_20624,EGJ1500222_transcript_19638,EGJ1500222_transcript_21934,EGJ1500222_transcript_28541,EGJ1500222_transcript_19816,EGJ1500222_transcript_27215,EGJ1500222_transcript_20828,EGJ1500222_transcript_28313,EGJ1500222_transcript_13026,EGJ1500222_transcript_25006,EGJ1500222_transcript_14398,EGJ1500…	0.08019927123117375
Cellular component	sperm individualization complex	GO:0070864	3	0.01820898084046574	2.7755570705802146	6	29	961	12892	EGJ1500222_transcript_698,EGJ1500222_transcript_31058,EGJ1500222_transcript_32127,EGJ1500222_transcript_32368,EGJ1500222_transcript_38443,EGJ1500222_transcript_36419,	0.08451109343016158
Cellular component	supramolecular fiber	GO:0099512	5	0.018272392068773624	1.215393509254071	106	1170	961	12892	EGJ1500222_transcript_15022,EGJ1500222_transcript_27015,EGJ1500222_transcript_27012,EGJ1500222_transcript_16103,EGJ1500222_transcript_18554,EGJ1500222_transcript_18732,EGJ1500222_transcript_14125,EGJ1500222_transcript_17633,EGJ1500222_transcript_28313,EGJ1500222_transcript_25006,EGJ1500222_transcript_14398,EGJ1500222_transcript_17413,EGJ1500222_transcript_17644,EGJ1500222_transcript_26592,EGJ1500…	0.08430945814188531
Cellular component	growth cone	GO:0030426	4	0.019225699858564482	1.380031765156909	43	418	961	12892	EGJ1500222_transcript_27012,EGJ1500222_transcript_28541,EGJ1500222_transcript_27215,EGJ1500222_transcript_20828,EGJ1500222_transcript_28313,EGJ1500222_transcript_13026,EGJ1500222_transcript_25245,EGJ1500222_transcript_28975,EGJ1500222_transcript_23279,EGJ1500222_transcript_26793,EGJ1500222_transcript_34113,EGJ1500222_transcript_25416,EGJ1500222_transcript_22334,EGJ1500222_transcript_41098,EGJ1500…	0.0881923092349266
Cellular component	ER to Golgi transport vesicle membrane	GO:0012507	8	0.01949707296283798	2.195213319458897	9	55	961	12892	EGJ1500222_transcript_18554,EGJ1500222_transcript_29873,EGJ1500222_transcript_31001,EGJ1500222_transcript_16498,EGJ1500222_transcript_29968,EGJ1500222_transcript_36015,EGJ1500222_transcript_20922,EGJ1500222_transcript_34487,EGJ1500222_transcript_1069,	0.08892017669178709
Cellular component	perikaryon	GO:0043204	3	0.020029453799123353	1.7147238543810095	17	133	961	12892	EGJ1500222_transcript_20624,EGJ1500222_transcript_21934,EGJ1500222_transcript_12154,EGJ1500222_transcript_28929,EGJ1500222_transcript_22395,EGJ1500222_transcript_28082,EGJ1500222_transcript_5591,EGJ1500222_transcript_39523,EGJ1500222_transcript_30934,EGJ1500222_transcript_29913,EGJ1500222_transcript_27944,EGJ1500222_transcript_5614,EGJ1500222_transcript_22446,EGJ1500222_transcript_1458,EGJ1500222…	0.09082321291671451
Cellular component	paranode region of axon	GO:0033270	3	0.021333890333841476	2.0638757704314417	10	65	961	12892	EGJ1500222_transcript_15022,EGJ1500222_transcript_17644,EGJ1500222_transcript_13651,EGJ1500222_transcript_16298,EGJ1500222_transcript_40767,EGJ1500222_transcript_11167,EGJ1500222_transcript_13125,EGJ1500222_transcript_11596,EGJ1500222_transcript_15098,EGJ1500222_transcript_12800,	0.09618536841943386
Cellular component	obsolete invadopodium	GO:0071437	0	0.0235350631491702	2.4078550655033486	7	39	961	12892	EGJ1500222_transcript_20828,EGJ1500222_transcript_13026,EGJ1500222_transcript_21469,EGJ1500222_transcript_19398,EGJ1500222_transcript_22249,EGJ1500222_transcript_17476,EGJ1500222_transcript_7847,	0.1055066183221323
Cellular component	inner mitochondrial membrane protein complex	GO:0098800	4	0.023702159277327883	1.606609881174176	20	167	961	12892	EGJ1500222_transcript_9997,EGJ1500222_transcript_4047,EGJ1500222_transcript_15474,EGJ1500222_transcript_26792,EGJ1500222_transcript_34140,EGJ1500222_transcript_9113,EGJ1500222_transcript_5504,EGJ1500222_transcript_36946,EGJ1500222_transcript_32562,EGJ1500222_transcript_6454,EGJ1500222_transcript_39315,EGJ1500222_transcript_36020,EGJ1500222_transcript_28403,EGJ1500222_transcript_39704,EGJ1500222_t…	0.10565538796503786
Cellular component	cytoplasmic ubiquitin ligase complex	GO:0000153	6	0.024293078858096395	2.2358654179673954	8	48	961	12892	EGJ1500222_transcript_1675,EGJ1500222_transcript_30549,EGJ1500222_transcript_26261,EGJ1500222_transcript_37165,EGJ1500222_transcript_26221,EGJ1500222_transcript_1994,EGJ1500222_transcript_33353,EGJ1500222_transcript_5438,	0.10768111920807896
Cellular component	transmembrane transporter complex	GO:1902495	4	0.02431668771383877	1.4357396663870898	32	299	961	12892	EGJ1500222_transcript_20624,EGJ1500222_transcript_9997,EGJ1500222_transcript_4047,EGJ1500222_transcript_15474,EGJ1500222_transcript_12154,EGJ1500222_transcript_26792,EGJ1500222_transcript_34140,EGJ1500222_transcript_9113,EGJ1500222_transcript_23881,EGJ1500222_transcript_36946,EGJ1500222_transcript_32562,EGJ1500222_transcript_6454,EGJ1500222_transcript_25146,EGJ1500222_transcript_20709,EGJ1500222_…	0.10718361232524462
Cellular component	synaptic membrane	GO:0097060	5	0.024686555533788623	1.3573018302013833	43	425	961	12892	EGJ1500222_transcript_15022,EGJ1500222_transcript_33923,EGJ1500222_transcript_18519,EGJ1500222_transcript_25049,EGJ1500222_transcript_21934,EGJ1500222_transcript_20828,EGJ1500222_transcript_13026,EGJ1500222_transcript_14119,EGJ1500222_transcript_18987,EGJ1500222_transcript_17644,EGJ1500222_transcript_26329,EGJ1500222_transcript_25419,EGJ1500222_transcript_20194,EGJ1500222_transcript_13659,EGJ1500…	0.10820940175644013
Cellular component	plasma membrane bounded cell projection cytoplasm	GO:0032838	5	0.025094747258447514	1.597046727119568	20	168	961	12892	EGJ1500222_transcript_16103,EGJ1500222_transcript_21934,EGJ1500222_transcript_626,EGJ1500222_transcript_28929,EGJ1500222_transcript_22395,EGJ1500222_transcript_13829,EGJ1500222_transcript_28082,EGJ1500222_transcript_17152,EGJ1500222_transcript_19795,EGJ1500222_transcript_39523,EGJ1500222_transcript_28653,EGJ1500222_transcript_30934,EGJ1500222_transcript_29913,EGJ1500222_transcript_27944,EGJ150022…	0.10939091484483475
Cellular component	endoplasmic reticulum-Golgi intermediate compartment membrane	GO:0033116	6	0.02720372464777998	2.1902355114782646	8	49	961	12892	EGJ1500222_transcript_18554,EGJ1500222_transcript_29873,EGJ1500222_transcript_31001,EGJ1500222_transcript_29968,EGJ1500222_transcript_36015,EGJ1500222_transcript_38697,EGJ1500222_transcript_34487,EGJ1500222_transcript_1069,	0.11793263047856266
Cellular component	microtubule associated complex	GO:0005875	3	0.02761966941541305	1.4842340646932495	26	235	961	12892	EGJ1500222_transcript_27012,EGJ1500222_transcript_16103,EGJ1500222_transcript_28541,EGJ1500222_transcript_27215,EGJ1500222_transcript_28313,EGJ1500222_transcript_25245,EGJ1500222_transcript_23279,EGJ1500222_transcript_26793,EGJ1500222_transcript_34113,EGJ1500222_transcript_626,EGJ1500222_transcript_25416,EGJ1500222_transcript_15823,EGJ1500222_transcript_17152,EGJ1500222_transcript_21879,EGJ150022…	0.11908152551235464
Cellular component	plasma membrane signaling receptor complex	GO:0098802	5	0.028384029041780834	1.9728224276182897	10	68	961	12892	EGJ1500222_transcript_20828,EGJ1500222_transcript_13026,EGJ1500222_transcript_21469,EGJ1500222_transcript_19398,EGJ1500222_transcript_25146,EGJ1500222_transcript_22249,EGJ1500222_transcript_32293,EGJ1500222_transcript_2594,EGJ1500222_transcript_17476,EGJ1500222_transcript_7847,	0.12171195061937543
Cellular component	transporter complex	GO:1990351	3	0.02866977202002219	1.4167860074248841	32	303	961	12892	EGJ1500222_transcript_20624,EGJ1500222_transcript_9997,EGJ1500222_transcript_4047,EGJ1500222_transcript_15474,EGJ1500222_transcript_12154,EGJ1500222_transcript_26792,EGJ1500222_transcript_34140,EGJ1500222_transcript_9113,EGJ1500222_transcript_23881,EGJ1500222_transcript_36946,EGJ1500222_transcript_32562,EGJ1500222_transcript_6454,EGJ1500222_transcript_25146,EGJ1500222_transcript_20709,EGJ1500222_…	0.12227270337187841
Cellular component	actin cytoskeleton	GO:0015629	7	0.028710821991869695	1.2717766597612705	62	654	961	12892	EGJ1500222_transcript_27012,EGJ1500222_transcript_16103,EGJ1500222_transcript_31727,EGJ1500222_transcript_28313,EGJ1500222_transcript_25006,EGJ1500222_transcript_14398,EGJ1500222_transcript_23071,EGJ1500222_transcript_20800,EGJ1500222_transcript_28975,EGJ1500222_transcript_24387,EGJ1500222_transcript_3628,EGJ1500222_transcript_23279,EGJ1500222_transcript_37677,EGJ1500222_transcript_26793,EGJ15002…	0.121789454578415
Cellular component	cytoskeleton	GO:0005856	6	0.029903936405323184	1.1350836989402118	182	2151	961	12892	EGJ1500222_transcript_15022,EGJ1500222_transcript_27012,EGJ1500222_transcript_16103,EGJ1500222_transcript_16378,EGJ1500222_transcript_31723,EGJ1500222_transcript_31727,EGJ1500222_transcript_15030,EGJ1500222_transcript_26147,EGJ1500222_transcript_21934,EGJ1500222_transcript_30401,EGJ1500222_transcript_40660,EGJ1500222_transcript_24179,EGJ1500222_transcript_28541,EGJ1500222_transcript_17633,EGJ1500…	0.12617222365668446
Cellular component	striated muscle myosin thick filament	GO:0005863	7	0.030259820608381838	2.2903987208446486	7	41	961	12892	EGJ1500222_transcript_25662,EGJ1500222_transcript_15731,EGJ1500222_transcript_1982,EGJ1500222_transcript_12676,EGJ1500222_transcript_1485,EGJ1500222_transcript_22850,EGJ1500222_transcript_12836,	0.12181121663272076
Cellular component	nucleotide-activated protein kinase complex	GO:0031588	7	0.03299725477607596	2.4391259105098855	6	33	961	12892	EGJ1500222_transcript_33468,EGJ1500222_transcript_24249,EGJ1500222_transcript_11332,EGJ1500222_transcript_19084,EGJ1500222_transcript_19258,EGJ1500222_transcript_23719,	0.13215651785951235
Cellular component	endocytic vesicle membrane	GO:0030666	7	0.03479480725813011	1.5419761503223413	20	174	961	12892	EGJ1500222_transcript_21934,EGJ1500222_transcript_16977,EGJ1500222_transcript_13829,EGJ1500222_transcript_31490,EGJ1500222_transcript_13164,EGJ1500222_transcript_38202,EGJ1500222_transcript_28653,EGJ1500222_transcript_30934,EGJ1500222_transcript_16627,EGJ1500222_transcript_25365,EGJ1500222_transcript_13371,EGJ1500222_transcript_26666,EGJ1500222_transcript_8131,EGJ1500222_transcript_15502,EGJ15002…	0.13865203498315484
Cellular component	supramolecular complex	GO:0099080	3	0.03710722495523178	1.1515186701978002	140	1631	961	12892	EGJ1500222_transcript_15261,EGJ1500222_transcript_15022,EGJ1500222_transcript_27015,EGJ1500222_transcript_404,EGJ1500222_transcript_27012,EGJ1500222_transcript_16103,EGJ1500222_transcript_18554,EGJ1500222_transcript_85,EGJ1500222_transcript_13043,EGJ1500222_transcript_18732,EGJ1500222_transcript_14125,EGJ1500222_transcript_17633,EGJ1500222_transcript_13039,EGJ1500222_transcript_13273,EGJ1500222_t…	0.14712362055114508
Cellular component	NuRD complex	GO:0016581	7	0.037363335380748874	2.0638757704314417	8	52	961	12892	EGJ1500222_transcript_16502,EGJ1500222_transcript_32376,EGJ1500222_transcript_28213,EGJ1500222_transcript_13349,EGJ1500222_transcript_14462,EGJ1500222_transcript_23125,EGJ1500222_transcript_14845,EGJ1500222_transcript_14616,	0.14739835807705431
Cellular component	CHD-type complex	GO:0090545	6	0.037363335380748874	2.0638757704314417	8	52	961	12892	EGJ1500222_transcript_16502,EGJ1500222_transcript_32376,EGJ1500222_transcript_28213,EGJ1500222_transcript_13349,EGJ1500222_transcript_14462,EGJ1500222_transcript_23125,EGJ1500222_transcript_14845,EGJ1500222_transcript_14616,	0.14739835807705431
Cellular component	perichromatin fibrils	GO:0005726	3	0.03763299047386093	2.3673869131419476	6	34	961	12892	EGJ1500222_transcript_16378,EGJ1500222_transcript_31723,EGJ1500222_transcript_34129,EGJ1500222_transcript_8323,EGJ1500222_transcript_25786,EGJ1500222_transcript_21503,	0.14699222516770433
Cellular component	I band	GO:0031674	3	0.03774695204515288	1.3697193551511968	34	333	961	12892	EGJ1500222_transcript_15022,EGJ1500222_transcript_25006,EGJ1500222_transcript_14398,EGJ1500222_transcript_17644,EGJ1500222_transcript_28975,EGJ1500222_transcript_3628,EGJ1500222_transcript_28931,EGJ1500222_transcript_21074,EGJ1500222_transcript_15811,EGJ1500222_transcript_12571,EGJ1500222_transcript_13651,EGJ1500222_transcript_18051,EGJ1500222_transcript_14920,EGJ1500222_transcript_13614,EGJ15002…	0.14671105991933805
Cellular component	endoplasmic reticulum lumen	GO:0005788	6	0.038130769405067655	1.451860661017789	25	231	961	12892	EGJ1500222_transcript_404,EGJ1500222_transcript_85,EGJ1500222_transcript_13039,EGJ1500222_transcript_13273,EGJ1500222_transcript_4938,EGJ1500222_transcript_15601,EGJ1500222_transcript_2249,EGJ1500222_transcript_16907,EGJ1500222_transcript_12782,EGJ1500222_transcript_7913,EGJ1500222_transcript_13617,EGJ1500222_transcript_30572,EGJ1500222_transcript_4463,EGJ1500222_transcript_178,EGJ1500222_transcr…	0.14747635814018814
Cellular component	obsolete polysome	GO:0005844	0	0.038591606679681534	1.4763130510980886	23	209	961	12892	EGJ1500222_transcript_29427,EGJ1500222_transcript_12151,EGJ1500222_transcript_26550,EGJ1500222_transcript_26995,EGJ1500222_transcript_21483,EGJ1500222_transcript_35660,EGJ1500222_transcript_35657,EGJ1500222_transcript_34741,EGJ1500222_transcript_31453,EGJ1500222_transcript_19773,EGJ1500222_transcript_37177,EGJ1500222_transcript_32704,EGJ1500222_transcript_25152,EGJ1500222_transcript_12088,EGJ1500…	0.14853062278179868
Cellular component	plasma membrane region	GO:0098590	4	0.03986088959011391	1.1557157230050152	130	1509	961	12892	EGJ1500222_transcript_15022,EGJ1500222_transcript_33923,EGJ1500222_transcript_20624,EGJ1500222_transcript_18519,EGJ1500222_transcript_25049,EGJ1500222_transcript_31727,EGJ1500222_transcript_21934,EGJ1500222_transcript_17688,EGJ1500222_transcript_20828,EGJ1500222_transcript_13026,EGJ1500222_transcript_26373,EGJ1500222_transcript_14119,EGJ1500222_transcript_14398,EGJ1500222_transcript_18987,EGJ1500…	0.15267107711941688
Cellular component	clathrin-coated endocytic vesicle	GO:0045334	10	0.04009371305372733	1.7498077184092655	12	92	961	12892	EGJ1500222_transcript_16977,EGJ1500222_transcript_31490,EGJ1500222_transcript_13164,EGJ1500222_transcript_16627,EGJ1500222_transcript_25365,EGJ1500222_transcript_13371,EGJ1500222_transcript_26666,EGJ1500222_transcript_8131,EGJ1500222_transcript_15502,EGJ1500222_transcript_20028,EGJ1500222_transcript_5480,EGJ1500222_transcript_17058,	0.15282096424826505
Cellular component	small ribosomal subunit	GO:0015935	5	0.04009371305372733	1.7498077184092655	12	92	961	12892	EGJ1500222_transcript_26390,EGJ1500222_transcript_25278,EGJ1500222_transcript_26796,EGJ1500222_transcript_23265,EGJ1500222_transcript_1648,EGJ1500222_transcript_27858,EGJ1500222_transcript_23206,EGJ1500222_transcript_24061,EGJ1500222_transcript_27532,EGJ1500222_transcript_23554,EGJ1500222_transcript_24848,EGJ1500222_transcript_23949,	0.15282096424826505
Cellular component	obsolete growth cone part	GO:0090723	0	0.04289847635179023	1.9164560725434814	9	63	961	12892	EGJ1500222_transcript_27012,EGJ1500222_transcript_28313,EGJ1500222_transcript_23279,EGJ1500222_transcript_26793,EGJ1500222_transcript_25416,EGJ1500222_transcript_17379,EGJ1500222_transcript_28494,EGJ1500222_transcript_26494,EGJ1500222_transcript_31304,	0.1619468796247009
Cellular component	endoplasmic reticulum-Golgi intermediate compartment	GO:0005793	6	0.044069139687129444	1.562042963237495	17	146	961	12892	EGJ1500222_transcript_18554,EGJ1500222_transcript_29873,EGJ1500222_transcript_28996,EGJ1500222_transcript_29600,EGJ1500222_transcript_34161,EGJ1500222_transcript_2249,EGJ1500222_transcript_22334,EGJ1500222_transcript_3567,EGJ1500222_transcript_31001,EGJ1500222_transcript_19356,EGJ1500222_transcript_30742,EGJ1500222_transcript_29968,EGJ1500222_transcript_36015,EGJ1500222_transcript_38697,EGJ150022…	0.164789342242394
Cellular component	extrinsic component of plasma membrane	GO:0019897	4	0.04582304419410832	1.4373420544076112	24	224	961	12892	EGJ1500222_transcript_877,EGJ1500222_transcript_32607,EGJ1500222_transcript_15419,EGJ1500222_transcript_13251,EGJ1500222_transcript_24373,EGJ1500222_transcript_8057,EGJ1500222_transcript_24108,EGJ1500222_transcript_27613,EGJ1500222_transcript_33463,EGJ1500222_transcript_10384,EGJ1500222_transcript_29175,EGJ1500222_transcript_21843,EGJ1500222_transcript_24084,EGJ1500222_transcript_38471,EGJ1500222…	0.17053953711863898
Cellular component	endoplasmic reticulum exit site	GO:0070971	3	0.04659266255710315	2.4842949088526614	5	27	961	12892	EGJ1500222_transcript_34161,EGJ1500222_transcript_3567,EGJ1500222_transcript_16498,EGJ1500222_transcript_20922,EGJ1500222_transcript_33139,	0.17258972186645252
Cellular component	late endosome membrane	GO:0031902	8	0.04958439653110858	1.6190749578384587	14	116	961	12892	EGJ1500222_transcript_19807,EGJ1500222_transcript_14136,EGJ1500222_transcript_19825,EGJ1500222_transcript_22133,EGJ1500222_transcript_21285,EGJ1500222_transcript_624,EGJ1500222_transcript_627,EGJ1500222_transcript_12528,EGJ1500222_transcript_540,EGJ1500222_transcript_5281,EGJ1500222_transcript_14234,EGJ1500222_transcript_15366,EGJ1500222_transcript_12646,EGJ1500222_transcript_6303,	0.17543537606746487
Biological process	protein processing	GO:0016485	7	0	2.911809914931065	76	350	974	13061	EGJ1500222_transcript_16593,EGJ1500222_transcript_25049,EGJ1500222_transcript_16118,EGJ1500222_transcript_30857,EGJ1500222_transcript_24182,EGJ1500222_transcript_18718,EGJ1500222_transcript_698,EGJ1500222_transcript_28975,EGJ1500222_transcript_26329,EGJ1500222_transcript_12134,EGJ1500222_transcript_37438,EGJ1500222_transcript_600,EGJ1500222_transcript_25672,EGJ1500222_transcript_13665,EGJ1500222_…	0
Biological process	regulation of leukocyte apoptotic process	GO:2000106	7	0	5.822611585431752	33	76	974	13061	EGJ1500222_transcript_18998,EGJ1500222_transcript_31727,EGJ1500222_transcript_16123,EGJ1500222_transcript_29629,EGJ1500222_transcript_23094,EGJ1500222_transcript_20800,EGJ1500222_transcript_16501,EGJ1500222_transcript_8073,EGJ1500222_transcript_27854,EGJ1500222_transcript_25680,EGJ1500222_transcript_28915,EGJ1500222_transcript_11265,EGJ1500222_transcript_18282,EGJ1500222_transcript_19334,EGJ15002…	0
Biological process	positive regulation of reactive oxygen species metabolic process	GO:2000379	7	0	4.7253055637039205	37	105	974	13061	EGJ1500222_transcript_16593,EGJ1500222_transcript_33923,EGJ1500222_transcript_16118,EGJ1500222_transcript_18718,EGJ1500222_transcript_14119,EGJ1500222_transcript_39848,EGJ1500222_transcript_35008,EGJ1500222_transcript_13665,EGJ1500222_transcript_22395,EGJ1500222_transcript_14962,EGJ1500222_transcript_20194,EGJ1500222_transcript_13659,EGJ1500222_transcript_13408,EGJ1500222_transcript_22327,EGJ1500…	0
Biological process	response to molecule of bacterial origin	GO:0002237	5	0	3.2891596606098177	65	265	974	13061	EGJ1500222_transcript_16593,EGJ1500222_transcript_18998,EGJ1500222_transcript_31727,EGJ1500222_transcript_16123,EGJ1500222_transcript_16118,EGJ1500222_transcript_29629,EGJ1500222_transcript_23094,EGJ1500222_transcript_18718,EGJ1500222_transcript_20800,EGJ1500222_transcript_16501,EGJ1500222_transcript_16977,EGJ1500222_transcript_2500,EGJ1500222_transcript_13665,EGJ1500222_transcript_28915,EGJ15002…	0
Biological process	immature B cell differentiation	GO:0002327	9	0	7.796308676758511	25	43	974	13061	EGJ1500222_transcript_18998,EGJ1500222_transcript_16123,EGJ1500222_transcript_29629,EGJ1500222_transcript_23094,EGJ1500222_transcript_16501,EGJ1500222_transcript_8073,EGJ1500222_transcript_25680,EGJ1500222_transcript_28915,EGJ1500222_transcript_11265,EGJ1500222_transcript_18282,EGJ1500222_transcript_19334,EGJ1500222_transcript_15187,EGJ1500222_transcript_4214,EGJ1500222_transcript_16484,EGJ150022…	0
Biological process	peptide secretion	GO:0002790	8	0	2.1617982701760936	133	825	974	13061	EGJ1500222_transcript_15261,EGJ1500222_transcript_404,EGJ1500222_transcript_27012,EGJ1500222_transcript_33923,EGJ1500222_transcript_18998,EGJ1500222_transcript_26379,EGJ1500222_transcript_85,EGJ1500222_transcript_15030,EGJ1500222_transcript_16123,EGJ1500222_transcript_26147,EGJ1500222_transcript_21934,EGJ1500222_transcript_37279,EGJ1500222_transcript_32828,EGJ1500222_transcript_29629,EGJ1500222_t…	0
Biological process	establishment of protein localization to extracellular region	GO:0035592	7	0	2.144889219837885	131	819	974	13061	EGJ1500222_transcript_15261,EGJ1500222_transcript_404,EGJ1500222_transcript_27012,EGJ1500222_transcript_33923,EGJ1500222_transcript_18998,EGJ1500222_transcript_26379,EGJ1500222_transcript_85,EGJ1500222_transcript_15030,EGJ1500222_transcript_16123,EGJ1500222_transcript_26147,EGJ1500222_transcript_21934,EGJ1500222_transcript_37279,EGJ1500222_transcript_32828,EGJ1500222_transcript_29629,EGJ1500222_t…	0
Biological process	protein homotrimerization	GO:0070207	9	0	10.727720739219711	40	50	974	13061	EGJ1500222_transcript_16593,EGJ1500222_transcript_16118,EGJ1500222_transcript_18718,EGJ1500222_transcript_26550,EGJ1500222_transcript_13665,EGJ1500222_transcript_14962,EGJ1500222_transcript_13868,EGJ1500222_transcript_24756,EGJ1500222_transcript_22327,EGJ1500222_transcript_34751,EGJ1500222_transcript_19391,EGJ1500222_transcript_7773,EGJ1500222_transcript_31453,EGJ1500222_transcript_7976,EGJ150022…	0
Biological process	protein trimerization	GO:0070206	8	0	8.514064078745804	40	63	974	13061	EGJ1500222_transcript_16593,EGJ1500222_transcript_16118,EGJ1500222_transcript_18718,EGJ1500222_transcript_26550,EGJ1500222_transcript_13665,EGJ1500222_transcript_14962,EGJ1500222_transcript_13868,EGJ1500222_transcript_24756,EGJ1500222_transcript_22327,EGJ1500222_transcript_34751,EGJ1500222_transcript_19391,EGJ1500222_transcript_7773,EGJ1500222_transcript_31453,EGJ1500222_transcript_7976,EGJ150022…	0
Biological process	protein heterotrimerization	GO:0070208	9	0	8.939767282683095	24	36	974	13061	EGJ1500222_transcript_16593,EGJ1500222_transcript_16118,EGJ1500222_transcript_18718,EGJ1500222_transcript_13665,EGJ1500222_transcript_14962,EGJ1500222_transcript_24756,EGJ1500222_transcript_22327,EGJ1500222_transcript_34751,EGJ1500222_transcript_19391,EGJ1500222_transcript_7773,EGJ1500222_transcript_7718,EGJ1500222_transcript_7715,EGJ1500222_transcript_15391,EGJ1500222_transcript_14271,EGJ1500222…	0
Biological process	protein localization to extracellular region	GO:0071692	6	0	2.144889219837885	131	819	974	13061	EGJ1500222_transcript_15261,EGJ1500222_transcript_404,EGJ1500222_transcript_27012,EGJ1500222_transcript_33923,EGJ1500222_transcript_18998,EGJ1500222_transcript_26379,EGJ1500222_transcript_85,EGJ1500222_transcript_15030,EGJ1500222_transcript_16123,EGJ1500222_transcript_26147,EGJ1500222_transcript_21934,EGJ1500222_transcript_37279,EGJ1500222_transcript_32828,EGJ1500222_transcript_29629,EGJ1500222_t…	0
Biological process	protein phosphorylation	GO:0006468	7	0	1.6665914150317434	260	2092	974	13061	EGJ1500222_transcript_15261,EGJ1500222_transcript_16593,EGJ1500222_transcript_15024,EGJ1500222_transcript_27012,EGJ1500222_transcript_33923,EGJ1500222_transcript_16580,EGJ1500222_transcript_29201,EGJ1500222_transcript_877,EGJ1500222_transcript_38357,EGJ1500222_transcript_19638,EGJ1500222_transcript_31727,EGJ1500222_transcript_15030,EGJ1500222_transcript_26147,EGJ1500222_transcript_21934,EGJ150022…	0
Biological process	signaling	GO:0023052	4	0	1.2872893106757324	554	5771	974	13061	EGJ1500222_transcript_15261,EGJ1500222_transcript_16593,EGJ1500222_transcript_15022,EGJ1500222_transcript_15024,EGJ1500222_transcript_27499,EGJ1500222_transcript_404,EGJ1500222_transcript_27012,EGJ1500222_transcript_33923,EGJ1500222_transcript_16580,EGJ1500222_transcript_16103,EGJ1500222_transcript_19610,EGJ1500222_transcript_20624,EGJ1500222_transcript_29201,EGJ1500222_transcript_877,EGJ1500222_…	0
Biological process	enzyme-linked receptor protein signaling pathway	GO:0007167	7	0	1.7740394218553999	204	1542	974	13061	EGJ1500222_transcript_15261,EGJ1500222_transcript_16593,EGJ1500222_transcript_15024,EGJ1500222_transcript_404,EGJ1500222_transcript_27012,EGJ1500222_transcript_33923,EGJ1500222_transcript_29201,EGJ1500222_transcript_877,EGJ1500222_transcript_16378,EGJ1500222_transcript_31723,EGJ1500222_transcript_85,EGJ1500222_transcript_31727,EGJ1500222_transcript_16118,EGJ1500222_transcript_7121,EGJ1500222_tran…	0
Biological process	central nervous system development	GO:0007417	5	0	1.6961138045233068	213	1684	974	13061	EGJ1500222_transcript_16593,EGJ1500222_transcript_404,EGJ1500222_transcript_27012,EGJ1500222_transcript_33923,EGJ1500222_transcript_16103,EGJ1500222_transcript_18998,EGJ1500222_transcript_18519,EGJ1500222_transcript_16378,EGJ1500222_transcript_31723,EGJ1500222_transcript_85,EGJ1500222_transcript_15030,EGJ1500222_transcript_16123,EGJ1500222_transcript_26147,EGJ1500222_transcript_16118,EGJ1500222_t…	0
Biological process	brain development	GO:0007420	5	0	1.9519734476214792	192	1319	974	13061	EGJ1500222_transcript_16593,EGJ1500222_transcript_404,EGJ1500222_transcript_27012,EGJ1500222_transcript_33923,EGJ1500222_transcript_18998,EGJ1500222_transcript_18519,EGJ1500222_transcript_16378,EGJ1500222_transcript_31723,EGJ1500222_transcript_85,EGJ1500222_transcript_15030,EGJ1500222_transcript_16123,EGJ1500222_transcript_26147,EGJ1500222_transcript_16118,EGJ1500222_transcript_7121,EGJ1500222_tr…	0
Biological process	muscle organ development	GO:0007517	5	0	2.271123942300562	136	803	974	13061	EGJ1500222_transcript_15261,EGJ1500222_transcript_29427,EGJ1500222_transcript_404,EGJ1500222_transcript_33923,EGJ1500222_transcript_18998,EGJ1500222_transcript_85,EGJ1500222_transcript_16123,EGJ1500222_transcript_29629,EGJ1500222_transcript_13039,EGJ1500222_transcript_23094,EGJ1500222_transcript_13273,EGJ1500222_transcript_20828,EGJ1500222_transcript_13026,EGJ1500222_transcript_14119,EGJ1500222_t…	0
Biological process	skeletal muscle tissue development	GO:0007519	7	0	3.424507628447153	95	372	974	13061	EGJ1500222_transcript_29427,EGJ1500222_transcript_404,EGJ1500222_transcript_33923,EGJ1500222_transcript_18998,EGJ1500222_transcript_85,EGJ1500222_transcript_16123,EGJ1500222_transcript_29629,EGJ1500222_transcript_13039,EGJ1500222_transcript_23094,EGJ1500222_transcript_13273,EGJ1500222_transcript_20828,EGJ1500222_transcript_13026,EGJ1500222_transcript_14119,EGJ1500222_transcript_12151,EGJ1500222_t…	0
Biological process	positive regulation of phosphorylation	GO:0042327	9	0	1.8875415376649538	163	1158	974	13061	EGJ1500222_transcript_15261,EGJ1500222_transcript_16593,EGJ1500222_transcript_15024,EGJ1500222_transcript_33923,EGJ1500222_transcript_16580,EGJ1500222_transcript_38357,EGJ1500222_transcript_31727,EGJ1500222_transcript_15030,EGJ1500222_transcript_26147,EGJ1500222_transcript_21934,EGJ1500222_transcript_16118,EGJ1500222_transcript_9997,EGJ1500222_transcript_6487,EGJ1500222_transcript_30857,EGJ150022…	0
Biological process	response to external stimulus	GO:0009605	3	0	1.5193022357945372	420	3707	974	13061	EGJ1500222_transcript_15261,EGJ1500222_transcript_16593,EGJ1500222_transcript_15022,EGJ1500222_transcript_15024,EGJ1500222_transcript_29427,EGJ1500222_transcript_27499,EGJ1500222_transcript_404,EGJ1500222_transcript_27012,EGJ1500222_transcript_33923,EGJ1500222_transcript_16103,EGJ1500222_transcript_19610,EGJ1500222_transcript_20624,EGJ1500222_transcript_877,EGJ1500222_transcript_18998,EGJ1500222_…	0
Biological process	response to bacterium	GO:0009617	6	0	2.365286933967362	124	703	974	13061	EGJ1500222_transcript_16593,EGJ1500222_transcript_15024,EGJ1500222_transcript_18998,EGJ1500222_transcript_19638,EGJ1500222_transcript_31727,EGJ1500222_transcript_15030,EGJ1500222_transcript_16123,EGJ1500222_transcript_26147,EGJ1500222_transcript_16118,EGJ1500222_transcript_30407,EGJ1500222_transcript_29629,EGJ1500222_transcript_23094,EGJ1500222_transcript_18718,EGJ1500222_transcript_14146,EGJ1500…	0
Biological process	response to endogenous stimulus	GO:0009719	3	0	1.555873351293507	299	2577	974	13061	EGJ1500222_transcript_15261,EGJ1500222_transcript_16593,EGJ1500222_transcript_29427,EGJ1500222_transcript_404,EGJ1500222_transcript_27012,EGJ1500222_transcript_33923,EGJ1500222_transcript_29201,EGJ1500222_transcript_18998,EGJ1500222_transcript_25049,EGJ1500222_transcript_16378,EGJ1500222_transcript_31723,EGJ1500222_transcript_85,EGJ1500222_transcript_31727,EGJ1500222_transcript_16123,EGJ1500222_t…	0
Biological process	head development	GO:0060322	4	0	1.989180690574873	201	1355	974	13061	EGJ1500222_transcript_16593,EGJ1500222_transcript_404,EGJ1500222_transcript_27012,EGJ1500222_transcript_33923,EGJ1500222_transcript_18998,EGJ1500222_transcript_18519,EGJ1500222_transcript_32607,EGJ1500222_transcript_16378,EGJ1500222_transcript_31723,EGJ1500222_transcript_85,EGJ1500222_transcript_15030,EGJ1500222_transcript_16123,EGJ1500222_transcript_26147,EGJ1500222_transcript_16118,EGJ1500222_t…	0
Biological process	skeletal muscle organ development	GO:0060538	6	0	3.1790120725058415	110	464	974	13061	EGJ1500222_transcript_29427,EGJ1500222_transcript_404,EGJ1500222_transcript_33923,EGJ1500222_transcript_18998,EGJ1500222_transcript_85,EGJ1500222_transcript_16123,EGJ1500222_transcript_29629,EGJ1500222_transcript_13039,EGJ1500222_transcript_23094,EGJ1500222_transcript_13273,EGJ1500222_transcript_20828,EGJ1500222_transcript_13026,EGJ1500222_transcript_14119,EGJ1500222_transcript_28975,EGJ1500222_t…	0
Biological process	muscle structure development	GO:0061061	4	0	1.9348931697149734	230	1594	974	13061	EGJ1500222_transcript_15261,EGJ1500222_transcript_15022,EGJ1500222_transcript_29427,EGJ1500222_transcript_27015,EGJ1500222_transcript_404,EGJ1500222_transcript_33923,EGJ1500222_transcript_18998,EGJ1500222_transcript_16378,EGJ1500222_transcript_31723,EGJ1500222_transcript_85,EGJ1500222_transcript_16123,EGJ1500222_transcript_18300,EGJ1500222_transcript_21934,EGJ1500222_transcript_17688,EGJ1500222_t…	0
Biological process	obsolete positive regulation of histone H3-K27 methylation	GO:0061087	0	0	13.40965092402464	21	21	974	13061	EGJ1500222_transcript_16593,EGJ1500222_transcript_16118,EGJ1500222_transcript_18718,EGJ1500222_transcript_13665,EGJ1500222_transcript_14962,EGJ1500222_transcript_22327,EGJ1500222_transcript_34751,EGJ1500222_transcript_7773,EGJ1500222_transcript_7718,EGJ1500222_transcript_7715,EGJ1500222_transcript_15391,EGJ1500222_transcript_14271,EGJ1500222_transcript_15124,EGJ1500222_transcript_15356,EGJ1500222…	0
Biological process	axon development	GO:0061564	8	0	1.8084056634446235	224	1661	974	13061	EGJ1500222_transcript_15261,EGJ1500222_transcript_15022,EGJ1500222_transcript_404,EGJ1500222_transcript_27012,EGJ1500222_transcript_33923,EGJ1500222_transcript_16580,EGJ1500222_transcript_16103,EGJ1500222_transcript_19610,EGJ1500222_transcript_20624,EGJ1500222_transcript_18998,EGJ1500222_transcript_19606,EGJ1500222_transcript_16378,EGJ1500222_transcript_31723,EGJ1500222_transcript_85,EGJ1500222_t…	0
Biological process	forebrain development	GO:0030900	4	0	2.530122815853706	120	636	974	13061	EGJ1500222_transcript_16593,EGJ1500222_transcript_27012,EGJ1500222_transcript_33923,EGJ1500222_transcript_18998,EGJ1500222_transcript_16378,EGJ1500222_transcript_31723,EGJ1500222_transcript_15030,EGJ1500222_transcript_16123,EGJ1500222_transcript_26147,EGJ1500222_transcript_16118,EGJ1500222_transcript_7121,EGJ1500222_transcript_29629,EGJ1500222_transcript_23094,EGJ1500222_transcript_28313,EGJ15002…	0
Biological process	striated muscle tissue development	GO:0014706	6	0	2.390578437709128	128	718	974	13061	EGJ1500222_transcript_29427,EGJ1500222_transcript_404,EGJ1500222_transcript_33923,EGJ1500222_transcript_18998,EGJ1500222_transcript_85,EGJ1500222_transcript_16123,EGJ1500222_transcript_21934,EGJ1500222_transcript_13043,EGJ1500222_transcript_29629,EGJ1500222_transcript_13039,EGJ1500222_transcript_23094,EGJ1500222_transcript_13273,EGJ1500222_transcript_20828,EGJ1500222_transcript_13026,EGJ1500222_t…	0
Biological process	negative regulation of cellular response to hypoxia	GO:1900038	8	0	8.698151950718685	24	37	974	13061	EGJ1500222_transcript_16593,EGJ1500222_transcript_16118,EGJ1500222_transcript_18718,EGJ1500222_transcript_13665,EGJ1500222_transcript_28929,EGJ1500222_transcript_14962,EGJ1500222_transcript_22327,EGJ1500222_transcript_34751,EGJ1500222_transcript_7773,EGJ1500222_transcript_7718,EGJ1500222_transcript_7715,EGJ1500222_transcript_15391,EGJ1500222_transcript_14271,EGJ1500222_transcript_15124,EGJ1500222…	0
Biological process	system development	GO:0048731	4	0	1.2542152072353523	600	6415	974	13061	EGJ1500222_transcript_15261,EGJ1500222_transcript_16593,EGJ1500222_transcript_15022,EGJ1500222_transcript_15024,EGJ1500222_transcript_29427,EGJ1500222_transcript_404,EGJ1500222_transcript_27012,EGJ1500222_transcript_33923,EGJ1500222_transcript_16580,EGJ1500222_transcript_16103,EGJ1500222_transcript_19610,EGJ1500222_transcript_20624,EGJ1500222_transcript_13070,EGJ1500222_transcript_29683,EGJ150022…	0
Biological process	anatomical structure development	GO:0048856	3	0	1.184834251551521	727	8228	974	13061	EGJ1500222_transcript_15261,EGJ1500222_transcript_16593,EGJ1500222_transcript_15022,EGJ1500222_transcript_15024,EGJ1500222_transcript_29427,EGJ1500222_transcript_27015,EGJ1500222_transcript_404,EGJ1500222_transcript_27012,EGJ1500222_transcript_33923,EGJ1500222_transcript_16580,EGJ1500222_transcript_16103,EGJ1500222_transcript_19610,EGJ1500222_transcript_20624,EGJ1500222_transcript_13070,EGJ150022…	0
Biological process	regulation of defense response to bacterium	GO:1900424	7	0	4.817059069795259	37	103	974	13061	EGJ1500222_transcript_15024,EGJ1500222_transcript_18998,EGJ1500222_transcript_19638,EGJ1500222_transcript_15030,EGJ1500222_transcript_16123,EGJ1500222_transcript_26147,EGJ1500222_transcript_30407,EGJ1500222_transcript_29629,EGJ1500222_transcript_23094,EGJ1500222_transcript_16501,EGJ1500222_transcript_28915,EGJ1500222_transcript_25894,EGJ1500222_transcript_11265,EGJ1500222_transcript_23240,EGJ1500…	0
Biological process	regulation of lymphocyte apoptotic process	GO:0070228	8	1.1102230246251565E-16	6.055971385043386	28	62	974	13061	EGJ1500222_transcript_18998,EGJ1500222_transcript_16123,EGJ1500222_transcript_29629,EGJ1500222_transcript_23094,EGJ1500222_transcript_16501,EGJ1500222_transcript_8073,EGJ1500222_transcript_27854,EGJ1500222_transcript_25680,EGJ1500222_transcript_28915,EGJ1500222_transcript_11265,EGJ1500222_transcript_18282,EGJ1500222_transcript_19334,EGJ1500222_transcript_15187,EGJ1500222_transcript_4214,EGJ150022…	2.1038726316646716E-14
Biological process	negative regulation of protein targeting to membrane	GO:0090315	10	1.1102230246251565E-16	11.733444558521562	21	24	974	13061	EGJ1500222_transcript_16593,EGJ1500222_transcript_16118,EGJ1500222_transcript_18718,EGJ1500222_transcript_13665,EGJ1500222_transcript_14962,EGJ1500222_transcript_22327,EGJ1500222_transcript_34751,EGJ1500222_transcript_7773,EGJ1500222_transcript_7718,EGJ1500222_transcript_7715,EGJ1500222_transcript_15391,EGJ1500222_transcript_14271,EGJ1500222_transcript_15124,EGJ1500222_transcript_15356,EGJ1500222…	2.1038726316646716E-14
Biological process	signal transduction	GO:0007165	5	2.220446049250313E-16	1.3424935480548985	527	5264	974	13061	EGJ1500222_transcript_15261,EGJ1500222_transcript_16593,EGJ1500222_transcript_15022,EGJ1500222_transcript_15024,EGJ1500222_transcript_27499,EGJ1500222_transcript_404,EGJ1500222_transcript_27012,EGJ1500222_transcript_33923,EGJ1500222_transcript_16580,EGJ1500222_transcript_16103,EGJ1500222_transcript_19610,EGJ1500222_transcript_20624,EGJ1500222_transcript_29201,EGJ1500222_transcript_877,EGJ1500222_…	3.9739816375888244E-14
Biological process	tissue development	GO:0009888	4	2.220446049250313E-16	1.429344402804905	393	3687	974	13061	EGJ1500222_transcript_16593,EGJ1500222_transcript_29427,EGJ1500222_transcript_404,EGJ1500222_transcript_27012,EGJ1500222_transcript_33923,EGJ1500222_transcript_16103,EGJ1500222_transcript_13070,EGJ1500222_transcript_15247,EGJ1500222_transcript_18998,EGJ1500222_transcript_32607,EGJ1500222_transcript_16378,EGJ1500222_transcript_31723,EGJ1500222_transcript_85,EGJ1500222_transcript_31727,EGJ1500222_t…	3.9739816375888244E-14
Biological process	muscle tissue development	GO:0060537	5	2.220446049250313E-16	2.3631761874305717	129	732	974	13061	EGJ1500222_transcript_29427,EGJ1500222_transcript_404,EGJ1500222_transcript_33923,EGJ1500222_transcript_18998,EGJ1500222_transcript_85,EGJ1500222_transcript_16123,EGJ1500222_transcript_21934,EGJ1500222_transcript_13043,EGJ1500222_transcript_29629,EGJ1500222_transcript_13039,EGJ1500222_transcript_23094,EGJ1500222_transcript_13273,EGJ1500222_transcript_20828,EGJ1500222_transcript_13026,EGJ1500222_t…	3.9739816375888244E-14
Biological process	protein secretion	GO:0009306	8	3.3306690738754696E-16	2.160718660574696	131	813	974	13061	EGJ1500222_transcript_15261,EGJ1500222_transcript_404,EGJ1500222_transcript_27012,EGJ1500222_transcript_33923,EGJ1500222_transcript_18998,EGJ1500222_transcript_26379,EGJ1500222_transcript_85,EGJ1500222_transcript_15030,EGJ1500222_transcript_16123,EGJ1500222_transcript_26147,EGJ1500222_transcript_21934,EGJ1500222_transcript_37279,EGJ1500222_transcript_32828,EGJ1500222_transcript_29629,EGJ1500222_t…	5.502436113584526E-14
Biological process	cell surface receptor protein tyrosine kinase signaling pathway	GO:0007169	8	4.440892098500626E-16	1.8870221177167479	160	1137	974	13061	EGJ1500222_transcript_15261,EGJ1500222_transcript_16593,EGJ1500222_transcript_15024,EGJ1500222_transcript_404,EGJ1500222_transcript_33923,EGJ1500222_transcript_29201,EGJ1500222_transcript_877,EGJ1500222_transcript_16378,EGJ1500222_transcript_31723,EGJ1500222_transcript_85,EGJ1500222_transcript_31727,EGJ1500222_transcript_16118,EGJ1500222_transcript_7121,EGJ1500222_transcript_13039,EGJ1500222_tran…	7.153166947659883E-14
Biological process	regulation of cellular response to stress	GO:0080135	6	5.551115123125783E-16	1.858650595761919	163	1176	974	13061	EGJ1500222_transcript_15261,EGJ1500222_transcript_16593,EGJ1500222_transcript_404,EGJ1500222_transcript_27012,EGJ1500222_transcript_33923,EGJ1500222_transcript_18998,EGJ1500222_transcript_38357,EGJ1500222_transcript_85,EGJ1500222_transcript_31727,EGJ1500222_transcript_15030,EGJ1500222_transcript_16123,EGJ1500222_transcript_26147,EGJ1500222_transcript_16118,EGJ1500222_transcript_24179,EGJ1500222_t…	8.723374326414492E-14
Biological process	regulation of protein localization to membrane	GO:1905475	7	6.661338147750939E-16	2.8557589930793217	69	324	974	13061	EGJ1500222_transcript_16593,EGJ1500222_transcript_15022,EGJ1500222_transcript_33923,EGJ1500222_transcript_21934,EGJ1500222_transcript_16118,EGJ1500222_transcript_20828,EGJ1500222_transcript_13026,EGJ1500222_transcript_18718,EGJ1500222_transcript_14119,EGJ1500222_transcript_14398,EGJ1500222_transcript_29618,EGJ1500222_transcript_17644,EGJ1500222_transcript_2500,EGJ1500222_transcript_21074,EGJ15002…	1.0218809925228405E-13
Biological process	positive regulation of protein phosphorylation	GO:0001934	10	7.771561172376096E-16	1.9103480502310775	154	1081	974	13061	EGJ1500222_transcript_15261,EGJ1500222_transcript_16593,EGJ1500222_transcript_15024,EGJ1500222_transcript_33923,EGJ1500222_transcript_16580,EGJ1500222_transcript_38357,EGJ1500222_transcript_31727,EGJ1500222_transcript_15030,EGJ1500222_transcript_26147,EGJ1500222_transcript_21934,EGJ1500222_transcript_16118,EGJ1500222_transcript_9997,EGJ1500222_transcript_6487,EGJ1500222_transcript_30857,EGJ150022…	1.164469037991144E-13
Biological process	cellular response to stimulus	GO:0051716	3	7.771561172376096E-16	1.2221406332947606	649	7121	974	13061	EGJ1500222_transcript_15261,EGJ1500222_transcript_16593,EGJ1500222_transcript_15022,EGJ1500222_transcript_15024,EGJ1500222_transcript_29427,EGJ1500222_transcript_27499,EGJ1500222_transcript_404,EGJ1500222_transcript_27012,EGJ1500222_transcript_33923,EGJ1500222_transcript_16580,EGJ1500222_transcript_16103,EGJ1500222_transcript_17675,EGJ1500222_transcript_19610,EGJ1500222_transcript_20624,EGJ150022…	1.164469037991144E-13
Biological process	cell communication	GO:0007154	3	8.881784197001252E-16	1.27382486486791	554	5832	974	13061	EGJ1500222_transcript_15261,EGJ1500222_transcript_16593,EGJ1500222_transcript_15022,EGJ1500222_transcript_15024,EGJ1500222_transcript_27499,EGJ1500222_transcript_404,EGJ1500222_transcript_27012,EGJ1500222_transcript_33923,EGJ1500222_transcript_16580,EGJ1500222_transcript_16103,EGJ1500222_transcript_19610,EGJ1500222_transcript_20624,EGJ1500222_transcript_29201,EGJ1500222_transcript_877,EGJ1500222_…	1.2716741240284237E-13
Biological process	cellular anatomical entity morphogenesis	GO:0032989	5	9.992007221626409E-16	1.5207359387728645	291	2566	974	13061	EGJ1500222_transcript_15022,EGJ1500222_transcript_27015,EGJ1500222_transcript_27012,EGJ1500222_transcript_33923,EGJ1500222_transcript_16103,EGJ1500222_transcript_19610,EGJ1500222_transcript_20624,EGJ1500222_transcript_18998,EGJ1500222_transcript_32607,EGJ1500222_transcript_19606,EGJ1500222_transcript_16378,EGJ1500222_transcript_31723,EGJ1500222_transcript_16123,EGJ1500222_transcript_21934,EGJ1500…	1.399532663672586E-13
Biological process	cellular response to endogenous stimulus	GO:0071495	4	1.2212453270876722E-15	1.565052097233645	264	2262	974	13061	EGJ1500222_transcript_15261,EGJ1500222_transcript_16593,EGJ1500222_transcript_29427,EGJ1500222_transcript_404,EGJ1500222_transcript_27012,EGJ1500222_transcript_33923,EGJ1500222_transcript_29201,EGJ1500222_transcript_18998,EGJ1500222_transcript_16378,EGJ1500222_transcript_31723,EGJ1500222_transcript_85,EGJ1500222_transcript_31727,EGJ1500222_transcript_16123,EGJ1500222_transcript_21934,EGJ1500222_t…	1.674145455835292E-13
Biological process	phosphorylation	GO:0016310	6	1.3322676295501878E-15	1.5160094867487064	291	2574	974	13061	EGJ1500222_transcript_15261,EGJ1500222_transcript_16593,EGJ1500222_transcript_15024,EGJ1500222_transcript_27012,EGJ1500222_transcript_33923,EGJ1500222_transcript_16580,EGJ1500222_transcript_29201,EGJ1500222_transcript_877,EGJ1500222_transcript_38357,EGJ1500222_transcript_19638,EGJ1500222_transcript_31727,EGJ1500222_transcript_15030,EGJ1500222_transcript_26147,EGJ1500222_transcript_21934,EGJ150022…	1.788291736914971E-13
Biological process	obsolete histone H4-K16 acetylation	GO:0043984	0	1.4432899320127035E-15	8.045790554414785	21	35	974	13061	EGJ1500222_transcript_16593,EGJ1500222_transcript_16118,EGJ1500222_transcript_18718,EGJ1500222_transcript_13665,EGJ1500222_transcript_14962,EGJ1500222_transcript_22327,EGJ1500222_transcript_34751,EGJ1500222_transcript_7773,EGJ1500222_transcript_7718,EGJ1500222_transcript_7715,EGJ1500222_transcript_15391,EGJ1500222_transcript_14271,EGJ1500222_transcript_15124,EGJ1500222_transcript_15356,EGJ1500222…	1.8977789861138466E-13
Biological process	response to hormone	GO:0009725	4	1.7763568394002505E-15	1.689534000213502	206	1635	974	13061	EGJ1500222_transcript_15261,EGJ1500222_transcript_16593,EGJ1500222_transcript_29427,EGJ1500222_transcript_33923,EGJ1500222_transcript_18998,EGJ1500222_transcript_25049,EGJ1500222_transcript_16378,EGJ1500222_transcript_31723,EGJ1500222_transcript_16123,EGJ1500222_transcript_21934,EGJ1500222_transcript_16118,EGJ1500222_transcript_7121,EGJ1500222_transcript_29629,EGJ1500222_transcript_9997,EGJ150022…	2.289013423251163E-13
Biological process	regulation of protein targeting to membrane	GO:0090313	9	1.9984014443252818E-15	4.355271240281508	38	117	974	13061	EGJ1500222_transcript_16593,EGJ1500222_transcript_15022,EGJ1500222_transcript_33923,EGJ1500222_transcript_16118,EGJ1500222_transcript_18718,EGJ1500222_transcript_14119,EGJ1500222_transcript_17644,EGJ1500222_transcript_13665,EGJ1500222_transcript_14962,EGJ1500222_transcript_20194,EGJ1500222_transcript_41098,EGJ1500222_transcript_13659,EGJ1500222_transcript_13651,EGJ1500222_transcript_13408,EGJ1500…	2.524647157997606E-13
Biological process	axonogenesis	GO:0007409	9	2.3314683517128287E-15	1.71187033072655	198	1551	974	13061	EGJ1500222_transcript_15261,EGJ1500222_transcript_15022,EGJ1500222_transcript_27012,EGJ1500222_transcript_33923,EGJ1500222_transcript_16103,EGJ1500222_transcript_19610,EGJ1500222_transcript_20624,EGJ1500222_transcript_18998,EGJ1500222_transcript_19606,EGJ1500222_transcript_16378,EGJ1500222_transcript_31723,EGJ1500222_transcript_16123,EGJ1500222_transcript_29629,EGJ1500222_transcript_28541,EGJ1500…	2.888778959631876E-13
Biological process	regulation of neuron projection regeneration	GO:0070570	9	2.7755575615628914E-15	3.6716901339591277	46	168	974	13061	EGJ1500222_transcript_404,EGJ1500222_transcript_85,EGJ1500222_transcript_31727,EGJ1500222_transcript_13039,EGJ1500222_transcript_13273,EGJ1500222_transcript_26373,EGJ1500222_transcript_20800,EGJ1500222_transcript_15601,EGJ1500222_transcript_37624,EGJ1500222_transcript_28929,EGJ1500222_transcript_26743,EGJ1500222_transcript_22395,EGJ1500222_transcript_16907,EGJ1500222_transcript_12782,EGJ1500222_t…	3.3741353526697565E-13
Biological process	regulation of axon regeneration	GO:0048679	10	2.7755575615628914E-15	3.6716901339591277	46	168	974	13061	EGJ1500222_transcript_404,EGJ1500222_transcript_85,EGJ1500222_transcript_31727,EGJ1500222_transcript_13039,EGJ1500222_transcript_13273,EGJ1500222_transcript_26373,EGJ1500222_transcript_20800,EGJ1500222_transcript_15601,EGJ1500222_transcript_37624,EGJ1500222_transcript_28929,EGJ1500222_transcript_26743,EGJ1500222_transcript_22395,EGJ1500222_transcript_16907,EGJ1500222_transcript_12782,EGJ1500222_t…	3.3741353526697565E-13
Biological process	developmental process	GO:0032502	2	2.7755575615628914E-15	1.169728150573811	748	8575	974	13061	EGJ1500222_transcript_15261,EGJ1500222_transcript_16593,EGJ1500222_transcript_15022,EGJ1500222_transcript_15024,EGJ1500222_transcript_29427,EGJ1500222_transcript_27015,EGJ1500222_transcript_404,EGJ1500222_transcript_27012,EGJ1500222_transcript_33923,EGJ1500222_transcript_16580,EGJ1500222_transcript_16103,EGJ1500222_transcript_19610,EGJ1500222_transcript_20624,EGJ1500222_transcript_13070,EGJ150022…	3.3741353526697565E-13
Biological process	nervous system development	GO:0007399	5	2.9976021664879227E-15	1.3458369001859427	442	4404	974	13061	EGJ1500222_transcript_15261,EGJ1500222_transcript_16593,EGJ1500222_transcript_15022,EGJ1500222_transcript_29427,EGJ1500222_transcript_404,EGJ1500222_transcript_27012,EGJ1500222_transcript_33923,EGJ1500222_transcript_16580,EGJ1500222_transcript_16103,EGJ1500222_transcript_19610,EGJ1500222_transcript_20624,EGJ1500222_transcript_29201,EGJ1500222_transcript_18998,EGJ1500222_transcript_18519,EGJ150022…	3.4488483497645866E-13
Biological process	regulation of B cell apoptotic process	GO:0002902	9	3.4416913763379853E-15	6.446947559627231	25	52	974	13061	EGJ1500222_transcript_18998,EGJ1500222_transcript_16123,EGJ1500222_transcript_29629,EGJ1500222_transcript_23094,EGJ1500222_transcript_16501,EGJ1500222_transcript_8073,EGJ1500222_transcript_25680,EGJ1500222_transcript_28915,EGJ1500222_transcript_11265,EGJ1500222_transcript_18282,EGJ1500222_transcript_19334,EGJ1500222_transcript_15187,EGJ1500222_transcript_4214,EGJ1500222_transcript_16484,EGJ150022…	3.890318866271165E-13
Biological process	epithelium development	GO:0060429	5	3.774758283725532E-15	1.452785556443904	330	3046	974	13061	EGJ1500222_transcript_16593,EGJ1500222_transcript_404,EGJ1500222_transcript_27012,EGJ1500222_transcript_33923,EGJ1500222_transcript_16103,EGJ1500222_transcript_13070,EGJ1500222_transcript_15247,EGJ1500222_transcript_18998,EGJ1500222_transcript_32607,EGJ1500222_transcript_16378,EGJ1500222_transcript_31723,EGJ1500222_transcript_85,EGJ1500222_transcript_31727,EGJ1500222_transcript_16123,EGJ1500222_t…	4.1932357969040697E-13
Biological process	obsolete cell part morphogenesis	GO:0032990	0	3.885780586188048E-15	1.637651783164017	223	1826	974	13061	EGJ1500222_transcript_15022,EGJ1500222_transcript_27012,EGJ1500222_transcript_33923,EGJ1500222_transcript_16103,EGJ1500222_transcript_19610,EGJ1500222_transcript_20624,EGJ1500222_transcript_18998,EGJ1500222_transcript_19606,EGJ1500222_transcript_16378,EGJ1500222_transcript_31723,EGJ1500222_transcript_16123,EGJ1500222_transcript_21934,EGJ1500222_transcript_29629,EGJ1500222_transcript_28541,EGJ1500…	4.2434041214931513E-13
Biological process	regulation of interleukin-1 beta production	GO:0032651	11	5.995204332975845E-15	4.932285397342397	32	87	974	13061	EGJ1500222_transcript_18998,EGJ1500222_transcript_16123,EGJ1500222_transcript_29629,EGJ1500222_transcript_23094,EGJ1500222_transcript_16501,EGJ1500222_transcript_16977,EGJ1500222_transcript_28915,EGJ1500222_transcript_11265,EGJ1500222_transcript_18282,EGJ1500222_transcript_31490,EGJ1500222_transcript_5591,EGJ1500222_transcript_16484,EGJ1500222_transcript_13164,EGJ1500222_transcript_27329,EGJ15002…	6.437850252893895E-13
Biological process	epithelial cell proliferation involved in lung morphogenesis	GO:0060502	5	7.771561172376096E-15	7.195422447037613	22	41	974	13061	EGJ1500222_transcript_18998,EGJ1500222_transcript_16123,EGJ1500222_transcript_29629,EGJ1500222_transcript_23094,EGJ1500222_transcript_16501,EGJ1500222_transcript_28915,EGJ1500222_transcript_28929,EGJ1500222_transcript_11265,EGJ1500222_transcript_18282,EGJ1500222_transcript_16484,EGJ1500222_transcript_27329,EGJ1500222_transcript_18633,EGJ1500222_transcript_17535,EGJ1500222_transcript_16408,EGJ1500…	8.208552235019539E-13
Biological process	osteoclast development	GO:0036035	7	9.2148511043888E-15	5.746993253153418	27	63	974	13061	EGJ1500222_transcript_27012,EGJ1500222_transcript_18998,EGJ1500222_transcript_16123,EGJ1500222_transcript_29629,EGJ1500222_transcript_23094,EGJ1500222_transcript_28313,EGJ1500222_transcript_16501,EGJ1500222_transcript_23279,EGJ1500222_transcript_26793,EGJ1500222_transcript_28915,EGJ1500222_transcript_25416,EGJ1500222_transcript_11265,EGJ1500222_transcript_18282,EGJ1500222_transcript_763,EGJ150022…	9.576013817028554E-13
Biological process	regulation of protein phosphorylation	GO:0001932	9	1.2545520178264269E-14	1.67935515642137	200	1597	974	13061	EGJ1500222_transcript_15261,EGJ1500222_transcript_16593,EGJ1500222_transcript_15024,EGJ1500222_transcript_27012,EGJ1500222_transcript_33923,EGJ1500222_transcript_16580,EGJ1500222_transcript_29201,EGJ1500222_transcript_38357,EGJ1500222_transcript_31727,EGJ1500222_transcript_15030,EGJ1500222_transcript_26147,EGJ1500222_transcript_21934,EGJ1500222_transcript_16118,EGJ1500222_transcript_7121,EGJ15002…	1.2830283572786775E-12
Biological process	obsolete histone H4-K5 acetylation	GO:0043981	0	1.432187701766452E-14	7.410596563276775	21	38	974	13061	EGJ1500222_transcript_16593,EGJ1500222_transcript_16118,EGJ1500222_transcript_18718,EGJ1500222_transcript_13665,EGJ1500222_transcript_14962,EGJ1500222_transcript_22327,EGJ1500222_transcript_34751,EGJ1500222_transcript_7773,EGJ1500222_transcript_7718,EGJ1500222_transcript_7715,EGJ1500222_transcript_15391,EGJ1500222_transcript_14271,EGJ1500222_transcript_15124,EGJ1500222_transcript_15356,EGJ1500222…	1.4418102128876953E-12
Biological process	respiratory system development	GO:0060541	5	1.5210055437364645E-14	2.0523201154797763	118	771	974	13061	EGJ1500222_transcript_33923,EGJ1500222_transcript_29201,EGJ1500222_transcript_18998,EGJ1500222_transcript_16123,EGJ1500222_transcript_29629,EGJ1500222_transcript_23094,EGJ1500222_transcript_19810,EGJ1500222_transcript_38596,EGJ1500222_transcript_20828,EGJ1500222_transcript_13026,EGJ1500222_transcript_16778,EGJ1500222_transcript_26373,EGJ1500222_transcript_14119,EGJ1500222_transcript_808,EGJ150022…	1.5076674951221601E-12
Biological process	regulation of transcription by RNA polymerase II	GO:0006357	11	1.6431300764452317E-14	1.5468044378251042	257	2228	974	13061	EGJ1500222_transcript_16593,EGJ1500222_transcript_2922,EGJ1500222_transcript_27012,EGJ1500222_transcript_33923,EGJ1500222_transcript_2935,EGJ1500222_transcript_20624,EGJ1500222_transcript_32602,EGJ1500222_transcript_18998,EGJ1500222_transcript_16378,EGJ1500222_transcript_35097,EGJ1500222_transcript_38357,EGJ1500222_transcript_30870,EGJ1500222_transcript_31723,EGJ1500222_transcript_16123,EGJ150022…	1.6040434973540345E-12
Biological process	post-embryonic development	GO:0009791	3	1.8207657603852567E-14	1.5245968294854728	269	2366	974	13061	EGJ1500222_transcript_15261,EGJ1500222_transcript_16593,EGJ1500222_transcript_404,EGJ1500222_transcript_33923,EGJ1500222_transcript_877,EGJ1500222_transcript_18998,EGJ1500222_transcript_16378,EGJ1500222_transcript_31723,EGJ1500222_transcript_85,EGJ1500222_transcript_16123,EGJ1500222_transcript_19876,EGJ1500222_transcript_40674,EGJ1500222_transcript_16118,EGJ1500222_transcript_13043,EGJ1500222_tra…	1.750924446889882E-12
Biological process	physiological muscle hypertrophy	GO:0003298	6	3.730349362740526E-14	5.48576628710099	27	66	974	13061	EGJ1500222_transcript_18998,EGJ1500222_transcript_16123,EGJ1500222_transcript_21934,EGJ1500222_transcript_29629,EGJ1500222_transcript_23094,EGJ1500222_transcript_16501,EGJ1500222_transcript_28915,EGJ1500222_transcript_11265,EGJ1500222_transcript_18282,EGJ1500222_transcript_28082,EGJ1500222_transcript_28461,EGJ1500222_transcript_16484,EGJ1500222_transcript_27329,EGJ1500222_transcript_18633,EGJ1500…	3.5345060211966484E-12
Biological process	physiological cardiac muscle hypertrophy	GO:0003301	8	3.730349362740526E-14	5.48576628710099	27	66	974	13061	EGJ1500222_transcript_18998,EGJ1500222_transcript_16123,EGJ1500222_transcript_21934,EGJ1500222_transcript_29629,EGJ1500222_transcript_23094,EGJ1500222_transcript_16501,EGJ1500222_transcript_28915,EGJ1500222_transcript_11265,EGJ1500222_transcript_18282,EGJ1500222_transcript_28082,EGJ1500222_transcript_28461,EGJ1500222_transcript_16484,EGJ1500222_transcript_27329,EGJ1500222_transcript_18633,EGJ1500…	3.5345060211966484E-12
Biological process	cell growth involved in cardiac muscle cell development	GO:0061049	5	3.730349362740526E-14	5.48576628710099	27	66	974	13061	EGJ1500222_transcript_18998,EGJ1500222_transcript_16123,EGJ1500222_transcript_21934,EGJ1500222_transcript_29629,EGJ1500222_transcript_23094,EGJ1500222_transcript_16501,EGJ1500222_transcript_28915,EGJ1500222_transcript_11265,EGJ1500222_transcript_18282,EGJ1500222_transcript_28082,EGJ1500222_transcript_28461,EGJ1500222_transcript_16484,EGJ1500222_transcript_27329,EGJ1500222_transcript_18633,EGJ1500…	3.5345060211966484E-12
Biological process	regulation of interleukin-1 production	GO:0032652	10	3.7414515929867775E-14	4.664226408356397	32	92	974	13061	EGJ1500222_transcript_18998,EGJ1500222_transcript_16123,EGJ1500222_transcript_29629,EGJ1500222_transcript_23094,EGJ1500222_transcript_16501,EGJ1500222_transcript_16977,EGJ1500222_transcript_28915,EGJ1500222_transcript_11265,EGJ1500222_transcript_18282,EGJ1500222_transcript_31490,EGJ1500222_transcript_5591,EGJ1500222_transcript_16484,EGJ1500222_transcript_13164,EGJ1500222_transcript_27329,EGJ15002…	3.3952355793822266E-12
Biological process	regulation of cellular response to hypoxia	GO:1900037	7	3.774758283725532E-14	6.189069657242142	24	52	974	13061	EGJ1500222_transcript_16593,EGJ1500222_transcript_16118,EGJ1500222_transcript_18718,EGJ1500222_transcript_13665,EGJ1500222_transcript_28929,EGJ1500222_transcript_14962,EGJ1500222_transcript_22327,EGJ1500222_transcript_34751,EGJ1500222_transcript_7773,EGJ1500222_transcript_7718,EGJ1500222_transcript_7715,EGJ1500222_transcript_15391,EGJ1500222_transcript_14271,EGJ1500222_transcript_15124,EGJ1500222…	3.3778843919505005E-12
Biological process	morphogenesis of an epithelium	GO:0002009	5	4.263256414560601E-14	1.6002993111249437	224	1877	974	13061	EGJ1500222_transcript_404,EGJ1500222_transcript_27012,EGJ1500222_transcript_33923,EGJ1500222_transcript_16103,EGJ1500222_transcript_18998,EGJ1500222_transcript_32607,EGJ1500222_transcript_16378,EGJ1500222_transcript_31723,EGJ1500222_transcript_85,EGJ1500222_transcript_31727,EGJ1500222_transcript_16123,EGJ1500222_transcript_19876,EGJ1500222_transcript_40674,EGJ1500222_transcript_13043,EGJ1500222_t…	3.762761791645747E-12
Biological process	regulation of phosphorylation	GO:0042325	8	4.5075054799781356E-14	1.632479242924739	210	1725	974	13061	EGJ1500222_transcript_15261,EGJ1500222_transcript_16593,EGJ1500222_transcript_15024,EGJ1500222_transcript_27012,EGJ1500222_transcript_33923,EGJ1500222_transcript_16580,EGJ1500222_transcript_29201,EGJ1500222_transcript_38357,EGJ1500222_transcript_31727,EGJ1500222_transcript_15030,EGJ1500222_transcript_26147,EGJ1500222_transcript_21934,EGJ1500222_transcript_16118,EGJ1500222_transcript_7121,EGJ15002…	3.924575379391774E-12
Biological process	negative regulation of protein localization to membrane	GO:1905476	8	4.6629367034256575E-14	6.425457734428473	23	48	974	13061	EGJ1500222_transcript_16593,EGJ1500222_transcript_16118,EGJ1500222_transcript_18718,EGJ1500222_transcript_2500,EGJ1500222_transcript_13665,EGJ1500222_transcript_14962,EGJ1500222_transcript_22327,EGJ1500222_transcript_34751,EGJ1500222_transcript_7773,EGJ1500222_transcript_7718,EGJ1500222_transcript_7715,EGJ1500222_transcript_15391,EGJ1500222_transcript_14271,EGJ1500222_transcript_15124,EGJ1500222_…	4.005773490689535E-12
Biological process	regulation of protein transport	GO:0051223	8	4.873879078104437E-14	1.8247689708610075	152	1117	974	13061	EGJ1500222_transcript_15261,EGJ1500222_transcript_16593,EGJ1500222_transcript_15022,EGJ1500222_transcript_404,EGJ1500222_transcript_33923,EGJ1500222_transcript_16103,EGJ1500222_transcript_18998,EGJ1500222_transcript_85,EGJ1500222_transcript_15030,EGJ1500222_transcript_16123,EGJ1500222_transcript_26147,EGJ1500222_transcript_16118,EGJ1500222_transcript_29629,EGJ1500222_transcript_17633,EGJ1500222_t…	4.131895118450906E-12
Biological process	negative regulation of androgen receptor signaling pathway	GO:0060766	10	5.440092820663267E-14	5.62340200039743	26	62	974	13061	EGJ1500222_transcript_18998,EGJ1500222_transcript_16378,EGJ1500222_transcript_31723,EGJ1500222_transcript_16123,EGJ1500222_transcript_29629,EGJ1500222_transcript_23094,EGJ1500222_transcript_16501,EGJ1500222_transcript_28915,EGJ1500222_transcript_34129,EGJ1500222_transcript_11265,EGJ1500222_transcript_18282,EGJ1500222_transcript_28461,EGJ1500222_transcript_8323,EGJ1500222_transcript_16484,EGJ15002…	4.5520153303290165E-12
Biological process	glucosamine metabolic process	GO:0006041	7	5.695444116327053E-14	7.040066735112936	21	40	974	13061	EGJ1500222_transcript_16593,EGJ1500222_transcript_16118,EGJ1500222_transcript_18718,EGJ1500222_transcript_13665,EGJ1500222_transcript_14962,EGJ1500222_transcript_22327,EGJ1500222_transcript_34751,EGJ1500222_transcript_7773,EGJ1500222_transcript_7718,EGJ1500222_transcript_7715,EGJ1500222_transcript_15391,EGJ1500222_transcript_14271,EGJ1500222_transcript_15124,EGJ1500222_transcript_15356,EGJ1500222…	4.7045828771147694E-12
Biological process	obsolete histone H4-K8 acetylation	GO:0043982	0	5.695444116327053E-14	7.040066735112936	21	40	974	13061	EGJ1500222_transcript_16593,EGJ1500222_transcript_16118,EGJ1500222_transcript_18718,EGJ1500222_transcript_13665,EGJ1500222_transcript_14962,EGJ1500222_transcript_22327,EGJ1500222_transcript_34751,EGJ1500222_transcript_7773,EGJ1500222_transcript_7718,EGJ1500222_transcript_7715,EGJ1500222_transcript_15391,EGJ1500222_transcript_14271,EGJ1500222_transcript_15124,EGJ1500222_transcript_15356,EGJ1500222…	4.7045828771147694E-12
Biological process	multicellular organism development	GO:0007275	4	6.539213615042172E-14	1.1873399653116965	684	7725	974	13061	EGJ1500222_transcript_15261,EGJ1500222_transcript_16593,EGJ1500222_transcript_15022,EGJ1500222_transcript_15024,EGJ1500222_transcript_29427,EGJ1500222_transcript_404,EGJ1500222_transcript_27012,EGJ1500222_transcript_33923,EGJ1500222_transcript_16580,EGJ1500222_transcript_16103,EGJ1500222_transcript_19610,EGJ1500222_transcript_20624,EGJ1500222_transcript_13070,EGJ1500222_transcript_29683,EGJ150022…	5.2665191652145895E-12
Biological process	interleukin-1 beta production	GO:0032611	9	7.538414337204813E-14	4.564987548604133	32	94	974	13061	EGJ1500222_transcript_18998,EGJ1500222_transcript_16123,EGJ1500222_transcript_29629,EGJ1500222_transcript_23094,EGJ1500222_transcript_16501,EGJ1500222_transcript_16977,EGJ1500222_transcript_28915,EGJ1500222_transcript_11265,EGJ1500222_transcript_18282,EGJ1500222_transcript_31490,EGJ1500222_transcript_5591,EGJ1500222_transcript_16484,EGJ1500222_transcript_13164,EGJ1500222_transcript_27329,EGJ15002…	5.996296737606248E-12
Biological process	cerebral cortex development	GO:0021987	4	8.01581023779363E-14	3.0766731557285976	53	231	974	13061	EGJ1500222_transcript_27012,EGJ1500222_transcript_33923,EGJ1500222_transcript_18998,EGJ1500222_transcript_15030,EGJ1500222_transcript_16123,EGJ1500222_transcript_26147,EGJ1500222_transcript_7121,EGJ1500222_transcript_29629,EGJ1500222_transcript_23094,EGJ1500222_transcript_28313,EGJ1500222_transcript_16778,EGJ1500222_transcript_14119,EGJ1500222_transcript_211,EGJ1500222_transcript_12394,EGJ1500222…	6.2982762636712635E-12
Biological process	positive regulation of phosphorus metabolic process	GO:0010562	7	8.604228440844963E-14	1.766995230894112	163	1237	974	13061	EGJ1500222_transcript_15261,EGJ1500222_transcript_16593,EGJ1500222_transcript_15024,EGJ1500222_transcript_33923,EGJ1500222_transcript_16580,EGJ1500222_transcript_38357,EGJ1500222_transcript_31727,EGJ1500222_transcript_15030,EGJ1500222_transcript_26147,EGJ1500222_transcript_21934,EGJ1500222_transcript_16118,EGJ1500222_transcript_9997,EGJ1500222_transcript_6487,EGJ1500222_transcript_30857,EGJ150022…	6.67916190895953E-12
Biological process	positive regulation of phosphate metabolic process	GO:0045937	8	8.604228440844963E-14	1.766995230894112	163	1237	974	13061	EGJ1500222_transcript_15261,EGJ1500222_transcript_16593,EGJ1500222_transcript_15024,EGJ1500222_transcript_33923,EGJ1500222_transcript_16580,EGJ1500222_transcript_38357,EGJ1500222_transcript_31727,EGJ1500222_transcript_15030,EGJ1500222_transcript_26147,EGJ1500222_transcript_21934,EGJ1500222_transcript_16118,EGJ1500222_transcript_9997,EGJ1500222_transcript_6487,EGJ1500222_transcript_30857,EGJ150022…	6.67916190895953E-12
Biological process	regulation of reactive oxygen species metabolic process	GO:2000377	6	9.037215420448774E-14	3.236812292005948	49	203	974	13061	EGJ1500222_transcript_16593,EGJ1500222_transcript_33923,EGJ1500222_transcript_16118,EGJ1500222_transcript_18718,EGJ1500222_transcript_14119,EGJ1500222_transcript_2500,EGJ1500222_transcript_39848,EGJ1500222_transcript_35008,EGJ1500222_transcript_13665,EGJ1500222_transcript_22395,EGJ1500222_transcript_14962,EGJ1500222_transcript_24784,EGJ1500222_transcript_20194,EGJ1500222_transcript_13659,EGJ15002…	6.8502092887001706E-12
Biological process	innate vocalization behavior	GO:0098582	5	9.614531393253856E-14	7.720708107771764	19	33	974	13061	EGJ1500222_transcript_18998,EGJ1500222_transcript_16123,EGJ1500222_transcript_29629,EGJ1500222_transcript_23094,EGJ1500222_transcript_16501,EGJ1500222_transcript_28915,EGJ1500222_transcript_11265,EGJ1500222_transcript_18282,EGJ1500222_transcript_16484,EGJ1500222_transcript_27329,EGJ1500222_transcript_18633,EGJ1500222_transcript_17535,EGJ1500222_transcript_16408,EGJ1500222_transcript_17099,EGJ1500…	7.20307276357379E-12
Biological process	regulation of macrophage colony-stimulating factor production	GO:1901256	10	9.614531393253856E-14	7.720708107771764	19	33	974	13061	EGJ1500222_transcript_18998,EGJ1500222_transcript_16123,EGJ1500222_transcript_29629,EGJ1500222_transcript_23094,EGJ1500222_transcript_16501,EGJ1500222_transcript_28915,EGJ1500222_transcript_11265,EGJ1500222_transcript_18282,EGJ1500222_transcript_16484,EGJ1500222_transcript_27329,EGJ1500222_transcript_18633,EGJ1500222_transcript_17535,EGJ1500222_transcript_16408,EGJ1500222_transcript_17099,EGJ1500…	7.20307276357379E-12
Biological process	regulation of lung goblet cell differentiation	GO:1901249	7	9.614531393253856E-14	7.720708107771764	19	33	974	13061	EGJ1500222_transcript_18998,EGJ1500222_transcript_16123,EGJ1500222_transcript_29629,EGJ1500222_transcript_23094,EGJ1500222_transcript_16501,EGJ1500222_transcript_28915,EGJ1500222_transcript_11265,EGJ1500222_transcript_18282,EGJ1500222_transcript_16484,EGJ1500222_transcript_27329,EGJ1500222_transcript_18633,EGJ1500222_transcript_17535,EGJ1500222_transcript_16408,EGJ1500222_transcript_17099,EGJ1500…	7.20307276357379E-12
Biological process	negative regulation of lung goblet cell differentiation	GO:1901250	8	9.614531393253856E-14	7.720708107771764	19	33	974	13061	EGJ1500222_transcript_18998,EGJ1500222_transcript_16123,EGJ1500222_transcript_29629,EGJ1500222_transcript_23094,EGJ1500222_transcript_16501,EGJ1500222_transcript_28915,EGJ1500222_transcript_11265,EGJ1500222_transcript_18282,EGJ1500222_transcript_16484,EGJ1500222_transcript_27329,EGJ1500222_transcript_18633,EGJ1500222_transcript_17535,EGJ1500222_transcript_16408,EGJ1500222_transcript_17099,EGJ1500…	7.20307276357379E-12
Biological process	regulation of endothelial tube morphogenesis	GO:1901509	7	9.614531393253856E-14	7.720708107771764	19	33	974	13061	EGJ1500222_transcript_18998,EGJ1500222_transcript_16123,EGJ1500222_transcript_29629,EGJ1500222_transcript_23094,EGJ1500222_transcript_16501,EGJ1500222_transcript_28915,EGJ1500222_transcript_11265,EGJ1500222_transcript_18282,EGJ1500222_transcript_16484,EGJ1500222_transcript_27329,EGJ1500222_transcript_18633,EGJ1500222_transcript_17535,EGJ1500222_transcript_16408,EGJ1500222_transcript_17099,EGJ1500…	7.20307276357379E-12
Biological process	pre-B cell differentiation	GO:0002329	10	9.614531393253856E-14	7.720708107771764	19	33	974	13061	EGJ1500222_transcript_18998,EGJ1500222_transcript_16123,EGJ1500222_transcript_29629,EGJ1500222_transcript_23094,EGJ1500222_transcript_16501,EGJ1500222_transcript_28915,EGJ1500222_transcript_11265,EGJ1500222_transcript_18282,EGJ1500222_transcript_16484,EGJ1500222_transcript_27329,EGJ1500222_transcript_18633,EGJ1500222_transcript_17535,EGJ1500222_transcript_16408,EGJ1500222_transcript_17099,EGJ1500…	7.20307276357379E-12
Biological process	macrophage colony-stimulating factor production	GO:0036301	8	9.614531393253856E-14	7.720708107771764	19	33	974	13061	EGJ1500222_transcript_18998,EGJ1500222_transcript_16123,EGJ1500222_transcript_29629,EGJ1500222_transcript_23094,EGJ1500222_transcript_16501,EGJ1500222_transcript_28915,EGJ1500222_transcript_11265,EGJ1500222_transcript_18282,EGJ1500222_transcript_16484,EGJ1500222_transcript_27329,EGJ1500222_transcript_18633,EGJ1500222_transcript_17535,EGJ1500222_transcript_16408,EGJ1500222_transcript_17099,EGJ1500…	7.20307276357379E-12
Biological process	caudate nucleus development	GO:0021757	5	9.614531393253856E-14	7.720708107771764	19	33	974	13061	EGJ1500222_transcript_18998,EGJ1500222_transcript_16123,EGJ1500222_transcript_29629,EGJ1500222_transcript_23094,EGJ1500222_transcript_16501,EGJ1500222_transcript_28915,EGJ1500222_transcript_11265,EGJ1500222_transcript_18282,EGJ1500222_transcript_16484,EGJ1500222_transcript_27329,EGJ1500222_transcript_18633,EGJ1500222_transcript_17535,EGJ1500222_transcript_16408,EGJ1500222_transcript_17099,EGJ1500…	7.20307276357379E-12
Biological process	putamen development	GO:0021758	5	9.614531393253856E-14	7.720708107771764	19	33	974	13061	EGJ1500222_transcript_18998,EGJ1500222_transcript_16123,EGJ1500222_transcript_29629,EGJ1500222_transcript_23094,EGJ1500222_transcript_16501,EGJ1500222_transcript_28915,EGJ1500222_transcript_11265,EGJ1500222_transcript_18282,EGJ1500222_transcript_16484,EGJ1500222_transcript_27329,EGJ1500222_transcript_18633,EGJ1500222_transcript_17535,EGJ1500222_transcript_16408,EGJ1500222_transcript_17099,EGJ1500…	7.20307276357379E-12
Biological process	T follicular helper cell differentiation	GO:0061470	13	9.614531393253856E-14	7.720708107771764	19	33	974	13061	EGJ1500222_transcript_18998,EGJ1500222_transcript_16123,EGJ1500222_transcript_29629,EGJ1500222_transcript_23094,EGJ1500222_transcript_16501,EGJ1500222_transcript_28915,EGJ1500222_transcript_11265,EGJ1500222_transcript_18282,EGJ1500222_transcript_16484,EGJ1500222_transcript_27329,EGJ1500222_transcript_18633,EGJ1500222_transcript_17535,EGJ1500222_transcript_16408,EGJ1500222_transcript_17099,EGJ1500…	7.20307276357379E-12
Biological process	cell growth	GO:0016049	3	1.199040866595169E-13	1.8053737293638135	152	1129	974	13061	EGJ1500222_transcript_15261,EGJ1500222_transcript_15022,EGJ1500222_transcript_15024,EGJ1500222_transcript_27012,EGJ1500222_transcript_33923,EGJ1500222_transcript_16103,EGJ1500222_transcript_20624,EGJ1500222_transcript_18998,EGJ1500222_transcript_19606,EGJ1500222_transcript_16378,EGJ1500222_transcript_31723,EGJ1500222_transcript_31727,EGJ1500222_transcript_16123,EGJ1500222_transcript_21934,EGJ1500…	8.047312816117369E-12
Biological process	telencephalon development	GO:0021537	4	1.2434497875801753E-13	2.634740797389006	67	341	974	13061	EGJ1500222_transcript_27012,EGJ1500222_transcript_33923,EGJ1500222_transcript_18998,EGJ1500222_transcript_15030,EGJ1500222_transcript_16123,EGJ1500222_transcript_26147,EGJ1500222_transcript_7121,EGJ1500222_transcript_29629,EGJ1500222_transcript_23094,EGJ1500222_transcript_28313,EGJ1500222_transcript_16778,EGJ1500222_transcript_14119,EGJ1500222_transcript_211,EGJ1500222_transcript_12394,EGJ1500222…	8.259326784926876E-12
Biological process	defense response to bacterium	GO:0042742	7	1.4310774787418268E-13	2.3545853870878384	82	467	974	13061	EGJ1500222_transcript_15024,EGJ1500222_transcript_18998,EGJ1500222_transcript_19638,EGJ1500222_transcript_31727,EGJ1500222_transcript_15030,EGJ1500222_transcript_16123,EGJ1500222_transcript_26147,EGJ1500222_transcript_30407,EGJ1500222_transcript_29629,EGJ1500222_transcript_23094,EGJ1500222_transcript_14146,EGJ1500222_transcript_20800,EGJ1500222_transcript_12151,EGJ1500222_transcript_16501,EGJ1500…	9.408604281156724E-12
Biological process	response to lipopolysaccharide	GO:0032496	6	1.5643042416968456E-13	2.9922361566005398	54	242	974	13061	EGJ1500222_transcript_16593,EGJ1500222_transcript_18998,EGJ1500222_transcript_31727,EGJ1500222_transcript_16123,EGJ1500222_transcript_16118,EGJ1500222_transcript_29629,EGJ1500222_transcript_23094,EGJ1500222_transcript_18718,EGJ1500222_transcript_20800,EGJ1500222_transcript_16501,EGJ1500222_transcript_2500,EGJ1500222_transcript_13665,EGJ1500222_transcript_28915,EGJ1500222_transcript_11265,EGJ15002…	1.0180618413386642E-11
Biological process	leukocyte apoptotic process	GO:0071887	6	1.6064927166326015E-13	4.338416475419737	33	102	974	13061	EGJ1500222_transcript_18998,EGJ1500222_transcript_31727,EGJ1500222_transcript_16123,EGJ1500222_transcript_29629,EGJ1500222_transcript_23094,EGJ1500222_transcript_20800,EGJ1500222_transcript_16501,EGJ1500222_transcript_8073,EGJ1500222_transcript_27854,EGJ1500222_transcript_25680,EGJ1500222_transcript_28915,EGJ1500222_transcript_11265,EGJ1500222_transcript_18282,EGJ1500222_transcript_19334,EGJ15002…	1.0350632573263852E-11
Biological process	response to axon injury	GO:0048678	5	1.7275070263167436E-13	2.793677275838467	60	288	974	13061	EGJ1500222_transcript_404,EGJ1500222_transcript_33923,EGJ1500222_transcript_16580,EGJ1500222_transcript_85,EGJ1500222_transcript_31727,EGJ1500222_transcript_13039,EGJ1500222_transcript_13273,EGJ1500222_transcript_26373,EGJ1500222_transcript_14119,EGJ1500222_transcript_20800,EGJ1500222_transcript_2500,EGJ1500222_transcript_15601,EGJ1500222_transcript_37624,EGJ1500222_transcript_28929,EGJ1500222_tr…	1.1020126505503741E-11
Biological process	T cell differentiation	GO:0030217	8	1.872946242542639E-13	3.0945348286210708	51	221	974	13061	EGJ1500222_transcript_33923,EGJ1500222_transcript_18998,EGJ1500222_transcript_31727,EGJ1500222_transcript_16123,EGJ1500222_transcript_29629,EGJ1500222_transcript_23094,EGJ1500222_transcript_14119,EGJ1500222_transcript_20800,EGJ1500222_transcript_16501,EGJ1500222_transcript_16977,EGJ1500222_transcript_2500,EGJ1500222_transcript_28915,EGJ1500222_transcript_11265,EGJ1500222_transcript_16711,EGJ15002…	1.183077709872767E-11
Biological process	anatomical structure morphogenesis	GO:0009653	3	1.9473311851925246E-13	1.2707027074047879	510	5382	974	13061	EGJ1500222_transcript_15261,EGJ1500222_transcript_15022,EGJ1500222_transcript_27015,EGJ1500222_transcript_404,EGJ1500222_transcript_27012,EGJ1500222_transcript_33923,EGJ1500222_transcript_16103,EGJ1500222_transcript_19610,EGJ1500222_transcript_20624,EGJ1500222_transcript_27262,EGJ1500222_transcript_18998,EGJ1500222_transcript_18519,EGJ1500222_transcript_32607,EGJ1500222_transcript_19606,EGJ150022…	1.2181218277859646E-11
Biological process	regulation of establishment of protein localization	GO:0070201	7	2.015054789694659E-13	1.7615304990508558	160	1218	974	13061	EGJ1500222_transcript_15261,EGJ1500222_transcript_16593,EGJ1500222_transcript_15022,EGJ1500222_transcript_404,EGJ1500222_transcript_33923,EGJ1500222_transcript_16103,EGJ1500222_transcript_18998,EGJ1500222_transcript_38357,EGJ1500222_transcript_85,EGJ1500222_transcript_15030,EGJ1500222_transcript_16123,EGJ1500222_transcript_26147,EGJ1500222_transcript_16118,EGJ1500222_transcript_29629,EGJ1500222_t…	1.2483651932694894E-11
Biological process	bone cell development	GO:0098751	5	2.0750068330244176E-13	5.172293927838076	27	70	974	13061	EGJ1500222_transcript_27012,EGJ1500222_transcript_18998,EGJ1500222_transcript_16123,EGJ1500222_transcript_29629,EGJ1500222_transcript_23094,EGJ1500222_transcript_28313,EGJ1500222_transcript_16501,EGJ1500222_transcript_23279,EGJ1500222_transcript_26793,EGJ1500222_transcript_28915,EGJ1500222_transcript_25416,EGJ1500222_transcript_11265,EGJ1500222_transcript_18282,EGJ1500222_transcript_763,EGJ150022…	1.2732637166834592E-11
Biological process	positive regulation of transcription by RNA polymerase II	GO:0045944	12	2.248201624865942E-13	1.7259946733893101	169	1313	974	13061	EGJ1500222_transcript_16593,EGJ1500222_transcript_33923,EGJ1500222_transcript_20624,EGJ1500222_transcript_18998,EGJ1500222_transcript_16378,EGJ1500222_transcript_35097,EGJ1500222_transcript_38357,EGJ1500222_transcript_31723,EGJ1500222_transcript_16123,EGJ1500222_transcript_26390,EGJ1500222_transcript_16118,EGJ1500222_transcript_29629,EGJ1500222_transcript_17633,EGJ1500222_transcript_25275,EGJ1500…	1.3665248178312513E-11
Biological process	positive regulation of neuron projection regeneration	GO:0070572	10	2.3081536681957004E-13	4.081198107311847	35	115	974	13061	EGJ1500222_transcript_404,EGJ1500222_transcript_85,EGJ1500222_transcript_13039,EGJ1500222_transcript_13273,EGJ1500222_transcript_26373,EGJ1500222_transcript_15601,EGJ1500222_transcript_37624,EGJ1500222_transcript_26743,EGJ1500222_transcript_16907,EGJ1500222_transcript_12782,EGJ1500222_transcript_7913,EGJ1500222_transcript_13617,EGJ1500222_transcript_28082,EGJ1500222_transcript_34980,EGJ1500222_tr…	1.3898536527275606E-11
Biological process	positive regulation of axon regeneration	GO:0048680	11	2.3081536681957004E-13	4.081198107311847	35	115	974	13061	EGJ1500222_transcript_404,EGJ1500222_transcript_85,EGJ1500222_transcript_13039,EGJ1500222_transcript_13273,EGJ1500222_transcript_26373,EGJ1500222_transcript_15601,EGJ1500222_transcript_37624,EGJ1500222_transcript_26743,EGJ1500222_transcript_16907,EGJ1500222_transcript_12782,EGJ1500222_transcript_7913,EGJ1500222_transcript_13617,EGJ1500222_transcript_28082,EGJ1500222_transcript_34980,EGJ1500222_tr…	1.3898536527275606E-11
Biological process	animal organ development	GO:0048513	4	2.3792079417717105E-13	1.2835102201257862	487	5088	974	13061	EGJ1500222_transcript_15261,EGJ1500222_transcript_16593,EGJ1500222_transcript_15022,EGJ1500222_transcript_15024,EGJ1500222_transcript_29427,EGJ1500222_transcript_404,EGJ1500222_transcript_27012,EGJ1500222_transcript_33923,EGJ1500222_transcript_16103,EGJ1500222_transcript_20624,EGJ1500222_transcript_13070,EGJ1500222_transcript_29683,EGJ1500222_transcript_15247,EGJ1500222_transcript_877,EGJ1500222_…	1.4063519971408377E-11
Biological process	cellular response to molecule of bacterial origin	GO:0071219	6	2.3869795029440866E-13	3.735545614549721	39	140	974	13061	EGJ1500222_transcript_16593,EGJ1500222_transcript_16118,EGJ1500222_transcript_18718,EGJ1500222_transcript_16977,EGJ1500222_transcript_13665,EGJ1500222_transcript_22395,EGJ1500222_transcript_14962,EGJ1500222_transcript_22327,EGJ1500222_transcript_31490,EGJ1500222_transcript_34751,EGJ1500222_transcript_7773,EGJ1500222_transcript_7718,EGJ1500222_transcript_7715,EGJ1500222_transcript_15391,EGJ1500222…	1.3981189943153408E-11
Biological process	pallium development	GO:0021543	4	2.554623179662485E-13	2.8282172857942878	58	275	974	13061	EGJ1500222_transcript_27012,EGJ1500222_transcript_33923,EGJ1500222_transcript_18998,EGJ1500222_transcript_15030,EGJ1500222_transcript_16123,EGJ1500222_transcript_26147,EGJ1500222_transcript_7121,EGJ1500222_transcript_29629,EGJ1500222_transcript_23094,EGJ1500222_transcript_28313,EGJ1500222_transcript_16778,EGJ1500222_transcript_14119,EGJ1500222_transcript_211,EGJ1500222_transcript_12394,EGJ1500222…	1.4828321753662514E-11
Biological process	lymphocyte differentiation	GO:0030098	7	2.9398705692074145E-13	2.708137971627126	62	307	974	13061	EGJ1500222_transcript_33923,EGJ1500222_transcript_18998,EGJ1500222_transcript_31727,EGJ1500222_transcript_16123,EGJ1500222_transcript_29629,EGJ1500222_transcript_23094,EGJ1500222_transcript_14119,EGJ1500222_transcript_20800,EGJ1500222_transcript_29618,EGJ1500222_transcript_16501,EGJ1500222_transcript_8073,EGJ1500222_transcript_16977,EGJ1500222_transcript_2500,EGJ1500222_transcript_4938,EGJ1500222…	1.691213042625301E-11
Biological process	inflammatory response	GO:0006954	5	3.1874503036988244E-13	2.465754452024682	73	397	974	13061	EGJ1500222_transcript_33923,EGJ1500222_transcript_18998,EGJ1500222_transcript_25049,EGJ1500222_transcript_31727,EGJ1500222_transcript_16123,EGJ1500222_transcript_29629,EGJ1500222_transcript_6487,EGJ1500222_transcript_23094,EGJ1500222_transcript_14119,EGJ1500222_transcript_20800,EGJ1500222_transcript_16501,EGJ1500222_transcript_26329,EGJ1500222_transcript_23037,EGJ1500222_transcript_13,EGJ1500222_…	1.8174108236045597E-11
Biological process	obsolete cell morphogenesis involved in differentiation	GO:0000904	0	3.4416913763379853E-13	1.5871148490900397	216	1825	974	13061	EGJ1500222_transcript_15022,EGJ1500222_transcript_27012,EGJ1500222_transcript_33923,EGJ1500222_transcript_16103,EGJ1500222_transcript_19610,EGJ1500222_transcript_18998,EGJ1500222_transcript_32607,EGJ1500222_transcript_19606,EGJ1500222_transcript_16378,EGJ1500222_transcript_31723,EGJ1500222_transcript_16123,EGJ1500222_transcript_21934,EGJ1500222_transcript_29629,EGJ1500222_transcript_28541,EGJ1500…	1.9451594331355823E-11
Biological process	neuron development	GO:0048666	5	3.480549182199866E-13	1.4377551446221233	306	2854	974	13061	EGJ1500222_transcript_15261,EGJ1500222_transcript_15022,EGJ1500222_transcript_404,EGJ1500222_transcript_27012,EGJ1500222_transcript_33923,EGJ1500222_transcript_16580,EGJ1500222_transcript_16103,EGJ1500222_transcript_19610,EGJ1500222_transcript_20624,EGJ1500222_transcript_29201,EGJ1500222_transcript_18998,EGJ1500222_transcript_18519,EGJ1500222_transcript_19606,EGJ1500222_transcript_16378,EGJ150022…	1.950015511383803E-11
Biological process	Spemann organizer formation	GO:0060061	4	3.7614356074300304E-13	13.40965092402464	11	11	974	13061	EGJ1500222_transcript_16977,EGJ1500222_transcript_31490,EGJ1500222_transcript_13164,EGJ1500222_transcript_25365,EGJ1500222_transcript_13371,EGJ1500222_transcript_26666,EGJ1500222_transcript_8131,EGJ1500222_transcript_15502,EGJ1500222_transcript_20028,EGJ1500222_transcript_5480,EGJ1500222_transcript_17058,	2.0892180705751452E-11
Biological process	interleukin-1 production	GO:0032612	8	3.8757885789664215E-13	4.334432621906955	32	99	974	13061	EGJ1500222_transcript_18998,EGJ1500222_transcript_16123,EGJ1500222_transcript_29629,EGJ1500222_transcript_23094,EGJ1500222_transcript_16501,EGJ1500222_transcript_16977,EGJ1500222_transcript_28915,EGJ1500222_transcript_11265,EGJ1500222_transcript_18282,EGJ1500222_transcript_31490,EGJ1500222_transcript_5591,EGJ1500222_transcript_16484,EGJ1500222_transcript_13164,EGJ1500222_transcript_27329,EGJ15002…	2.1343338302803976E-11
Biological process	regulation of epithelial cell proliferation involved in lung morphogenesis	GO:2000794	7	4.1311398746302075E-13	7.279524787327663	19	35	974	13061	EGJ1500222_transcript_18998,EGJ1500222_transcript_16123,EGJ1500222_transcript_29629,EGJ1500222_transcript_23094,EGJ1500222_transcript_16501,EGJ1500222_transcript_28915,EGJ1500222_transcript_11265,EGJ1500222_transcript_18282,EGJ1500222_transcript_16484,EGJ1500222_transcript_27329,EGJ1500222_transcript_18633,EGJ1500222_transcript_17535,EGJ1500222_transcript_16408,EGJ1500222_transcript_17099,EGJ1500…	2.2556723908680023E-11
Biological process	vocalization behavior	GO:0071625	4	4.1311398746302075E-13	7.279524787327663	19	35	974	13061	EGJ1500222_transcript_18998,EGJ1500222_transcript_16123,EGJ1500222_transcript_29629,EGJ1500222_transcript_23094,EGJ1500222_transcript_16501,EGJ1500222_transcript_28915,EGJ1500222_transcript_11265,EGJ1500222_transcript_18282,EGJ1500222_transcript_16484,EGJ1500222_transcript_27329,EGJ1500222_transcript_18633,EGJ1500222_transcript_17535,EGJ1500222_transcript_16408,EGJ1500222_transcript_17099,EGJ1500…	2.2556723908680023E-11
Biological process	positive regulation of epithelial cell proliferation involved in lung morphogenesis	GO:0060501	8	4.1311398746302075E-13	7.279524787327663	19	35	974	13061	EGJ1500222_transcript_18998,EGJ1500222_transcript_16123,EGJ1500222_transcript_29629,EGJ1500222_transcript_23094,EGJ1500222_transcript_16501,EGJ1500222_transcript_28915,EGJ1500222_transcript_11265,EGJ1500222_transcript_18282,EGJ1500222_transcript_16484,EGJ1500222_transcript_27329,EGJ1500222_transcript_18633,EGJ1500222_transcript_17535,EGJ1500222_transcript_16408,EGJ1500222_transcript_17099,EGJ1500…	2.2556723908680023E-11
Biological process	neuron projection regeneration	GO:0031102	8	4.43312053732825E-13	2.992711794202924	52	233	974	13061	EGJ1500222_transcript_404,EGJ1500222_transcript_16580,EGJ1500222_transcript_85,EGJ1500222_transcript_31727,EGJ1500222_transcript_13039,EGJ1500222_transcript_13273,EGJ1500222_transcript_26373,EGJ1500222_transcript_20800,EGJ1500222_transcript_2500,EGJ1500222_transcript_15601,EGJ1500222_transcript_37624,EGJ1500222_transcript_28929,EGJ1500222_transcript_26743,EGJ1500222_transcript_22395,EGJ1500222_tr…	2.3605450927277616E-11
Biological process	axon regeneration	GO:0031103	9	4.43312053732825E-13	2.992711794202924	52	233	974	13061	EGJ1500222_transcript_404,EGJ1500222_transcript_16580,EGJ1500222_transcript_85,EGJ1500222_transcript_31727,EGJ1500222_transcript_13039,EGJ1500222_transcript_13273,EGJ1500222_transcript_26373,EGJ1500222_transcript_20800,EGJ1500222_transcript_2500,EGJ1500222_transcript_15601,EGJ1500222_transcript_37624,EGJ1500222_transcript_28929,EGJ1500222_transcript_26743,EGJ1500222_transcript_22395,EGJ1500222_tr…	2.3605450927277616E-11
Biological process	regulation of peptide transport	GO:0090087	6	5.17585974080248E-13	1.7739485991747133	152	1149	974	13061	EGJ1500222_transcript_15261,EGJ1500222_transcript_16593,EGJ1500222_transcript_15022,EGJ1500222_transcript_404,EGJ1500222_transcript_33923,EGJ1500222_transcript_16103,EGJ1500222_transcript_18998,EGJ1500222_transcript_85,EGJ1500222_transcript_15030,EGJ1500222_transcript_16123,EGJ1500222_transcript_26147,EGJ1500222_transcript_16118,EGJ1500222_transcript_29629,EGJ1500222_transcript_17633,EGJ1500222_t…	2.7112247406496243E-11
Biological process	developmental cell growth	GO:0048588	4	5.415667914121514E-13	2.025513706006519	108	715	974	13061	EGJ1500222_transcript_15022,EGJ1500222_transcript_27012,EGJ1500222_transcript_16103,EGJ1500222_transcript_20624,EGJ1500222_transcript_18998,EGJ1500222_transcript_19606,EGJ1500222_transcript_16123,EGJ1500222_transcript_21934,EGJ1500222_transcript_29629,EGJ1500222_transcript_28541,EGJ1500222_transcript_23094,EGJ1500222_transcript_27215,EGJ1500222_transcript_28313,EGJ1500222_transcript_25245,EGJ1500…	2.8139635782810414E-11
Biological process	neural nucleus development	GO:0048857	4	6.541434061091422E-13	5.819282476463523	23	53	974	13061	EGJ1500222_transcript_18998,EGJ1500222_transcript_16123,EGJ1500222_transcript_29629,EGJ1500222_transcript_23094,EGJ1500222_transcript_16501,EGJ1500222_transcript_2500,EGJ1500222_transcript_28915,EGJ1500222_transcript_11265,EGJ1500222_transcript_18282,EGJ1500222_transcript_16484,EGJ1500222_transcript_27329,EGJ1500222_transcript_18633,EGJ1500222_transcript_17535,EGJ1500222_transcript_16408,EGJ15002…	3.371716772448963E-11
Biological process	dorsal appendage formation	GO:0046843	4	7.344125307895411E-13	4.034762224927768	34	113	974	13061	EGJ1500222_transcript_27012,EGJ1500222_transcript_33923,EGJ1500222_transcript_28541,EGJ1500222_transcript_27215,EGJ1500222_transcript_28313,EGJ1500222_transcript_14119,EGJ1500222_transcript_25245,EGJ1500222_transcript_23279,EGJ1500222_transcript_26793,EGJ1500222_transcript_24794,EGJ1500222_transcript_34113,EGJ1500222_transcript_25416,EGJ1500222_transcript_22395,EGJ1500222_transcript_20194,EGJ1500…	3.755412647521439E-11
Biological process	regulation of signal transduction	GO:0009966	6	7.377431998634165E-13	1.3680249261056527	364	3568	974	13061	EGJ1500222_transcript_15261,EGJ1500222_transcript_16593,EGJ1500222_transcript_15024,EGJ1500222_transcript_27012,EGJ1500222_transcript_33923,EGJ1500222_transcript_16580,EGJ1500222_transcript_19610,EGJ1500222_transcript_20624,EGJ1500222_transcript_29201,EGJ1500222_transcript_877,EGJ1500222_transcript_18998,EGJ1500222_transcript_19606,EGJ1500222_transcript_16378,EGJ1500222_transcript_38357,EGJ150022…	3.7427397139527504E-11
Biological process	endothelial cell activation	GO:0042118	4	8.139044993527023E-13	7.07731576545745	19	36	974	13061	EGJ1500222_transcript_18998,EGJ1500222_transcript_16123,EGJ1500222_transcript_29629,EGJ1500222_transcript_23094,EGJ1500222_transcript_16501,EGJ1500222_transcript_28915,EGJ1500222_transcript_11265,EGJ1500222_transcript_18282,EGJ1500222_transcript_16484,EGJ1500222_transcript_27329,EGJ1500222_transcript_18633,EGJ1500222_transcript_17535,EGJ1500222_transcript_16408,EGJ1500222_transcript_17099,EGJ1500…	4.096864601038641E-11
Biological process	lung goblet cell differentiation	GO:0060480	8	8.139044993527023E-13	7.07731576545745	19	36	974	13061	EGJ1500222_transcript_18998,EGJ1500222_transcript_16123,EGJ1500222_transcript_29629,EGJ1500222_transcript_23094,EGJ1500222_transcript_16501,EGJ1500222_transcript_28915,EGJ1500222_transcript_11265,EGJ1500222_transcript_18282,EGJ1500222_transcript_16484,EGJ1500222_transcript_27329,EGJ1500222_transcript_18633,EGJ1500222_transcript_17535,EGJ1500222_transcript_16408,EGJ1500222_transcript_17099,EGJ1500…	4.096864601038641E-11
Biological process	lobar bronchus epithelium development	GO:0060481	7	8.139044993527023E-13	7.07731576545745	19	36	974	13061	EGJ1500222_transcript_18998,EGJ1500222_transcript_16123,EGJ1500222_transcript_29629,EGJ1500222_transcript_23094,EGJ1500222_transcript_16501,EGJ1500222_transcript_28915,EGJ1500222_transcript_11265,EGJ1500222_transcript_18282,EGJ1500222_transcript_16484,EGJ1500222_transcript_27329,EGJ1500222_transcript_18633,EGJ1500222_transcript_17535,EGJ1500222_transcript_16408,EGJ1500222_transcript_17099,EGJ1500…	4.096864601038641E-11
Biological process	lobar bronchus development	GO:0060482	7	8.139044993527023E-13	7.07731576545745	19	36	974	13061	EGJ1500222_transcript_18998,EGJ1500222_transcript_16123,EGJ1500222_transcript_29629,EGJ1500222_transcript_23094,EGJ1500222_transcript_16501,EGJ1500222_transcript_28915,EGJ1500222_transcript_11265,EGJ1500222_transcript_18282,EGJ1500222_transcript_16484,EGJ1500222_transcript_27329,EGJ1500222_transcript_18633,EGJ1500222_transcript_17535,EGJ1500222_transcript_16408,EGJ1500222_transcript_17099,EGJ1500…	4.096864601038641E-11
Biological process	negative regulation of cardiocyte differentiation	GO:1905208	7	8.524292383071952E-13	4.469883641341546	30	90	974	13061	EGJ1500222_transcript_33923,EGJ1500222_transcript_18998,EGJ1500222_transcript_16123,EGJ1500222_transcript_29629,EGJ1500222_transcript_23094,EGJ1500222_transcript_14119,EGJ1500222_transcript_16501,EGJ1500222_transcript_28960,EGJ1500222_transcript_28915,EGJ1500222_transcript_11265,EGJ1500222_transcript_20194,EGJ1500222_transcript_13659,EGJ1500222_transcript_13408,EGJ1500222_transcript_18282,EGJ1500…	4.160758774555499E-11
Biological process	regulation of response to stress	GO:0080134	5	8.990586053414518E-13	1.5745903597298188	215	1831	974	13061	EGJ1500222_transcript_15261,EGJ1500222_transcript_16593,EGJ1500222_transcript_15024,EGJ1500222_transcript_404,EGJ1500222_transcript_27012,EGJ1500222_transcript_33923,EGJ1500222_transcript_18998,EGJ1500222_transcript_25049,EGJ1500222_transcript_16378,EGJ1500222_transcript_38357,EGJ1500222_transcript_19638,EGJ1500222_transcript_31723,EGJ1500222_transcript_85,EGJ1500222_transcript_31727,EGJ1500222_t…	4.355364356552612E-11
Biological process	multicellular organismal process	GO:0032501	2	9.550138457825597E-13	1.1421986664964834	766	8993	974	13061	EGJ1500222_transcript_15261,EGJ1500222_transcript_16593,EGJ1500222_transcript_15022,EGJ1500222_transcript_15024,EGJ1500222_transcript_29427,EGJ1500222_transcript_27499,EGJ1500222_transcript_404,EGJ1500222_transcript_27012,EGJ1500222_transcript_33923,EGJ1500222_transcript_16580,EGJ1500222_transcript_16103,EGJ1500222_transcript_19610,EGJ1500222_transcript_20624,EGJ1500222_transcript_13070,EGJ150022…	4.5919061256545016E-11
Biological process	myeloid cell development	GO:0061515	6	9.774403508799878E-13	4.206949309497927	32	102	974	13061	EGJ1500222_transcript_27012,EGJ1500222_transcript_18998,EGJ1500222_transcript_16123,EGJ1500222_transcript_29629,EGJ1500222_transcript_23094,EGJ1500222_transcript_28313,EGJ1500222_transcript_16501,EGJ1500222_transcript_23279,EGJ1500222_transcript_26793,EGJ1500222_transcript_28915,EGJ1500222_transcript_25416,EGJ1500222_transcript_11265,EGJ1500222_transcript_3300,EGJ1500222_transcript_18282,EGJ15002…	4.6649245783109346E-11
Biological process	hemidesmosome assembly	GO:0031581	8	1.0471623568264476E-12	4.5750573740789955	29	85	974	13061	EGJ1500222_transcript_20828,EGJ1500222_transcript_13026,EGJ1500222_transcript_14154,EGJ1500222_transcript_28975,EGJ1500222_transcript_16502,EGJ1500222_transcript_23037,EGJ1500222_transcript_13,EGJ1500222_transcript_32376,EGJ1500222_transcript_21469,EGJ1500222_transcript_19398,EGJ1500222_transcript_14907,EGJ1500222_transcript_7727,EGJ1500222_transcript_20502,EGJ1500222_transcript_15155,EGJ1500222_…	4.960931665465296E-11
Biological process	B cell apoptotic process	GO:0001783	8	1.1604051053382136E-12	5.238144892197125	25	64	974	13061	EGJ1500222_transcript_18998,EGJ1500222_transcript_16123,EGJ1500222_transcript_29629,EGJ1500222_transcript_23094,EGJ1500222_transcript_16501,EGJ1500222_transcript_8073,EGJ1500222_transcript_25680,EGJ1500222_transcript_28915,EGJ1500222_transcript_11265,EGJ1500222_transcript_18282,EGJ1500222_transcript_19334,EGJ1500222_transcript_15187,EGJ1500222_transcript_4214,EGJ1500222_transcript_16484,EGJ150022…	5.4572920391927814E-11
Biological process	chorion-containing eggshell pattern formation	GO:0030381	5	1.2284617767477357E-12	9.880795417702366	14	19	974	13061	EGJ1500222_transcript_27012,EGJ1500222_transcript_33923,EGJ1500222_transcript_28313,EGJ1500222_transcript_14119,EGJ1500222_transcript_23279,EGJ1500222_transcript_26793,EGJ1500222_transcript_25416,EGJ1500222_transcript_20194,EGJ1500222_transcript_13659,EGJ1500222_transcript_13408,EGJ1500222_transcript_17341,EGJ1500222_transcript_26494,EGJ1500222_transcript_31304,EGJ1500222_transcript_285,	5.735492193902653E-11
Biological process	obsolete inositol lipid-mediated signaling	GO:0048017	0	1.2855272402134688E-12	3.9645924471029366	34	115	974	13061	EGJ1500222_transcript_16593,EGJ1500222_transcript_33923,EGJ1500222_transcript_16118,EGJ1500222_transcript_18718,EGJ1500222_transcript_14119,EGJ1500222_transcript_29618,EGJ1500222_transcript_13665,EGJ1500222_transcript_14962,EGJ1500222_transcript_20194,EGJ1500222_transcript_13659,EGJ1500222_transcript_13408,EGJ1500222_transcript_22327,EGJ1500222_transcript_34751,EGJ1500222_transcript_7773,EGJ15002…	5.958742452298834E-11
Biological process	cellular response to peptide	GO:1901653	5	1.357691736814104E-12	2.2349418206707736	84	504	974	13061	EGJ1500222_transcript_15261,EGJ1500222_transcript_16593,EGJ1500222_transcript_33923,EGJ1500222_transcript_21934,EGJ1500222_transcript_16118,EGJ1500222_transcript_7121,EGJ1500222_transcript_18718,EGJ1500222_transcript_14119,EGJ1500222_transcript_18989,EGJ1500222_transcript_25495,EGJ1500222_transcript_29618,EGJ1500222_transcript_37688,EGJ1500222_transcript_2500,EGJ1500222_transcript_26513,EGJ150022…	6.248291328780909E-11
Biological process	regulation of peptide secretion	GO:0002791	7	1.404876215360673E-12	2.100043211592766	96	613	974	13061	EGJ1500222_transcript_15261,EGJ1500222_transcript_404,EGJ1500222_transcript_33923,EGJ1500222_transcript_18998,EGJ1500222_transcript_85,EGJ1500222_transcript_15030,EGJ1500222_transcript_16123,EGJ1500222_transcript_26147,EGJ1500222_transcript_29629,EGJ1500222_transcript_13039,EGJ1500222_transcript_23094,EGJ1500222_transcript_13273,EGJ1500222_transcript_14119,EGJ1500222_transcript_14398,EGJ1500222_t…	6.419586847921146E-11
Biological process	imitative learning	GO:0098596	9	1.5565326805244695E-12	6.886036960985626	19	37	974	13061	EGJ1500222_transcript_18998,EGJ1500222_transcript_16123,EGJ1500222_transcript_29629,EGJ1500222_transcript_23094,EGJ1500222_transcript_16501,EGJ1500222_transcript_28915,EGJ1500222_transcript_11265,EGJ1500222_transcript_18282,EGJ1500222_transcript_16484,EGJ1500222_transcript_27329,EGJ1500222_transcript_18633,EGJ1500222_transcript_17535,EGJ1500222_transcript_16408,EGJ1500222_transcript_17099,EGJ1500…	7.062493000436026E-11
Biological process	learned vocalization behavior or vocal learning	GO:0098598	7	1.5565326805244695E-12	6.886036960985626	19	37	974	13061	EGJ1500222_transcript_18998,EGJ1500222_transcript_16123,EGJ1500222_transcript_29629,EGJ1500222_transcript_23094,EGJ1500222_transcript_16501,EGJ1500222_transcript_28915,EGJ1500222_transcript_11265,EGJ1500222_transcript_18282,EGJ1500222_transcript_16484,EGJ1500222_transcript_27329,EGJ1500222_transcript_18633,EGJ1500222_transcript_17535,EGJ1500222_transcript_16408,EGJ1500222_transcript_17099,EGJ1500…	7.062493000436026E-11
Biological process	vocal learning	GO:0042297	10	1.5565326805244695E-12	6.886036960985626	19	37	974	13061	EGJ1500222_transcript_18998,EGJ1500222_transcript_16123,EGJ1500222_transcript_29629,EGJ1500222_transcript_23094,EGJ1500222_transcript_16501,EGJ1500222_transcript_28915,EGJ1500222_transcript_11265,EGJ1500222_transcript_18282,EGJ1500222_transcript_16484,EGJ1500222_transcript_27329,EGJ1500222_transcript_18633,EGJ1500222_transcript_17535,EGJ1500222_transcript_16408,EGJ1500222_transcript_17099,EGJ1500…	7.062493000436026E-11
Biological process	bronchus development	GO:0060433	6	1.5565326805244695E-12	6.886036960985626	19	37	974	13061	EGJ1500222_transcript_18998,EGJ1500222_transcript_16123,EGJ1500222_transcript_29629,EGJ1500222_transcript_23094,EGJ1500222_transcript_16501,EGJ1500222_transcript_28915,EGJ1500222_transcript_11265,EGJ1500222_transcript_18282,EGJ1500222_transcript_16484,EGJ1500222_transcript_27329,EGJ1500222_transcript_18633,EGJ1500222_transcript_17535,EGJ1500222_transcript_16408,EGJ1500222_transcript_17099,EGJ1500…	7.062493000436026E-11
Biological process	lung secretory cell differentiation	GO:0061140	7	1.5565326805244695E-12	6.886036960985626	19	37	974	13061	EGJ1500222_transcript_18998,EGJ1500222_transcript_16123,EGJ1500222_transcript_29629,EGJ1500222_transcript_23094,EGJ1500222_transcript_16501,EGJ1500222_transcript_28915,EGJ1500222_transcript_11265,EGJ1500222_transcript_18282,EGJ1500222_transcript_16484,EGJ1500222_transcript_27329,EGJ1500222_transcript_18633,EGJ1500222_transcript_17535,EGJ1500222_transcript_16408,EGJ1500222_transcript_17099,EGJ1500…	7.062493000436026E-11
Biological process	interleukin-21 production	GO:0032625	8	1.5565326805244695E-12	6.886036960985626	19	37	974	13061	EGJ1500222_transcript_18998,EGJ1500222_transcript_16123,EGJ1500222_transcript_29629,EGJ1500222_transcript_23094,EGJ1500222_transcript_16501,EGJ1500222_transcript_28915,EGJ1500222_transcript_11265,EGJ1500222_transcript_18282,EGJ1500222_transcript_16484,EGJ1500222_transcript_27329,EGJ1500222_transcript_18633,EGJ1500222_transcript_17535,EGJ1500222_transcript_16408,EGJ1500222_transcript_17099,EGJ1500…	7.062493000436026E-11
Biological process	mononuclear cell differentiation	GO:1903131	6	1.82576176399607E-12	2.5143095482546203	66	352	974	13061	EGJ1500222_transcript_33923,EGJ1500222_transcript_18998,EGJ1500222_transcript_31727,EGJ1500222_transcript_16123,EGJ1500222_transcript_29629,EGJ1500222_transcript_23094,EGJ1500222_transcript_14119,EGJ1500222_transcript_20800,EGJ1500222_transcript_29618,EGJ1500222_transcript_16501,EGJ1500222_transcript_8073,EGJ1500222_transcript_16977,EGJ1500222_transcript_2500,EGJ1500222_transcript_4938,EGJ1500222…	7.948231787450459E-11
Biological process	neuron projection morphogenesis	GO:0048812	8	1.8310908345142707E-12	1.5371545553934731	228	1989	974	13061	EGJ1500222_transcript_15261,EGJ1500222_transcript_15022,EGJ1500222_transcript_27012,EGJ1500222_transcript_33923,EGJ1500222_transcript_16103,EGJ1500222_transcript_19610,EGJ1500222_transcript_20624,EGJ1500222_transcript_18998,EGJ1500222_transcript_19606,EGJ1500222_transcript_16378,EGJ1500222_transcript_31723,EGJ1500222_transcript_16123,EGJ1500222_transcript_21934,EGJ1500222_transcript_29629,EGJ1500…	7.917931709245266E-11
Biological process	regulation of peptidyl-serine phosphorylation	GO:0033135	10	1.9315660182428473E-12	3.33257596928423	42	169	974	13061	EGJ1500222_transcript_15261,EGJ1500222_transcript_16593,EGJ1500222_transcript_33923,EGJ1500222_transcript_16118,EGJ1500222_transcript_18718,EGJ1500222_transcript_14119,EGJ1500222_transcript_8073,EGJ1500222_transcript_2500,EGJ1500222_transcript_13665,EGJ1500222_transcript_25680,EGJ1500222_transcript_14962,EGJ1500222_transcript_20194,EGJ1500222_transcript_13659,EGJ1500222_transcript_13408,EGJ150022…	8.296719903692444E-11
Biological process	taxis	GO:0042330	3	2.09232631220857E-12	1.6666280434144911	174	1400	974	13061	EGJ1500222_transcript_15261,EGJ1500222_transcript_15022,EGJ1500222_transcript_27499,EGJ1500222_transcript_27012,EGJ1500222_transcript_33923,EGJ1500222_transcript_19610,EGJ1500222_transcript_20624,EGJ1500222_transcript_18998,EGJ1500222_transcript_16378,EGJ1500222_transcript_31723,EGJ1500222_transcript_31727,EGJ1500222_transcript_16123,EGJ1500222_transcript_24179,EGJ1500222_transcript_29629,EGJ1500…	8.927720814278024E-11
Biological process	regulation of intracellular signal transduction	GO:1902531	7	2.1256330029473247E-12	1.4738334071367631	264	2402	974	13061	EGJ1500222_transcript_15261,EGJ1500222_transcript_16593,EGJ1500222_transcript_15024,EGJ1500222_transcript_27012,EGJ1500222_transcript_33923,EGJ1500222_transcript_16580,EGJ1500222_transcript_20624,EGJ1500222_transcript_29201,EGJ1500222_transcript_18998,EGJ1500222_transcript_19606,EGJ1500222_transcript_16378,EGJ1500222_transcript_38357,EGJ1500222_transcript_31723,EGJ1500222_transcript_31727,EGJ1500…	9.010166735519482E-11
Biological process	positive regulation of cell differentiation	GO:0045597	6	2.171596236166806E-12	1.6508442334253168	179	1454	974	13061	EGJ1500222_transcript_15261,EGJ1500222_transcript_27015,EGJ1500222_transcript_404,EGJ1500222_transcript_27012,EGJ1500222_transcript_18998,EGJ1500222_transcript_16378,EGJ1500222_transcript_31723,EGJ1500222_transcript_85,EGJ1500222_transcript_16123,EGJ1500222_transcript_21934,EGJ1500222_transcript_29629,EGJ1500222_transcript_14125,EGJ1500222_transcript_13039,EGJ1500222_transcript_23094,EGJ1500222_t…	9.144833038969107E-11
Biological process	intracellular signal transduction	GO:0035556	6	2.247979580261017E-12	1.3613858806116388	360	3546	974	13061	EGJ1500222_transcript_15261,EGJ1500222_transcript_16593,EGJ1500222_transcript_15022,EGJ1500222_transcript_15024,EGJ1500222_transcript_27499,EGJ1500222_transcript_27012,EGJ1500222_transcript_33923,EGJ1500222_transcript_16580,EGJ1500222_transcript_16103,EGJ1500222_transcript_20624,EGJ1500222_transcript_29201,EGJ1500222_transcript_18998,EGJ1500222_transcript_19606,EGJ1500222_transcript_16378,EGJ1500…	9.405021062092034E-11
[truncated: 2,120 more rows]

## Sheet: Cluster_5_KEGG
Term Name	MainClass	GeneHitsInSelectedSet	AllGenesInSelectedSet	GeneHitsInBackground	AllGenesInBackground	p-value	enrichFactor	GeneListInSelectedSets	corrected p-value(BH method)
[truncated: 136 more rows]
