# Supplementary material for: Characterization of the full-length transcriptome of female Eucoleus annulatus and comparative transcriptomic analysis of its head, middle, and tail body sections
Source: Parasit Vectors. 2026 Apr 6;19:209. doi: 10.1186/s13071-026-07388-z (PMC13170309; doi:10.1186/s13071-026-07388-z)
Supplement: Supplementary file 13 — Additional file 13: Table S12. Complete GO and KEGG enrichment results for Mfuzz Cluster 6 and Cluster 7 (tail-enriched transcripts; corresponding to Fig. 4). [file 13071_2026_7388_MOESM13_ESM.xlsx]

## Sheet: Cluster_6 description
Cluster_6 description
EGJ1500222_transcript_4728	Rabaptin-like protein(RABEP1)
EGJ1500222_transcript_18398	Ubiquitin carboxyl-terminal hydrolase(USP20)
EGJ1500222_transcript_35799	Belongs to the TRAFAC class myosin-kinesin ATPase superfamily. Kinesin family(KIF23)
EGJ1500222_transcript_34574	Ubiquitin Exists either covalently attached to another protein, or free (unanchored). When covalently bound, it is conjugated to target proteins via an isopeptide bond either as a monomer (monoubiquitin), a polymer linked via different Lys residues of the ubiquitin (polyubiquitin chains) or a linear polymer linked via the initiator Met of the ubiquitin (linear polyubiquitin chains). Polyubiquitin…
EGJ1500222_transcript_15926	Belongs to the PI3 PI4-kinase family(PI4KB)
EGJ1500222_transcript_26567	cellular response to vasopressin(RANGAP1)
EGJ1500222_transcript_6040	DNA-directed 5'-3' RNA polymerase activity(POLR2F)
EGJ1500222_transcript_4943	N-acetyltransferase 6(NAT6)
EGJ1500222_transcript_12515	microtubule motor activity(KIF2A)
EGJ1500222_transcript_22843	Nuclear EGJ1500222_transcription factor, X-box binding 1(NFX1)
EGJ1500222_transcript_24980	GTPase activator activity
EGJ1500222_transcript_35859	Proteasome non-ATPase 26S subunit(PSMD5)
EGJ1500222_transcript_25361	assists the folding of proteins upon ATP hydrolysis(cct-1)
EGJ1500222_transcript_26910	GTPase activator activity
EGJ1500222_transcript_3656	RNA binding(PDAP1)
EGJ1500222_transcript_30773	Exocyst complex component Sec10(EXOC5)
EGJ1500222_transcript_16845	FACT complex subunit SPT16 N-terminal lobe domain(SUPT16H)
EGJ1500222_transcript_2825	Disintegrin and metalloproteinase domain-containing protein(ADAM10)
EGJ1500222_transcript_21175	Translation release factor activity, codon specific. It is involved in the biological process described with translational termination(ETF1)
EGJ1500222_transcript_11924	Plays a role in vesicular protein sorting(VPS35)
EGJ1500222_transcript_21921	peptidyl-tryptophan modification(DPY19L1)
EGJ1500222_transcript_4346	Tumour suppressor protein(LOH12CR1)
EGJ1500222_transcript_7185	G patch domain-containing protein 11(GPATCH11)
EGJ1500222_transcript_4079	nucleoside phosphate binding(MRPL39)
EGJ1500222_transcript_3341	Glucosidase II beta subunit-like(PRKCSH)
EGJ1500222_transcript_31832	NUDIX domain(NUDT13)
EGJ1500222_transcript_37981	WD repeat domain phosphoinositide-interacting protein(WDR45B)
EGJ1500222_transcript_19668	SART-1 family(SART1)
EGJ1500222_transcript_5348	Golgin subfamily A member 7/ERF4 family(GOLGA7)
EGJ1500222_transcript_31807	Vacuolar protein sorting-associated protein 26(VPS26B)
EGJ1500222_transcript_22590	is required for protein trafficking regulating yolk protein clathrin-mediated endocytosis by oocytes during oogenesis and retrograde recycling and the sorting of recycling endosome cargo proteins such as mig-14. Also, together with toca-2, controls the distribution of actin at cell junctions(FNBP1)
EGJ1500222_transcript_6647	Zinc ion binding(RNF113A)
EGJ1500222_transcript_30125	Karyopherin alpha 4 (importin alpha 3)(KPNA4)
EGJ1500222_transcript_34249	Protein of unknown function (DUF1279)(NIT1)
EGJ1500222_transcript_38322	regulation of microtubule motor activity
EGJ1500222_transcript_20136	beta-adrenergic receptor kinase activity(ADRBK2)
EGJ1500222_transcript_19050	Solute carrier organic anion transporter family member
EGJ1500222_transcript_33303	Signal-recognition-particle assembly has a crucial role in targeting secretory proteins to the rough endoplasmic reticulum membrane(SRP68)
EGJ1500222_transcript_6465	cellular response to selenite ion(EIF4A3)
EGJ1500222_transcript_29569	UTP18, small subunit(UTP18)
EGJ1500222_transcript_40811	Belongs to the universal ribosomal protein uL13 family(RPL13A)
EGJ1500222_transcript_39251	Zinc finger, C2H2 type
EGJ1500222_transcript_19361	Belongs to the TRAFAC class myosin-kinesin ATPase superfamily. Myosin family(nmy-2)
EGJ1500222_transcript_24171	Zinc finger-containing protein(ZC4H2)
EGJ1500222_transcript_30671	chromatin binding(TTC5)
EGJ1500222_transcript_23161	intracellular transport of virus(UBC)
EGJ1500222_transcript_18561	negative regulation of EGJ1500222_transcription, DNA-templated(GATAD2A)
EGJ1500222_transcript_34073	UDP-glucose 4-epimerase(galE)
EGJ1500222_transcript_2768	Rabaptin-like protein(RABEP1)
EGJ1500222_transcript_13877	Cell adhesion molecule(CHL1)
EGJ1500222_transcript_29891	Adds a myristoyl group to the N-terminal glycine residue of certain cellular proteins(NMT1)
EGJ1500222_transcript_36321	U2 snRNP auxiliary factor large subunit(U2AF2)
EGJ1500222_transcript_19736	GC-rich sequence DNA-binding factor-like protein(PAXBP1)
EGJ1500222_transcript_36334	RNA polymerase II subunit A C-terminal domain phosphatase(SSU72)
EGJ1500222_transcript_19290	Disintegrin and metalloproteinase domain-containing protein(ADAM10)
EGJ1500222_transcript_20659	Fibronectin type 3 domain
EGJ1500222_transcript_15422	Spectrin repeats(SPTBN5)
EGJ1500222_transcript_22718	actin filament organization(WDR1)
EGJ1500222_transcript_22780	Belongs to the potassium channel family(KCNQ1)
EGJ1500222_transcript_26326	DNA helicase activity(SUPV3L1)
EGJ1500222_transcript_25682	glycolipid translocation(RFT1)
EGJ1500222_transcript_6866	SprT homologues.(SPRTN)
EGJ1500222_transcript_28330	Proteasome regulatory subunit C-terminal(PSMD3)
EGJ1500222_transcript_28484	secernin(SCRN2)
EGJ1500222_transcript_27442	olfactory learning(spi)
EGJ1500222_transcript_26899	phenylalanyl-tRNA synthetase, alpha subunit(FARSA)
EGJ1500222_transcript_23382	RNA polymerase II EGJ1500222_transcription cofactor activity. It is involved in the biological process described with regulation of EGJ1500222_transcription from RNA polymerase II promoter(MED17)
EGJ1500222_transcript_29706	Belongs to the universal ribosomal protein uL13 family(RPL13A)
EGJ1500222_transcript_32296	Sof1-like domain(DCAF13)
EGJ1500222_transcript_18607	GTPase activator activity(ARHGAP21)
EGJ1500222_transcript_26309	phosphatase, non-receptor type(PTPN2)
EGJ1500222_transcript_28143	Belongs to the importin alpha family(KPNA4)
EGJ1500222_transcript_25965	Glutathione S-transferase, C-terminal domain(fax)
EGJ1500222_transcript_29157	o-succinylbenzoate-CoA ligase activity
EGJ1500222_transcript_30537	AAA domain(HNRNPU)
EGJ1500222_transcript_7716	Structural constituent of nuclear pore. It is involved in the biological process described with nucleocytoplasmic transport(NUP155)
EGJ1500222_transcript_21133	DNA-dependent RNA polymerase catalyzes the EGJ1500222_transcription of DNA into RNA using the four ribonucleoside triphosphates as substrates. Common component of RNA polymerases I, II and III which synthesize ribosomal RNA precursors, mRNA precursors and many functional non-coding RNAs, and small RNAs, such as 5S rRNA and tRNAs, respectively. Pol II is the central component of the basal RNA poly…
EGJ1500222_transcript_32436	Phosphate acyltransferases(LCLAT1)
EGJ1500222_transcript_11648	Domain present in PSD-95, Dlg, and ZO-1/2.(PARD3)
EGJ1500222_transcript_1094	NAD dependent epimerase/dehydratase family
EGJ1500222_transcript_33392	TB2/DP1, HVA22 family(REEP2)
EGJ1500222_transcript_33705	tRNA C5-cytosine methylation(METTL6)
EGJ1500222_transcript_22162	Protein kinase C conserved region 2 (CalB)(C2CD5)
EGJ1500222_transcript_11221	Beta2-adaptin appendage, C-terminal sub-domain(AP1B1)
EGJ1500222_transcript_32060	NEDD8 activating enzyme activity(NAE1)
EGJ1500222_transcript_35357	DNA repair enzyme that can remove a variety of covalent adducts from DNA through hydrolysis of a 5'-phosphodiester bond, giving rise to DNA with a free 5' phosphate. Catalyzes the hydrolysis of dead-end complexes between DNA and the topoisomerase 2 (TOP2) active site tyrosine residue. Hydrolyzes 5'- phosphoglycolates on protruding 5' ends on DNA double-strand breaks (DSBs) due to DNA damage by ra…
EGJ1500222_transcript_29473	UCH-binding domain(ADRM1)
EGJ1500222_transcript_38986	Nucleolar protein(NOP14)
EGJ1500222_transcript_5034	glycine rich nucleic binding domain(GPATCH3)
EGJ1500222_transcript_20419	RNA recognition motif. (a.k.a. RRM, RBD, or RNP domain)(HNRNPLL)
EGJ1500222_transcript_28306	PRMT5 arginine-N-methyltransferase(CARM1)
EGJ1500222_transcript_1899	mRNA, complete cds(SPG7)
EGJ1500222_transcript_25641	Sodium Bile acid symporter family
EGJ1500222_transcript_25602	Belongs to the histone deacetylase family. HD Type 1 subfamily(HDAC2)
EGJ1500222_transcript_27319	Belongs to the class-I aminoacyl-tRNA synthetase family(LARS)
EGJ1500222_transcript_3159	obsolete RNA polymerase II EGJ1500222_transcription factor activity, TBP-class protein binding, involved in preinitiation complex assembly(TAF2)
EGJ1500222_transcript_4483	Belongs to the universal ribosomal protein uL3 family(RpL3)
EGJ1500222_transcript_23705	mRNA CDS binding(HNRNPLL)
EGJ1500222_transcript_1030	olfactory learning(spi)
EGJ1500222_transcript_23444	run and fyve(RUFY1)
EGJ1500222_transcript_4651	structural constituent of ribosome(mrpl-51)
EGJ1500222_transcript_12828	semaphorin receptor activity(PlexA)
EGJ1500222_transcript_23776	RING-like zinc finger(RNF111)
EGJ1500222_transcript_1262	mediator of RNA polymerase II EGJ1500222_transcription, subunit(MED18)
EGJ1500222_transcript_30889	F-box WD repeat-containing protein 1A(BTRC)
EGJ1500222_transcript_35992	G-patch domain(AGGF1)
EGJ1500222_transcript_25476	intracellular transport of virus(UBC)
EGJ1500222_transcript_9864	-
EGJ1500222_transcript_4506	CTLH/CRA C-terminal to LisH motif domain(GID8)
EGJ1500222_transcript_36613	snoRNA guided rRNA pseudouridine synthesis(GAR1)
EGJ1500222_transcript_19133	helicase superfamily c-terminal domain(DDX4)
EGJ1500222_transcript_32776	Methylmalonic aciduria and homocystinuria type D protein(MMADHC)
EGJ1500222_transcript_17412	Sec8 exocyst complex component specific domain(EXOC4)
EGJ1500222_transcript_29336	K homology RNA-binding domain(KHDRBS3)
EGJ1500222_transcript_3489	Endonuclease/Exonuclease/phosphatase family(SMPD2)
EGJ1500222_transcript_18725	The coatomer is a cytosolic protein complex that binds to dilysine motifs and reversibly associates with Golgi non- clathrin-coated vesicles, which further mediate biosynthetic protein transport from the ER, via the Golgi up to the trans Golgi network. Coatomer complex is required for budding from Golgi membranes, and is essential for the retrograde Golgi-to-ER transport of dilysine-tagged protei…
EGJ1500222_transcript_14171	Fibronectin type 3 domain
EGJ1500222_transcript_21252	transferase activity, transferring nitrogenous groups(GFPT1)
EGJ1500222_transcript_17694	Zinc ion binding(TRIM24)
EGJ1500222_transcript_21826	Translational activator(GCN1L1)
EGJ1500222_transcript_32116	zinc finger
EGJ1500222_transcript_6633	Proteasome activator pa28 beta subunit(PSME3)
EGJ1500222_transcript_34725	ribosomal large subunit assembly(PPAN)
EGJ1500222_transcript_34293	zinc finger
EGJ1500222_transcript_25684	BPG-independent PGAM N-terminus (iPGM_N)
EGJ1500222_transcript_20861	Helicase conserved C-terminal domain(ERCC3)
EGJ1500222_transcript_12118	catalytic activity
EGJ1500222_transcript_21630	RIG-I binding(SEC14L1)
EGJ1500222_transcript_23942	Mitochondrial carrier protein(SLC25A40)
EGJ1500222_transcript_26368	ENTH domain(EPN2)
EGJ1500222_transcript_35736	TIMELESS interacting protein(TIPIN)
EGJ1500222_transcript_36598	The proteasome is a multicatalytic proteinase complex which is characterized by its ability to cleave peptides with Arg, Phe, Tyr, Leu, and Glu adjacent to the leaving group at neutral or slightly basic pH(PSMA2)
EGJ1500222_transcript_12462	Ubiquitin carboxyl-terminal hydrolase
EGJ1500222_transcript_24746	Rab GTPase binding(CCDC186)
EGJ1500222_transcript_23407	Produces ATP from ADP in the presence of a proton gradient across the membrane(ATP5A1)
EGJ1500222_transcript_27808	Phosphorylates and restricts the asymmetry effectors mex-5 and mex-6 to the anterior cytoplasm of the zygote and maintains these phosphorylations until fertilization(STK11)
EGJ1500222_transcript_5991	ubiquitin-protein transferase activity(Ube2l6)
EGJ1500222_transcript_24129	K homology RNA-binding domain(KHDRBS3)
EGJ1500222_transcript_31691	CDK5 regulatory subunit associated protein 3(CDK5RAP3)
EGJ1500222_transcript_26272	A Receptor for Ubiquitination Targets(FBXO42)
EGJ1500222_transcript_30834	Zinc finger CCCH-type containing 12A(ZC3H12A)
EGJ1500222_transcript_892	Quinone oxidoreductase-like protein(BC026585)
EGJ1500222_transcript_31683	component of the eukaryotic translation initiation factor 3 (eIF-3) complex, which is involved in protein synthesis of a specialized repertoire of mRNAs and, together with other initiation factors, stimulates binding of mRNA and methionyl-tRNAi to the 40S ribosome. The eIF-3 complex specifically targets and initiates translation of a subset of mRNAs involved in cell proliferation(EIF3E)
EGJ1500222_transcript_905	Belongs to the mitochondrial carrier (TC 2.A.29) family(SLC25A3)
EGJ1500222_transcript_23463	regulation of protein monoubiquitination(WDR48)
EGJ1500222_transcript_34947	RNA polymerase II subunit A C-terminal domain phosphatase(SSU72)
EGJ1500222_transcript_38579	Ubiquitin carboxyl-terminal esterase L1 (ubiquitin thiolesterase)(UCHL1)
EGJ1500222_transcript_28599	UCH-binding domain(ADRM1)
EGJ1500222_transcript_19350	Tyrosine kinase, catalytic domain(ALK)
EGJ1500222_transcript_22992	WIF domain(RYK)
EGJ1500222_transcript_1168	phosphotransferase activity, alcohol group as acceptor(LATS1)
EGJ1500222_transcript_22800	K homology RNA-binding domain(KHDRBS3)
EGJ1500222_transcript_27562	Protein of unknown function (DUF1115)(PRPF3)
EGJ1500222_transcript_37296	Involved in the biogenesis of the 60S ribosomal subunit(GTPBP4)
EGJ1500222_transcript_6441	Serine threonine-protein phosphatase(PPP1CB)
EGJ1500222_transcript_4182	The proteasome is a multicatalytic proteinase complex which is characterized by its ability to cleave peptides with Arg, Phe, Tyr, Leu, and Glu adjacent to the leaving group at neutral or slightly basic pH(PSMA2)
EGJ1500222_transcript_28600	2-oxoacid dehydrogenases acyltransferase (catalytic domain)(DLST)
EGJ1500222_transcript_23096	The coatomer is a cytosolic protein complex that binds to dilysine motifs and reversibly associates with Golgi non- clathrin-coated vesicles, which further mediate biosynthetic protein transport from the ER, via the Golgi up to the trans Golgi network. Coatomer complex is required for budding from Golgi membranes, and is essential for the retrograde Golgi-to-ER transport of dilysine-tagged protei…
EGJ1500222_transcript_1795	carbohydrate binding(LGALS9)
EGJ1500222_transcript_20368	demethylase(KDM7A)
EGJ1500222_transcript_3750	Belongs to the ribulose-phosphate 3-epimerase family(RPE)
EGJ1500222_transcript_30559	histone pre-mRNA stem-loop binding(ERI1)
EGJ1500222_transcript_5318	Ribosomal protein L7/L12 C-terminal domain(MRPL12)
EGJ1500222_transcript_32770	NOSIC (NUC001) domain(NOP56)
EGJ1500222_transcript_30054	JNK_SAPK-associated protein-1(RILPL1)
EGJ1500222_transcript_36992	Belongs to the intermediate filament family(LMNB1)
EGJ1500222_transcript_1252	Vacuolar protein(VPS26B)
EGJ1500222_transcript_12112	beta-adrenergic receptor kinase activity(ADRBK2)
EGJ1500222_transcript_38352	P granule disassembly(DYRK2)
EGJ1500222_transcript_32466	Belongs to the mitochondrial carrier (TC 2.A.29) family
EGJ1500222_transcript_25901	Insulinase (Peptidase family M16)(PMPCA)
EGJ1500222_transcript_27345	Part of the Wnt signaling pathway essential for the specification of the mesodermal cell fate in early embryos. Required for asymmetrical division of somatic gonadal precursor descendants which initiate axis formation required to control organ shape. Represses expression of target genes via its interaction with hda-1 histone deacetylase(TCF7L2)
EGJ1500222_transcript_34563	Proteasome activator pa28 beta subunit(PSME3)
EGJ1500222_transcript_1708	ribosomal large subunit assembly
EGJ1500222_transcript_1800	Eukaryotic translation initiation factor 2 alpha subunit
EGJ1500222_transcript_31022	Belongs to the cyclin family(CCNA1)
EGJ1500222_transcript_28301	ALG11 mannosyltransferase N-terminus(ALG11)
EGJ1500222_transcript_11874	Solute carrier organic anion transporter family member
EGJ1500222_transcript_21841	Enzyme regulator activity. It is involved in the biological process described with regulation of protein catabolic process(PSMD1)
EGJ1500222_transcript_1864	positive regulation of programmed cell death(MTCH2)
EGJ1500222_transcript_32396	phosphotransferase activity, alcohol group as acceptor(CDK11B)
EGJ1500222_transcript_21071	Belongs to the glypican family(GPC4)
EGJ1500222_transcript_20278	Beta-Casp domain(CPSF3L)
EGJ1500222_transcript_30324	GTP1/OBG
EGJ1500222_transcript_2726	Protein phosphatase 2A homologues, catalytic domain.(PPP5C)
EGJ1500222_transcript_28355	Rabaptin-like protein(RABEP1)
EGJ1500222_transcript_2484	Proteasome subunit beta type(PSMB1)
EGJ1500222_transcript_20001	Sulfurates the molybdenum cofactor. Sulfation of molybdenum is essential for xanthine dehydrogenase (XDH) and aldehyde oxidase (ADO) enzymes in which molybdenum cofactor is liganded by 1 oxygen and 1 sulfur atom in active form(MOCOS)
EGJ1500222_transcript_12309	Patatin-like phospholipase(PNPLA2)
EGJ1500222_transcript_4336	G patch domain-containing protein 11(GPATCH11)
EGJ1500222_transcript_4032	factor 1(EAF1)
EGJ1500222_transcript_5961	Links covalently the heme group to the apoprotein of cytochrome c(HCCS)
EGJ1500222_transcript_37293	copper ion transmembrane transporter activity
EGJ1500222_transcript_24959	synaptic vesicle uncoating(DNAJC6)
EGJ1500222_transcript_24426	RNA recognition motif(TARDBP)
EGJ1500222_transcript_24462	cytoplasmic sequestering of NF-kappaB(FAF1)
EGJ1500222_transcript_26509	transferase activity, transferring acyl groups(AGPAT6)
EGJ1500222_transcript_34642	Belongs to the thiolase family
EGJ1500222_transcript_31897	Gar1/Naf1 RNA binding region(NAF1)
EGJ1500222_transcript_35079	Mitochondrial branched-chain alpha-ketoacid dehydrogenase kinase(PDK2)
EGJ1500222_transcript_4115	Catalyzes the epimerization of the S- and R-forms of NAD(P)HX, a damaged form of NAD(P)H that is a result of enzymatic or heat-dependent hydration. This is a prerequisite for the S- specific NAD(P)H-hydrate dehydratase to allow the repair of both epimers of NAD(P)HX(APOA1BP)
EGJ1500222_transcript_18003	It is involved in the biological process described with mRNA splicing, via spliceosome(AQR)
EGJ1500222_transcript_29118	PRP38 family(PRPF38B)
EGJ1500222_transcript_34399	Belongs to the peptidase C19 family(USP15)
EGJ1500222_transcript_12407	midbrain-hindbrain boundary initiation(SSBP2)
EGJ1500222_transcript_34532	E2F-associated phosphoprotein(EAPP)
EGJ1500222_transcript_25076	Possible Fer4-like domain in RNase L inhibitor, RLI(ABCE1)
EGJ1500222_transcript_14466	Belongs to the histidine acid phosphatase family(PPIP5K2)
EGJ1500222_transcript_7809	Transportin 1(TNPO1)
EGJ1500222_transcript_25298	ERCC4 domain(MUS81)
EGJ1500222_transcript_38860	AAA domain(RAD50)
EGJ1500222_transcript_3934	Rabaptin-like protein(RABEP1)
EGJ1500222_transcript_21860	Ricin-type beta-trefoil(gly-5)
EGJ1500222_transcript_21248	CPSF73-100_C(CPSF3)
EGJ1500222_transcript_23154	integrin alpha FG-GAP repeat containing 1(ITFG1)
EGJ1500222_transcript_26315	Belongs to the peptidase M18 family(DNPEP)
EGJ1500222_transcript_34404	Catalyzes the hydroxylation of the N(6)-(4-aminobutyl)- L-lysine intermediate to form hypusine, an essential post- translational modification only found in mature eIF-5A factor(DOHH)
EGJ1500222_transcript_36277	TM2 domain(TM2D2)
EGJ1500222_transcript_29098	GPI transamidase subunit PIG-U(PIGU)
EGJ1500222_transcript_29837	zinc finger
EGJ1500222_transcript_36026	[2Fe-2S] cluster assembly(GLRX3)
EGJ1500222_transcript_37613	Dual specificity phosphatase, catalytic domain(YVH1)
EGJ1500222_transcript_31309	Translation initiation factor(EIF2B5)
EGJ1500222_transcript_32212	ectoderm and mesoderm interaction(TP63)
EGJ1500222_transcript_27768	Noc2p family(NOC2L)
EGJ1500222_transcript_24203	protein localization to plasma membrane(TTC7B)
EGJ1500222_transcript_14990	positive regulation by virus of viral protein levels in host cell(DDB1)
EGJ1500222_transcript_39700	Translation initiation factor SUI1(EIF1B)
EGJ1500222_transcript_27254	Belongs to the AAA ATPase family(PSMC2)
EGJ1500222_transcript_21853	D-glucuronyl C5-epimerase C-terminus(GLCE)
EGJ1500222_transcript_20924	Rab geranylgeranyltransferase activity. It is involved in the biological process described with protein geranylgeranylation(RABGGTB)
EGJ1500222_transcript_26785	Belongs to the protein kinase superfamily(GSK3B)
EGJ1500222_transcript_28955	catalytic subunit of H ACA small nucleolar ribonucleoprotein (H ACA snoRNP) complex, which catalyzes pseudouridylation of rRNA. This involves the isomerization of uridine such that the ribose is subsequently attached to C5, instead of the normal N1. Pseudouridine ('psi') residues may serve to stabilize the conformation of rRNAs (By similarity)(DKC1)
EGJ1500222_transcript_1114	regulation of mRNA splicing, via spliceosome(rsp-6)
EGJ1500222_transcript_30619	Protein tyrosine kinase(STRADA)
EGJ1500222_transcript_6956	DnaJ molecular chaperone homology domain(DNAJC3)
EGJ1500222_transcript_7763	Guanine nucleotide exchange factor for Ras-like small GTPases(RAPGEF1)
EGJ1500222_transcript_33199	Zinc finger CCCH-type containing 12A(ZC3H12A)
EGJ1500222_transcript_27067	Transcription factor AP-2(TFAP2A)
EGJ1500222_transcript_25819	chitin binding(CHIA)
EGJ1500222_transcript_37619	SelR domain(MSRB2)
EGJ1500222_transcript_34707	3' exoribonuclease family, domain 2
EGJ1500222_transcript_39987	Transthyretin-like family
EGJ1500222_transcript_38797	RNA splicing, via transesterification reactions with bulged adenosine as nucleophile(PHF5A)
EGJ1500222_transcript_26359	helicase superfamily c-terminal domain(DDX39A)
EGJ1500222_transcript_5869	Sin3 associated polypeptide p18 (SAP18)(SAP18)
EGJ1500222_transcript_7092	regulation of cellular respiration(CISD1)
EGJ1500222_transcript_5794	Ribosomal protein L6(rpl-9)
EGJ1500222_transcript_29854	PCI domain(PCID2)
EGJ1500222_transcript_22773	Guanine nucleotide exchange factor for Ras-like small GTPases(RAPGEF1)
EGJ1500222_transcript_27789	Von Willebrand factor A(VWA9)
EGJ1500222_transcript_35786	protein kinase activity
EGJ1500222_transcript_2262	Glyoxalase domain-containing protein 4(GLOD4)
EGJ1500222_transcript_2452	DNA/RNA non-specific endonuclease(ENDOG)
EGJ1500222_transcript_29181	Histone-lysine N-methyltransferase(SETD3)
EGJ1500222_transcript_14343	Filamin-type immunoglobulin domains(FLNB)
EGJ1500222_transcript_6825	Archease protein family (MTH1598/TM1083)(ZBTB8OS)
EGJ1500222_transcript_23304	Belongs to the DEAD box helicase family(DDX4)
EGJ1500222_transcript_27703	Tim17/Tim22/Tim23/Pmp24 family(TIMMDC1)
EGJ1500222_transcript_25302	proteasome regulatory particle assembly(PSMD5)
EGJ1500222_transcript_40040	calcium ion binding
EGJ1500222_transcript_19163	G protein alpha subunit(GNAQ)
EGJ1500222_transcript_38350	Rab GTPase-activating protein
EGJ1500222_transcript_2472	Endonuclease/Exonuclease/phosphatase family(ANGEL1)
EGJ1500222_transcript_4355	ubiquitin-specific protease activity. It is involved in the biological process described with ubiquitin-dependent protein catabolic process(UCHL3)
EGJ1500222_transcript_14967	Cytoplasmic Fragile-X interacting family(CYFIP1)
EGJ1500222_transcript_27072	Secretory carrier-associated membrane protein(SCAMP2)
EGJ1500222_transcript_27321	protein polyubiquitination
EGJ1500222_transcript_40394	Dynein 1b Light Intermediate Chain. Source PGD
EGJ1500222_transcript_6202	cellular macromolecule catabolic process
EGJ1500222_transcript_39380	Ribosomal protein L23(RPL23A)
EGJ1500222_transcript_25024	WD repeat-containing protein(WDR24)
EGJ1500222_transcript_16156	negative regulation of histone ubiquitination(UBR5)
EGJ1500222_transcript_28825	Adds a myristoyl group to the N-terminal glycine residue of certain cellular proteins(NMT1)
EGJ1500222_transcript_26387	Belongs to the peptidase M18 family(DNPEP)
EGJ1500222_transcript_33787	DUF4206(DEF8)
EGJ1500222_transcript_6667	-
EGJ1500222_transcript_13180	endoribonuclease activity, cleaving siRNA-paired mRNA(AGO1)
EGJ1500222_transcript_29988	XAP5, circadian clock regulator(FAM50A)
EGJ1500222_transcript_26252	generation of catalytic spliceosome for first transesterification step(PRPF19)
EGJ1500222_transcript_1128	Sterol-sensing domain of SREBP cleavage-activation(DISP1)
EGJ1500222_transcript_23506	regulation of protein monoubiquitination(WDR48)
EGJ1500222_transcript_26097	RNA binding activity-knot of a chromodomain(KAT5)
EGJ1500222_transcript_33403	Zinc ion binding(KCMF1)
EGJ1500222_transcript_37843	AN1-type zinc finger protein(ZFAND2A)
EGJ1500222_transcript_29693	Phosphorylates Ins(1,3,4,5,6)P5 at position 2 to form Ins(1,2,3,4,5,6)P6 (InsP6 or phytate)(IPPK)
EGJ1500222_transcript_617	PXA domain(SNX14)
EGJ1500222_transcript_3642	negative regulation of ERK1 and ERK2 cascade
EGJ1500222_transcript_35746	RNA binding(PDAP1)
EGJ1500222_transcript_25792	Transcription factor TFIID (or TATA-binding protein, TBP)(TBPL1)
EGJ1500222_transcript_25970	Conserved oligomeric complex COG6(COG6)
EGJ1500222_transcript_14257	Protein tyrosine phosphatase activity. It is involved in the biological process described with protein dephosphorylation(PTPN23)
EGJ1500222_transcript_11923	Exocyst complex component Sec3(EXOC1)
EGJ1500222_transcript_11928	methylmalonyl-CoA mutase activity(MUT)
EGJ1500222_transcript_21141	DNA polymerase binding(FANCI)
EGJ1500222_transcript_25688	Belongs to the class I-like SAM-binding methyltransferase superfamily. RNA M5U methyltransferase family(TRMT2A)
EGJ1500222_transcript_23012	Signal-recognition-particle assembly has a crucial role in targeting secretory proteins to the rough endoplasmic reticulum membrane(SRP72)
EGJ1500222_transcript_40925	Mitochondrial ATP synthase g subunit(ATP5L)
EGJ1500222_transcript_24046	organic anion transmembrane transporter activity
EGJ1500222_transcript_4978	Acts as an E3 ubiquitin-protein ligase which accepts ubiquitin specifically from endoplasmic reticulum-associated ubc-7 E2 ligase and transfers it to substrates, promoting their degradation. Component of the endoplasmic reticulum quality control (ERQC) system, which is also called the ER-associated degradation (ERAD) system, involved in ubiquitin-dependent degradation of misfolded endoplasmic ret…
EGJ1500222_transcript_24054	ENTH domain(EPN2)
EGJ1500222_transcript_23362	DNA helicase activity(SUPV3L1)
EGJ1500222_transcript_23620	WD40 repeats(DYNC1I2)
EGJ1500222_transcript_32180	Ubiquitin carboxyl-terminal hydrolase
EGJ1500222_transcript_23843	ribosomal small subunit binding(PTCD3)
EGJ1500222_transcript_28211	RNA polymerase II EGJ1500222_transcriptional preinitiation complex assembly(TAF9B)
EGJ1500222_transcript_28419	Transferase activity, transferring hexosyl groups(ALG3)
EGJ1500222_transcript_3958	Belongs to the ubiquitin-conjugating enzyme family(UBE2G1)
EGJ1500222_transcript_19297	Belongs to the glypican family(GPC4)
EGJ1500222_transcript_25443	Belongs to the DHHC palmitoyltransferase family(ZDHHC8)
EGJ1500222_transcript_3685	Proteasome subunit beta type(PSMB7)
EGJ1500222_transcript_3796	mRNA-decapping enzyme C-terminus(DCP1B)
EGJ1500222_transcript_7744	calcium ion transport(CACHD1)
EGJ1500222_transcript_792	Belongs to the mitochondrial carrier (TC 2.A.29) family(SLC25A3)
EGJ1500222_transcript_4215	Proteasome activator pa28 beta subunit(PSME3)
EGJ1500222_transcript_31218	AARP2CN (NUC121) domain(BMS1)
EGJ1500222_transcript_2095	Uncharacterized protein family UPF0004(CDKAL1)
EGJ1500222_transcript_41052	DNA-directed RNA-polymerase II subunit(POLR2D)
EGJ1500222_transcript_6738	mitochondrial electron transport, NADH to ubiquinone
EGJ1500222_transcript_13837	Microtubule plus-end tracking protein that promotes the stabilization of dynamic microtubules(cls-3)
EGJ1500222_transcript_34133	Mitochondrial ribosomal death-associated protein 3(DAP3)
EGJ1500222_transcript_36084	Catalytic subunit of the queuine tRNA-ribosyltransferase (TGT) that catalyzes the base-exchange of a guanine (G) residue with queuine (Q) at position 34 (anticodon wobble position) in tRNAs with GU(N) anticodons (tRNA-Asp, -Asn, -His and -Tyr), resulting in the hypermodified nucleoside queuosine (7-(((4,5-cis- dihydroxy-2-cyclopenten-1-yl)amino)methyl)-7-deazaguanosine). Catalysis occurs through …
EGJ1500222_transcript_5710	Component of the ribosome, a large ribonucleoprotein complex responsible for the synthesis of proteins in the cell. The small ribosomal subunit (SSU) binds messenger RNAs (mRNAs) and translates the encoded message by selecting cognate aminoacyl- transfer RNA (tRNA) molecules. The large subunit (LSU) contains the ribosomal catalytic site termed the peptidyl transferase center (PTC), which catalyze…
EGJ1500222_transcript_1224	C-terminal region of band_7(STOML2)
EGJ1500222_transcript_27966	Belongs to the actin family(ACTL6A)
EGJ1500222_transcript_30005	N-terminal domain of 16S rRNA methyltransferase RsmF(NOP2)
EGJ1500222_transcript_1385	Belongs to the intermediate filament family(LMNB1)
EGJ1500222_transcript_31115	Belongs to the tRNA nucleotidyltransferase poly(A) polymerase family(TRNT1)
EGJ1500222_transcript_30812	Choline/Carnitine o-acyltransferase(CPT2)
EGJ1500222_transcript_33777	Ribosomal protein S23(RPS23)
EGJ1500222_transcript_18926	Catalyzes the phosphorylation of D-fructose 6-phosphate to fructose 1,6-bisphosphate by ATP, the first committing step of glycolysis(PFKL)
EGJ1500222_transcript_4442	Proteasome subunit beta type(PSMB1)
EGJ1500222_transcript_2478	Chaperone protein involved in the assembly of the mitochondrial NADH ubiquinone oxidoreductase complex (complex I). Required for normal growth and reproduction(NDUFAF1)
EGJ1500222_transcript_24703	nucleic acid-templated EGJ1500222_transcription(MED15)
EGJ1500222_transcript_4328	Component of the Mediator complex, a coactivator involved in regulated gene EGJ1500222_transcription of nearly all RNA polymerase II-dependent genes. Mediator functions as a bridge to convey information from gene-specific regulatory proteins to the basal RNA polymerase II EGJ1500222_transcription machinery. Mediator is recruited to promoters by direct interactions with regulatory proteins and ser…
EGJ1500222_transcript_24308	retrograde transport, vesicle recycling within Golgi(GOLGA5)
EGJ1500222_transcript_23007	Zinc-binding domain present in Lin-11, Isl-1, Mec-3.(tag-273)
EGJ1500222_transcript_25856	WD40 repeats(DYNC1I2)
EGJ1500222_transcript_25227	Domain in cystathionine beta-synthase and other proteins.
EGJ1500222_transcript_25767	Belongs to the protein kinase superfamily(GSK3B)
EGJ1500222_transcript_29590	Transcription factor TFIID (or TATA-binding protein, TBP)(TBPL1)
EGJ1500222_transcript_15583	Ankyrin repeat
EGJ1500222_transcript_41403	MINDY deubiquitinase(FAM63B)
EGJ1500222_transcript_12202	piRNA biosynthetic process(DDX4)
EGJ1500222_transcript_23964	WD repeat-containing protein 24(WDR24)
EGJ1500222_transcript_28445	It is involved in the biological process described with chromatin remodeling(SMARCB1)
EGJ1500222_transcript_20589	Translation initiation factor(EIF2B5)
EGJ1500222_transcript_33177	Kelch motif(KLHDC3)
EGJ1500222_transcript_3587	iron-sulfur cluster assembly(CIAPIN1)
EGJ1500222_transcript_5075	L27 domain(LIN7C)
EGJ1500222_transcript_5295	Calcium ion binding
EGJ1500222_transcript_4896	Dpy-30 motif(DPY30)
EGJ1500222_transcript_27371	assists the folding of proteins upon ATP hydrolysis(cct-1)
EGJ1500222_transcript_25457	Schwannomin-interacting protein 1(SCHIP1)
EGJ1500222_transcript_28591	regulation of chromosome separation(CSNK2A1)
EGJ1500222_transcript_24532	F-box protein 42(FBXO42)
EGJ1500222_transcript_40649	Structural constituent of ribosome. It is involved in the biological process described with translation(RpS27A)
EGJ1500222_transcript_32496	Protein present in Fab1, YOTB, Vac1, and EEA1
EGJ1500222_transcript_33420	FAM91 N-terminus(FAM91A1)
EGJ1500222_transcript_33594	Domain in Tre-2, BUB2p, and Cdc16p. Probable Rab-GAPs.(TBC1D10B)
EGJ1500222_transcript_32780	aminopeptidase activity(DNPEP)
EGJ1500222_transcript_6453	assembly of large subunit precursor of preribosome(rsl24d1)
EGJ1500222_transcript_30879	Belongs to the class-I aminoacyl-tRNA synthetase family(VARS)
EGJ1500222_transcript_33924	Cytochrome b5-like Heme/Steroid binding domain(PGRMC1)
EGJ1500222_transcript_35430	EF-1 guanine nucleotide exchange domain(EEF1B2)
EGJ1500222_transcript_35551	platelet-activating factor acetyltransferase activity(PAFAH1B2)
EGJ1500222_transcript_28510	Acetylates soluble but not nucleosomal histone H4 at 'Lys-5' (H4K5ac) and 'Lys-12' (H4K12ac) and, to a lesser extent, acetylates histone H2A at 'Lys-5' (H2AK5ac). Has intrinsic substrate specificity that modifies lysine in recognition sequence GXGKXG(HAT1)
EGJ1500222_transcript_21578	N-acetylgalactosaminyl-proteoglycan 3-beta-glucuronosyltransferase activity(CHPF)
EGJ1500222_transcript_5104	FACT complex subunit SPT16 N-terminal lobe domain(SUPT16H)
EGJ1500222_transcript_27518	actin cytoskeleton organization
EGJ1500222_transcript_38644	zinc ion binding(SREK1IP1)
EGJ1500222_transcript_39363	Nucleolar protein(NOP14)
EGJ1500222_transcript_9109	protein transmembrane transporter activity(TIMM23)
EGJ1500222_transcript_3580	It is involved in the biological process described with mRNA splicing, via spliceosome(PRPF6)
EGJ1500222_transcript_24744	Dual-specificity tyrosine-(Y)-phosphorylation regulated kinase 2(DYRK2)
EGJ1500222_transcript_13320	DNA replication proofreading(POLE)
EGJ1500222_transcript_4294	Component of the Mediator complex, a coactivator involved in the regulated EGJ1500222_transcription of nearly all RNA polymerase II-dependent genes. Mediator functions as a bridge to convey information from gene-specific regulatory proteins to the basal RNA polymerase II EGJ1500222_transcription machinery. Mediator is recruited to promoters by direct interactions with regulatory proteins and serv…
EGJ1500222_transcript_16035	Cation transporter/ATPase, N-terminus(ATP1A1)
EGJ1500222_transcript_19914	K homology RNA-binding domain(FXR1)
EGJ1500222_transcript_20315	Protein of unknown function (DUF1604)(GPATCH1)
EGJ1500222_transcript_26088	transferase activity, transferring glycosyl groups(GYG1)
EGJ1500222_transcript_27326	Nucleoporin complex subunit 54(NUP54)
EGJ1500222_transcript_30900	Constitutes one of the two catalytic subunit of the tRNA-splicing endonuclease complex, a complex responsible for identification and cleavage of the splice sites in pre-tRNA. It cleaves pre-tRNA at the 5'- and 3'-splice sites to release the intron. The products are an intron and two tRNA half-molecules bearing 2',3'-cyclic phosphate and 5'-OH termini. There are no conserved sequences at the splic…
EGJ1500222_transcript_36508	Mullerian duct regression(Mad)
EGJ1500222_transcript_9126	Associated with the spliceosome snRNP U1, U2, U4 U6 and U5(SNRPF)
EGJ1500222_transcript_3152	prohibitin homologues(PHB)
EGJ1500222_transcript_37720	intracellular transport of virus(UBC)
EGJ1500222_transcript_15638	72 kDa inositol polyphosphate(INPP5E)
EGJ1500222_transcript_25712	dihydrolipoyllysine-residue succinyltransferase activity(DLST)
EGJ1500222_transcript_26015	Schwannomin-interacting protein 1(SCHIP1)
EGJ1500222_transcript_25567	Protein SET DOMAIN GROUP
EGJ1500222_transcript_28070	Functions in nuclear protein import(KPNA4)
EGJ1500222_transcript_25005	K homology RNA-binding domain(FXR1)
EGJ1500222_transcript_34259	Catalyzes the synthesis of dihydrouridine, a modified base found in the D-loop of most tRNAs(DUS4L)
EGJ1500222_transcript_7984	It is involved in the biological process described with protein phosphorylation(GAK)
EGJ1500222_transcript_23309	Zona pellucida (ZP) domain
EGJ1500222_transcript_18573	Essential component of the vacuolar proton pump (V- ATPase), a multimeric enzyme that catalyzes the translocation of protons across the membranes. Required for assembly and activity of the V-ATPase(ATP6V0A1)
EGJ1500222_transcript_19847	transferase activity, transferring nitrogenous groups(GFPT1)
EGJ1500222_transcript_4375	Component of the ESCRT-I complex (endosomal sorting complex required for transport I), a regulator of vesicular trafficking process(VPS28)
EGJ1500222_transcript_30844	BolA-like protein
EGJ1500222_transcript_23920	Produces ATP from ADP in the presence of a proton gradient across the membrane(ATP5A1)
EGJ1500222_transcript_4665	Snf7(CHMP1B)
EGJ1500222_transcript_29434	rRNA biogenesis protein RRP5(RRP5)
EGJ1500222_transcript_21638	Gpi16 subunit, GPI transamidase component(PIGT)
EGJ1500222_transcript_5030	E2F EGJ1500222_transcription factor CC-MB domain(E2F4)
EGJ1500222_transcript_4833	Belongs to the TRAFAC class myosin-kinesin ATPase superfamily. Kinesin family(KIF23)
EGJ1500222_transcript_20279	K homology RNA-binding domain(FXR1)
EGJ1500222_transcript_2430	o-succinylbenzoate-CoA ligase activity
EGJ1500222_transcript_32757	Zinc finger, C2H2 type
EGJ1500222_transcript_3085	Protein of unknown function (DUF1604)(GPATCH1)
EGJ1500222_transcript_3205	Yip1 domain family member 1(YIPF1)
EGJ1500222_transcript_12103	enoyl-CoA hydratase activity(HADHA)
EGJ1500222_transcript_21943	Filamin-type immunoglobulin domains(FLNB)
EGJ1500222_transcript_27579	COP9 signalosome complex subunit(COPS3)
EGJ1500222_transcript_33561	phosphotransferase activity, alcohol group as acceptor(LATS1)
EGJ1500222_transcript_12251	RNA recognition motif. (a.k.a. RRM, RBD, or RNP domain)(HNRNPLL)
EGJ1500222_transcript_14377	Belongs to the histidine acid phosphatase family(PPIP5K2)
EGJ1500222_transcript_33835	PIGA (GPI anchor biosynthesis)(PIGA)
EGJ1500222_transcript_12060	Sad1 / UNC-like C-terminal(SUCO)
EGJ1500222_transcript_11886	B-Box C-terminal domain(TRIM28)
EGJ1500222_transcript_28486	Pseudouridine synthase(PUS3)
EGJ1500222_transcript_21035	Belongs to the Glu Leu Phe Val dehydrogenases family(Gdh)
EGJ1500222_transcript_33409	Fcf1(UTP23)
EGJ1500222_transcript_32982	protein ubiquitination
EGJ1500222_transcript_11883	K homology RNA-binding domain(FXR1)
EGJ1500222_transcript_31216	Elongation factor Tu GTP binding domain(EEFSEC)
EGJ1500222_transcript_3073	PRP38 family(PRPF38A)
EGJ1500222_transcript_2475	Fcf1(UTP23)
EGJ1500222_transcript_32979	Acid phosphatase homologues
EGJ1500222_transcript_23978	WD40 repeats(DYNC1I2)
EGJ1500222_transcript_20097	G2F domain(NID1)
EGJ1500222_transcript_32193	FFAT motif binding(VAPA)
EGJ1500222_transcript_23244	Clustered mitochondria (cluA CLU1) homolog(CLUH)
EGJ1500222_transcript_37419	structural constituent of muscle(TPM4)
EGJ1500222_transcript_20827	Belongs to the TRAFAC class myosin-kinesin ATPase superfamily. Myosin family
EGJ1500222_transcript_30630	Nuclear EGJ1500222_transcription factor, X-box binding 1(NFX1)
EGJ1500222_transcript_22908	endocytic recycling(VPS53)
EGJ1500222_transcript_22967	SUMO transferase activity(PIAS1)
EGJ1500222_transcript_17376	Adaptor complexes medium subunit family(stnB)
EGJ1500222_transcript_31425	import inner membrane translocase subunit TIM50(TIMM50)
EGJ1500222_transcript_26507	Ubiquitin fusion degradation protein UFD1(UFD1L)
EGJ1500222_transcript_26828	Leucine Rich repeat(RANGAP1)
EGJ1500222_transcript_25616	K homology RNA-binding domain(FXR1)
EGJ1500222_transcript_1814	secernin(SCRN2)
EGJ1500222_transcript_21102	transferase activity, transferring nitrogenous groups(GFPT1)
EGJ1500222_transcript_7135	cytochrome-c oxidase activity(COX5B)
EGJ1500222_transcript_24571	Kelch motif(FBXO42)
EGJ1500222_transcript_24665	nuclear-transcribed mRNA catabolic process, endonucleolytic cleavage-dependent decay(ZC3H12A)
EGJ1500222_transcript_30316	Removes the N-terminal methionine from nascent proteins. The N-terminal methionine is often cleaved when the second residue in the primary sequence is small and uncharged (Met-Ala-, Cys, Gly, Pro, Ser, Thr, or Val)(METAP1)
EGJ1500222_transcript_32419	WD domain, G-beta repeat(GNB2L1)
EGJ1500222_transcript_35957	Belongs to the complex I 20 kDa subunit family(NDUFS7)
EGJ1500222_transcript_25956	cell competition in a multicellular organism(VPRBP)
EGJ1500222_transcript_4119	RNA binding(SNRPA)
EGJ1500222_transcript_11455	Ran GTPase binding. It is involved in the biological process described with intracellular protein transport(Trn-SR)
EGJ1500222_transcript_12468	Guanine monphosphate synthetase(GMPS)
EGJ1500222_transcript_35148	Cytochrome oxidase assembly protein(COX15)
EGJ1500222_transcript_25097	K homology RNA-binding domain(KHDRBS3)
EGJ1500222_transcript_29363	Belongs to the protein-tyrosine phosphatase family. Non-receptor class myotubularin subfamily(MTMR6)
EGJ1500222_transcript_27234	calcium ion binding
EGJ1500222_transcript_24151	Ubiquitin-2 like Rad60 SUMO-like(UBB)
EGJ1500222_transcript_31383	RNA strand annealing activity(FXR1)
EGJ1500222_transcript_29729	Interconversion of serine and glycine(SHMT1)
EGJ1500222_transcript_29858	tRNA-guanine transglycosylation(QTRT1)
EGJ1500222_transcript_4102	ribosomal protein S2(MRPS2)
EGJ1500222_transcript_14533	Fibronectin type 3 domain
EGJ1500222_transcript_29001	[acyl-carrier-protein] S-malonyltransferase activity(MCAT)
EGJ1500222_transcript_29942	Arginine-tRNA-protein transferase, N terminus(ATE1)
EGJ1500222_transcript_34314	Component of the Mediator complex, a coactivator involved in the regulated EGJ1500222_transcription of nearly all RNA polymerase II-dependent genes. Mediator functions as a bridge to convey information from gene-specific regulatory proteins to the basal RNA polymerase II EGJ1500222_transcription machinery. Mediator is recruited to promoters by direct interactions with regulatory proteins and serv…
EGJ1500222_transcript_2436	Glyoxalase domain-containing protein(GLOD4)
EGJ1500222_transcript_28939	Exonuclease(REXO4)
EGJ1500222_transcript_30120	Belongs to the mitochondrial carrier (TC 2.A.29) family(SLC25A36)
EGJ1500222_transcript_4563	cell adhesion(CHL1)
EGJ1500222_transcript_34342	DNA-binding EGJ1500222_transcription factor activity(MYRF)
EGJ1500222_transcript_36339	Belongs to the eukaryotic-type primase small subunit family(PRIM1)
EGJ1500222_transcript_18889	modification of dendritic spine(ARHGAP44)
EGJ1500222_transcript_12460	Xeroderma pigmentosum G I-region(ERCC5)
EGJ1500222_transcript_22398	isomerase G(PPIG)
EGJ1500222_transcript_6687	Protein of unknown function (DUF766)(JKAMP)
EGJ1500222_transcript_16992	Exocyst complex component Sec10(EXOC5)
EGJ1500222_transcript_8286	Acts as subunit of the RNA polymerase II elongator complex, which is a histone acetyltransferase component of the RNA polymerase II (Pol II) holoenzyme and is involved in EGJ1500222_transcriptional elongation(IKBKAP)
EGJ1500222_transcript_23269	Belongs to the actin family(ACTR3B)
EGJ1500222_transcript_1371	Belongs to the mitochondrial carrier (TC 2.A.29) family
EGJ1500222_transcript_1699	Brix(BRIX1)
EGJ1500222_transcript_30938	Belongs to the STXBP unc-18 SEC1 family(STXBP1)
EGJ1500222_transcript_27736	2OG-Fe(II) oxygenase superfamily(ALKBH8)
EGJ1500222_transcript_24278	K homology RNA-binding domain(FXR1)
EGJ1500222_transcript_3727	Belongs to the phosphoglycerate mutase family(cobC)
EGJ1500222_transcript_21732	intra-Golgi vesicle-mediated transport(COG3)
EGJ1500222_transcript_23701	N terminus of Rad21 / Rec8 like protein(RAD21)
EGJ1500222_transcript_22580	Calponin homology domain(PLS3)
EGJ1500222_transcript_38086	Mitotic checkpoint regulator, MAD2B-interacting(PRCC)
EGJ1500222_transcript_25252	Fibronectin type 3 domain
EGJ1500222_transcript_37120	Chromo Shadow Domain(CBX1)
EGJ1500222_transcript_34709	maturation of LSU-rRNA(MAK16)
EGJ1500222_transcript_4158	Adhesion regulating molecule 1 (110 kda cell membrane glycoprotein)(ADRM1)
EGJ1500222_transcript_3416	negative regulation of type I interferon-mediated signaling pathway(CACTIN)
EGJ1500222_transcript_2149	Zinc finger, C2H2 type
EGJ1500222_transcript_33715	Actin binding. It is involved in the biological process described with barbed-end actin filament capping(CAPZB)
EGJ1500222_transcript_34433	Signal recognition particle receptor beta subunit(ARF6)
EGJ1500222_transcript_26739	nucleolar and coiled-body phosphoprotein 1(NOLC1)
EGJ1500222_transcript_31330	Accessory subunit of the mitochondrial membrane respiratory chain NADH dehydrogenase (Complex I), that is believed not to be involved in catalysis. Complex I functions in the transfer of electrons from NADH to the respiratory chain. The immediate electron acceptor for the enzyme is believed to be ubiquinone(NDUFA10)
EGJ1500222_transcript_2606	promotes G2-M transition, and regulates G1 progress and G1-S transition via association with multiple interphase cyclins. Required in higher cells for entry into S-phase and mitosis. Phosphorylates PARVA actopaxin, APC, AMPH, APC, BARD1, Bcl- xL BCL2L1, BRCA2, CALD1, CASP8, CDC7, CDC20, CDC25A, CDC25C, CC2D1A, CENPA, CSNK2 proteins CKII, FZR1 CDH1, CDK7, CEBPB, CHAMP1, DMD dystrophin, EEF1 protei…
EGJ1500222_transcript_38951	negative regulation of protein localization to centrosome(NSFL1C)
EGJ1500222_transcript_22088	NOT2 / NOT3 / NOT5 family(CNOT3)
EGJ1500222_transcript_24785	starch binding(GPCPD1)
EGJ1500222_transcript_23899	Belongs to the DHHC palmitoyltransferase family(ZDHHC8)
EGJ1500222_transcript_28261	Protein SSUH2 homolog
EGJ1500222_transcript_26778	methylmalonyl-CoA mutase activity(MUT)
EGJ1500222_transcript_15590	Cytoplasmic Fragile-X interacting family(CYFIP1)
EGJ1500222_transcript_17695	Serine/threonine phosphatases, family 2C, catalytic domain(PPM1G)
EGJ1500222_transcript_4696	retrograde transport, endosome to plasma membrane
EGJ1500222_transcript_6692	regulation of cellular response to hypoxia(CHCHD2)
EGJ1500222_transcript_35024	phosphoserine phosphatase activity
EGJ1500222_transcript_421	Paired AMPhipathic helix protein(SIN3A)
EGJ1500222_transcript_29582	component of the eukaryotic translation initiation factor 3 (eIF-3) complex, which is involved in protein synthesis of a specialized repertoire of mRNAs and, together with other initiation factors, stimulates binding of mRNA and methionyl-tRNAi to the 40S ribosome. The eIF-3 complex specifically targets and initiates translation of a subset of mRNAs involved in cell proliferation(EIF3E)
EGJ1500222_transcript_2794	GDP-mannose 4,6 dehydratase(TSTA3)
EGJ1500222_transcript_6511	methylated histone binding(TDRD3)
EGJ1500222_transcript_26607	Part of the Wnt signaling pathway essential for the specification of the mesodermal cell fate in early embryos. Required for asymmetrical division of somatic gonadal precursor descendants which initiate axis formation required to control organ shape. Represses expression of target genes via its interaction with hda-1 histone deacetylase(TCF7L2)
EGJ1500222_transcript_33093	Mitochondrial NAD( ) kinase that phosphorylates NAD( ) to yield NADP( ). Can use both ATP or inorganic polyphosphate as the phosphoryl donor(NADK2)
EGJ1500222_transcript_27055	Zinc ion binding(UBR3)
EGJ1500222_transcript_5990	L27 domain(LIN7C)
EGJ1500222_transcript_7458	Calcium ion binding(CETN1)
EGJ1500222_transcript_37616	Dpy-30 motif(DPY30)
EGJ1500222_transcript_4040	DnaJ C terminal domain(DNAJA3)
EGJ1500222_transcript_33595	Belongs to the tropomyosin family(Tm2)
EGJ1500222_transcript_17886	Provides the precursors necessary for DNA synthesis. Catalyzes the biosynthesis of deoxyribonucleotides from the corresponding ribonucleotides(RRM1)
EGJ1500222_transcript_35394	Tigger transposable element-derived protein 1-like(TIGD1)
EGJ1500222_transcript_30291	translation release factor activity(C12orf65)
EGJ1500222_transcript_29147	platelet-activating factor acetyltransferase activity(PAFAH1B2)
EGJ1500222_transcript_11164	Cell adhesion molecule(CHL1)
EGJ1500222_transcript_28769	AIR synthase related protein, C-terminal domain(SEPHS1)
EGJ1500222_transcript_32635	Broad-Complex, Tramtrack and Bric a brac(mel-26)
EGJ1500222_transcript_5376	CRT-like, chloroquine-resistance transporter-like(SLC35F1)
EGJ1500222_transcript_29234	ATP:guanido phosphotransferase, N-terminal domain(F46H5.3)
EGJ1500222_transcript_35853	WD domain, G-beta repeat(RAE1)
EGJ1500222_transcript_6381	DUF4217(DDX18)
EGJ1500222_transcript_19443	Protein tyrosine kinase(ACVR2A)
EGJ1500222_transcript_5172	histone H2A(H2AFZ)
EGJ1500222_transcript_39388	Aminopeptidase P, N-terminal domain(XPNPEP3)
EGJ1500222_transcript_1003	zinc finger(ZCCHC4)
EGJ1500222_transcript_27201	It is involved in the biological process described with signal transduction(ARHGAP1)
EGJ1500222_transcript_12205	Belongs to the MCM family(MCM3)
EGJ1500222_transcript_23647	ribosomal small subunit export from nucleus(XPO1)
EGJ1500222_transcript_1594	Endoplasmic Reticulum Oxidoreductin 1 (ERO1)(ERO1LB)
EGJ1500222_transcript_29709	ENTH domain(EPN2)
EGJ1500222_transcript_24310	regulation of endocytosis
EGJ1500222_transcript_2351	dimethylaminohydrolase 1(DDAH1)
EGJ1500222_transcript_38415	PPIases accelerate the folding of proteins. It catalyzes the cis-trans isomerization of proline imidic peptide bonds in oligopeptides(PPIH)
EGJ1500222_transcript_2875	Component of the EKC KEOPS complex that is required for the formation of a threonylcarbamoyl group on adenosine at position 37 (t(6)A37) in tRNAs that read codons beginning with adenine. The complex is probably involved in the transfer of the threonylcarbamoyl moiety of threonylcarbamoyl-AMP (TC-AMP) to the N6 group of A37. KAE1 likely plays a direct catalytic role in this reaction, but requires …
EGJ1500222_transcript_38822	Seems to be required for maximal rate of protein biosynthesis. Enhances ribosome dissociation into subunits and stabilizes the binding of the initiator Met-tRNA(I) to 40 S ribosomal subunits(eIF-1A)
EGJ1500222_transcript_40966	ferrous iron binding(ALKBH6)
EGJ1500222_transcript_2018	Myelin proteolipid protein (PLP or lipophilin)(GPM6B)
EGJ1500222_transcript_30188	zinc finger(ZC3H10)
EGJ1500222_transcript_960	Belongs to the cyclin family(CCNA1)
EGJ1500222_transcript_36536	Component of the Mediator complex, a coactivator involved in the regulated EGJ1500222_transcription of nearly all RNA polymerase II-dependent genes. Mediator functions as a bridge to convey information from gene-specific regulatory proteins to the basal RNA polymerase II EGJ1500222_transcription machinery. Mediator is recruited to promoters by direct interactions with regulatory proteins and serv…
EGJ1500222_transcript_3493	mRNA, complete cds(SPG7)
EGJ1500222_transcript_7403	Involved in the early part of the secretory pathway(TMEM167B)
EGJ1500222_transcript_34972	RNA binding(KHDRBS1)
EGJ1500222_transcript_25858	Ricin-type beta-trefoil lectin domain(gly-5)
EGJ1500222_transcript_28416	Domain in Tre-2, BUB2p, and Cdc16p. Probable Rab-GAPs.(TBC1D22B)
EGJ1500222_transcript_3683	Wiskott Aldrich syndrome homology region 2(WASL)
EGJ1500222_transcript_5498	Tigger transposable element-derived protein 1-like(TIGD1)
EGJ1500222_transcript_23355	Domain in SPla and the RYanodine Receptor.(RANBP10)
EGJ1500222_transcript_17786	Coagulation Factor Xa inhibitory site(LRP6)
EGJ1500222_transcript_3305	cell differentiation(TBCB)
EGJ1500222_transcript_2381	Belongs to the tropomyosin family(Tm2)
EGJ1500222_transcript_32554	Ribosomal protein L3(RpL3)
EGJ1500222_transcript_4265	Catalyzes the adenylation of flavin mononucleotide (FMN) to form flavin adenine dinucleotide (FAD) coenzyme(FLAD1)
EGJ1500222_transcript_20267	heterogeneous nuclear ribonucleoprotein(HNRNPF)
EGJ1500222_transcript_20357	RNA recognition motif(PUF60)
EGJ1500222_transcript_20054	DEK C terminal domain(SSH3)
EGJ1500222_transcript_19848	ubiquitin-protein transferase activity(UBE3C)
EGJ1500222_transcript_3257	WD domain, G-beta repeat(SNRNP40)
EGJ1500222_transcript_1342	Guanine nucleotide-binding protein subunit(GNB2L1)
EGJ1500222_transcript_5128	Ankyrin repeat(PSMD10)
EGJ1500222_transcript_22550	Hsp90 protein(HSP90B1)
EGJ1500222_transcript_40224	domain in TBC and LysM domain containing proteins(TBC1D24)
EGJ1500222_transcript_30856	GAT domain(TOM1L2)
EGJ1500222_transcript_3080	negative regulation of retrograde protein transport, ER to cytosol(UBE2J1)
EGJ1500222_transcript_3242	Inhibitor of apoptosis-promoting Bax1(TMBIM6)
EGJ1500222_transcript_36585	GTP-specific succinyl-CoA synthetase functions in the citric acid cycle (TCA), coupling the hydrolysis of succinyl-CoA to the synthesis of GTP and thus represents the only step of substrate-level phosphorylation in the TCA. The beta subunit provides nucleotide specificity of the enzyme and binds the substrate succinate, while the binding sites for coenzyme A and phosphate are found in the alpha s…
EGJ1500222_transcript_40581	Stores iron in a soluble, non-toxic, readily available form. Important for iron homeostasis. Iron is taken up in the ferrous form and deposited as ferric hydroxides after oxidation(FTH1)
EGJ1500222_transcript_5188	Belongs to the ubiquitin-conjugating enzyme family(UBE2G2)
EGJ1500222_transcript_30950	olfactory learning(spi)
EGJ1500222_transcript_31025	calcium ion binding
EGJ1500222_transcript_24209	Zinc ion binding(ZFR)
EGJ1500222_transcript_34406	Acid phosphatase homologues
EGJ1500222_transcript_19780	WD repeat-containing protein(WDR46)
EGJ1500222_transcript_4797	protein processing involved in protein targeting to mitochondrion
EGJ1500222_transcript_30724	AIR carboxylase(PAICS)
EGJ1500222_transcript_34089	Catalyzes the reversible transfer of the terminal phosphate group between ATP and AMP. Plays an important role in cellular energy homeostasis and in adenine nucleotide metabolism(F38B2.4)
EGJ1500222_transcript_32540	Fragile X mental retardation syndrome-related protein(FXR1)
EGJ1500222_transcript_30306	DNA-dependent RNA polymerase catalyzes the EGJ1500222_transcription of DNA into RNA using the four ribonucleoside triphosphates as substrates(POLR1A)
EGJ1500222_transcript_2456	Component of the Mediator complex, a coactivator involved in the regulated EGJ1500222_transcription of nearly all RNA polymerase II-dependent genes. Mediator functions as a bridge to convey information from gene-specific regulatory proteins to the basal RNA polymerase II EGJ1500222_transcription machinery. Mediator is recruited to promoters by direct interactions with regulatory proteins and serv…
EGJ1500222_transcript_29097	ubiquitin-dependent protein catabolic process via the N-end rule pathway(UBR1)
EGJ1500222_transcript_5253	Eukaryotic and archaeal DNA primase, large subunit
EGJ1500222_transcript_28796	Belongs to the class I-like SAM-binding methyltransferase superfamily. RsmB NOP family(NOP2)
EGJ1500222_transcript_910	hydrolase activity(AFMID)
EGJ1500222_transcript_35334	SprT homologues.(SPRTN)
EGJ1500222_transcript_38097	Non-catalytic component of the active enzyme, which catalyzes the hydrolysis of ATP coupled with the exchange of Na( ) and K( ) ions across the plasma membrane. The beta subunit regulates, through assembly of alpha beta heterodimers, the number of sodium pumps transported to the plasma membrane(ATP1B1)
EGJ1500222_transcript_22382	CTPase activity(DDX3X)
EGJ1500222_transcript_31136	B-Box C-terminal domain(TRIM28)
EGJ1500222_transcript_30385	Signal-recognition-particle assembly has a crucial role in targeting secretory proteins to the rough endoplasmic reticulum membrane(SRP72)
EGJ1500222_transcript_22397	Sodium-phosphate symporter which plays a fundamental housekeeping role in phosphate transport(SLC20A2)
EGJ1500222_transcript_26585	ELM2 domain(MTA1)
EGJ1500222_transcript_23501	DENN MADD domain containing 6B(DENND6B)
EGJ1500222_transcript_20832	ABC transporter B family member
EGJ1500222_transcript_12101	Belongs to the TRAFAC class dynamin-like GTPase superfamily. Dynamin Fzo YdjA family(MFN2)
EGJ1500222_transcript_30538	Domain of unknown function (DUF382)(SF3B2)
EGJ1500222_transcript_25148	Headcase protein(HECA)
EGJ1500222_transcript_25435	Ribosomal subunit 39S
EGJ1500222_transcript_21621	TRAM domain(CDK5RAP1)
EGJ1500222_transcript_22307	Transcription factor(BTF3)
EGJ1500222_transcript_19362	Small G protein signaling modulator 3(SGSM3)
EGJ1500222_transcript_33484	DNA-dependent RNA polymerase catalyzes the EGJ1500222_transcription of DNA into RNA using the four ribonucleoside triphosphates as substrates(POLR1A)
EGJ1500222_transcript_24451	Scavenger mRNA decapping enzyme C-term binding(DCPS)
EGJ1500222_transcript_27173	Kelch motif(FBXO42)
EGJ1500222_transcript_31437	Belongs to the tropomyosin family(Tm2)
EGJ1500222_transcript_31191	Domain in Tre-2, BUB2p, and Cdc16p. Probable Rab-GAPs.(TBC1D22B)
EGJ1500222_transcript_33605	WD domain, G-beta repeat(WDR37)
EGJ1500222_transcript_23136	ATP-dependent serine protease that mediates the selective degradation of misfolded, unassembled or oxidatively damaged polypeptides as well as certain short-lived regulatory proteins in the mitochondrial matrix. May also have a chaperone function in the assembly of inner membrane protein complexes. Participates in the regulation of mitochondrial gene expression and in the maintenance of the integ…
EGJ1500222_transcript_24829	pseudouridine synthase activity
EGJ1500222_transcript_28400	Endoplasmic Reticulum Oxidoreductin 1 (ERO1)(ERO1LB)
EGJ1500222_transcript_7439	Belongs to the eukaryotic ribosomal protein eS12 family(RPS12)
EGJ1500222_transcript_15790	Sad1 / UNC-like C-terminal(SUCO)
EGJ1500222_transcript_3176	PHD-finger(TAF3)
EGJ1500222_transcript_23813	Apoptosis inhibitory protein 5 (API5)(API5)
EGJ1500222_transcript_34189	Mucolipin(MCOLN2)
EGJ1500222_transcript_24375	ribosome binding(GCN1L1)
EGJ1500222_transcript_6397	Belongs to the AAA ATPase family(PSMC5)
EGJ1500222_transcript_11462	dephosphorylation of RNA polymerase II C-terminal domain
EGJ1500222_transcript_35556	DnaJ molecular chaperone homology domain(dnajc16)
EGJ1500222_transcript_4401	CRT-like, chloroquine-resistance transporter-like(SLC35F1)
EGJ1500222_transcript_38131	Brix(IMP4)
EGJ1500222_transcript_5604	Belongs to the NAC-beta family(BTF3L4)
EGJ1500222_transcript_30132	Phosphatidylinositol glycan anchor biosynthesis, class L(PIGL)
EGJ1500222_transcript_5551	1, light intermediate chain(DYNC1LI1)
EGJ1500222_transcript_28069	chloride channel activity(exc-4)
EGJ1500222_transcript_32941	It is involved in the biological process described with snRNA processing(INTS2)
EGJ1500222_transcript_30697	Belongs to the importin alpha family(KPNA4)
EGJ1500222_transcript_989	-
EGJ1500222_transcript_22864	Uncharacterized conserved protein (DUF2152)(KIAA2013)
EGJ1500222_transcript_24676	WIF domain(RYK)
EGJ1500222_transcript_29143	Cell-cycle alteration and expression-elevated protein in tumour(RPRD1A)
EGJ1500222_transcript_28034	transferase activity, transferring nitrogenous groups(CCBL2)
EGJ1500222_transcript_34921	Plays a critical role in several secretory processes, including cuticle secretion and neurotransmitter release, and probably assists in neuronal membrane maturation or the final stages of neuronal differentiation. Essential for embryonic viability and development. Has a role in dauer formation and adult life span. Required for locomotion. Probably by regulating neuronal transmission downstream of…
EGJ1500222_transcript_22504	protein MTO1 homolog(MTO1)
EGJ1500222_transcript_1475	The glycine cleavage system catalyzes the degradation of glycine(AMT)
EGJ1500222_transcript_1489	Belongs to the RuvB family
EGJ1500222_transcript_31285	DUF4206(DEF8)
EGJ1500222_transcript_24700	Belongs to the mitochondrial carrier (TC 2.A.29) family(SLC25A21)
EGJ1500222_transcript_35400	structural constituent of ribosome(mrpl-51)
EGJ1500222_transcript_24380	retrograde transport, vesicle recycling within Golgi(GOLGA5)
EGJ1500222_transcript_12305	Ubiquitin carboxyl-terminal hydrolase
EGJ1500222_transcript_34029	Component of the Mediator complex, a coactivator involved in regulated gene EGJ1500222_transcription of nearly all RNA polymerase II-dependent genes. Mediator functions as a bridge to convey information from gene-specific regulatory proteins to the basal RNA polymerase II EGJ1500222_transcription machinery. Mediator is recruited to promoters by direct interactions with regulatory proteins and ser…
EGJ1500222_transcript_14548	Cell adhesion molecule(CHL1)
EGJ1500222_transcript_4145	Proteasome activator pa28 beta subunit(PSME3)
EGJ1500222_transcript_30182	Fibrillarin(Fib)
EGJ1500222_transcript_31495	translation release factor activity(C12orf65)
EGJ1500222_transcript_1216	Cysteine desulfurase(NFS1)
EGJ1500222_transcript_30659	2OG-Fe(II) oxygenase superfamily(ALKBH8)
EGJ1500222_transcript_29212	Transcription factor TFIID (or TATA-binding protein, TBP)(TBPL1)
EGJ1500222_transcript_5053	DNA-directed 5'-3' RNA polymerase activity(rpb-5)
EGJ1500222_transcript_11986	DEAH (Asp-Glu-Ala-His) box polypeptide 38(DHX38)
EGJ1500222_transcript_20239	Guanine nucleotide exchange factor for Ras-like small GTPases(RAPGEF1)
EGJ1500222_transcript_250	PXA domain(SNX14)
EGJ1500222_transcript_471	cell competition in a multicellular organism(VPRBP)
EGJ1500222_transcript_4688	Ribosomal L15(RPL15)
EGJ1500222_transcript_6022	N-acetyltransferase 6(NAT6)
EGJ1500222_transcript_39751	Mitochondrial 28S ribosomal protein S34
EGJ1500222_transcript_36077	translation release factor activity, codon nonspecific(ICT1)
EGJ1500222_transcript_22885	BPG-independent PGAM N-terminus (iPGM_N)
EGJ1500222_transcript_2304	Malate dehydrogenase(MDH2)
EGJ1500222_transcript_8063	nuclear export signal receptor activity(XPO7)
EGJ1500222_transcript_35577	DnaJ domain(DNAJC8)
EGJ1500222_transcript_5446	PRA1 domain family member 2(ARL6IP5)
EGJ1500222_transcript_18099	Protein of unknown function (DUF3591)(TAF1)
EGJ1500222_transcript_6084	SRP19 protein
EGJ1500222_transcript_1712	protein deneddylation(COPS5)
EGJ1500222_transcript_33110	Soluble NSF attachment protein, SNAP(NAPA)
EGJ1500222_transcript_28956	Proteasome regulatory subunit C-terminal(PSMD3)
EGJ1500222_transcript_1381	promotes G2-M transition, and regulates G1 progress and G1-S transition via association with multiple interphase cyclins. Required in higher cells for entry into S-phase and mitosis. Phosphorylates PARVA actopaxin, APC, AMPH, APC, BARD1, Bcl- xL BCL2L1, BRCA2, CALD1, CASP8, CDC7, CDC20, CDC25A, CDC25C, CC2D1A, CENPA, CSNK2 proteins CKII, FZR1 CDH1, CDK7, CEBPB, CHAMP1, DMD dystrophin, EEF1 protei…
EGJ1500222_transcript_29948	Serine/threonine phosphatases, family 2C, catalytic domain(PPM1G)
EGJ1500222_transcript_35141	Rabaptin-like protein(RABEP1)
EGJ1500222_transcript_15028	Cell adhesion molecule(CHL1)
EGJ1500222_transcript_1570	Domain in SPla and the RYanodine Receptor.(ASH2L)
EGJ1500222_transcript_1909	Zinc ion binding(BMI1)
EGJ1500222_transcript_15827	GTPase activator activity(ARHGAP21)
EGJ1500222_transcript_35496	E2F EGJ1500222_transcription factor CC-MB domain(E2F4)
EGJ1500222_transcript_18447	riboflavin transmembrane transporter activity(SLC52A3)
EGJ1500222_transcript_31460	Component of the Mediator complex, a coactivator involved in the regulated EGJ1500222_transcription of nearly all RNA polymerase II-dependent genes. Mediator functions as a bridge to convey information from gene-specific regulatory proteins to the basal RNA polymerase II EGJ1500222_transcription machinery. Mediator is recruited to promoters by direct interactions with regulatory proteins and serv…
EGJ1500222_transcript_16987	parturition(MSX2)
EGJ1500222_transcript_38876	snRNA processing(CPSF3L)
EGJ1500222_transcript_14034	Fibronectin type 3 domain
EGJ1500222_transcript_17502	protein localization to plasma membrane(TTC7B)
EGJ1500222_transcript_784	Belongs to the glypican family(GPC4)
EGJ1500222_transcript_29979	lipid transport(SPNS3)
EGJ1500222_transcript_16950	demethylase(KDM7A)
EGJ1500222_transcript_21613	ARID/BRIGHT DNA binding domain(KDM5A)
EGJ1500222_transcript_15171	calcium ion transport(CACHD1)
EGJ1500222_transcript_25955	Protein tyrosine kinase(ACVR2A)
EGJ1500222_transcript_29990	Belongs to the Glu Leu Phe Val dehydrogenases family(Gdh)
EGJ1500222_transcript_40616	NADH-ubiquinone oxidoreductase B18 subunit (NDUFB7)(NDUFB7)
EGJ1500222_transcript_29641	Low temperature viability protein(LTV1)
EGJ1500222_transcript_1878	Zinc ion binding(BMI1)
EGJ1500222_transcript_32452	o-succinylbenzoate-CoA ligase activity
EGJ1500222_transcript_2123	Chromo Shadow Domain(CBX1)
EGJ1500222_transcript_21540	PHD finger protein 12 MRG binding domain(PHF12)
EGJ1500222_transcript_21926	regulation of protein monoubiquitination(WDR48)
EGJ1500222_transcript_28594	UDP-N-acetylglucosamine diphosphorylase activity(UAP1)
EGJ1500222_transcript_4434	protein ubiquitination
EGJ1500222_transcript_929	Kelch domain-containing protein 3(KLHDC3)
EGJ1500222_transcript_3752	It is involved in the biological process described with(IDH3A)
EGJ1500222_transcript_20304	Belongs to the protein kinase superfamily(GSK3B)
EGJ1500222_transcript_25549	chloride channel activity(exc-4)
EGJ1500222_transcript_38151	Homeodomain(LHX8)
EGJ1500222_transcript_1904	tRNA methyltransferase activity(FTSJ1)
EGJ1500222_transcript_1768	DNA binding(PDCD5)
EGJ1500222_transcript_2852	prohibitin homologues(PHB2)
EGJ1500222_transcript_22689	HIT zinc finger(ZNHIT3)
EGJ1500222_transcript_23082	UAS(FAF1)
EGJ1500222_transcript_23683	GTPase-activator protein for Rho-like GTPases(ARHGAP17)
EGJ1500222_transcript_29261	Phosphorylates and restricts the asymmetry effectors mex-5 and mex-6 to the anterior cytoplasm of the zygote and maintains these phosphorylations until fertilization(STK11)
EGJ1500222_transcript_20245	Fragile X mental retardation(FXR1)
EGJ1500222_transcript_19613	Domain of unknown function (DUF4782)(GRAMD1B)
EGJ1500222_transcript_26760	Belongs to the PI3 PI4-kinase family(PI4KB)
EGJ1500222_transcript_23900	Kelch domain-containing protein 3(KLHDC3)
EGJ1500222_transcript_15814	midbrain morphogenesis(SOS1)
EGJ1500222_transcript_12408	transferase activity, transferring nitrogenous groups(GFPT1)
EGJ1500222_transcript_14266	Microtubule plus-end tracking protein that promotes the stabilization of dynamic microtubules(cls-3)
EGJ1500222_transcript_28155	UDP-glucose(GALE)
EGJ1500222_transcript_14955	Fibronectin type 3 domain
EGJ1500222_transcript_28247	phenylalanyl-tRNA synthetase, alpha subunit(FARSA)
EGJ1500222_transcript_19018	zinc ion binding(RNF207)
EGJ1500222_transcript_28632	Belongs to the AAA ATPase family(PSMC2)
EGJ1500222_transcript_3581	exodeoxyribonuclease III activity(RAD1)
EGJ1500222_transcript_34477	Yip1 domain
EGJ1500222_transcript_27089	Belongs to the PI3 PI4-kinase family(PI4KB)
EGJ1500222_transcript_30384	Sybindin-like family(TRAPPC4)
EGJ1500222_transcript_8582	Nucleotide-sugar transporter(SLC35A2)
EGJ1500222_transcript_26291	Small nuclear RNA activating complex, polypeptide 4(SNAPC4)
EGJ1500222_transcript_700	BTB And C-terminal Kelch(BTBD7)
EGJ1500222_transcript_20626	Leucine rich repeat(PHLPP2)
EGJ1500222_transcript_19510	activity in cell fate decisions and tumorigenesis. May target the intracellular domains of lin-12 Notch proteins for ubiquitin- dependent degradation. Involved in sex determination by promoting female development. Potential regulator of presenilin. May have a role in egg laying. Regulates zyg-1 levels (possibly redundantly with lin-23) to control centrosome duplication during mitosis. Negatively …
EGJ1500222_transcript_1544	Autophagy protein Apg5(ATG5)
EGJ1500222_transcript_26051	NOP5NT (NUC127) domain(NOP56)
EGJ1500222_transcript_40488	Found in Skp1 protein family(TCEB1)
EGJ1500222_transcript_21786	N terminus of Rad21 / Rec8 like protein(RAD21)
EGJ1500222_transcript_13450	receptor activity. It is involved in the biological process described with(PlexA)
EGJ1500222_transcript_30309	DNA-dependent RNA polymerase catalyzes the EGJ1500222_transcription of DNA into RNA using the four ribonucleoside triphosphates as substrates. Common component of RNA polymerases I, II and III which synthesize ribosomal RNA precursors, mRNA precursors and many functional non-coding RNAs, and small RNAs, such as 5S rRNA and tRNAs, respectively. Pol II is the central component of the basal RNA poly…
EGJ1500222_transcript_21812	Cytoplasmic dynein 1 intermediate chain 2(DYNC1I2)
EGJ1500222_transcript_20778	It is involved in the biological process described with mRNA cleavage(CPSF2)
EGJ1500222_transcript_23413	Belongs to the STXBP unc-18 SEC1 family(STXBP1)
EGJ1500222_transcript_27298	Zinc ion binding(PHF12)
EGJ1500222_transcript_21657	RNA recognition motif. (a.k.a. RRM, RBD, or RNP domain)(HNRNPLL)
EGJ1500222_transcript_29632	Arrestin domain containing 4
EGJ1500222_transcript_34436	RNA splicing, via transesterification reactions with bulged adenosine as nucleophile(CDC40)
EGJ1500222_transcript_6048	TMEM9(TMEM9)
EGJ1500222_transcript_30063	3-hydroxyisobutyryl-CoA hydrolase, mitochondrial(HIBCH)
EGJ1500222_transcript_29769	DNA-dependent RNA polymerase catalyzes the EGJ1500222_transcription of DNA into RNA using the four ribonucleoside triphosphates as substrates. Common component of RNA polymerases I, II and III which synthesize ribosomal RNA precursors, mRNA precursors and many functional non-coding RNAs, and small RNAs, such as 5S rRNA and tRNAs, respectively. Pol II is the central component of the basal RNA poly…
EGJ1500222_transcript_21358	Elongation factor Tu domain 2(TUFM)
EGJ1500222_transcript_20434	Hsp90 protein(HSP90B1)
EGJ1500222_transcript_20719	G protein alpha subunit(GNAQ)
EGJ1500222_transcript_5845	RNA binding(PDAP1)
EGJ1500222_transcript_35823	Translation-initiation factor 2(MTIF2)
EGJ1500222_transcript_4671	Belongs to the ubiquitin-conjugating enzyme family(UBE2D1)
EGJ1500222_transcript_38581	WD domain, G-beta repeat(SWD3)
EGJ1500222_transcript_26880	Bicoid-interacting protein 3 (Bin3)(MEPCE)
EGJ1500222_transcript_26211	N2,N2-dimethylguanosine tRNA methyltransferase(TRMT1)
EGJ1500222_transcript_18990	chromatin remodeling(pbrm-1)
EGJ1500222_transcript_2429	Glucosamine-6-phosphate isomerases/6-phosphogluconolactonase(GNPDA1)
EGJ1500222_transcript_24017	Cleft lip and palate(CLPTM1)
EGJ1500222_transcript_25417	Belongs to the protein kinase superfamily(CDK9)
EGJ1500222_transcript_17747	Enzyme regulator activity. It is involved in the biological process described with regulation of protein catabolic process(PSMD1)
EGJ1500222_transcript_31179	sphingolipid delta-4 desaturase activity(DEGS1)
EGJ1500222_transcript_31512	Zinc ion binding. It is involved in the biological process described with chromatin modification(ING3)
EGJ1500222_transcript_20862	Lysine (K)-specific demethylase 4B(KDM4B)
EGJ1500222_transcript_27975	Catalyzes conversion of folates to polyglutamate derivatives allowing concentration of folate compounds in the cell and the intracellular retention of these cofactors, which are important substrates for most of the folate-dependent enzymes that are involved in one-carbon transfer reactions involved in purine, pyrimidine and amino acid synthesis(FPGS)
EGJ1500222_transcript_18870	Sulfatase(SULF1)
EGJ1500222_transcript_24530	RING-like zinc finger(RNF111)
EGJ1500222_transcript_23567	transmembrane transport(MFSD7)
EGJ1500222_transcript_35096	EF-hand, calcium binding motif
EGJ1500222_transcript_3558	ribosomal large subunit assembly(PPAN)
EGJ1500222_transcript_24382	BPG-independent PGAM N-terminus (iPGM_N)
EGJ1500222_transcript_11992	ABC transporter transmembrane region(ABCB9)
EGJ1500222_transcript_33734	SRP40, C-terminal domain(SRP40)
EGJ1500222_transcript_27014	BTB And C-terminal Kelch(BTBD7)
EGJ1500222_transcript_33155	MDM2/MDM4 family protein binding(RFWD3)
EGJ1500222_transcript_34566	ATP-dependent RNA helicase(DDX39A)
EGJ1500222_transcript_26441	Src homology 3 domains(EPS8)
EGJ1500222_transcript_22887	glycine rich nucleic binding domain(GPANK1)
EGJ1500222_transcript_1704	Domain in Tre-2, BUB2p, and Cdc16p. Probable Rab-GAPs.(TBC1D22B)
EGJ1500222_transcript_6805	Ribosomal L22e protein family(RPL22)
EGJ1500222_transcript_41446	EF-hand(DTNA)
EGJ1500222_transcript_2521	Guanine nucleotide exchange factor (GEF), which can activate some, but not all, G-alpha proteins independently of G- protein coupled receptors. Acts by exchanging bound GDP for free GTP. Plays a key role in asymmetric spindle positioning, a step for asymmetric cell division that generates cell diversity during development by activating G(i) alpha protein independently of G- protein coupled recept…
EGJ1500222_transcript_32784	Belongs to the ribulose-phosphate 3-epimerase family(RPE)
EGJ1500222_transcript_30389	WD40 repeats(RBBP5)
EGJ1500222_transcript_439	Transcriptional regulator(ATRX)
EGJ1500222_transcript_31721	regulation of vesicle fusion(TBC1D13)
EGJ1500222_transcript_4775	Nuclear pore glycoprotein(NUP62)
EGJ1500222_transcript_2432	F-actin-capping protein subunit beta(CAPZB)
EGJ1500222_transcript_18494	Catalyzes the formation of N(7)-methylguanine at position 46 (m7G46) in tRNA(METTL1)
EGJ1500222_transcript_21588	transferase activity, transferring nitrogenous groups(GFPT1)
EGJ1500222_transcript_4965	Belongs to the class-I aminoacyl-tRNA synthetase family(RARS2)
EGJ1500222_transcript_950	component of the eukaryotic translation initiation factor 3 (eIF-3) complex, which is involved in protein synthesis of a specialized repertoire of mRNAs and, together with other initiation factors, stimulates binding of mRNA and methionyl-tRNAi to the 40S ribosome. The eIF-3 complex specifically targets and initiates translation of a subset of mRNAs involved in cell proliferation(EIF3E)
EGJ1500222_transcript_32230	histone H2A(H2AFZ)
EGJ1500222_transcript_33478	Catalyzes the transfer of endogenously produced octanoic acid from octanoyl-acyl-carrier-protein onto the lipoyl domains of lipoate-dependent enzymes. Lipoyl-ACP can also act as a substrate although octanoyl-ACP is likely to be the physiological substrate(LIPT2)
EGJ1500222_transcript_12464	Domain of unknown function (DUF4782)(GRAMD1B)
EGJ1500222_transcript_28157	Catalyzes the prenylation of para-hydroxybenzoate (PHB) with an all-trans polyprenyl group. Mediates the second step in the final reaction sequence of coenzyme Q (CoQ) biosynthesis, which is the condensation of the polyisoprenoid side chain with PHB, generating the first membrane-bound Q intermediate(COQ2)
EGJ1500222_transcript_19992	Tetratricopeptide repeats(TTC27)
EGJ1500222_transcript_38781	WIF domain(RYK)
EGJ1500222_transcript_5783	Belongs to the ubiquitin-conjugating enzyme family
EGJ1500222_transcript_36712	unfolded protein binding(NUDC)
EGJ1500222_transcript_2691	Chaperone protein involved in the assembly of the mitochondrial NADH ubiquinone oxidoreductase complex (complex I). Required for normal growth and reproduction(NDUFAF1)
EGJ1500222_transcript_35566	Nrap protein nucleotidyltransferase domain 4(NOL6)
EGJ1500222_transcript_25906	Zinc ion binding(KDM2A)
EGJ1500222_transcript_2406	snRNA pseudouridine synthesis(MRPL1)
EGJ1500222_transcript_28891	Belongs to the MCM family(MCM7)
EGJ1500222_transcript_11181	Ca2+ insensitive EF hand
EGJ1500222_transcript_32692	Hsp90 protein(HSP90B1)
EGJ1500222_transcript_4480	DNA replication factor CDT1 like(CDT1)
EGJ1500222_transcript_25902	Bicoid-interacting protein 3 (Bin3)(MEPCE)
EGJ1500222_transcript_1808	Glutathione S-transferase, C-terminal domain(fax)
EGJ1500222_transcript_6795	DNA clamp loader activity
EGJ1500222_transcript_3920	Belongs to the class-I aminoacyl-tRNA synthetase family(lars-2)
EGJ1500222_transcript_35782	Ribosomal protein S8e(NSA2)
EGJ1500222_transcript_40490	Copper ion transmembrane transporter activity. It is involved in the biological process described with copper ion transmembrane transport(SLC31A1)
EGJ1500222_transcript_20366	Domain of unknown function (DUF4782)(GRAMD1B)
EGJ1500222_transcript_21509	Essential component of the vacuolar proton pump (V- ATPase), a multimeric enzyme that catalyzes the translocation of protons across the membranes. Required for assembly and activity of the V-ATPase(ATP6V0A1)
EGJ1500222_transcript_2805	Josephin(ATXN3)
EGJ1500222_transcript_31279	Belongs to the protein kinase superfamily(CDK6)
EGJ1500222_transcript_19007	Belongs to the mitochondrial carrier (TC 2.A.29) family(SLC25A21)
EGJ1500222_transcript_2739	Serine threonine-protein phosphatase(PPP6C)
EGJ1500222_transcript_206	Nucleolar pre-ribosomal-associated protein 1
EGJ1500222_transcript_38497	ABC transporter(ABCF3)
EGJ1500222_transcript_21442	protein transporter activity. It is involved in the biological process described with intracellular protein transport(KPNB1)
EGJ1500222_transcript_19460	Belongs to the cullin family(CUL1)
EGJ1500222_transcript_20654	chromatin remodeling(pbrm-1)
EGJ1500222_transcript_34322	helicase superfamily c-terminal domain(DDX4)
EGJ1500222_transcript_23166	Protein tyrosine kinase(CDK18)
EGJ1500222_transcript_18492	FACT complex subunit SPT16 N-terminal lobe domain(SUPT16H)
EGJ1500222_transcript_33483	single stranded viral RNA replication via double stranded DNA intermediate(SMARCB1)
EGJ1500222_transcript_23263	Wnt signaling pathway, regulating spindle positioning(DVL3)
EGJ1500222_transcript_16669	Belongs to the peptidase C19 family
EGJ1500222_transcript_21180	TRC8 N-terminal domain(RNF139)
EGJ1500222_transcript_37712	Ubiquitin-like domain(UBC)
EGJ1500222_transcript_26803	GATA zinc finger domain containing(GATAD2A)
EGJ1500222_transcript_13771	Fibronectin type 3 domain
EGJ1500222_transcript_17350	Domain present in PSD-95, Dlg, and ZO-1/2.(PARD3)
EGJ1500222_transcript_17670	positive regulation of platelet-derived growth factor receptor-beta signaling pathway(HIP1)
EGJ1500222_transcript_12353	demethylase(KDM7A)
EGJ1500222_transcript_8557	ATP synthase (E/31 kDa) subunit(ATP6V1E1)
EGJ1500222_transcript_43484	FKBP-type peptidyl-prolyl cis-trans isomerase(FKBP2)
EGJ1500222_transcript_9430	Functions as a component of the DNA-binding general EGJ1500222_transcription factor complex TFIID and the EGJ1500222_transcription regulatory histone acetylation (HAT) complexes SAGA and SLIK. Binding of TFIID to a promoter (with or without TATA element) is the initial step in preinitiation complex (PIC) formation. TFIID plays a key role in the regulation of gene expression by RNA polymerase II t…
EGJ1500222_transcript_3148	Src homology 2 domains(sem-5)
EGJ1500222_transcript_23396	negative regulation of EGJ1500222_transcription, DNA-templated(GATAD2A)
EGJ1500222_transcript_8425	Mitochondrial ATP synthase g subunit(ATP5L)
EGJ1500222_transcript_42864	DNA-directed RNA-polymerase II subunit(POLR2D)
EGJ1500222_transcript_1318	Ribosomal protein L1p/L10e family(RSL1D1)
EGJ1500222_transcript_34683	Accessory subunit of the mitochondrial membrane respiratory chain NADH dehydrogenase (Complex I), that is believed not to be involved in catalysis. Complex I functions in the transfer of electrons from NADH to the respiratory chain. The immediate electron acceptor for the enzyme is believed to be ubiquinone(NDUFA10)
EGJ1500222_transcript_22941	Oxidative-stress-responsive kinase 1 C-terminal domain(STK39)
EGJ1500222_transcript_37896	Protein and nucleotide deglycase that catalyzes the deglycation of the Maillard adducts formed between amino groups of proteins or nucleotides and reactive carbonyl groups of glyoxals. Thus, functions as a protein deglycase that repairs methylglyoxal- and glyoxal-glycated proteins, and releases repaired proteins and lactate or glycolate, respectively. Deglycates cysteine, arginine and lysine resi…
EGJ1500222_transcript_13202	Belongs to the PI3 PI4-kinase family(PI4KA)
EGJ1500222_transcript_27738	cnnm-4 and cnnm-5 to regulate Mg(2 ) homeostasis. Promotes postembryonic gonad development by regulating Mg(2 ) levels, probably via AMPK signaling(CNNM2)
EGJ1500222_transcript_3079	Fragile X mental retardation(FXR2)
EGJ1500222_transcript_26684	Inhibitor of growth proteins N-terminal histone-binding
EGJ1500222_transcript_1327	NOP56 ribonucleoprotein homolog(NOP56)
EGJ1500222_transcript_1711	Endonuclease/Exonuclease/phosphatase family(PDE12)
EGJ1500222_transcript_24679	Sugar-tranasporters, 12 TM
EGJ1500222_transcript_29351	Protein of unknown function (DUF1115)(PRPF3)
EGJ1500222_transcript_39447	Belongs to the DEAD box helicase family(DDX18)
EGJ1500222_transcript_39423	Pre-mRNA-splicing factor SF3a complex subunit 2 (Prp11)(SF3A2)
EGJ1500222_transcript_2658	The pyruvate dehydrogenase complex catalyzes the overall conversion of pyruvate to acetyl-CoA and CO(2)(pdhC)
EGJ1500222_transcript_26308	RED-like protein N-terminal region(IK)
EGJ1500222_transcript_14335	Zinc ion binding(UBR4)
EGJ1500222_transcript_18365	50S ribosome-binding GTPase(NOA1)
EGJ1500222_transcript_1110	riboflavin transmembrane transporter activity(SLC52A3)
EGJ1500222_transcript_32835	Mob1/phocein family(MOB4)
EGJ1500222_transcript_28868	meprin and TRAF homology(mel-26)
EGJ1500222_transcript_12395	SRP40, C-terminal domain(SRP40)
EGJ1500222_transcript_30554	Heparan sulfate 2-O-sulfotransferase(HS2ST1)
EGJ1500222_transcript_33211	Belongs to the small GTPase superfamily. Arf family(ARF6)
EGJ1500222_transcript_36244	prohibitin homologues(PHB2)
EGJ1500222_transcript_31849	Domain present in PSD-95, Dlg, and ZO-1/2.(PARD3)
EGJ1500222_transcript_24043	CXXC finger 1 (PHD domain)(CXXC1)
EGJ1500222_transcript_30367	SOS Ras Rac guanine nucleotide exchange factor 1(SOS1)
EGJ1500222_transcript_9117	phosphoprotein phosphatase activity(PPP4C)
EGJ1500222_transcript_30711	Nrap protein nucleotidyltransferase domain 4(NOL6)
EGJ1500222_transcript_18117	Phosphoric ester hydrolase activity(INPP5F)
EGJ1500222_transcript_24369	Helicase conserved C-terminal domain(DBP2)
EGJ1500222_transcript_11786	transferase activity, transferring nitrogenous groups(GFPT1)
EGJ1500222_transcript_31811	Mitochondrial carrier protein(SLC25A40)
EGJ1500222_transcript_3682	ATP synthase subunit C(ATP6V0B)
EGJ1500222_transcript_3954	The proteasome is a multicatalytic proteinase complex which is characterized by its ability to cleave peptides with Arg, Phe, Tyr, Leu, and Glu adjacent to the leaving group at neutral or slightly basic pH(PSMA3)
EGJ1500222_transcript_9634	-
EGJ1500222_transcript_2295	serine threonine-protein phosphatase(PPP4C)
EGJ1500222_transcript_33666	protein polyubiquitination
EGJ1500222_transcript_32741	The pyruvate dehydrogenase complex catalyzes the overall conversion of pyruvate to acetyl-CoA and CO(2)(pdhC)
EGJ1500222_transcript_25047	Histone deacetylase 2(HDAC2)
EGJ1500222_transcript_37761	protein serine/threonine kinase activity
EGJ1500222_transcript_29859	ATP synthase subunit alpha(ATP5A1)
EGJ1500222_transcript_28984	regulation of protein catabolic process(PSMD1)
EGJ1500222_transcript_36649	Ribosomal subunit 39S
EGJ1500222_transcript_4007	positive regulation of rRNA processing(UTP15)
EGJ1500222_transcript_24868	Required for maturation of ribosomal RNAs and formation of the large ribosomal subunit(PES1)
EGJ1500222_transcript_34225	Glucosamine-6-phosphate isomerase 2(GNPDA2)
EGJ1500222_transcript_27011	Proteasome non-ATPase 26S subunit(PSMD5)
EGJ1500222_transcript_27172	acetyl-CoA carboxylase activity(ACACB)
EGJ1500222_transcript_9773	ribosomal biogenesis protein gar2(NOP15)
EGJ1500222_transcript_14792	Sad1 / UNC-like C-terminal(SUCO)
EGJ1500222_transcript_26530	U4 U6 small nuclear ribonucleoprotein(PRPF4)
EGJ1500222_transcript_17396	Control of topological states of DNA by transient breakage and subsequent rejoining of DNA strands. Topoisomerase II makes double-strand breaks(TOP2B)
EGJ1500222_transcript_11387	Beta2-adaptin appendage, C-terminal sub-domain(AP1B1)
EGJ1500222_transcript_31615	positive regulation of mRNA 3'-UTR binding(CDK9)
EGJ1500222_transcript_15639	clathrin-coated pit assembly(GAK)
EGJ1500222_transcript_34141	Rab guanyl-nucleotide exchange factor activity(DENND6A)
EGJ1500222_transcript_4927	Src homology 2 domains(sem-5)
EGJ1500222_transcript_1588	RNA polymerase II core promoter proximal region sequence-specific DNA binding. It is involved in the biological process described with regulation of EGJ1500222_transcription, DNA-templated(RBPJ)
EGJ1500222_transcript_23659	It is involved in the biological process described with chromatin remodeling(SMARCB1)
EGJ1500222_transcript_2891	WD domain, G-beta repeat(SNRNP40)
EGJ1500222_transcript_13186	Zinc ion binding(UBR4)
EGJ1500222_transcript_24304	protein tag(UBB)
EGJ1500222_transcript_5166	Aminopeptidase P, N-terminal domain(XPNPEP3)
EGJ1500222_transcript_31768	protein tag(UBB)
EGJ1500222_transcript_24768	Diaphanous FH3 Domain(DIAPH1)
EGJ1500222_transcript_27473	Headcase protein(HECA)
EGJ1500222_transcript_3487	Required for maturation of ribosomal RNAs and formation of the large ribosomal subunit(PES1)
EGJ1500222_transcript_9648	splicing factor 3b, subunit 5(SF3B5)
EGJ1500222_transcript_22867	Tumour-associated protein(TMEM259)
EGJ1500222_transcript_23078	DIS3 mitotic control homolog (S. cerevisiae)(DIS3)
EGJ1500222_transcript_28757	Nuclear protein Es2(DGCR14)
EGJ1500222_transcript_858	[acyl-carrier-protein] S-malonyltransferase activity(MCAT)
EGJ1500222_transcript_34338	Carbonic anhydrase(CA13)
EGJ1500222_transcript_22149	catalytic activity(ACSL4)
EGJ1500222_transcript_2287	Protein present in Fab1, YOTB, Vac1, and EEA1
EGJ1500222_transcript_37617	cation binding(LIMS2)
EGJ1500222_transcript_743	TRC8 N-terminal domain(RNF139)
EGJ1500222_transcript_31637	protein tyrosine phosphatase activator activity(PPP2R4)
EGJ1500222_transcript_2281	Magnesium ion binding(GTPBP10)
EGJ1500222_transcript_3843	Yip1 domain
EGJ1500222_transcript_32932	kinase 1
EGJ1500222_transcript_26511	helicase activity(DDX24)
EGJ1500222_transcript_27168	Belongs to the class-I aminoacyl-tRNA synthetase family(VARS)
EGJ1500222_transcript_42634	FK506 binding protein
EGJ1500222_transcript_6018	Mitochondrial membrane ATP synthase (F(1)F(0) ATP synthase or Complex V) produces ATP from ADP in the presence of a proton gradient across the membrane which is generated by electron transport complexes of the respiratory chain. F-type ATPases consist of two structural domains, F(1) - containing the extramembraneous catalytic core and F(0) - containing the membrane proton channel, linked together…
EGJ1500222_transcript_28492	histone-binding protein(RBBP4)
EGJ1500222_transcript_28512	Histone deacetylase domain(HDAC11)
EGJ1500222_transcript_29518	Pre-mRNA-splicing factor of RES complex(BUD13)
EGJ1500222_transcript_37418	Ankyrin repeat(PSMD10)
EGJ1500222_transcript_37488	N-terminal peptidyl-methionine acetylation
EGJ1500222_transcript_4840	Mitochondrial 28S ribosomal protein S34
EGJ1500222_transcript_32026	Ras of Complex, Roc, domain of DAPkinase(RABL6)
EGJ1500222_transcript_36393	to Saccharomyces cerevisiae RFC4 (YOL094C)(RFC4)
EGJ1500222_transcript_38792	Dynactin subunit 2(DCTN2)
EGJ1500222_transcript_16511	modifier activating enzyme 2(UBA2)
EGJ1500222_transcript_34229	DNA-dependent RNA polymerase catalyzes the EGJ1500222_transcription of DNA into RNA using the four ribonucleoside triphosphates as substrates(POLR3A)
EGJ1500222_transcript_11855	Mannosyl-oligosaccharide glucosidase activity. It is involved in the biological process described with oligosaccharide metabolic process(MOGS)
EGJ1500222_transcript_24708	Phosphorylates and restricts the asymmetry effectors mex-5 and mex-6 to the anterior cytoplasm of the zygote and maintains these phosphorylations until fertilization(STK11)
EGJ1500222_transcript_25635	Exocyst complex component Sec3(EXOC1)
EGJ1500222_transcript_23101	Component of the FACT complex, a general chromatin factor that acts to reorganize nucleosomes. The FACT complex is involved in multiple processes that require DNA as a template such as mRNA elongation, DNA replication and DNA repair. During EGJ1500222_transcription elongation the FACT complex acts as a histone chaperone that both destabilizes and restores nucleosomal structure. It facilitates the…
EGJ1500222_transcript_29204	Belongs to the Glu Leu Phe Val dehydrogenases family(Gdh)
EGJ1500222_transcript_30656	DNA mismatch repair protein, C-terminal domain
EGJ1500222_transcript_2358	import inner membrane translocase subunit TIM50(TIMM50)
EGJ1500222_transcript_26484	Responsible for the deacetylation of lysine residues on the N-terminal part of the core histones (H2A, H2B, H3 and H4). Histone deacetylation gives a tag for epigenetic repression and plays an important role in EGJ1500222_transcriptional regulation, cell cycle progression and developmental events. Histone deacetylases act via the formation of large multiprotein complexes (By similarity)(hda-4)
EGJ1500222_transcript_19802	DNA-dependent RNA polymerase catalyzes the EGJ1500222_transcription of DNA into RNA using the four ribonucleoside triphosphates as substrates(POLR2B)
EGJ1500222_transcript_2577	Elongation factor Tu domain 2(TUFM)
EGJ1500222_transcript_30093	olfactory learning(spi)
EGJ1500222_transcript_18391	Belongs to the PI3 PI4-kinase family(PIK3C2A)
EGJ1500222_transcript_12952	Fibronectin type 3 domain
EGJ1500222_transcript_21886	Calponin homology domain(PLS3)
EGJ1500222_transcript_16621	Control of topological states of DNA by transient breakage and subsequent rejoining of DNA strands. Topoisomerase II makes double-strand breaks(TOP2B)
EGJ1500222_transcript_31693	Dehydrogenase reductase SDR family member(DHRS1)
EGJ1500222_transcript_36858	Protein of unknown function (DUF2013)(NCKIPSD)
EGJ1500222_transcript_12102	DEK C terminal domain(SSH3)
EGJ1500222_transcript_35336	DegT/DnrJ/EryC1/StrS aminotransferase family(NFS1)
EGJ1500222_transcript_20916	Nuclear valosin-containing protein-like(NVL)
EGJ1500222_transcript_23646	transferase activity, transferring nitrogenous groups(GFPT1)
EGJ1500222_transcript_16455	Acts in the nervous system to mediate the control of copulatory organs during courtship(UBAP2)
EGJ1500222_transcript_1209	zinc finger(ZC3H10)
EGJ1500222_transcript_35046	Gtr1/RagA G protein conserved region
EGJ1500222_transcript_27685	Cotranslationally removes the N-terminal methionine from nascent proteins. The N-terminal methionine is often cleaved when the second residue in the primary sequence is small and uncharged (Met-Ala-, Cys, Gly, Pro, Ser, Thr, or Val)(METAP2)
EGJ1500222_transcript_37514	tRNA synthetases class II core domain (F)
EGJ1500222_transcript_29875	UCH-binding domain(ADRM1)
EGJ1500222_transcript_29436	Epidermal growth factor-like domain.
EGJ1500222_transcript_36566	sphingolipid delta-4 desaturase activity(DEGS1)
EGJ1500222_transcript_896	GDP-Man:Man2GlcNAc2-PP-dolichol alpha-1,6-mannosyltransferase activity(ALG2)
EGJ1500222_transcript_25913	phosphotransferase activity, alcohol group as acceptor(CDK11B)
EGJ1500222_transcript_24300	Catalyzes the ATP-dependent amination of UTP to CTP with either L-glutamine or ammonia as the source of nitrogen(CTPS1)
EGJ1500222_transcript_7863	Tubulin-specific chaperone D(TBCD)
EGJ1500222_transcript_37504	Ubiquitin-like domain(UBC)
EGJ1500222_transcript_12147	Protein of unknown function (DUF1604)(GPATCH1)
EGJ1500222_transcript_21478	SART-1 family(SART1)
EGJ1500222_transcript_25122	GC-rich sequence DNA-binding factor-like protein(PAXBP1)
EGJ1500222_transcript_27071	WD repeat domain 46(WDR46)
EGJ1500222_transcript_35748	Glucosidase II beta subunit-like protein(PRKCSH)
EGJ1500222_transcript_27598	RNA binding(PAIP1)
EGJ1500222_transcript_15557	binding. It is involved in the biological process described with(DIAPH1)
EGJ1500222_transcript_30874	Belongs to the cyclin family(CCNL1)
EGJ1500222_transcript_1219	The pyruvate dehydrogenase complex catalyzes the overall conversion of pyruvate to acetyl-CoA and CO(2)(PDHB)
EGJ1500222_transcript_32202	Accessory subunit of the mitochondrial membrane respiratory chain NADH dehydrogenase (Complex I), that is believed not to be involved in catalysis. Complex I functions in the transfer of electrons from NADH to the respiratory chain. The immediate electron acceptor for the enzyme is believed to be ubiquinone(NDUFA10)
EGJ1500222_transcript_38478	Clathrin adaptor complex small chain(AP2S1)
EGJ1500222_transcript_40252	Mitochondrial membrane ATP synthase (F(1)F(0) ATP synthase or Complex V) produces ATP from ADP in the presence of a proton gradient across the membrane which is generated by electron transport complexes of the respiratory chain. F-type ATPases consist of two structural domains, F(1) - containing the extramembraneous catalytic core and F(0) - containing the membrane proton channel, linked together…
EGJ1500222_transcript_29033	Sec7 domain(CYTH1)
EGJ1500222_transcript_35397	Belongs to the tropomyosin family(Tm2)
EGJ1500222_transcript_27803	Adaptins are components of the adaptor complexes which link clathrin to receptors in coated vesicles. Clathrin-associated protein complexes are believed to interact with the cytoplasmic tails of membrane proteins, leading to their selection and concentration(AP2A2)
EGJ1500222_transcript_30330	Elongation factor G, domain IV(EEF2)
EGJ1500222_transcript_25583	Signal-recognition-particle assembly has a crucial role in targeting secretory proteins to the rough endoplasmic reticulum membrane(SRP72)
EGJ1500222_transcript_25116	Peptidase (mitochondrial processing) alpha(PMPCA)
EGJ1500222_transcript_27134	intracellular transport of virus(UBC)
EGJ1500222_transcript_27853	GDP-mannose 4,6 dehydratase(UXS1)
EGJ1500222_transcript_4677	Molecular scaffold for Fe-S cluster assembly of mitochondrial iron-sulfur proteins(NFU1)
EGJ1500222_transcript_36860	ribosomal protein(RpS27A)
EGJ1500222_transcript_25374	Cleft lip and palate transmembrane protein 1 (CLPTM1)(CLPTM1)
EGJ1500222_transcript_3670	Ribosomal subunit 39S
EGJ1500222_transcript_31871	chloride channel activity(exc-4)
EGJ1500222_transcript_3477	omega-amidase activity(NIT2)
EGJ1500222_transcript_28470	translation release factor activity, codon nonspecific(ICT1)
EGJ1500222_transcript_33667	Myelin proteolipid protein (PLP or lipophilin)(GPM6B)
EGJ1500222_transcript_32390	UAA transporter family(SLC35B1)
EGJ1500222_transcript_39826	Belongs to the protein-tyrosine phosphatase family. Non-receptor class myotubularin subfamily(MTMR2)
EGJ1500222_transcript_22222	nucleic acid-templated EGJ1500222_transcription(MED15)
EGJ1500222_transcript_32433	Transcription factor DP(TFDP1)
EGJ1500222_transcript_2223	Unconventional prefoldin RPB5 interactor 1(URI1)
EGJ1500222_transcript_3723	pre-rRNA processing protein involved in ribosome biogenesis(TSR3)
EGJ1500222_transcript_12416	Wnt signaling pathway, regulating spindle positioning(DVL3)
EGJ1500222_transcript_20692	ATP-binding cassette subfamily B(ABCB7)
EGJ1500222_transcript_13326	ATPase activity, coupled to transmembrane movement of substances
EGJ1500222_transcript_20508	Ricin-type beta-trefoil(gly-5)
EGJ1500222_transcript_23984	Domain in Tre-2, BUB2p, and Cdc16p. Probable Rab-GAPs.(TBC1D22B)
EGJ1500222_transcript_2779	ATP synthase gamma chain(ATP5C1)
EGJ1500222_transcript_32345	G protein gamma subunit-like motifs(RGS9)
EGJ1500222_transcript_39788	chitin binding(CHIA)
EGJ1500222_transcript_5870	Belongs to the TRAFAC class myosin-kinesin ATPase superfamily. Kinesin family(KIF4A)
EGJ1500222_transcript_5752	Transthyretin-like family
EGJ1500222_transcript_13601	histone acetyltransferase activity(KAT6B)
EGJ1500222_transcript_14405	Domain of unknown function (DUF1908)(MAST4)
EGJ1500222_transcript_1255	TFIIE alpha subunit(GTF2E1)
EGJ1500222_transcript_35252	LIM domain(CSRP1)
EGJ1500222_transcript_5897	Chromo Shadow Domain(CBX1)
EGJ1500222_transcript_8918	U1 snRNP, which is essential for recognition of the pre-mRNA 5' splice-site and the subsequent assembly of the spliceosome. U1-C is directly involved in initial 5' splice-site recognition for both constitutive and regulated alternative splicing. The interaction with the 5' splice-site seems to precede base-pairing between the pre-mRNA and the U1 snRNA(SNRPC)
EGJ1500222_transcript_23226	nucleic acid-templated EGJ1500222_transcription(MED15)
EGJ1500222_transcript_32773	Belongs to the universal ribosomal protein uS12 family(MRPS12)
EGJ1500222_transcript_35769	Domain abundant in complement control proteins; SUSHI repeat; short complement-like repeat (SCR)
EGJ1500222_transcript_16695	DNA helicase participates in several chromatin remodeling complexes, including the SWR1 and the INO80 complexes(RVB2)
EGJ1500222_transcript_18186	Protein of unknown function (DUF663)(BMS1)
EGJ1500222_transcript_23757	RNA recognition motif. (a.k.a. RRM, RBD, or RNP domain)(HNRNPLL)
EGJ1500222_transcript_2143	SH3-binding, glutamic acid-rich protein(SH3BGR)
EGJ1500222_transcript_30329	Kelch motif(KLHDC10)
EGJ1500222_transcript_30375	HepA-related protein (HARP)(SMARCAL1)
EGJ1500222_transcript_6694	ferrous iron binding(ALKBH6)
EGJ1500222_transcript_36562	Exocyst complex component Sec6(EXOC3)
EGJ1500222_transcript_29047	helicase superfamily c-terminal domain(DDX24)
EGJ1500222_transcript_39254	neuromuscular junction development(PDZRN4)
EGJ1500222_transcript_30026	DNA / pantothenate metabolism flavoprotein(PPCS)
EGJ1500222_transcript_19965	midbrain-hindbrain boundary initiation(SSBP2)
EGJ1500222_transcript_27390	Part of the Wnt signaling pathway essential for the specification of the mesodermal cell fate in early embryos. Required for asymmetrical division of somatic gonadal precursor descendants which initiate axis formation required to control organ shape. Represses expression of target genes via its interaction with hda-1 histone deacetylase(TCF7L2)
EGJ1500222_transcript_26867	EF-hand domain pair(PPP3R1)
EGJ1500222_transcript_33917	Methyltransferase domain(METTL13)
EGJ1500222_transcript_4942	Belongs to the universal ribosomal protein uL1 family(RPL10A)
EGJ1500222_transcript_8892	It is involved in the biological process described with protein transport(TSG101)
EGJ1500222_transcript_28795	protein modification by small protein conjugation(WSB1)
EGJ1500222_transcript_4217	Inhibitor of apoptosis-promoting Bax1(TMBIM4)
EGJ1500222_transcript_29918	serotonergic neuron axon guidance(CELSR3)
EGJ1500222_transcript_37336	Mak16 protein C-terminal region
EGJ1500222_transcript_16014	nuclear-transcribed mRNA catabolic process, nonsense-mediated decay(SMG8)
EGJ1500222_transcript_35979	TP53 induced glycolysis regulatory phosphatase(C12orf5)
EGJ1500222_transcript_20731	Hsp90 protein(HSP90B1)
EGJ1500222_transcript_32610	KR domain
EGJ1500222_transcript_8334	Coenzyme Q-binding protein COQ10(COQ10A)
EGJ1500222_transcript_23990	It is involved in the biological process described with chromatin remodeling(SMARCB1)
EGJ1500222_transcript_36750	SGT1 protein(ECD)
EGJ1500222_transcript_23485	serine-type peptidase activity(DPP8)
EGJ1500222_transcript_27779	o-succinylbenzoate-CoA ligase activity
EGJ1500222_transcript_12215	DZF domain
EGJ1500222_transcript_37596	mitochondrial transport(MTM1)
EGJ1500222_transcript_26636	Dual-specificity tyrosine-(Y)-phosphorylation regulated kinase 3(DYRK3)
EGJ1500222_transcript_6637	2 iron, 2 sulfur cluster binding(FDX1L)
EGJ1500222_transcript_34530	prohibitin homologues(PHB)
EGJ1500222_transcript_2862	LYAR-type C2HC zinc finger(LYAR)
EGJ1500222_transcript_36747	succinyltransferase component of 2-oxoglutarate dehydrogenase complex(DLST)
EGJ1500222_transcript_27534	Transmembrane amino acid transporter protein(TMEM104)
EGJ1500222_transcript_29126	Belongs to the importin alpha family(KPNA4)
EGJ1500222_transcript_4730	Anticodon-binding domain(LSM12)
EGJ1500222_transcript_2422	DnaJ molecular chaperone homology domain(DNAJC9)
EGJ1500222_transcript_11311	Proteasome/cyclosome repeat(PSMD1)
EGJ1500222_transcript_19952	molybdenum cofactor(MOCOS)
EGJ1500222_transcript_12434	Patatin-like phospholipase(PNPLA2)
EGJ1500222_transcript_33414	smu-1 suppressor of mec-8 and unc-52 homolog(SMU1)
EGJ1500222_transcript_11920	Domain present in PSD-95, Dlg, and ZO-1/2.(PARD3)
EGJ1500222_transcript_12170	Sec8 exocyst complex component specific domain(EXOC4)
EGJ1500222_transcript_2601	5S rRNA binding
EGJ1500222_transcript_2504	pyrimidine nucleotide-sugar transmembrane transport(SLC35F5)
EGJ1500222_transcript_32740	The pyruvate dehydrogenase complex catalyzes the overall conversion of pyruvate to acetyl-CoA and CO(2)(PDHB)
EGJ1500222_transcript_4107	Zinc finger C-x8-C-x5-C-x3-H type (and similar)(U2AF1)
EGJ1500222_transcript_19977	SNF2 family N-terminal domain(ATRX)
EGJ1500222_transcript_42534	Belongs to the eukaryotic ribosomal protein eS26 family(RPS26)
EGJ1500222_transcript_25398	DENN MADD domain containing 6Aa(DENND6A)
EGJ1500222_transcript_23667	ATP-binding cassette sub-family D(ABCD4)
EGJ1500222_transcript_34184	Cyclin-dependent kinase 1(CDK1)
EGJ1500222_transcript_12094	Rix1 complex component involved in 60S ribosome maturation(TEX10)
EGJ1500222_transcript_31631	protein tag
EGJ1500222_transcript_16590	Diaphanous FH3 Domain(DIAPH1)
EGJ1500222_transcript_11414	Uncharacterised conserved protein(CLEC16A)
EGJ1500222_transcript_2965	Belongs to the mitochondrial carrier (TC 2.A.29) family
EGJ1500222_transcript_30946	Brix(BRIX1)
EGJ1500222_transcript_31109	EamA-like transporter family(SLC35F5)
EGJ1500222_transcript_18450	DNA polymerase binding(FANCI)
EGJ1500222_transcript_34990	Ubiquitin specific protease 4 (proto-oncogene)(USP4)
EGJ1500222_transcript_4245	Ras family(NKIRAS1)
EGJ1500222_transcript_31892	OTU domain-containing protein(OTUD6B)
EGJ1500222_transcript_23380	endosome to lysosome transport via multivesicular body sorting pathway(UBXN6)
EGJ1500222_transcript_26944	Stabilization of polarity axis(DENND6A)
EGJ1500222_transcript_3815	negative regulation of histone ubiquitination(OTUB1)
EGJ1500222_transcript_17584	regulation of protein catabolic process(PSMD1)
EGJ1500222_transcript_4575	Nucleolar protein,Nop52(RRP1B)
EGJ1500222_transcript_25094	protein serine/threonine kinase activity
EGJ1500222_transcript_30310	C-terminal domain of the ECSIT protein(ECSIT)
EGJ1500222_transcript_26004	Belongs to the universal ribosomal protein uL1 family(RPL10A)
EGJ1500222_transcript_22294	histone H3-K23 acetylation(BRPF1)
EGJ1500222_transcript_19890	Deoxycytidyl transferase involved in DNA repair. Transfers a dCMP residue from dCTP to the 3'-end of a DNA primer in a template-dependent reaction. May assist in the first step in the bypass of abasic lesions by the insertion of a nucleotide opposite the lesion. Required for normal induction of mutations by physical and chemical agents(REV1)
EGJ1500222_transcript_18977	endosomal vesicle fusion
EGJ1500222_transcript_23993	Belongs to the DEAD box helicase family
EGJ1500222_transcript_24674	Headcase protein(HECA)
EGJ1500222_transcript_24875	Belongs to the DEAD box helicase family(EIF4A2)
EGJ1500222_transcript_33047	Domain in Tre-2, BUB2p, and Cdc16p. Probable Rab-GAPs.(TBC1D22B)
EGJ1500222_transcript_22000	TRC8 N-terminal domain(RNF139)
EGJ1500222_transcript_7088	snRNP Sm proteins(SNRPD3)
EGJ1500222_transcript_22555	zinc ion binding
EGJ1500222_transcript_8303	Wnt-activated receptor activity
EGJ1500222_transcript_26609	Belongs to the ALG6 ALG8 glucosyltransferase family(ALG6)
EGJ1500222_transcript_1615	cellular heat acclimation(lin-53)
EGJ1500222_transcript_33601	catalytic activity. It is involved in the biological process described with metabolic process(FAHD1)
EGJ1500222_transcript_40754	spliceosomal snRNP assembly(snrpd2)
EGJ1500222_transcript_26518	Rab guanyl-nucleotide exchange factor activity(DENND6A)
EGJ1500222_transcript_12845	Zinc ion binding(UBR4)
EGJ1500222_transcript_31369	E3 ubiquitin-protein ligase(KCMF1)
EGJ1500222_transcript_25050	WD domain, G-beta repeat(WDR44)
EGJ1500222_transcript_6643	TSR2, 20S rRNA accumulation, homolog (S. cerevisiae)(TSR2)
EGJ1500222_transcript_26683	Belongs to the universal ribosomal protein uS12 family(MRPS12)
EGJ1500222_transcript_27293	FEZ-like protein(FEZ2)
EGJ1500222_transcript_28360	Essential component of the PAM complex, a complex required for the translocation of transit peptide-containing proteins from the inner membrane into the mitochondrial matrix in an ATP-dependent manner(TIMM44)
EGJ1500222_transcript_26376	ST7 protein(ST7)
EGJ1500222_transcript_8090	ATP-dependent serine protease that mediates the selective degradation of misfolded, unassembled or oxidatively damaged polypeptides as well as certain short-lived regulatory proteins in the mitochondrial matrix. May also have a chaperone function in the assembly of inner membrane protein complexes. Participates in the regulation of mitochondrial gene expression and in the maintenance of the integ…
EGJ1500222_transcript_8285	Sec8 exocyst complex component specific domain(EXOC4)
EGJ1500222_transcript_34737	Receptor protein serine threonine kinase(ACVR1C)
EGJ1500222_transcript_34951	pre-rRNA processing protein involved in ribosome biogenesis(TSR3)
EGJ1500222_transcript_6675	N-acetyltransferase 6(NAT6)
EGJ1500222_transcript_5033	MafB19-like deaminase
EGJ1500222_transcript_32546	ATP synthase subunit C(ATP6V0B)
EGJ1500222_transcript_28828	catalytic activity(ACSL4)
EGJ1500222_transcript_928	Ubiquitin fusion degradation protein UFD1(UFD1L)
EGJ1500222_transcript_12280	enoyl-CoA hydratase activity(HADHA)
EGJ1500222_transcript_20466	Protein of unknown function (DUF1604)(GPATCH1)
EGJ1500222_transcript_26112	It is involved in the biological process described with intracellular signal transduction
EGJ1500222_transcript_20562	CPSF73-100_C(CPSF3)
EGJ1500222_transcript_1384	ApaG domain(POLDIP2)
EGJ1500222_transcript_3476	aryl hydrocarbon receptor binding(TAF6)
EGJ1500222_transcript_21246	Coiled-coil and interaction region of P66A and P66B with MBD2(GATAD2A)
EGJ1500222_transcript_27550	syntaxin binding(STXBP5)
EGJ1500222_transcript_24759	Catalyzes the ATP-dependent amination of UTP to CTP with either L-glutamine or ammonia as the source of nitrogen(CTPS1)
EGJ1500222_transcript_4748	Predicted membrane protein (DUF2053)(TMEM147)
EGJ1500222_transcript_37289	Ribosomal Proteins L2, C-terminal domain(MRPL2)
EGJ1500222_transcript_39745	ubiquitin-conjugating enzyme E2(UBE2L3)
EGJ1500222_transcript_31093	Choline/Carnitine o-acyltransferase(CPT2)
EGJ1500222_transcript_12456	YT521-B-like domain(ECT7)
EGJ1500222_transcript_12028	Helicase conserved C-terminal domain(ERCC3)
EGJ1500222_transcript_40557	SprT homologues.(SPRTN)
EGJ1500222_transcript_4621	ESSS subunit of NADH:ubiquinone oxidoreductase (complex I)
EGJ1500222_transcript_29497	Protein of unknown function (DUF1279)(NIT1)
EGJ1500222_transcript_34531	Sec63 Brl domain(SEC63)
EGJ1500222_transcript_37155	actin filament polymerization(TTC17)
EGJ1500222_transcript_27448	transferase activity, transferring glycosyl groups(GYG1)
EGJ1500222_transcript_26020	DEK C terminal domain(SSH3)
EGJ1500222_transcript_16444	DEK C terminal domain(SSH3)
EGJ1500222_transcript_7261	Guanine nucleotide-binding proteins (G proteins) are involved as a modulator or transducer in various transmembrane signaling systems. The beta and gamma chains are required for the GTPase activity, for replacement of GDP by GTP, and for G protein- effector interaction
EGJ1500222_transcript_31364	glycine rich nucleic binding domain(RBM17)
EGJ1500222_transcript_3919	Vesicle transport protein(BNIP1)
EGJ1500222_transcript_30567	DNA binding(MIER3)
EGJ1500222_transcript_21282	Hepatocyte growth factor-regulated tyrosine kinase substrate(HGS)
EGJ1500222_transcript_19619	domain in TBC and LysM domain containing proteins(TBC1D24)
EGJ1500222_transcript_20833	F-box only protein 30(FBXO30)
EGJ1500222_transcript_33889	Endoplasmic Reticulum Oxidoreductin 1 (ERO1)(ERO1LB)
EGJ1500222_transcript_21266	GMP synthase (glutamine-hydrolyzing) activity(GMPS)
EGJ1500222_transcript_2148	zinc finger
EGJ1500222_transcript_30687	It is involved in the biological process described with protein phosphorylation(CDK1)
EGJ1500222_transcript_20494	Phosphatidylinositol-4-phosphate 5-Kinase(PIP5K1B)
EGJ1500222_transcript_30425	Proteasome (prosome, macropain) 26S subunit, non-ATPase, 4a(PSMD4)
EGJ1500222_transcript_27458	It is involved in the biological process described with protein phosphorylation(PDPK1)
EGJ1500222_transcript_28871	motif in proteasome subunits, Int-6, Nip-1 and TRIP-15(COPS3)
EGJ1500222_transcript_36701	Domain in ubiquitin-specific proteases.
EGJ1500222_transcript_13708	Fibronectin type 3 domain
EGJ1500222_transcript_24956	Belongs to the PI3 PI4-kinase family(PIK3C2A)
EGJ1500222_transcript_29872	UTP--glucose-1-phosphate uridylyltransferase(UAP1)
EGJ1500222_transcript_28220	SOCS_box(SPSB4)
EGJ1500222_transcript_5649	Polysaccharide biosynthesis protein(galE)
EGJ1500222_transcript_28263	-
EGJ1500222_transcript_28456	Zinc ion binding(PHRF1)
EGJ1500222_transcript_6041	Transmembrane protein 50A(TMEM50A)
EGJ1500222_transcript_12307	Fibronectin type 3 domain
EGJ1500222_transcript_3762	Belongs to the mitochondrial carrier (TC 2.A.29) family(SLC25A21)
EGJ1500222_transcript_18803	GTPase-activator protein for Rho-like GTPases(ARHGAP17)
EGJ1500222_transcript_29530	positive regulation of histone H3-K27 methylation
EGJ1500222_transcript_12367	Small domain found in the jumonji family of EGJ1500222_transcription factors(KDM4B)
EGJ1500222_transcript_30544	Zinc finger protein 687(ZNF687)
EGJ1500222_transcript_11433	protein transporter activity. It is involved in the biological process described with intracellular protein transport(KPNB1)
EGJ1500222_transcript_26966	H4K20me3 modified histone binding(PWP1)
EGJ1500222_transcript_12476	Septin and tuftelin-interacting protein 1(TFIP11)
EGJ1500222_transcript_26619	posttranslational protein targeting to membrane, translocation(SEC63)
EGJ1500222_transcript_21271	Chondroitin N-acetylgalactosaminyltransferase(CHPF)
EGJ1500222_transcript_3531	Endoplasmic Reticulum Oxidoreductin 1 (ERO1)(ERO1LB)
EGJ1500222_transcript_15944	DEK C terminal domain(SSH3)
EGJ1500222_transcript_19447	CDK5 regulatory subunit associated protein 1(CDK5RAP1)
EGJ1500222_transcript_32857	K homology RNA-binding domain(FXR1)
EGJ1500222_transcript_2341	Catalyzes the formation of S-adenosylmethionine from methionine and ATP(MAT1A)
EGJ1500222_transcript_1676	Guanine nucleotide-binding protein subunit(GNB2L1)
EGJ1500222_transcript_40510	AIR carboxylase(PAICS)
EGJ1500222_transcript_32379	It is involved in the biological process described with protein phosphorylation(STK38)
EGJ1500222_transcript_23517	RING-like zinc finger(RNF111)
EGJ1500222_transcript_18685	It is involved in the biological process described with DNA replication(ORC2)
EGJ1500222_transcript_2220	protein polyubiquitination
EGJ1500222_transcript_28542	Galectin(LGALS8)
EGJ1500222_transcript_15874	Acts as subunit of the RNA polymerase II elongator complex, which is a histone acetyltransferase component of the RNA polymerase II (Pol II) holoenzyme and is involved in EGJ1500222_transcriptional elongation(ABO1)
EGJ1500222_transcript_12058	Belongs to the PI3 PI4-kinase family(PI4KB)
EGJ1500222_transcript_6352	U1 snRNP, which is essential for recognition of the pre-mRNA 5' splice-site and the subsequent assembly of the spliceosome. U1-C is directly involved in initial 5' splice-site recognition for both constitutive and regulated alternative splicing. The interaction with the 5' splice-site seems to precede base-pairing between the pre-mRNA and the U1 snRNA(SNRPC)
EGJ1500222_transcript_27461	Elongation factor Tu domain 2(TUFM)
EGJ1500222_transcript_3636	Cytochrome C oxidase copper chaperone (COX17)(COX17)
EGJ1500222_transcript_25524	semaphorin receptor activity(PlexA)
EGJ1500222_transcript_31137	CNDP dipeptidase 2 (metallopeptidase M20 family)(CNDP2)
EGJ1500222_transcript_29674	ATPase activity(ABCF3)
EGJ1500222_transcript_35019	Soluble NSF attachment protein, SNAP(NAPA)
EGJ1500222_transcript_18776	Sulfatase(SULF1)
EGJ1500222_transcript_2251	helicase superfamily c-terminal domain(DDX24)
EGJ1500222_transcript_35302	Belongs to the class-I aminoacyl-tRNA synthetase family(VARS)
EGJ1500222_transcript_27610	actin filament organization(WDR1)
EGJ1500222_transcript_3466	Belongs to the potassium channel family(KCNQ1)
EGJ1500222_transcript_36600	AN1-type zinc finger protein(ZFAND2A)
EGJ1500222_transcript_31801	Ubiquitin fusion degradation protein UFD1(UFD1L)
EGJ1500222_transcript_23711	Belongs to the cullin family(CUL1)
EGJ1500222_transcript_8066	chromatin silencing by small RNA(NRDE2)
EGJ1500222_transcript_16946	Domain present in PSD-95, Dlg, and ZO-1/2.(PARD3)
EGJ1500222_transcript_5489	Seems to be required for maximal rate of protein biosynthesis. Enhances ribosome dissociation into subunits and stabilizes the binding of the initiator Met-tRNA(I) to 40 S ribosomal subunits(eIF-1A)
EGJ1500222_transcript_36464	Belongs to the D-isomer specific 2-hydroxyacid dehydrogenase family(CTBP1)
EGJ1500222_transcript_23317	PUL domain(PLAA)
EGJ1500222_transcript_36236	Ribosomal protein S11(MRPS11)
EGJ1500222_transcript_18355	Plays a role in vesicular protein sorting(VPS35)
EGJ1500222_transcript_21572	posttranslational protein targeting to membrane, translocation(SEC63)
EGJ1500222_transcript_11887	MCM4 minichromosome maintenance deficient 4, mitotin (S. cerevisiae)(MCM4)
EGJ1500222_transcript_34061	glycine rich nucleic binding domain(RBM17)
EGJ1500222_transcript_39699	alpha-ketoacid dehydrogenase activity(BCKDHA)
EGJ1500222_transcript_5052	[acyl-carrier-protein] S-malonyltransferase activity(MCAT)
EGJ1500222_transcript_32475	Protein of unknown function (DUF974)(TRAPPC13)
EGJ1500222_transcript_986	Pyruvate dehydrogenase(PDK2)
EGJ1500222_transcript_35806	short chain dehydrogenase(QDPR)
EGJ1500222_transcript_35182	Rab guanyl-nucleotide exchange factor activity(DENND6A)
EGJ1500222_transcript_26797	Serine/threonine phosphatases, family 2C, catalytic domain(PPM1G)
EGJ1500222_transcript_2272	OST3 / OST6 family, transporter family(OSTC)
EGJ1500222_transcript_4168	Male sterility protein
EGJ1500222_transcript_28985	osteoblast fate commitment(SMAD5)
EGJ1500222_transcript_27801	GTPase that associates with pre-60S ribosomal subunits in the nucleolus and is required for their nuclear export and maturation(GNL2)
EGJ1500222_transcript_29005	Component of the Mediator complex, a coactivator involved in the regulated EGJ1500222_transcription of nearly all RNA polymerase II-dependent genes. Mediator functions as a bridge to convey information from gene-specific regulatory proteins to the basal RNA polymerase II EGJ1500222_transcription machinery. Mediator is recruited to promoters by direct interactions with regulatory proteins and serv…
EGJ1500222_transcript_3955	G protein pathway suppressor 1(GPS1)
EGJ1500222_transcript_21210	K homology RNA-binding domain(FXR1)
EGJ1500222_transcript_22542	enoyl-CoA hydratase activity(HADHA)
EGJ1500222_transcript_37802	G protein gamma subunit-like motifs(RGS9)
EGJ1500222_transcript_28049	Polynucleotide 5'-hydroxyl-kinase NOL9(NOL9)
EGJ1500222_transcript_35407	Domain of unknown function (DUF382)(SF3B2)
EGJ1500222_transcript_22902	activity. It is involved in the biological process described with GMP biosynthetic process(GMPS)
EGJ1500222_transcript_29031	Protein of unknown function (DUF974)(TRAPPC13)
EGJ1500222_transcript_29151	Mitochondrial branched-chain alpha-ketoacid dehydrogenase kinase(PDK2)
EGJ1500222_transcript_24660	zinc ion binding(ZFR)
EGJ1500222_transcript_3302	Cysteine-rich hydrophobic domain 1(CHIC1)
EGJ1500222_transcript_19879	LETM1-like protein(LETM1)
EGJ1500222_transcript_37553	Belongs to the monovalent cation proton antiporter 1 (CPA1) transporter (TC 2.A.36) family(Nhe3)
EGJ1500222_transcript_32568	metalloendopeptidase activity
EGJ1500222_transcript_38306	Phosphoglucomutase/phosphomannomutase, alpha/beta/alpha domain III(PGM2)
EGJ1500222_transcript_17373	protein transporter activity. It is involved in the biological process described with intracellular protein transport(KPNB1)
EGJ1500222_transcript_6983	phosphoserine phosphatase(PSP)
EGJ1500222_transcript_23763	The coatomer is a cytosolic protein complex that binds to dilysine motifs and reversibly associates with Golgi non- clathrin-coated vesicles, which further mediate biosynthetic protein transport from the ER, via the Golgi up to the trans Golgi network. Coatomer complex is required for budding from Golgi membranes, and is essential for the retrograde Golgi-to-ER transport of dilysine-tagged protei…
EGJ1500222_transcript_21609	Sodium-phosphate symporter which plays a fundamental housekeeping role in phosphate transport(SLC20A2)
EGJ1500222_transcript_21335	Elongation factor Tu GTP binding domain(EFTUD1)
EGJ1500222_transcript_25111	Ring finger(VPS11)
EGJ1500222_transcript_24198	Conserved mid region of cactin(CACTIN)
EGJ1500222_transcript_6168	positive regulation of autophagosome maturation(SMCR8)
EGJ1500222_transcript_917	structural constituent of ribosome(MRPL37)
EGJ1500222_transcript_35744	Coiled-coil domain containing 51(CCDC51)
EGJ1500222_transcript_40203	Methylenetetrahydrofolate reductase(MTHFR)
EGJ1500222_transcript_23230	HAT (Half-A-TPR) repeats(PRPF6)
EGJ1500222_transcript_20174	Sulfurates the molybdenum cofactor. Sulfation of molybdenum is essential for xanthine dehydrogenase (XDH) and aldehyde oxidase (ADO) enzymes in which molybdenum cofactor is liganded by 1 oxygen and 1 sulfur atom in active form(MOCOS)
EGJ1500222_transcript_12421	Patatin-like phospholipase(PNPLA2)
EGJ1500222_transcript_11366	It is involved in the biological process described with mRNA splicing, via spliceosome(PRPF6)
EGJ1500222_transcript_11466	midbrain-hindbrain boundary initiation(SSBP2)
EGJ1500222_transcript_36274	Nuclear assembly factor 1 homolog (S. cerevisiae)(NAF1)
EGJ1500222_transcript_1717	negative regulation of phosphatase activity(PKMYT1)
EGJ1500222_transcript_1290	Acid phosphatase homologues(PPAP2A)
EGJ1500222_transcript_30613	regulation of Rab protein signal transduction(SGSM3)
EGJ1500222_transcript_38567	Belongs to the eukaryotic ribosomal protein eS26 family(RPS26)
EGJ1500222_transcript_12226	methylmalonyl-CoA mutase activity(MUT)
EGJ1500222_transcript_34355	Cation-channel complex subunit UNC-79(UNC79)
EGJ1500222_transcript_27515	Repeat in HS1/Cortactin(HCLS1)
EGJ1500222_transcript_36210	Zinc-binding domain present in Lin-11, Isl-1, Mec-3.
EGJ1500222_transcript_22511	26S proteasome non-ATPase regulatory subunit 1(PSMD1)
EGJ1500222_transcript_30703	GAT domain(TOM1L2)
EGJ1500222_transcript_28124	regulation of mitotic metaphase/anaphase transition(CDC23)
EGJ1500222_transcript_31073	IK cytokine, down-regulator of HLA II(IK)
EGJ1500222_transcript_27533	ELM2 domain(MTA1)
EGJ1500222_transcript_26963	Belongs to the ALG6 ALG8 glucosyltransferase family(ALG6)
EGJ1500222_transcript_846	Domain in Tre-2, BUB2p, and Cdc16p. Probable Rab-GAPs.(TBC1D22B)
EGJ1500222_transcript_33884	Nucleosome assembly protein(NAP1L1)
EGJ1500222_transcript_32245	Predicted transmembrane and coiled-coil 2 protein(TMCC2)
EGJ1500222_transcript_21209	N-terminal C2 in EEIG1 and EHBP1 proteins
EGJ1500222_transcript_23383	Belongs to the DHHC palmitoyltransferase family(ZDHHC8)
EGJ1500222_transcript_30985	riboflavin transmembrane transporter activity(SLC52A3)
EGJ1500222_transcript_6782	Component of the Mediator complex, a coactivator involved in the regulated EGJ1500222_transcription of nearly all RNA polymerase II-dependent genes. Mediator functions as a bridge to convey information from gene-specific regulatory proteins to the basal RNA polymerase II EGJ1500222_transcription machinery. Mediator is recruited to promoters by direct interactions with regulatory proteins and serv…
EGJ1500222_transcript_18025	domain in DSRM or ZnF_C2H2 domain containing proteins(ZFR2)
EGJ1500222_transcript_13939	UDP-glucose:glycoprotein glucosyltransferase activity(UGGT1)
EGJ1500222_transcript_22968	Serine threonine-protein kinase(polo)
EGJ1500222_transcript_15384	Nodal modulator(NOMO1)
EGJ1500222_transcript_20795	Belongs to the TRAFAC class dynamin-like GTPase superfamily. Dynamin Fzo YdjA family(MFN2)
EGJ1500222_transcript_7298	RNA binding. It is involved in the biological process described with translation(RPS20)
EGJ1500222_transcript_30575	AIR synthase related protein, C-terminal domain(SEPHS1)
EGJ1500222_transcript_27716	Ras of Complex, Roc, domain of DAPkinase(RAB5A)
EGJ1500222_transcript_21518	DNA polymerase binding(FANCI)
EGJ1500222_transcript_33697	1, light intermediate chain(DYNC1LI1)
EGJ1500222_transcript_28377	platelet-activating factor acetyltransferase activity(PAFAH1B2)
EGJ1500222_transcript_3965	post-chaperonin tubulin folding pathway(TBCC)
EGJ1500222_transcript_20082	Belongs to the protein kinase superfamily. CMGC Ser Thr protein kinase family. MNB DYRK subfamily(DYRK1A)
EGJ1500222_transcript_2610	RNA splicing(SRSF1)
EGJ1500222_transcript_28500	acetyl-CoA C-acyltransferase activity(HADHB)
EGJ1500222_transcript_39093	lactate/malate dehydrogenase, NAD binding domain
EGJ1500222_transcript_2936	Catalyzes the hydroxylation of the N(6)-(4-aminobutyl)- L-lysine intermediate to form hypusine, an essential post- translational modification only found in mature eIF-5A factor(DOHH)
EGJ1500222_transcript_33785	Asparagine-linked glycosylation 2 homolog (S. cerevisiae, alpha-1,3-mannosyltransferase)(ALG2)
EGJ1500222_transcript_20792	Hepatocyte growth factor-regulated tyrosine kinase substrate(HGS)
EGJ1500222_transcript_41224	Cell division cycle 73(CDC73)
EGJ1500222_transcript_30945	K homology RNA-binding domain(KHDRBS3)
EGJ1500222_transcript_5380	Ubiquitin-2 like Rad60 SUMO-like
EGJ1500222_transcript_5068	Ribosomal protein L23, N-terminal domain(RPL23A)
EGJ1500222_transcript_25762	Adaptins are components of the adaptor complexes which link clathrin to receptors in coated vesicles. Clathrin-associated protein complexes are believed to interact with the cytoplasmic tails of membrane proteins, leading to their selection and concentration(AP2A2)
EGJ1500222_transcript_723	protein transport(DOPEY1)
EGJ1500222_transcript_5770	Belongs to the peptidase M18 family(DNPEP)
EGJ1500222_transcript_17456	Plays an important role in the de novo pathway and in the salvage pathway of purine nucleotide biosynthesis. Catalyzes the first commited step in the biosynthesis of AMP from IMP(ADSS)
EGJ1500222_transcript_12404	transferase activity, transferring nitrogenous groups(GFPT1)
EGJ1500222_transcript_24366	Transport protein Avl9(DENND6A)
EGJ1500222_transcript_15918	actin binding(cher)
EGJ1500222_transcript_18542	zinc finger
EGJ1500222_transcript_8202	AARP2CN (NUC121) domain(BMS1)
EGJ1500222_transcript_22993	Translation initiation factor(TIF3)
EGJ1500222_transcript_20230	Elongator acetyltransferase complex subunit 2(ELP2)
EGJ1500222_transcript_20008	Hsp90 protein(HSP90B1)
EGJ1500222_transcript_975	Belongs to the mitochondrial carrier (TC 2.A.29) family(SLC25A3)
EGJ1500222_transcript_30827	Arginine-tRNA-protein transferase, N terminus(ATE1)
EGJ1500222_transcript_30012	UAS(FAF2)
EGJ1500222_transcript_27784	thyroid hormone receptor activity
EGJ1500222_transcript_30403	Uncharacterized conserved protein (DUF2152)(KIAA2013)
EGJ1500222_transcript_1707	Exocyst complex component Sec10(EXOC5)
EGJ1500222_transcript_18262	SRP40, C-terminal domain(NOLC1)
EGJ1500222_transcript_32201	Proteasome activator pa28 beta subunit(PSME3)
EGJ1500222_transcript_37337	helicase superfamily c-terminal domain(DDX24)
EGJ1500222_transcript_3429	sorting nexin(SNX2)
EGJ1500222_transcript_36957	Belongs to the pyrroline-5-carboxylate reductase family
EGJ1500222_transcript_24324	ENTH domain(EPN2)
EGJ1500222_transcript_725	N terminus of Rad21 / Rec8 like protein
EGJ1500222_transcript_6683	Pre-mRNA-splicing factor of RES complex(BUD13)
EGJ1500222_transcript_37809	DnaJ C terminal domain(DNAJA3)
EGJ1500222_transcript_18856	Zinc ion binding(UBR4)
EGJ1500222_transcript_24207	actin cytoskeleton organization
EGJ1500222_transcript_5470	Clathrin adaptor complex small chain(AP3S1)
EGJ1500222_transcript_26962	Histone-lysine N-methyltransferase setd3-like(SETD3)
EGJ1500222_transcript_33250	Tetratricopeptide repeat(STIP1)
EGJ1500222_transcript_26295	Transcription factor TFIID (or TATA-binding protein, TBP)(TBPL1)
EGJ1500222_transcript_39843	U1 snRNP, which is essential for recognition of the pre-mRNA 5' splice-site and the subsequent assembly of the spliceosome. U1-C is directly involved in initial 5' splice-site recognition for both constitutive and regulated alternative splicing. The interaction with the 5' splice-site seems to precede base-pairing between the pre-mRNA and the U1 snRNA(SNRPC)
EGJ1500222_transcript_6768	Histone H3
EGJ1500222_transcript_23038	regulation of protein monoubiquitination(WDR48)
EGJ1500222_transcript_15765	Exocyst complex component Sec10(EXOC5)
EGJ1500222_transcript_11906	nucleolar and coiled-body phosphoprotein 1(NOLC1)
EGJ1500222_transcript_12518	vesicle docking involved in exocytosis(VPS45)
EGJ1500222_transcript_31517	Cyclin-dependent kinase(CDK16)
EGJ1500222_transcript_7172	Belongs to the eukaryotic ribosomal protein eS26 family(RPS26)
EGJ1500222_transcript_36308	Catalytic subunit of the molybdopterin synthase complex, a complex that catalyzes the conversion of precursor Z into molybdopterin. Acts by mediating the incorporation of 2 sulfur atoms from thiocarboxylated MOCS2A into precursor Z to generate a dithiolene group(MOCS2)
EGJ1500222_transcript_4310	PHD finger protein ING
EGJ1500222_transcript_16595	Acts in the nervous system to mediate the control of copulatory organs during courtship(UBAP2)
EGJ1500222_transcript_2346	zinc finger(ZC3H10)
EGJ1500222_transcript_23533	Methyltransferase domain(METTL13)
EGJ1500222_transcript_941	Belongs to the protein kinase superfamily
EGJ1500222_transcript_19483	Helicase conserved C-terminal domain(ERCC3)
EGJ1500222_transcript_40391	-
EGJ1500222_transcript_31148	Dynactin subunit 5(DCTN5)
EGJ1500222_transcript_27890	Disintegrin and metalloproteinase domain-containing protein(ADAM10)
EGJ1500222_transcript_8364	Diaphanous GTPase-binding Domain(FMNL2)
EGJ1500222_transcript_20722	lysocardiolipin acyltransferase 1(LCLAT1)
EGJ1500222_transcript_20811	ribosomal small subunit export from nucleus(XPO1)
EGJ1500222_transcript_19991	GATA zinc finger domain containing(GATAD2A)
EGJ1500222_transcript_23975	Belongs to the tropomyosin family(TPM2)
EGJ1500222_transcript_11151	Nrap protein nucleotidyltransferase domain 4(NOL6)
EGJ1500222_transcript_43150	tRNA synthetases class I (W and Y)(YARS)
EGJ1500222_transcript_22761	HIT domain(HINT1)
EGJ1500222_transcript_20736	helix loop helix domain(TCF3)
EGJ1500222_transcript_12242	Fragile X-related 1 protein core C terminal(FXR1)
EGJ1500222_transcript_21681	enoyl-CoA hydratase activity(HADHA)
EGJ1500222_transcript_6521	Produces ATP from ADP in the presence of a proton gradient across the membrane(ATP5A1)
EGJ1500222_transcript_15277	acetyl-CoA metabolic process
EGJ1500222_transcript_6319	N-terminal domain of NEFA-interacting nuclear protein NIP30(FAM192A)
EGJ1500222_transcript_39808	Belongs to the ubiquitin-conjugating enzyme family(UBE2G1)
EGJ1500222_transcript_22608	Belongs to the PI3 PI4-kinase family(PIK3C2A)
EGJ1500222_transcript_18201	Microtubule plus-end tracking protein that promotes the stabilization of dynamic microtubules(cls-3)
EGJ1500222_transcript_21486	Munc13 (mammalian uncoordinated) homology domain(UNC13C)
EGJ1500222_transcript_32109	Belongs to the tropomyosin family(Tm2)
EGJ1500222_transcript_20937	fourth ventricle development(Myh9)
EGJ1500222_transcript_37422	SelR domain(MSRB2)
EGJ1500222_transcript_36287	RNA recognition motif(RBMX2)
EGJ1500222_transcript_4659	assembly of large subunit precursor of preribosome(rsl24d1)
EGJ1500222_transcript_19153	Functions as ATP-binding component of the Arp2 3 complex which is involved in regulation of actin polymerization and together with an activating nucleation-promoting factor (NPF) mediates the formation of branched actin networks. Seems to contact the pointed end of the daughter actin filament (By similarity)(ACTR2)
EGJ1500222_transcript_5176	Chromobox protein homolog 3 isoform X1(CBX3)
EGJ1500222_transcript_1996	box C/D snoRNA 3'-end processing(FBL)
EGJ1500222_transcript_31436	Arginine-tRNA-protein transferase, N terminus(ATE1)
EGJ1500222_transcript_6935	Fas associated factor family member 2(FAF2)
EGJ1500222_transcript_40768	Fibrillarin(Fib)
EGJ1500222_transcript_33625	Ras-induced vulval development antagonist(NKAP)
EGJ1500222_transcript_7850	Transportin 1(TNPO1)
EGJ1500222_transcript_12713	semaphorin receptor activity(PlexA)
EGJ1500222_transcript_34780	carbohydrate binding
EGJ1500222_transcript_12673	TOG(msps)
EGJ1500222_transcript_23848	domain in TBC and LysM domain containing proteins(TBC1D24)
EGJ1500222_transcript_32800	Belongs to the DEAD box helicase family(EIF4A2)
EGJ1500222_transcript_5255	Sulfatase(SULF1)
EGJ1500222_transcript_36575	Sulfatase(SULF1)
EGJ1500222_transcript_30362	AAA domain (Cdc48 subfamily)(NVL)
EGJ1500222_transcript_37222	#NAME?
EGJ1500222_transcript_22651	WD repeat-containing protein 24(WDR24)
EGJ1500222_transcript_6164	Protein phosphatase inhibitor(PPP1R11)
EGJ1500222_transcript_28335	Catalyzes the prenylation of para-hydroxybenzoate (PHB) with an all-trans polyprenyl group. Mediates the second step in the final reaction sequence of coenzyme Q (CoQ) biosynthesis, which is the condensation of the polyisoprenoid side chain with PHB, generating the first membrane-bound Q intermediate(COQ2)
EGJ1500222_transcript_836	CBF/Mak21 family(NOC4L)
EGJ1500222_transcript_33883	GDP-mannose 4,6 dehydratase(TSTA3)
EGJ1500222_transcript_27068	protein modification by small protein conjugation(WSB1)
EGJ1500222_transcript_14087	RNA dependent RNA polymerase
EGJ1500222_transcript_33249	Nuclear assembly factor 1 homolog (S. cerevisiae)(NAF1)
EGJ1500222_transcript_34402	Ribosomal Proteins L2, C-terminal domain(MRPL2)
EGJ1500222_transcript_34833	Ring finger domain(RNF121)
EGJ1500222_transcript_32575	initiation factor 4E(EIF4E)
EGJ1500222_transcript_32900	It is involved in the biological process described with intracellular signal transduction
EGJ1500222_transcript_24622	Ring finger(VPS11)
EGJ1500222_transcript_29178	Conserved mid region of cactin(CACTIN)
EGJ1500222_transcript_3314	positive regulation of autophagosome maturation(SMCR8)
EGJ1500222_transcript_4146	Catalyzes the ATP-dependent amination of UTP to CTP with either L-glutamine or ammonia as the source of nitrogen(CTPS1)
EGJ1500222_transcript_23114	Cytoplasmic Fragile-X interacting family(CYFIP1)
EGJ1500222_transcript_5003	Cytochrome c oxidase assembly protein CtaG/Cox11(COX11)
EGJ1500222_transcript_26764	AAA domain(HNRNPU)
EGJ1500222_transcript_33136	Chromosome 10 open reading frame 2(C10orf2)
EGJ1500222_transcript_32273	Belongs to the histone deacetylase family. HD Type 1 subfamily(HDAC2)
EGJ1500222_transcript_13445	UDP-glucose:glycoprotein glucosyltransferase activity(UGGT1)
EGJ1500222_transcript_22915	tRNA (cytosine-5-)-methyltransferase activity(NSUN2)
EGJ1500222_transcript_17171	Transfers the glycosyl residue from UDP-Glc to the non- reducing end of alpha-1,4-glucan(GYS2)
EGJ1500222_transcript_31960	It is involved in the biological process described with chromatin remodeling(SMARCB1)
EGJ1500222_transcript_32832	Cyclic nucleotide-monophosphate binding domain(PRKAR1A)
EGJ1500222_transcript_34696	Glyoxalase domain-containing protein 4(GLOD4)
EGJ1500222_transcript_35386	NmrA-like family(NDUFA9)
EGJ1500222_transcript_30452	K homology RNA-binding domain(KHDRBS3)
EGJ1500222_transcript_2301	replication factor C(RFC2)
EGJ1500222_transcript_32873	Potential Queuosine, Q, salvage protein family(C9orf64)
EGJ1500222_transcript_23669	helix loop helix domain(MLXIPL)
EGJ1500222_transcript_12051	Hsp90 protein(HSP90B1)
EGJ1500222_transcript_32417	SART-1 family(SART1)
EGJ1500222_transcript_23722	positive regulation of myoblast proliferation(PAXBP1)
EGJ1500222_transcript_30359	Possible Fer4-like domain in RNase L inhibitor, RLI(ABCE1)
EGJ1500222_transcript_6219	RNA-binding protein with serine-rich domain(rnps1)
EGJ1500222_transcript_5330	snRNA processing(CPSF3L)
EGJ1500222_transcript_8461	Translation initiation factor SUI1(EIF1B)
EGJ1500222_transcript_29791	Belongs to the mitochondrial carrier (TC 2.A.29) family(SLC25A3)
EGJ1500222_transcript_37236	Myosin regulatory light(MYL12B)
EGJ1500222_transcript_36583	Belongs to the complex I 20 kDa subunit family(NDUFS7)
EGJ1500222_transcript_19455	Transfers the glycosyl residue from UDP-Glc to the non- reducing end of alpha-1,4-glucan(GYS2)
EGJ1500222_transcript_34002	unfolded protein binding(NUDC)
EGJ1500222_transcript_26618	Coiled-coil and interaction region of P66A and P66B with MBD2(GATAD2A)
EGJ1500222_transcript_28649	RING-like zinc finger(RNF111)
EGJ1500222_transcript_30025	EF-hand, calcium binding motif
EGJ1500222_transcript_18550	Sorting nexin C terminal(SNX13)
EGJ1500222_transcript_31764	acetyl-CoA C-acyltransferase activity(HADHB)
EGJ1500222_transcript_2427	ADP-ribosylglycohydrolase(ADPRHL2)
EGJ1500222_transcript_18510	helicase activity(DHX38)
EGJ1500222_transcript_19642	SCF-dependent proteasomal ubiquitin-dependent protein catabolic process(CUL1)
EGJ1500222_transcript_11776	Belongs to the cullin family(CUL1)
EGJ1500222_transcript_34390	Plays an important role in the de novo pathway and in the salvage pathway of purine nucleotide biosynthesis. Catalyzes the first commited step in the biosynthesis of AMP from IMP(ADSS)
EGJ1500222_transcript_3385	Transforming growth factor-beta (TGF-beta) family(gbb)
EGJ1500222_transcript_16552	Acts in the nervous system to mediate the control of copulatory organs during courtship(UBAP2)
EGJ1500222_transcript_26314	Adds a myristoyl group to the N-terminal glycine residue of certain cellular proteins(NMT1)
EGJ1500222_transcript_29270	metal ion binding
EGJ1500222_transcript_15449	Tubulin-specific chaperone(TBCD)
EGJ1500222_transcript_14322	DNA-dependent RNA polymerase catalyzes the EGJ1500222_transcription of DNA into RNA using the four ribonucleoside triphosphates as substrates(POLR1A)
EGJ1500222_transcript_242	Control of topological states of DNA by transient breakage and subsequent rejoining of DNA strands. Topoisomerase II makes double-strand breaks(TOP2B)
EGJ1500222_transcript_33415	Belongs to the protein kinase superfamily. Tyr protein kinase family
EGJ1500222_transcript_3179	Disintegrin and metalloproteinase domain-containing protein(ADAM10)
EGJ1500222_transcript_13072	Fibronectin type 3 domain
EGJ1500222_transcript_20971	negative regulation of EGJ1500222_transcription, DNA-templated(GATAD2A)
EGJ1500222_transcript_31203	protein localization to phagophore assembly site(WDR45B)
EGJ1500222_transcript_8053	DEK C terminal domain(SSH3)
EGJ1500222_transcript_20435	PRP38 family(PRPF38B)
EGJ1500222_transcript_8623	Golgi apparatus membrane protein TVP23 homolog(TVP23B)
EGJ1500222_transcript_11402	Fibronectin type 3 domain
EGJ1500222_transcript_19850	damaged DNA binding(DDB1)
EGJ1500222_transcript_24221	Brf1-like TBP-binding domain(BRF1)
EGJ1500222_transcript_16771	Amino acid permease
EGJ1500222_transcript_1481	Geranylgeranyl transferase type-1 subunit beta(PGGT1B)
EGJ1500222_transcript_40792	snRNP Sm proteins(SNRPE)
EGJ1500222_transcript_18898	Phospholipase A-2-activating(PLAA)
EGJ1500222_transcript_29149	RUN(SGSM3)
EGJ1500222_transcript_1144	Diacylglycerol kinase catalytic domain (presumed)(SPHK1)
EGJ1500222_transcript_34576	Actin depolymerisation factor/cofilin -like domains(DBNL)
EGJ1500222_transcript_3031	oxidation-reduction process
EGJ1500222_transcript_24224	Myb-like DNA-binding domain(SNAPC4)
EGJ1500222_transcript_1055	Phosphate acyltransferases(LCLAT1)
EGJ1500222_transcript_34713	Proteasome subunit beta type(PSMB7)
EGJ1500222_transcript_23929	Acts as an E3 ubiquitin-protein ligase which accepts ubiquitin specifically from endoplasmic reticulum-associated ubc-7 E2 ligase and transfers it to substrates, promoting their degradation. Component of the endoplasmic reticulum quality control (ERQC) system, which is also called the ER-associated degradation (ERAD) system, involved in ubiquitin-dependent degradation of misfolded endoplasmic ret…
EGJ1500222_transcript_14578	Structural constituent of nuclear pore. It is involved in the biological process described with nucleocytoplasmic transport(NUP155)
EGJ1500222_transcript_31963	prostaglandin E synthase 2(Su(P))
EGJ1500222_transcript_23198	WD40 repeats(DYNC1I2)
EGJ1500222_transcript_4300	Zinc finger, C2H2 type
EGJ1500222_transcript_30448	DiGeorge syndrome critical region gene 14(DGCR14)
EGJ1500222_transcript_37662	Apoptosis inhibitor(API5)
EGJ1500222_transcript_20479	Domain of unknown function (DUF4782)(GRAMD1B)
EGJ1500222_transcript_15951	sodium:potassium-exchanging ATPase activity(ATP1A2)
EGJ1500222_transcript_21416	Xeroderma pigmentosum G I-region(ERCC5)
EGJ1500222_transcript_21265	CPSF73-100_C(CPSF3)
EGJ1500222_transcript_33129	protein tyrosine kinase(PTK2)
EGJ1500222_transcript_33320	Ring finger protein 113A(RNF113A)
EGJ1500222_transcript_2313	short chain dehydrogenase
EGJ1500222_transcript_21670	activity in cell fate decisions and tumorigenesis. May target the intracellular domains of lin-12 Notch proteins for ubiquitin- dependent degradation. Involved in sex determination by promoting female development. Potential regulator of presenilin. May have a role in egg laying. Regulates zyg-1 levels (possibly redundantly with lin-23) to control centrosome duplication during mitosis. Negatively …
EGJ1500222_transcript_1167	ABC transporter(ABCF3)
EGJ1500222_transcript_22017	Phosphatidylinositol N-acetylglucosaminyltransferase(PIGC)
EGJ1500222_transcript_30109	Choline/Carnitine o-acyltransferase(CPT2)
EGJ1500222_transcript_22216	Wnt signaling pathway, regulating spindle positioning(DVL3)
EGJ1500222_transcript_20369	ATP-binding cassette subfamily B(ABCB7)
EGJ1500222_transcript_20333	Protein of unknown function (DUF3591)(TAF1)
EGJ1500222_transcript_2998	Protein-S-isoprenylcysteine O-methyltransferase(ICMT)
EGJ1500222_transcript_27171	Exocyst complex component Sec10(EXOC5)
EGJ1500222_transcript_28758	Adds a myristoyl group to the N-terminal glycine residue of certain cellular proteins(NMT1)
EGJ1500222_transcript_25305	GTPase that associates with pre-60S ribosomal subunits in the nucleolus and is required for their nuclear export and maturation(ngp-1)
EGJ1500222_transcript_35545	Inhibitor of apoptosis-promoting Bax1(TMBIM4)
EGJ1500222_transcript_20015	CPSF plays a key role in pre-mRNA 3'-end formation, recognizing the AAUAAA signal sequence and interacting with poly(A)polymerase and other factors to bring about cleavage and poly(A) addition(CPSF2)
EGJ1500222_transcript_20343	Sec8 exocyst complex component specific domain(EXOC4)
EGJ1500222_transcript_24498	Protein tyrosine kinase(VRK1)
EGJ1500222_transcript_16731	Cation transporter/ATPase, N-terminus(ATP1A1)
EGJ1500222_transcript_1020	AAA domain(HNRNPU)
EGJ1500222_transcript_3197	DEAD-like helicases superfamily(DDX56)
EGJ1500222_transcript_29383	Ubiquitin fusion degradation protein UFD1(UFD1L)
EGJ1500222_transcript_34584	Belongs to the chaperonin (HSP60) family(HSPD1)
EGJ1500222_transcript_35050	Mitochondrial ribosome subunit S24(MRPS24)
EGJ1500222_transcript_5111	EF-1 guanine nucleotide exchange domain(EEF1B2)
EGJ1500222_transcript_1019	DNA binding(MIER3)
EGJ1500222_transcript_17974	Belongs to the peptidase C19 family(USP15)
EGJ1500222_transcript_3582	Gcd10p family(TRMT6)
EGJ1500222_transcript_33054	Domain of unknown function (DUF382)(SF3B2)
EGJ1500222_transcript_21637	Belongs to the Glu Leu Phe Val dehydrogenases family(Gdh)
EGJ1500222_transcript_11734	50S ribosome-binding GTPase(NOA1)
EGJ1500222_transcript_28413	riboflavin transmembrane transporter activity(SLC52A3)
EGJ1500222_transcript_23558	Helicase associated domain (HA2) Add an annotation(DHX37)
EGJ1500222_transcript_31166	protein modification by small protein conjugation(WSB1)
EGJ1500222_transcript_27330	Tubulin is the major constituent of microtubules. The gamma chain is found at microtubule organizing centers (MTOC) such as the spindle poles or the centrosome(TUBG2)
EGJ1500222_transcript_27152	mRNA, complete cds(SPG7)
EGJ1500222_transcript_29269	Required for endonucleolytic cleavage during polyadenylation-dependent pre-mRNA 3'-end formation(CLP1)
EGJ1500222_transcript_1597	JUN kinase phosphatase activity(DUSP19)
EGJ1500222_transcript_31618	LUC7 N_terminus(LUC7L)
EGJ1500222_transcript_26765	binding. It is involved in the biological process described with regulation of EGJ1500222_transcription, DNA-templated(LHX3)
EGJ1500222_transcript_32442	WD domain, G-beta repeat
EGJ1500222_transcript_28023	cell division
EGJ1500222_transcript_26934	Domain in Tre-2, BUB2p, and Cdc16p. Probable Rab-GAPs.(TBC1D22B)
EGJ1500222_transcript_14510	Putative death-receptor fusion protein (DUF2428)(THADA)
EGJ1500222_transcript_33172	Peptidase family M20/M25/M40(CNDP2)
EGJ1500222_transcript_28621	chloride channel(TTYH2)
EGJ1500222_transcript_32086	NUDIX domain(NUDT9)
EGJ1500222_transcript_33664	o-succinylbenzoate-CoA ligase activity
EGJ1500222_transcript_19661	Patatin-like phospholipase(PNPLA2)
EGJ1500222_transcript_22593	Oxidative-stress-responsive kinase 1 C-terminal domain(STK39)
EGJ1500222_transcript_11820	G protein alpha subunit(GNAQ)
EGJ1500222_transcript_35960	Rab GTPase-activating protein
EGJ1500222_transcript_18540	RNA recognition motif(HNRNPR)
EGJ1500222_transcript_28520	ZnF_C4 abd HLH domain containing kinases domain
EGJ1500222_transcript_8241	Domain present in PSD-95, Dlg, and ZO-1/2.(PARD3)
EGJ1500222_transcript_6707	Mitochondrial membrane ATP synthase (F(1)F(0) ATP synthase or Complex V) produces ATP from ADP in the presence of a proton gradient across the membrane which is generated by electron transport complexes of the respiratory chain. F-type ATPases consist of two structural domains, F(1) - containing the extramembraneous catalytic core and F(0) - containing the membrane proton channel, linked together…
EGJ1500222_transcript_22553	Belongs to the tropomyosin family(Tm2)
EGJ1500222_transcript_15231	Belongs to the TRAFAC class myosin-kinesin ATPase superfamily. Myosin family(nmy-2)
EGJ1500222_transcript_32995	Soluble NSF attachment protein, SNAP(NAPA)
EGJ1500222_transcript_16964	Sec8 exocyst complex component specific domain(EXOC4)
EGJ1500222_transcript_4181	DNA-dependent RNA polymerase catalyzes the EGJ1500222_transcription of DNA into RNA using the four ribonucleoside triphosphates as substrates. Common component of RNA polymerases I, II and III which synthesize ribosomal RNA precursors, mRNA precursors and many functional non-coding RNAs, and a small RNAs, such as 5S rRNA and tRNAs, respectively. Pol II is the central component of the basal RNA po…
EGJ1500222_transcript_30510	FEZ-like protein(FEZ2)
EGJ1500222_transcript_26153	Eukaryotic glutathione synthase, ATP binding domain(GSS)
EGJ1500222_transcript_30207	Catalyzes the formation of S-adenosylmethionine from methionine and ATP(MAT2A)
EGJ1500222_transcript_35084	Fas associated factor family member 2(FAF2)
EGJ1500222_transcript_4877	suppressor of G2 allele of SKP1(SUGT1)
EGJ1500222_transcript_24163	Belongs to the PI3 PI4-kinase family(PI4KB)
EGJ1500222_transcript_4213	Ribosomal protein S1-like RNA-binding domain(PDCD11)
EGJ1500222_transcript_1558	Ribosomal protein S27a(RPS27A)
EGJ1500222_transcript_15564	Diaphanous FH3 Domain(DIAPH1)
EGJ1500222_transcript_13368	protein transport(DOPEY1)
EGJ1500222_transcript_31374	Chromosome 9 open reading frame 41(C9orf41)
EGJ1500222_transcript_3828	phosphotransferase activity, alcohol group as acceptor(CDK11B)
EGJ1500222_transcript_23569	Spectrin repeats(SPTBN5)
EGJ1500222_transcript_1439	Soluble NSF attachment protein, SNAP(NAPA)
EGJ1500222_transcript_8448	Utp14 protein(UTP14A)
EGJ1500222_transcript_32027	DnaJ domain(DNAJC8)
EGJ1500222_transcript_39784	structural constituent of cytoskeleton
EGJ1500222_transcript_7710	Domain of unknown function (DUF1908)(MAST4)
EGJ1500222_transcript_20285	Part of the Wnt signaling pathway essential for the specification of the mesodermal cell fate in early embryos. Required for asymmetrical division of somatic gonadal precursor descendants which initiate axis formation required to control organ shape. Represses expression of target genes via its interaction with hda-1 histone deacetylase(TCF7L2)
EGJ1500222_transcript_35379	Histone deacetylase domain
EGJ1500222_transcript_39645	amyloid-beta formation(PSENEN)
EGJ1500222_transcript_5367	It is involved in the biological process described with cell redox homeostasis(TXNDC9)
EGJ1500222_transcript_4071	beta-adrenergic receptor kinase activity(ADRBK2)
EGJ1500222_transcript_35444	cell differentiation(TBCB)
EGJ1500222_transcript_22300	activity in cell fate decisions and tumorigenesis. May target the intracellular domains of lin-12 Notch proteins for ubiquitin- dependent degradation. Involved in sex determination by promoting female development. Potential regulator of presenilin. May have a role in egg laying. Regulates zyg-1 levels (possibly redundantly with lin-23) to control centrosome duplication during mitosis. Negatively …
EGJ1500222_transcript_22381	transferase activity, transferring nitrogenous groups(GFPT1)
EGJ1500222_transcript_20981	The coatomer is a cytosolic protein complex that binds to dilysine motifs and reversibly associates with Golgi non- clathrin-coated vesicles, which further mediate biosynthetic protein transport from the ER, via the Golgi up to the trans Golgi network. Coatomer complex is required for budding from Golgi membranes, and is essential for the retrograde Golgi-to-ER transport of dilysine-tagged protei…
EGJ1500222_transcript_34900	LETM1-like protein(LETM1)
EGJ1500222_transcript_26990	protein serine/threonine kinase activity
EGJ1500222_transcript_32644	UBA-like domain(TDP2)
EGJ1500222_transcript_30905	nucleic acid binding. It is involved in the biological process described with regulation of EGJ1500222_transcription, DNA-templated(NFX1)
EGJ1500222_transcript_29419	Quinone oxidoreductase-like protein(BC026585)
EGJ1500222_transcript_3605	Sulfotransferase family(HS2ST1)
EGJ1500222_transcript_39489	iron-sulfur cluster assembly(CIAPIN1)
EGJ1500222_transcript_5092	S-adenosyl-L-methionine-dependent protein-lysine N- methyltransferase that methylates elongation factor 1-alpha(N6AMT2)
EGJ1500222_transcript_1828	Ubiquitin exists either covalently attached to another protein, or free (unanchored). When covalently bound, it is conjugated to target proteins via an isopeptide bond either as a monomer (monoubiquitin), a polymer linked via different Lys residues of the ubiquitin (polyubiquitin chains) or a linear polymer linked via the initiator Met of the ubiquitin (linear polyubiquitin chains). Polyubiquitin…
EGJ1500222_transcript_11729	Diaphanous FH3 Domain(DIAPH1)
EGJ1500222_transcript_25370	C-terminal domain of the ECSIT protein(ECSIT)
EGJ1500222_transcript_25464	Belongs to the universal ribosomal protein uL1 family(RPL10A)
EGJ1500222_transcript_20959	Protein CIP2A homolog(KIAA1524)
EGJ1500222_transcript_24001	Ribosomal protein S1-like RNA-binding domain(PDCD11)
EGJ1500222_transcript_11835	negative regulation of EGJ1500222_transcription, DNA-templated(GATAD2A)
EGJ1500222_transcript_2274	Eukaryotic translation initiation factor 2 alpha subunit
EGJ1500222_transcript_2464	sprT-like domain-containing protein Spartan(SPRTN)
EGJ1500222_transcript_36114	Chromo Shadow Domain(CBX1)
EGJ1500222_transcript_32558	5S rRNA binding
EGJ1500222_transcript_25044	modifier activating enzyme 2(UBA2)
EGJ1500222_transcript_20565	Domain in Tre-2, BUB2p, and Cdc16p. Probable Rab-GAPs.(TBC1D22B)
EGJ1500222_transcript_11363	GTPase activator activity(ARHGAP21)
EGJ1500222_transcript_35289	ribosomal large subunit assembly(PPAN)
EGJ1500222_transcript_3319	Rabaptin-like protein(RABEP1)
EGJ1500222_transcript_3776	RNA binding(SNRPA)
EGJ1500222_transcript_35590	TMEM9(TMEM9)
EGJ1500222_transcript_40530	Roadblock/LC7 domain(LAMTOR2)
EGJ1500222_transcript_30096	endocytosis(LMBR1L)
EGJ1500222_transcript_15606	Nodal modulator(NOMO1)
EGJ1500222_transcript_1344	metal ion binding(CRBN)
EGJ1500222_transcript_3312	negative regulation of protein localization to centrosome(NSFL1C)
EGJ1500222_transcript_34240	Copper ion binding. It is involved in the biological process described with copper ion transport(SCO1)
EGJ1500222_transcript_36556	transferase activity, transferring hexosyl groups
EGJ1500222_transcript_11646	Munc13 (mammalian uncoordinated) homology domain(UNC13C)
EGJ1500222_transcript_5518	N-terminal domain of 16S rRNA methyltransferase RsmF(NOP2)
EGJ1500222_transcript_2840	hydrolase activity(AFMID)
EGJ1500222_transcript_4653	NADH-ubiquinone oxidoreductase B15 subunit (NDUFB4)
EGJ1500222_transcript_30686	CD2 antigen cytoplasmic tail-binding protein 2(CD2BP2)
EGJ1500222_transcript_21320	STAG domain(STAG2)
EGJ1500222_transcript_37921	PPIases accelerate the folding of proteins. It catalyzes the cis-trans isomerization of proline imidic peptide bonds in oligopeptides(PPP2R4)
EGJ1500222_transcript_2092	Electron transfer flavoprotein FAD-binding domain(ETFA)
EGJ1500222_transcript_2602	Myelin proteolipid protein (PLP or lipophilin)(GPM6B)
EGJ1500222_transcript_21196	Pumilio RNA binding family member 3(KIAA0020)
EGJ1500222_transcript_25199	Domain of unknown function (DUF382)(SF3B2)
EGJ1500222_transcript_2747	unfolded protein binding(NUDC)
EGJ1500222_transcript_40441	chromatin silencing at telomere(DPY30)
EGJ1500222_transcript_32126	oxidation-reduction process
EGJ1500222_transcript_22091	translation elongation factor activity(TUFM)
EGJ1500222_transcript_21470	DNA replication origin binding(MCM5)
EGJ1500222_transcript_26169	Plays a role in vesicular protein sorting(VPS35)
EGJ1500222_transcript_7510	TSR2, 20S rRNA accumulation, homolog (S. cerevisiae)(TSR2)
EGJ1500222_transcript_24006	Produces ATP from ADP in the presence of a proton gradient across the membrane(ATP5A1)
EGJ1500222_transcript_35704	Nucleosome assembly protein (NAP)(NAP1L1)
EGJ1500222_transcript_13932	Fibronectin type 3 domain
EGJ1500222_transcript_21352	Sad1 / UNC-like C-terminal(SUCO)
EGJ1500222_transcript_6266	Ribose-phosphate pyrophosphokinase(PRPS2)
EGJ1500222_transcript_1178	Belongs to the actin family(ACTR3B)
EGJ1500222_transcript_34782	Carries out a dual function signal transduction and activation of EGJ1500222_transcription. Activated STAT proteins play a role in repression of dauer formation. Neuronal expression is held in check by negative signals through the TGF-beta pathway that target the daf-3 EGJ1500222_transcription factor(STAT5B)
EGJ1500222_transcript_4376	Eukaryotic elongation factor 1 beta central acidic region(EEF1B2)
EGJ1500222_transcript_35418	Domain of unknown function (DUF4588)(C16orf72)
EGJ1500222_transcript_23827	Nrap protein nucleotidyltransferase domain 4(NOL6)
EGJ1500222_transcript_38755	Protein of unknown function (DUF1757)
EGJ1500222_transcript_1887	Methylates the carboxyl group of the C-terminal leucine residue of protein phosphatase 2A catalytic subunits to form alpha-leucine ester residues(LCMT1)
EGJ1500222_transcript_39912	negative regulation of translational initiation in response to stress
EGJ1500222_transcript_23294	neuromuscular junction development(PDZRN4)
EGJ1500222_transcript_40508	rhythmic process(SRRD)
EGJ1500222_transcript_2629	RNA pseudouridylate synthase(RPUSD4)
EGJ1500222_transcript_32516	Ssl1-like(PSMD4)
EGJ1500222_transcript_8361	protein transporter activity. It is involved in the biological process described with intracellular protein transport(KPNB1)
EGJ1500222_transcript_6342	R3H domain-containing protein 4(R3HDM4)
EGJ1500222_transcript_6877	binding protein 4(RBBP4)
EGJ1500222_transcript_6581	LSM domain(LSM4)
EGJ1500222_transcript_21631	Beta2-adaptin appendage, C-terminal sub-domain(AP1B1)
EGJ1500222_transcript_29933	Brix(IMP4)
EGJ1500222_transcript_2015	DNA binding(MIER3)
EGJ1500222_transcript_28090	orotate phosphoribosyltransferase activity. It is involved in the biological process described with 'de novo' pyrimidine nucleobase biosynthetic process(UMPS)
EGJ1500222_transcript_16220	K homology RNA-binding domain(KHDRBS3)
EGJ1500222_transcript_17083	midbrain morphogenesis(SOS1)
EGJ1500222_transcript_32387	Chromo shadow domain(CBX1)
EGJ1500222_transcript_30707	COP9 signalosome complex subunit(COPS5)
EGJ1500222_transcript_1221	Angio-associated, migratory cell protein(AAMP)
EGJ1500222_transcript_33306	Belongs to the mitochondrial carrier (TC 2.A.29) family(SLC25A44)
EGJ1500222_transcript_32189	round spermatid basic protein
EGJ1500222_transcript_19075	mannosyl-oligosaccharide glucosidase activity(MOGS)
EGJ1500222_transcript_3307	Phosphorylates and restricts the asymmetry effectors mex-5 and mex-6 to the anterior cytoplasm of the zygote and maintains these phosphorylations until fertilization(STK11)
EGJ1500222_transcript_3202	Ras-induced vulval development antagonist(NKAP)
EGJ1500222_transcript_22459	activity in cell fate decisions and tumorigenesis. May target the intracellular domains of lin-12 Notch proteins for ubiquitin- dependent degradation. Involved in sex determination by promoting female development. Potential regulator of presenilin. May have a role in egg laying. Regulates zyg-1 levels (possibly redundantly with lin-23) to control centrosome duplication during mitosis. Negatively …
EGJ1500222_transcript_26682	U4 U6 small nuclear ribonucleoprotein(PRPF4)
EGJ1500222_transcript_25391	Eukaryotic domain of unknown function (DUF1716)(CTNNBL1)
EGJ1500222_transcript_30745	Belongs to the ubiquitin-conjugating enzyme family(UBE2Q2)
EGJ1500222_transcript_2900	EF-hand, calcium binding motif
EGJ1500222_transcript_17915	Single-stranded DNA binding protein, SSDP(SSBP2)
EGJ1500222_transcript_2418	methylated histone binding(ING1)
EGJ1500222_transcript_34197	Protein of unknown function (DUF1757)
EGJ1500222_transcript_1202	PACS-1 cytosolic sorting protein(PACS1)
EGJ1500222_transcript_21892	DNA polymerase binding(FANCI)
EGJ1500222_transcript_39137	Protein of unknown function (DUF1604)(GPATCH1)
EGJ1500222_transcript_32181	Cotranslationally removes the N-terminal methionine from nascent proteins. The N-terminal methionine is often cleaved when the second residue in the primary sequence is small and uncharged (Met-Ala-, Cys, Gly, Pro, Ser, Thr, or Val)(METAP2)
EGJ1500222_transcript_11903	negative regulation of EGJ1500222_transcription, DNA-templated(GATAD2A)
EGJ1500222_transcript_152	Fibronectin type 3 domain
EGJ1500222_transcript_27878	N2,N2-dimethylguanosine tRNA methyltransferase(TRMT1)
EGJ1500222_transcript_7009	Golgi apparatus membrane protein TVP23 homolog(TVP23B)
EGJ1500222_transcript_26597	Repeat in HS1/Cortactin(HCLS1)
EGJ1500222_transcript_33143	Zinc-binding domain present in Lin-11, Isl-1, Mec-3.
EGJ1500222_transcript_3171	nucleic acid binding(TARDBP)
EGJ1500222_transcript_33526	protein modification by small protein conjugation(WSB1)
EGJ1500222_transcript_24773	Protein of unknown function (DUF1279)(NIT1)
EGJ1500222_transcript_12403	Belongs to the protein kinase superfamily(GSK3B)
EGJ1500222_transcript_16141	Control of topological states of DNA by transient breakage and subsequent rejoining of DNA strands. Topoisomerase II makes double-strand breaks(TOP2B)
EGJ1500222_transcript_2286	Component of the FACT complex, a general chromatin factor that acts to reorganize nucleosomes. The FACT complex is involved in multiple processes that require DNA as a template such as mRNA elongation, DNA replication and DNA repair. During EGJ1500222_transcription elongation the FACT complex acts as a histone chaperone that both destabilizes and restores nucleosomal structure. It facilitates the…
EGJ1500222_transcript_22076	RNA binding motif protein 34(RBM34)
EGJ1500222_transcript_31759	pfkB family carbohydrate kinase(ADK)
EGJ1500222_transcript_2003	Catalyzes the ATP-dependent amination of UTP to CTP with either L-glutamine or ammonia as the source of nitrogen(CTPS1)
EGJ1500222_transcript_26946	Leucine-rich repeat-containing protein(LRRC47)
EGJ1500222_transcript_21628	nuclear export signal receptor activity(XPO7)
EGJ1500222_transcript_1649	round spermatid basic protein
EGJ1500222_transcript_30321	poly(A) binding(KHDRBS2)
EGJ1500222_transcript_27315	Karyopherin alpha 4 (importin alpha 3)(KPNA4)
EGJ1500222_transcript_22126	Belongs to the tropomyosin family(Tm2)
EGJ1500222_transcript_35275	Catalyzes the reversible transfer of the terminal phosphate group between ATP and AMP. Also displays broad nucleoside diphosphate kinase activity. Plays an important role in cellular energy homeostasis and in adenine nucleotide metabolism(AK1)
EGJ1500222_transcript_28951	Low temperature viability protein(LTV1)
EGJ1500222_transcript_29777	Mitochondrial branched-chain alpha-ketoacid dehydrogenase kinase(PDK2)
EGJ1500222_transcript_6928	Alpha-2-macroglobulin RAP, N-terminal domain(LRPAP1)
EGJ1500222_transcript_17814	cerebellar granule cell precursor tangential migration(PLXNA4)
EGJ1500222_transcript_3718	Copper ion transmembrane transporter activity. It is involved in the biological process described with copper ion transmembrane transport(SLC31A1)
EGJ1500222_transcript_23422	Acts as an adapter for the XPO1 CRM1-mediated export of the 60S ribosomal subunit(NMD3)
EGJ1500222_transcript_32079	zinc finger
EGJ1500222_transcript_28385	RNA binding activity-knot of a chromodomain(KAT5)
EGJ1500222_transcript_19461	Fibronectin type 3 domain
EGJ1500222_transcript_25725	endocytosis(LMBR1L)
EGJ1500222_transcript_31684	Ssl1-like(PSMD4)
EGJ1500222_transcript_1440	regulation of mRNA splicing, via spliceosome(rsp-6)
EGJ1500222_transcript_18241	midbrain-hindbrain boundary initiation(SSBP2)
EGJ1500222_transcript_22820	Rab GTPase binding(CCDC186)
EGJ1500222_transcript_36496	DNA-directed 5'-3' RNA polymerase activity(POLR2E)
EGJ1500222_transcript_27748	run and fyve(RUFY1)
EGJ1500222_transcript_7778	Nodal modulator(NOMO1)
EGJ1500222_transcript_31993	Belongs to the actin family(ACTL6A)
EGJ1500222_transcript_29902	Belongs to the ATP guanido phosphotransferase family(F46H5.3)
EGJ1500222_transcript_33229	RNA binding(PAIP1)
EGJ1500222_transcript_34053	DeoC/LacD family aldolase
EGJ1500222_transcript_3547	DEAD-like helicases superfamily(DDX56)
EGJ1500222_transcript_3321	hydrolase activity
EGJ1500222_transcript_5447	Cytochrome c oxidase subunit Va(COX5A)
EGJ1500222_transcript_19650	Part of the Wnt signaling pathway essential for the specification of the mesodermal cell fate in early embryos. Required for asymmetrical division of somatic gonadal precursor descendants which initiate axis formation required to control organ shape. Represses expression of target genes via its interaction with hda-1 histone deacetylase(TCF7L2)
EGJ1500222_transcript_30722	Zinc finger CCCH-type containing 12A(ZC3H12A)
EGJ1500222_transcript_36436	G protein gamma subunit-like motifs(RGS9)
EGJ1500222_transcript_18867	beta-adrenergic receptor kinase activity(ADRBK2)
EGJ1500222_transcript_1001	RNA binding(PAIP1)
EGJ1500222_transcript_30436	Histone-binding protein RBBP4 or subunit C of CAF1 complex(GRWD1)
EGJ1500222_transcript_1770	calmodulin
EGJ1500222_transcript_5466	Sec63 Brl domain(SEC63)
EGJ1500222_transcript_6695	Belongs to the intermediate filament family(LMNB1)
EGJ1500222_transcript_31705	Belongs to the tRNA nucleotidyltransferase poly(A) polymerase family(TRNT1)
EGJ1500222_transcript_34850	Cilia- and flagella-associated protein
EGJ1500222_transcript_401	midbrain morphogenesis(SOS1)
EGJ1500222_transcript_25299	Protein-kinase domain of FAM69(FAM69C)
EGJ1500222_transcript_23795	Serine threonine-protein kinase(PLK1)
EGJ1500222_transcript_12161	Transducin beta-like protein 3(TBL3)
EGJ1500222_transcript_27275	Histone-binding protein(RBBP4)
EGJ1500222_transcript_29188	protein modification by small protein conjugation(WSB1)
EGJ1500222_transcript_29607	Rab GTPase binding(CCDC186)
EGJ1500222_transcript_6931	assembly of large subunit precursor of preribosome(rsl24d1)
EGJ1500222_transcript_22207	Belongs to the DEAD box helicase family
EGJ1500222_transcript_36329	Phosphoglycerate mutase family
EGJ1500222_transcript_28078	SART-1 family(SART1)
EGJ1500222_transcript_33491	transferase activity, transferring glycosyl groups(GYG1)
EGJ1500222_transcript_20014	Sulfurates the molybdenum cofactor. Sulfation of molybdenum is essential for xanthine dehydrogenase (XDH) and aldehyde oxidase (ADO) enzymes in which molybdenum cofactor is liganded by 1 oxygen and 1 sulfur atom in active form(MOCOS)
EGJ1500222_transcript_8311	Domain present in PSD-95, Dlg, and ZO-1/2.(PARD3)
EGJ1500222_transcript_24370	FAD binding domain(MTRR)
EGJ1500222_transcript_25087	Rab guanyl-nucleotide exchange factor activity(DENND6A)
EGJ1500222_transcript_23590	Hydrolase that can remove conjugated ubiquitin from proteins and plays an important regulatory role at the level of protein turnover by preventing degradation. Specifically cleaves 'Lys-48'-linked polyubiquitin(OTUB1)
EGJ1500222_transcript_34159	mRNA, complete cds(SPG7)
EGJ1500222_transcript_15446	ABC1 family(ADCK1)
EGJ1500222_transcript_22308	mRNA, complete cds(SPG7)
EGJ1500222_transcript_31708	Functions as ATP-binding component of the Arp2 3 complex which is involved in regulation of actin polymerization and together with an activating nucleation-promoting factor (NPF) mediates the formation of branched actin networks. Seems to contact the pointed end of the daughter actin filament (By similarity)(ACTR2)
EGJ1500222_transcript_27244	Aminopeptidase P, N-terminal domain(XPNPEP3)
EGJ1500222_transcript_31720	Haloacid dehalogenase-like hydrolase(HDHD1)
EGJ1500222_transcript_17992	Cytoplasmic Fragile-X interacting family(CYFIP1)
EGJ1500222_transcript_24866	Belongs to the tropomyosin family(Tm2)

## Sheet: Cluster_6_GO
Class	GO_Name	GO_ID	GO_Level	P_value	EnrichmentScore	HitsGenesCountsInSelectedSet	HitsGenesCountsInBackground	AllGenesCountsInSelectedSet	AllGenesCountsInBackground	GenesOfSelectedSetInGOterm	corrected p-value(BH method)
Molecular function	RNA stem-loop binding	GO:0035613	6	4.325882319022867E-9	4.324984923865521	19	36	1474	12079	EGJ1500222_transcript_25005,EGJ1500222_transcript_30834,EGJ1500222_transcript_22382,EGJ1500222_transcript_32540,EGJ1500222_transcript_24278,EGJ1500222_transcript_33199,EGJ1500222_transcript_12242,EGJ1500222_transcript_24665,EGJ1500222_transcript_20279,EGJ1500222_transcript_31383,EGJ1500222_transcript_6465,EGJ1500222_transcript_25616,EGJ1500222_transcript_3776,EGJ1500222_transcript_11883,EGJ150022…	6.389328185196774E-6
Molecular function	cyclin binding	GO:0030332	4	7.324103423744788E-8	3.4015770205575895	22	53	1474	12079	EGJ1500222_transcript_15639,EGJ1500222_transcript_25417,EGJ1500222_transcript_1381,EGJ1500222_transcript_31279,EGJ1500222_transcript_22300,EGJ1500222_transcript_33884,EGJ1500222_transcript_17396,EGJ1500222_transcript_31691,EGJ1500222_transcript_7984,EGJ1500222_transcript_16621,EGJ1500222_transcript_2606,EGJ1500222_transcript_22459,EGJ1500222_transcript_242,EGJ1500222_transcript_35704,EGJ1500222_t…	5.408850378435526E-5
Molecular function	RNA binding	GO:0003723	5	1.5668652775246983E-7	1.3409522634760085	252	1540	1474	12079	EGJ1500222_transcript_8461,EGJ1500222_transcript_29434,EGJ1500222_transcript_22800,EGJ1500222_transcript_9773,EGJ1500222_transcript_421,EGJ1500222_transcript_31705,EGJ1500222_transcript_24198,EGJ1500222_transcript_25005,EGJ1500222_transcript_35289,EGJ1500222_transcript_38797,EGJ1500222_transcript_30834,EGJ1500222_transcript_29854,EGJ1500222_transcript_4942,EGJ1500222_transcript_26326,EGJ1500222_t…	7.714200049679931E-5
Molecular function	RNA strand annealing activity	GO:0033592	7	1.8408769064670594E-7	4.589036635006784	14	25	1474	12079	EGJ1500222_transcript_25005,EGJ1500222_transcript_22382,EGJ1500222_transcript_32540,EGJ1500222_transcript_24278,EGJ1500222_transcript_12242,EGJ1500222_transcript_20279,EGJ1500222_transcript_31383,EGJ1500222_transcript_20245,EGJ1500222_transcript_25616,EGJ1500222_transcript_11883,EGJ1500222_transcript_21210,EGJ1500222_transcript_22993,EGJ1500222_transcript_19914,EGJ1500222_transcript_32857,	6.797437977129617E-5
Molecular function	ubiquitin-like protein binding	GO:0032182	4	3.639718318959595E-7	2.2398869289914063	41	150	1474	12079	EGJ1500222_transcript_28599,EGJ1500222_transcript_21926,EGJ1500222_transcript_29875,EGJ1500222_transcript_25044,EGJ1500222_transcript_8892,EGJ1500222_transcript_16511,EGJ1500222_transcript_24530,EGJ1500222_transcript_17396,EGJ1500222_transcript_18898,EGJ1500222_transcript_28649,EGJ1500222_transcript_16621,EGJ1500222_transcript_26867,EGJ1500222_transcript_35334,EGJ1500222_transcript_4775,EGJ150022…	1.0751727914206643E-4
Molecular function	poly(G) binding	GO:0034046	8	6.528622101820147E-7	4.249107995376653	14	27	1474	12079	EGJ1500222_transcript_25005,EGJ1500222_transcript_26764,EGJ1500222_transcript_32540,EGJ1500222_transcript_30537,EGJ1500222_transcript_24278,EGJ1500222_transcript_12242,EGJ1500222_transcript_20279,EGJ1500222_transcript_31383,EGJ1500222_transcript_25616,EGJ1500222_transcript_11883,EGJ1500222_transcript_21210,EGJ1500222_transcript_19914,EGJ1500222_transcript_1020,EGJ1500222_transcript_32857,	1.6071291407313928E-4
Molecular function	ubiquitin binding	GO:0043130	5	1.393854647369075E-6	2.294518317503392	35	125	1474	12079	EGJ1500222_transcript_28599,EGJ1500222_transcript_21926,EGJ1500222_transcript_29875,EGJ1500222_transcript_8892,EGJ1500222_transcript_17396,EGJ1500222_transcript_18898,EGJ1500222_transcript_16621,EGJ1500222_transcript_26867,EGJ1500222_transcript_35334,EGJ1500222_transcript_4775,EGJ1500222_transcript_23317,EGJ1500222_transcript_6935,EGJ1500222_transcript_242,EGJ1500222_transcript_30012,EGJ1500222_t…	2.941033305948748E-4
Molecular function	poly-pyrimidine tract binding	GO:0008187	7	1.8223764225444583E-6	2.90779971112181	22	62	1474	12079	EGJ1500222_transcript_29434,EGJ1500222_transcript_25005,EGJ1500222_transcript_26764,EGJ1500222_transcript_32540,EGJ1500222_transcript_30321,EGJ1500222_transcript_30537,EGJ1500222_transcript_24278,EGJ1500222_transcript_12242,EGJ1500222_transcript_20279,EGJ1500222_transcript_31383,EGJ1500222_transcript_36321,EGJ1500222_transcript_25616,EGJ1500222_transcript_3776,EGJ1500222_transcript_11883,EGJ15002…	3.364562470122706E-4
Molecular function	protein tag activity	GO:0031386	3	2.0787582173387165E-6	4.469840878253361	12	22	1474	12079	EGJ1500222_transcript_1828,EGJ1500222_transcript_40649,EGJ1500222_transcript_25476,EGJ1500222_transcript_24151,EGJ1500222_transcript_31768,EGJ1500222_transcript_34574,EGJ1500222_transcript_24304,EGJ1500222_transcript_27134,EGJ1500222_transcript_23161,EGJ1500222_transcript_37720,EGJ1500222_transcript_36860,EGJ1500222_transcript_37712,	3.4114732077880936E-4
Molecular function	molecular tag activity	GO:0141047	2	2.0787582173387165E-6	4.469840878253361	12	22	1474	12079	EGJ1500222_transcript_1828,EGJ1500222_transcript_40649,EGJ1500222_transcript_25476,EGJ1500222_transcript_24151,EGJ1500222_transcript_31768,EGJ1500222_transcript_34574,EGJ1500222_transcript_24304,EGJ1500222_transcript_27134,EGJ1500222_transcript_23161,EGJ1500222_transcript_37720,EGJ1500222_transcript_36860,EGJ1500222_transcript_37712,	3.4114732077880936E-4
Molecular function	translation repressor activity	GO:0030371	3	2.819033385170755E-6	4.097354138398915	13	26	1474	12079	EGJ1500222_transcript_25005,EGJ1500222_transcript_32575,EGJ1500222_transcript_32540,EGJ1500222_transcript_24278,EGJ1500222_transcript_12242,EGJ1500222_transcript_20279,EGJ1500222_transcript_31383,EGJ1500222_transcript_25616,EGJ1500222_transcript_11883,EGJ1500222_transcript_21210,EGJ1500222_transcript_29729,EGJ1500222_transcript_19914,EGJ1500222_transcript_32857,	3.7851930089974594E-4
Molecular function	L-glutamine aminotransferase activity	GO:0070548	6	2.836924303140087E-6	5.121692672998643	10	16	1474	12079	EGJ1500222_transcript_22381,EGJ1500222_transcript_23646,EGJ1500222_transcript_28034,EGJ1500222_transcript_21102,EGJ1500222_transcript_21588,EGJ1500222_transcript_11786,EGJ1500222_transcript_19847,EGJ1500222_transcript_21252,EGJ1500222_transcript_12404,EGJ1500222_transcript_12408,	3.491780996448257E-4
Molecular function	RNA cap binding	GO:0000339	6	3.449543553912804E-6	2.9798939188355744	20	55	1474	12079	EGJ1500222_transcript_25005,EGJ1500222_transcript_32575,EGJ1500222_transcript_32540,EGJ1500222_transcript_17992,EGJ1500222_transcript_24278,EGJ1500222_transcript_13180,EGJ1500222_transcript_12242,EGJ1500222_transcript_20279,EGJ1500222_transcript_31383,EGJ1500222_transcript_32800,EGJ1500222_transcript_14967,EGJ1500222_transcript_25616,EGJ1500222_transcript_11883,EGJ1500222_transcript_21210,EGJ1500…	3.9192121762532395E-4
Molecular function	G-quadruplex RNA binding	GO:0002151	6	3.863938357384633E-6	4.275499970503215	12	23	1474	12079	EGJ1500222_transcript_25005,EGJ1500222_transcript_32540,EGJ1500222_transcript_24278,EGJ1500222_transcript_12242,EGJ1500222_transcript_20279,EGJ1500222_transcript_31383,EGJ1500222_transcript_20245,EGJ1500222_transcript_25616,EGJ1500222_transcript_11883,EGJ1500222_transcript_21210,EGJ1500222_transcript_19914,EGJ1500222_transcript_32857,	4.076454967040788E-4
Molecular function	profilin binding	GO:0005522	4	3.863938357384633E-6	4.275499970503215	12	23	1474	12079	EGJ1500222_transcript_16590,EGJ1500222_transcript_17992,EGJ1500222_transcript_8364,EGJ1500222_transcript_11729,EGJ1500222_transcript_26597,EGJ1500222_transcript_14967,EGJ1500222_transcript_24768,EGJ1500222_transcript_15590,EGJ1500222_transcript_15564,EGJ1500222_transcript_15557,EGJ1500222_transcript_27515,EGJ1500222_transcript_23114,	4.076454967040788E-4
Molecular function	mRNA 5'-UTR binding	GO:0048027	7	6.3989508464201705E-6	3.073015603799186	18	48	1474	12079	EGJ1500222_transcript_25005,EGJ1500222_transcript_22382,EGJ1500222_transcript_33409,EGJ1500222_transcript_32540,EGJ1500222_transcript_24278,EGJ1500222_transcript_1318,EGJ1500222_transcript_36236,EGJ1500222_transcript_12242,EGJ1500222_transcript_20279,EGJ1500222_transcript_31383,EGJ1500222_transcript_18540,EGJ1500222_transcript_2475,EGJ1500222_transcript_25616,EGJ1500222_transcript_11883,EGJ150022…	5.90703150010162E-4
Molecular function	glutamine-fructose-6-phosphate transaminase (isomerizing) activity	GO:0004360	7	6.603452547215838E-6	5.2680267493700335	9	14	1474	12079	EGJ1500222_transcript_22381,EGJ1500222_transcript_23646,EGJ1500222_transcript_21102,EGJ1500222_transcript_21588,EGJ1500222_transcript_11786,EGJ1500222_transcript_19847,EGJ1500222_transcript_21252,EGJ1500222_transcript_12404,EGJ1500222_transcript_12408,	5.737234948375173E-4
Molecular function	RNA 7-methylguanosine cap binding	GO:0000340	7	8.969970586525378E-6	3.0103009996400187	18	49	1474	12079	EGJ1500222_transcript_25005,EGJ1500222_transcript_32575,EGJ1500222_transcript_32540,EGJ1500222_transcript_17992,EGJ1500222_transcript_24278,EGJ1500222_transcript_13180,EGJ1500222_transcript_12242,EGJ1500222_transcript_20279,EGJ1500222_transcript_31383,EGJ1500222_transcript_14967,EGJ1500222_transcript_25616,EGJ1500222_transcript_11883,EGJ1500222_transcript_21210,EGJ1500222_transcript_15590,EGJ1500…	7.360359197943324E-4
Molecular function	poly(U) RNA binding	GO:0008266	8	1.0280453041633386E-5	3.095778682345846	17	45	1474	12079	EGJ1500222_transcript_29434,EGJ1500222_transcript_25005,EGJ1500222_transcript_32540,EGJ1500222_transcript_30321,EGJ1500222_transcript_24278,EGJ1500222_transcript_12242,EGJ1500222_transcript_20279,EGJ1500222_transcript_31383,EGJ1500222_transcript_25616,EGJ1500222_transcript_3776,EGJ1500222_transcript_11883,EGJ1500222_transcript_20357,EGJ1500222_transcript_21210,EGJ1500222_transcript_34972,EGJ15002…	7.99169954868027E-4
Molecular function	structural constituent of ribosome	GO:0003735	3	2.075468598394803E-5	2.0079748757716533	37	151	1474	12079	EGJ1500222_transcript_4079,EGJ1500222_transcript_40649,EGJ1500222_transcript_4942,EGJ1500222_transcript_25464,EGJ1500222_transcript_7172,EGJ1500222_transcript_25435,EGJ1500222_transcript_5710,EGJ1500222_transcript_32554,EGJ1500222_transcript_4483,EGJ1500222_transcript_5318,EGJ1500222_transcript_26004,EGJ1500222_transcript_7439,EGJ1500222_transcript_36236,EGJ1500222_transcript_36649,EGJ1500222_tra…	0.0015327335599145619
Molecular function	annealing activity	GO:0140666	5	2.649461982129342E-5	3.151810875691473	15	39	1474	12079	EGJ1500222_transcript_25005,EGJ1500222_transcript_22382,EGJ1500222_transcript_30375,EGJ1500222_transcript_32540,EGJ1500222_transcript_24278,EGJ1500222_transcript_12242,EGJ1500222_transcript_20279,EGJ1500222_transcript_31383,EGJ1500222_transcript_20245,EGJ1500222_transcript_25616,EGJ1500222_transcript_11883,EGJ1500222_transcript_21210,EGJ1500222_transcript_22993,EGJ1500222_transcript_19914,EGJ1500…	0.0018634549274309704
Molecular function	racemase and epimerase activity	GO:0016854	4	3.521778079840221E-5	5.042897401106356	8	13	1474	12079	EGJ1500222_transcript_33883,EGJ1500222_transcript_21853,EGJ1500222_transcript_28155,EGJ1500222_transcript_3750,EGJ1500222_transcript_32784,EGJ1500222_transcript_4168,EGJ1500222_transcript_2794,EGJ1500222_transcript_4115,	0.0023643937381472757
Molecular function	single-stranded RNA binding	GO:0003727	6	4.1983233119213814E-5	1.877000219825201	41	179	1474	12079	EGJ1500222_transcript_29434,EGJ1500222_transcript_22800,EGJ1500222_transcript_25005,EGJ1500222_transcript_24129,EGJ1500222_transcript_26764,EGJ1500222_transcript_22382,EGJ1500222_transcript_32540,EGJ1500222_transcript_29336,EGJ1500222_transcript_30321,EGJ1500222_transcript_30537,EGJ1500222_transcript_16220,EGJ1500222_transcript_24278,EGJ1500222_transcript_13180,EGJ1500222_transcript_30945,EGJ1500…	0.002696053709438209
Molecular function	acyl-CoA binding	GO:0120227	6	4.7061521357139036E-5	3.755907960199005	11	24	1474	12079	EGJ1500222_transcript_4943,EGJ1500222_transcript_12103,EGJ1500222_transcript_6675,EGJ1500222_transcript_12280,EGJ1500222_transcript_19661,EGJ1500222_transcript_6022,EGJ1500222_transcript_12309,EGJ1500222_transcript_21681,EGJ1500222_transcript_22542,EGJ1500222_transcript_12421,EGJ1500222_transcript_12434,	0.0028962444601872647
Molecular function	methylated histone binding	GO:0035064	6	5.691180662825701E-5	2.403781094527363	22	75	1474	12079	EGJ1500222_transcript_439,EGJ1500222_transcript_25005,EGJ1500222_transcript_16950,EGJ1500222_transcript_30389,EGJ1500222_transcript_32540,EGJ1500222_transcript_24278,EGJ1500222_transcript_12242,EGJ1500222_transcript_20279,EGJ1500222_transcript_31383,EGJ1500222_transcript_6511,EGJ1500222_transcript_31512,EGJ1500222_transcript_12353,EGJ1500222_transcript_26966,EGJ1500222_transcript_25616,EGJ1500222…	0.003362349535597424
Molecular function	methylation-dependent protein binding	GO:0140034	5	5.691180662825701E-5	2.403781094527363	22	75	1474	12079	EGJ1500222_transcript_439,EGJ1500222_transcript_25005,EGJ1500222_transcript_16950,EGJ1500222_transcript_30389,EGJ1500222_transcript_32540,EGJ1500222_transcript_24278,EGJ1500222_transcript_12242,EGJ1500222_transcript_20279,EGJ1500222_transcript_31383,EGJ1500222_transcript_6511,EGJ1500222_transcript_31512,EGJ1500222_transcript_12353,EGJ1500222_transcript_26966,EGJ1500222_transcript_25616,EGJ1500222…	0.003362349535597424
Molecular function	sequence-specific mRNA binding	GO:1990825	7	7.335924163431873E-5	3.3909137697094467	12	29	1474	12079	EGJ1500222_transcript_25005,EGJ1500222_transcript_32540,EGJ1500222_transcript_24278,EGJ1500222_transcript_21175,EGJ1500222_transcript_12242,EGJ1500222_transcript_20279,EGJ1500222_transcript_31383,EGJ1500222_transcript_25616,EGJ1500222_transcript_11883,EGJ1500222_transcript_21210,EGJ1500222_transcript_19914,EGJ1500222_transcript_32857,	0.004013022218292177
Molecular function	racemase and epimerase activity, acting on carbohydrates and derivatives	GO:0016857	5	8.387186941305469E-5	5.214814357962255	7	11	1474	12079	EGJ1500222_transcript_33883,EGJ1500222_transcript_21853,EGJ1500222_transcript_28155,EGJ1500222_transcript_3750,EGJ1500222_transcript_32784,EGJ1500222_transcript_4168,EGJ1500222_transcript_2794,	0.004424241111538635
Molecular function	snoRNA binding	GO:0030515	6	9.381937825847508E-5	2.5112815686961087	19	62	1474	12079	EGJ1500222_transcript_29434,EGJ1500222_transcript_28955,EGJ1500222_transcript_12161,EGJ1500222_transcript_26739,EGJ1500222_transcript_4007,EGJ1500222_transcript_18262,EGJ1500222_transcript_31218,EGJ1500222_transcript_39363,EGJ1500222_transcript_26051,EGJ1500222_transcript_1327,EGJ1500222_transcript_29933,EGJ1500222_transcript_36613,EGJ1500222_transcript_8202,EGJ1500222_transcript_38131,EGJ1500222…	0.004778317989233369
Molecular function	histone methyltransferase binding	GO:1990226	5	1.4040340319110278E-4	4.370511080958842	8	15	1474	12079	EGJ1500222_transcript_36114,EGJ1500222_transcript_26051,EGJ1500222_transcript_37120,EGJ1500222_transcript_1327,EGJ1500222_transcript_2123,EGJ1500222_transcript_32387,EGJ1500222_transcript_32770,EGJ1500222_transcript_5897,	0.00691252755044196
Molecular function	SET domain binding	GO:0070984	5	1.4503268161680793E-4	6.828923563998191	5	6	1474	12079	EGJ1500222_transcript_33483,EGJ1500222_transcript_23659,EGJ1500222_transcript_31960,EGJ1500222_transcript_28445,EGJ1500222_transcript_23990,	0.0069101055080008165
Molecular function	ubiquitin-protein transferase activator activity	GO:0097027	5	1.800494035482103E-4	4.7802464947987335	7	12	1474	12079	EGJ1500222_transcript_1878,EGJ1500222_transcript_22300,EGJ1500222_transcript_39745,EGJ1500222_transcript_22459,EGJ1500222_transcript_21670,EGJ1500222_transcript_19510,EGJ1500222_transcript_1909,	0.008310405282522082
Molecular function	poly-purine tract binding	GO:0070717	7	2.3483456980533113E-4	2.3590826857448297	19	66	1474	12079	EGJ1500222_transcript_25005,EGJ1500222_transcript_26764,EGJ1500222_transcript_22382,EGJ1500222_transcript_32540,EGJ1500222_transcript_30321,EGJ1500222_transcript_30537,EGJ1500222_transcript_24278,EGJ1500222_transcript_12242,EGJ1500222_transcript_20279,EGJ1500222_transcript_31383,EGJ1500222_transcript_18540,EGJ1500222_transcript_6465,EGJ1500222_transcript_25616,EGJ1500222_transcript_11883,EGJ15002…	0.009127648936907212
Molecular function	sulfurtransferase activity	GO:0016783	5	3.490196300885984E-4	4.412535225968062	7	13	1474	12079	EGJ1500222_transcript_20174,EGJ1500222_transcript_35336,EGJ1500222_transcript_1216,EGJ1500222_transcript_36308,EGJ1500222_transcript_19952,EGJ1500222_transcript_20014,EGJ1500222_transcript_20001,	0.013217999836945124
Molecular function	dynein heavy chain binding	GO:0045504	4	3.490196300885984E-4	4.412535225968062	7	13	1474	12079	EGJ1500222_transcript_25856,EGJ1500222_transcript_23620,EGJ1500222_transcript_33697,EGJ1500222_transcript_5551,EGJ1500222_transcript_21812,EGJ1500222_transcript_23198,EGJ1500222_transcript_23978,	0.013217999836945124
Molecular function	RNA methyltransferase activity	GO:0008173	6	3.9802392159327127E-4	2.473874196769156	16	53	1474	12079	EGJ1500222_transcript_22915,EGJ1500222_transcript_40768,EGJ1500222_transcript_26880,EGJ1500222_transcript_27736,EGJ1500222_transcript_25902,EGJ1500222_transcript_30005,EGJ1500222_transcript_30659,EGJ1500222_transcript_28796,EGJ1500222_transcript_27878,EGJ1500222_transcript_5518,EGJ1500222_transcript_30182,EGJ1500222_transcript_18494,EGJ1500222_transcript_1904,EGJ1500222_transcript_26211,EGJ150022…	0.01433856907788443
Molecular function	ubiquitin-protein transferase regulator activity	GO:0055106	4	4.2325363154727125E-4	3.8563333067283896	8	17	1474	12079	EGJ1500222_transcript_1878,EGJ1500222_transcript_5710,EGJ1500222_transcript_22300,EGJ1500222_transcript_39745,EGJ1500222_transcript_22459,EGJ1500222_transcript_21670,EGJ1500222_transcript_19510,EGJ1500222_transcript_1909,	0.014884419376079039
Molecular function	transferase activity, transferring sulphur-containing groups	GO:0016782	4	5.024525046433137E-4	2.4280617116438012	16	54	1474	12079	EGJ1500222_transcript_18776,EGJ1500222_transcript_36575,EGJ1500222_transcript_3605,EGJ1500222_transcript_20174,EGJ1500222_transcript_18870,EGJ1500222_transcript_5255,EGJ1500222_transcript_35336,EGJ1500222_transcript_1216,EGJ1500222_transcript_36308,EGJ1500222_transcript_2095,EGJ1500222_transcript_21621,EGJ1500222_transcript_30554,EGJ1500222_transcript_19952,EGJ1500222_transcript_20014,EGJ1500222_…	0.017258659287399402
Molecular function	modification-dependent protein binding	GO:0140030	4	5.327655049610636E-4	1.6464254072105227	44	219	1474	12079	EGJ1500222_transcript_30425,EGJ1500222_transcript_439,EGJ1500222_transcript_25005,EGJ1500222_transcript_5380,EGJ1500222_transcript_34399,EGJ1500222_transcript_16950,EGJ1500222_transcript_30389,EGJ1500222_transcript_31684,EGJ1500222_transcript_32540,EGJ1500222_transcript_29383,EGJ1500222_transcript_32516,EGJ1500222_transcript_24278,EGJ1500222_transcript_31801,EGJ1500222_transcript_17974,EGJ1500222…	0.01788396933698843
Molecular function	mRNA 3'-UTR binding	GO:0003730	7	5.656662604739404E-4	1.8275968099333288	31	139	1474	12079	EGJ1500222_transcript_25005,EGJ1500222_transcript_30834,EGJ1500222_transcript_26764,EGJ1500222_transcript_33409,EGJ1500222_transcript_3171,EGJ1500222_transcript_32540,EGJ1500222_transcript_30537,EGJ1500222_transcript_24278,EGJ1500222_transcript_1318,EGJ1500222_transcript_33199,EGJ1500222_transcript_12251,EGJ1500222_transcript_12242,EGJ1500222_transcript_24665,EGJ1500222_transcript_20279,EGJ150022…	0.01856642370488911
Molecular function	box H/ACA snoRNA binding	GO:0034513	7	6.24669041710435E-4	4.097354138398915	7	14	1474	12079	EGJ1500222_transcript_29434,EGJ1500222_transcript_28955,EGJ1500222_transcript_26739,EGJ1500222_transcript_18262,EGJ1500222_transcript_36613,EGJ1500222_transcript_11906,EGJ1500222_transcript_2406,	0.02005730814361549
Molecular function	MDM2/MDM4 family protein binding	GO:0097371	4	6.807673312313467E-4	3.6420925674657014	8	18	1474	12079	EGJ1500222_transcript_31691,EGJ1500222_transcript_6633,EGJ1500222_transcript_33155,EGJ1500222_transcript_32212,EGJ1500222_transcript_32201,EGJ1500222_transcript_34563,EGJ1500222_transcript_4215,EGJ1500222_transcript_4145,	0.021393475494227644
Molecular function	ubiquitin-like protein conjugating enzyme activity	GO:0061650	7	7.089265917907817E-4	2.90779971112181	11	31	1474	12079	EGJ1500222_transcript_5783,EGJ1500222_transcript_3080,EGJ1500222_transcript_39745,EGJ1500222_transcript_3958,EGJ1500222_transcript_19848,EGJ1500222_transcript_5188,EGJ1500222_transcript_39808,EGJ1500222_transcript_18099,EGJ1500222_transcript_5991,EGJ1500222_transcript_20333,EGJ1500222_transcript_30745,	0.02181426200156218
Molecular function	cysteine-type deubiquitinase activity	GO:0004843	7	8.236682161522069E-4	2.025658225725306	22	89	1474	12079	EGJ1500222_transcript_21926,EGJ1500222_transcript_34399,EGJ1500222_transcript_29383,EGJ1500222_transcript_1712,EGJ1500222_transcript_28211,EGJ1500222_transcript_31801,EGJ1500222_transcript_17974,EGJ1500222_transcript_18398,EGJ1500222_transcript_4355,EGJ1500222_transcript_38579,EGJ1500222_transcript_23038,EGJ1500222_transcript_3815,EGJ1500222_transcript_23463,EGJ1500222_transcript_26507,EGJ1500222…	0.02482771337258795
Molecular function	cyclin-dependent protein serine/threonine kinase activity	GO:0004693	8	8.398587587316042E-4	3.035077139554752	10	27	1474	12079	EGJ1500222_transcript_25417,EGJ1500222_transcript_1381,EGJ1500222_transcript_31279,EGJ1500222_transcript_2606,EGJ1500222_transcript_25913,EGJ1500222_transcript_34184,EGJ1500222_transcript_3828,EGJ1500222_transcript_32396,EGJ1500222_transcript_31615,EGJ1500222_transcript_30687,	0.02480942773293159
Molecular function	cyclin-dependent protein kinase activity	GO:0097472	7	8.398587587316042E-4	3.035077139554752	10	27	1474	12079	EGJ1500222_transcript_25417,EGJ1500222_transcript_1381,EGJ1500222_transcript_31279,EGJ1500222_transcript_2606,EGJ1500222_transcript_25913,EGJ1500222_transcript_34184,EGJ1500222_transcript_3828,EGJ1500222_transcript_32396,EGJ1500222_transcript_31615,EGJ1500222_transcript_30687,	0.02480942773293159
Molecular function	translation initiation factor binding	GO:0031369	4	8.537304562011849E-4	2.101207250460982	20	78	1474	12079	EGJ1500222_transcript_25076,EGJ1500222_transcript_42864,EGJ1500222_transcript_25005,EGJ1500222_transcript_22382,EGJ1500222_transcript_41052,EGJ1500222_transcript_32575,EGJ1500222_transcript_20589,EGJ1500222_transcript_30359,EGJ1500222_transcript_32540,EGJ1500222_transcript_24278,EGJ1500222_transcript_12242,EGJ1500222_transcript_20279,EGJ1500222_transcript_31383,EGJ1500222_transcript_31309,EGJ1500…	0.024249228534791348
Molecular function	deubiquitinase activity	GO:0101005	6	8.64180113911428E-4	1.9839820038563165	23	95	1474	12079	EGJ1500222_transcript_21926,EGJ1500222_transcript_34399,EGJ1500222_transcript_29383,EGJ1500222_transcript_1712,EGJ1500222_transcript_28211,EGJ1500222_transcript_31801,EGJ1500222_transcript_17974,EGJ1500222_transcript_18398,EGJ1500222_transcript_4355,EGJ1500222_transcript_38579,EGJ1500222_transcript_23038,EGJ1500222_transcript_3815,EGJ1500222_transcript_23463,EGJ1500222_transcript_26507,EGJ1500222…	0.024082906193343002
Molecular function	Krueppel-associated box domain binding	GO:0035851	5	0.0010942422975277477	5.121692672998643	5	8	1474	12079	EGJ1500222_transcript_25047,EGJ1500222_transcript_32273,EGJ1500222_transcript_25602,EGJ1500222_transcript_11886,EGJ1500222_transcript_31136,	0.026495014318827597
Molecular function	deNEDDylase activity	GO:0019784	6	0.0010942422975277477	5.121692672998643	5	8	1474	12079	EGJ1500222_transcript_1712,EGJ1500222_transcript_4355,EGJ1500222_transcript_3815,EGJ1500222_transcript_30707,EGJ1500222_transcript_23590,	0.026495014318827597
Molecular function	histone H3K9 demethylase activity	GO:0032454	7	0.0010942422975277477	5.121692672998643	5	8	1474	12079	EGJ1500222_transcript_16950,EGJ1500222_transcript_20862,EGJ1500222_transcript_12367,EGJ1500222_transcript_12353,EGJ1500222_transcript_20368,	0.026495014318827597
Molecular function	pre-mRNA binding	GO:0036002	6	0.0014474973332145868	2.222293769979072	16	59	1474	12079	EGJ1500222_transcript_26764,EGJ1500222_transcript_30537,EGJ1500222_transcript_12251,EGJ1500222_transcript_23757,EGJ1500222_transcript_23705,EGJ1500222_transcript_39843,EGJ1500222_transcript_36321,EGJ1500222_transcript_3776,EGJ1500222_transcript_21657,EGJ1500222_transcript_30559,EGJ1500222_transcript_6352,EGJ1500222_transcript_8918,EGJ1500222_transcript_1020,EGJ1500222_transcript_4107,EGJ1500222_t…	0.033405524393092884
Molecular function	RNA polymerase II CTD heptapeptide repeat modifying activity	GO:0140994	4	0.0015657869089039655	3.2778833107191314	8	20	1474	12079	EGJ1500222_transcript_25417,EGJ1500222_transcript_1381,EGJ1500222_transcript_2606,EGJ1500222_transcript_34184,EGJ1500222_transcript_36334,EGJ1500222_transcript_34947,EGJ1500222_transcript_31615,EGJ1500222_transcript_30687,	0.03557949637617165
Molecular function	ubiquitin-like protein peptidase activity	GO:0019783	5	0.0015688874006271059	1.9038211148116169	23	99	1474	12079	EGJ1500222_transcript_21926,EGJ1500222_transcript_34399,EGJ1500222_transcript_29383,EGJ1500222_transcript_1712,EGJ1500222_transcript_28211,EGJ1500222_transcript_31801,EGJ1500222_transcript_17974,EGJ1500222_transcript_18398,EGJ1500222_transcript_4355,EGJ1500222_transcript_38579,EGJ1500222_transcript_23038,EGJ1500222_transcript_3815,EGJ1500222_transcript_23463,EGJ1500222_transcript_26507,EGJ1500222…	0.0351097983443369
Molecular function	ubiquitin conjugating enzyme activity	GO:0061631	8	0.002122607007513433	2.7315694255992766	10	30	1474	12079	EGJ1500222_transcript_3080,EGJ1500222_transcript_39745,EGJ1500222_transcript_3958,EGJ1500222_transcript_19848,EGJ1500222_transcript_5188,EGJ1500222_transcript_39808,EGJ1500222_transcript_18099,EGJ1500222_transcript_5991,EGJ1500222_transcript_20333,EGJ1500222_transcript_30745,	0.041801207334631205
Molecular function	acyltransferase activity	GO:0016746	4	0.0021764282137861635	1.3071313815751138	104	652	1474	12079	EGJ1500222_transcript_19642,EGJ1500222_transcript_29891,EGJ1500222_transcript_30889,EGJ1500222_transcript_4943,EGJ1500222_transcript_26314,EGJ1500222_transcript_23294,EGJ1500222_transcript_30812,EGJ1500222_transcript_30827,EGJ1500222_transcript_28510,EGJ1500222_transcript_25443,EGJ1500222_transcript_14335,EGJ1500222_transcript_12103,EGJ1500222_transcript_858,EGJ1500222_transcript_24530,EGJ1500222…	0.04229716410213373
Molecular function	fatty-acyl-CoA binding	GO:0000062	7	0.0022615752353103424	3.1217936292563158	8	21	1474	12079	EGJ1500222_transcript_12103,EGJ1500222_transcript_12280,EGJ1500222_transcript_19661,EGJ1500222_transcript_12309,EGJ1500222_transcript_21681,EGJ1500222_transcript_22542,EGJ1500222_transcript_12421,EGJ1500222_transcript_12434,	0.04338112496822566
Molecular function	fatty acid derivative binding	GO:1901567	4	0.0022615752353103424	3.1217936292563158	8	21	1474	12079	EGJ1500222_transcript_12103,EGJ1500222_transcript_12280,EGJ1500222_transcript_19661,EGJ1500222_transcript_12309,EGJ1500222_transcript_21681,EGJ1500222_transcript_22542,EGJ1500222_transcript_12421,EGJ1500222_transcript_12434,	0.04338112496822566
Molecular function	proton-transporting ATP synthase activity, rotational mechanism	GO:0046933	9	0.0022615752353103424	3.1217936292563158	8	21	1474	12079	EGJ1500222_transcript_29859,EGJ1500222_transcript_6521,EGJ1500222_transcript_40252,EGJ1500222_transcript_6018,EGJ1500222_transcript_23407,EGJ1500222_transcript_24006,EGJ1500222_transcript_6707,EGJ1500222_transcript_23920,	0.04338112496822566
Molecular function	14-3-3 protein binding	GO:0071889	4	0.0024385174679942834	2.020612999758369	18	73	1474	12079	EGJ1500222_transcript_24163,EGJ1500222_transcript_33047,EGJ1500222_transcript_26760,EGJ1500222_transcript_846,EGJ1500222_transcript_17814,EGJ1500222_transcript_13450,EGJ1500222_transcript_20565,EGJ1500222_transcript_1704,EGJ1500222_transcript_25524,EGJ1500222_transcript_26934,EGJ1500222_transcript_12713,EGJ1500222_transcript_28416,EGJ1500222_transcript_12058,EGJ1500222_transcript_31191,EGJ1500222…	0.04502112875284446
Molecular function	SUMO binding	GO:0032183	5	0.0026146775324228377	3.782173050829767	6	13	1474	12079	EGJ1500222_transcript_25044,EGJ1500222_transcript_16511,EGJ1500222_transcript_24530,EGJ1500222_transcript_28649,EGJ1500222_transcript_23776,EGJ1500222_transcript_23517,	0.04767751500479669
Molecular function	tRNA methyltransferase activity	GO:0008175	7	0.003178367815336758	2.979893918835574	8	22	1474	12079	EGJ1500222_transcript_22915,EGJ1500222_transcript_27736,EGJ1500222_transcript_30659,EGJ1500222_transcript_27878,EGJ1500222_transcript_18494,EGJ1500222_transcript_1904,EGJ1500222_transcript_26211,EGJ1500222_transcript_33705,	0.05458661934014408
Molecular function	miRNA binding	GO:0035198	7	0.0034443461308737433	1.9222155217180095	19	81	1474	12079	EGJ1500222_transcript_25005,EGJ1500222_transcript_30834,EGJ1500222_transcript_32540,EGJ1500222_transcript_24278,EGJ1500222_transcript_13180,EGJ1500222_transcript_33199,EGJ1500222_transcript_12242,EGJ1500222_transcript_24665,EGJ1500222_transcript_20279,EGJ1500222_transcript_31383,EGJ1500222_transcript_1209,EGJ1500222_transcript_25616,EGJ1500222_transcript_11883,EGJ1500222_transcript_30188,EGJ15002…	0.05847470385402895
Molecular function	nuclear localization sequence binding	GO:0008139	5	0.0035784223563473105	2.048677069199457	16	64	1474	12079	EGJ1500222_transcript_26739,EGJ1500222_transcript_21442,EGJ1500222_transcript_28070,EGJ1500222_transcript_18262,EGJ1500222_transcript_17373,EGJ1500222_transcript_27315,EGJ1500222_transcript_8361,EGJ1500222_transcript_7809,EGJ1500222_transcript_28143,EGJ1500222_transcript_7850,EGJ1500222_transcript_11906,EGJ1500222_transcript_11455,EGJ1500222_transcript_11433,EGJ1500222_transcript_30125,EGJ1500222…	0.060060566140056566
Molecular function	pre-mRNA intronic binding	GO:0097157	7	0.0037241110547798773	3.186830996532489	7	18	1474	12079	EGJ1500222_transcript_12251,EGJ1500222_transcript_23757,EGJ1500222_transcript_23705,EGJ1500222_transcript_3776,EGJ1500222_transcript_21657,EGJ1500222_transcript_20419,EGJ1500222_transcript_4119,	0.06180350593157167
Molecular function	metallochaperone activity	GO:0016530	3	0.003986418520912527	4.097354138398915	5	10	1474	12079	EGJ1500222_transcript_37596,EGJ1500222_transcript_31811,EGJ1500222_transcript_34240,EGJ1500222_transcript_3636,EGJ1500222_transcript_23942,	0.06542155728208669
Molecular function	signal sequence binding	GO:0005048	4	0.004028172556244214	1.862433699272234	20	88	1474	12079	EGJ1500222_transcript_26739,EGJ1500222_transcript_11221,EGJ1500222_transcript_21442,EGJ1500222_transcript_28070,EGJ1500222_transcript_18262,EGJ1500222_transcript_17373,EGJ1500222_transcript_27315,EGJ1500222_transcript_8361,EGJ1500222_transcript_11387,EGJ1500222_transcript_7809,EGJ1500222_transcript_28143,EGJ1500222_transcript_7850,EGJ1500222_transcript_11906,EGJ1500222_transcript_9109,EGJ1500222_…	0.06538033918211762
Molecular function	nucleic acid binding	GO:0003676	4	0.004029609900827902	1.1228108578153932	372	2715	1474	12079	EGJ1500222_transcript_8461,EGJ1500222_transcript_29434,EGJ1500222_transcript_22800,EGJ1500222_transcript_25047,EGJ1500222_transcript_9773,EGJ1500222_transcript_421,EGJ1500222_transcript_31705,EGJ1500222_transcript_24198,EGJ1500222_transcript_25005,EGJ1500222_transcript_35289,EGJ1500222_transcript_38797,EGJ1500222_transcript_30834,EGJ1500222_transcript_29854,EGJ1500222_transcript_8892,EGJ1500222_t…	0.0646927589513349
Molecular function	endopeptidase activator activity	GO:0061133	6	0.004647589255621365	2.4832449323629784	10	33	1474	12079	EGJ1500222_transcript_28599,EGJ1500222_transcript_29875,EGJ1500222_transcript_6633,EGJ1500222_transcript_20230,EGJ1500222_transcript_32201,EGJ1500222_transcript_29473,EGJ1500222_transcript_34563,EGJ1500222_transcript_4215,EGJ1500222_transcript_4145,EGJ1500222_transcript_4158,	0.07381171323175006
Molecular function	isomerase activity	GO:0016853	3	0.004799606709730564	1.5587760309126304	35	184	1474	12079	EGJ1500222_transcript_38306,EGJ1500222_transcript_26778,EGJ1500222_transcript_28955,EGJ1500222_transcript_22398,EGJ1500222_transcript_3531,EGJ1500222_transcript_33883,EGJ1500222_transcript_33889,EGJ1500222_transcript_17396,EGJ1500222_transcript_28486,EGJ1500222_transcript_21853,EGJ1500222_transcript_38415,EGJ1500222_transcript_16621,EGJ1500222_transcript_2629,EGJ1500222_transcript_12226,EGJ150022…	0.07541509691778768
Molecular function	ubiquitin-protein transferase activity	GO:0004842	7	0.005201968893530973	1.389332725089287	59	348	1474	12079	EGJ1500222_transcript_19642,EGJ1500222_transcript_30889,EGJ1500222_transcript_23294,EGJ1500222_transcript_14335,EGJ1500222_transcript_24530,EGJ1500222_transcript_22300,EGJ1500222_transcript_33403,EGJ1500222_transcript_6647,EGJ1500222_transcript_28220,EGJ1500222_transcript_6164,EGJ1500222_transcript_13186,EGJ1500222_transcript_28649,EGJ1500222_transcript_3080,EGJ1500222_transcript_18856,EGJ1500222…	0.08087692690258155
Molecular function	NF-kappaB binding	GO:0051059	7	0.005226843343890675	2.2349204391266806	12	44	1474	12079	EGJ1500222_transcript_25047,EGJ1500222_transcript_4040,EGJ1500222_transcript_26785,EGJ1500222_transcript_37809,EGJ1500222_transcript_31691,EGJ1500222_transcript_32273,EGJ1500222_transcript_23082,EGJ1500222_transcript_25602,EGJ1500222_transcript_20304,EGJ1500222_transcript_24462,EGJ1500222_transcript_25767,EGJ1500222_transcript_12403,	0.08041716269715132
Molecular function	protein kinase A catalytic subunit binding	GO:0034236	7	0.005283464092470269	3.0191030493465685	7	19	1474	12079	EGJ1500222_transcript_26785,EGJ1500222_transcript_22780,EGJ1500222_transcript_3466,EGJ1500222_transcript_32832,EGJ1500222_transcript_20304,EGJ1500222_transcript_25767,EGJ1500222_transcript_12403,	0.08045027283070709
Molecular function	aminoacyltransferase activity	GO:0016755	5	0.005860228170228687	1.3622372200391195	64	385	1474	12079	EGJ1500222_transcript_19642,EGJ1500222_transcript_30889,EGJ1500222_transcript_23294,EGJ1500222_transcript_30827,EGJ1500222_transcript_14335,EGJ1500222_transcript_24530,EGJ1500222_transcript_22300,EGJ1500222_transcript_33403,EGJ1500222_transcript_6647,EGJ1500222_transcript_5783,EGJ1500222_transcript_28220,EGJ1500222_transcript_6164,EGJ1500222_transcript_13186,EGJ1500222_transcript_28649,EGJ1500222…	0.08165619818328085
Molecular function	ubiquitin-like protein transferase activity	GO:0019787	6	0.005890148258359651	1.3732890244084273	61	364	1474	12079	EGJ1500222_transcript_19642,EGJ1500222_transcript_30889,EGJ1500222_transcript_23294,EGJ1500222_transcript_14335,EGJ1500222_transcript_24530,EGJ1500222_transcript_22300,EGJ1500222_transcript_33403,EGJ1500222_transcript_6647,EGJ1500222_transcript_5783,EGJ1500222_transcript_28220,EGJ1500222_transcript_6164,EGJ1500222_transcript_13186,EGJ1500222_transcript_28649,EGJ1500222_transcript_3080,EGJ1500222_…	0.08130606521118883
Molecular function	1-phosphatidylinositol 4-kinase activity	GO:0004430	8	0.006146372183819082	3.2778833107191314	6	15	1474	12079	EGJ1500222_transcript_24163,EGJ1500222_transcript_26760,EGJ1500222_transcript_13202,EGJ1500222_transcript_12058,EGJ1500222_transcript_15926,EGJ1500222_transcript_27089,	0.08405733069908133
Molecular function	ribonucleoprotein complex binding	GO:0043021	4	0.006244914813381519	1.3657847127996383	62	372	1474	12079	EGJ1500222_transcript_25076,EGJ1500222_transcript_28591,EGJ1500222_transcript_25005,EGJ1500222_transcript_30834,EGJ1500222_transcript_5380,EGJ1500222_transcript_23244,EGJ1500222_transcript_26764,EGJ1500222_transcript_22382,EGJ1500222_transcript_23230,EGJ1500222_transcript_3580,EGJ1500222_transcript_1342,EGJ1500222_transcript_17396,EGJ1500222_transcript_30385,EGJ1500222_transcript_30359,EGJ1500222…	0.08462146036114224
Molecular function	general transcription initiation factor activity	GO:0140223	2	0.0065796678411086384	3.724867398544468	5	11	1474	12079	EGJ1500222_transcript_29590,EGJ1500222_transcript_26295,EGJ1500222_transcript_25792,EGJ1500222_transcript_27067,EGJ1500222_transcript_29212,	0.08834699455743145
Molecular function	alpha-2A adrenergic receptor binding	GO:0031694	7	0.0065796678411086384	3.724867398544468	5	11	1474	12079	EGJ1500222_transcript_4071,EGJ1500222_transcript_12112,EGJ1500222_transcript_20136,EGJ1500222_transcript_18867,EGJ1500222_transcript_38579,	0.08834699455743145
Molecular function	RNA polymerase II general transcription initiation factor activity	GO:0016251	3	0.0065796678411086384	3.724867398544468	5	11	1474	12079	EGJ1500222_transcript_29590,EGJ1500222_transcript_26295,EGJ1500222_transcript_25792,EGJ1500222_transcript_27067,EGJ1500222_transcript_29212,	0.08834699455743145
Molecular function	metalloaminopeptidase activity	GO:0070006	7	0.007285290268237321	2.86814789687924	7	20	1474	12079	EGJ1500222_transcript_26387,EGJ1500222_transcript_27244,EGJ1500222_transcript_26315,EGJ1500222_transcript_5770,EGJ1500222_transcript_5166,EGJ1500222_transcript_32780,EGJ1500222_transcript_39388,	0.08677720746924616
Molecular function	obsolete protein transporter activity	GO:0008565	0	0.007545518203372348	1.5365078018995928	33	176	1474	12079	EGJ1500222_transcript_11221,EGJ1500222_transcript_23647,EGJ1500222_transcript_21442,EGJ1500222_transcript_28070,EGJ1500222_transcript_17373,EGJ1500222_transcript_38478,EGJ1500222_transcript_31807,EGJ1500222_transcript_27315,EGJ1500222_transcript_27748,EGJ1500222_transcript_8361,EGJ1500222_transcript_11387,EGJ1500222_transcript_1252,EGJ1500222_transcript_7809,EGJ1500222_transcript_5604,EGJ1500222_…	0.08915784309104767
Molecular function	O-acyltransferase activity	GO:0008374	6	0.00839725635609545	2.1985802693847836	11	41	1474	12079	EGJ1500222_transcript_30812,EGJ1500222_transcript_20722,EGJ1500222_transcript_19661,EGJ1500222_transcript_31093,EGJ1500222_transcript_26509,EGJ1500222_transcript_12309,EGJ1500222_transcript_30109,EGJ1500222_transcript_12421,EGJ1500222_transcript_12434,EGJ1500222_transcript_32436,EGJ1500222_transcript_1055,	0.09843450506311889
Molecular function	protein tyrosine/serine/threonine phosphatase activity	GO:0008138	8	0.0090855860473682	2.276307854666064	10	36	1474	12079	EGJ1500222_transcript_8053,EGJ1500222_transcript_12102,EGJ1500222_transcript_29363,EGJ1500222_transcript_26020,EGJ1500222_transcript_39826,EGJ1500222_transcript_37613,EGJ1500222_transcript_1597,EGJ1500222_transcript_16444,EGJ1500222_transcript_20054,EGJ1500222_transcript_15944,	0.10566465033041599
Molecular function	cytochrome-c oxidase activity	GO:0004129	7	0.010158723963466287	3.4144617819990954	5	12	1474	12079	EGJ1500222_transcript_7135,EGJ1500222_transcript_35148,EGJ1500222_transcript_34240,EGJ1500222_transcript_5003,EGJ1500222_transcript_5447,	0.11722215073468521
Molecular function	cyclin-dependent protein serine/threonine kinase regulator activity	GO:0016538	6	0.010158723963466287	3.4144617819990954	5	12	1474	12079	EGJ1500222_transcript_30874,EGJ1500222_transcript_31279,EGJ1500222_transcript_1717,EGJ1500222_transcript_34029,EGJ1500222_transcript_4328,	0.11722215073468521
Molecular function	obsolete oxidoreductase activity, acting on a heme group of donors, oxygen as acceptor	GO:0016676	0	0.010158723963466287	3.4144617819990954	5	12	1474	12079	EGJ1500222_transcript_7135,EGJ1500222_transcript_35148,EGJ1500222_transcript_34240,EGJ1500222_transcript_5003,EGJ1500222_transcript_5447,	0.11722215073468521
Molecular function	obsolete heme-copper terminal oxidase activity	GO:0015002	0	0.010158723963466287	3.4144617819990954	5	12	1474	12079	EGJ1500222_transcript_7135,EGJ1500222_transcript_35148,EGJ1500222_transcript_34240,EGJ1500222_transcript_5003,EGJ1500222_transcript_5447,	0.11722215073468521
Molecular function	dynein complex binding	GO:0070840	4	0.01033298456538434	1.8466948229403557	16	71	1474	12079	EGJ1500222_transcript_25005,EGJ1500222_transcript_26785,EGJ1500222_transcript_32540,EGJ1500222_transcript_24278,EGJ1500222_transcript_12242,EGJ1500222_transcript_20279,EGJ1500222_transcript_31383,EGJ1500222_transcript_20230,EGJ1500222_transcript_25616,EGJ1500222_transcript_11883,EGJ1500222_transcript_21210,EGJ1500222_transcript_20304,EGJ1500222_transcript_19914,EGJ1500222_transcript_25767,EGJ1500…	0.11389416569457216
Molecular function	ATPase activity, coupled to transmembrane movement of ions, rotational mechanism	GO:0044769	8	0.010909363351963686	2.048677069199457	12	48	1474	12079	EGJ1500222_transcript_29859,EGJ1500222_transcript_32546,EGJ1500222_transcript_21509,EGJ1500222_transcript_6521,EGJ1500222_transcript_40252,EGJ1500222_transcript_6018,EGJ1500222_transcript_23407,EGJ1500222_transcript_24006,EGJ1500222_transcript_6707,EGJ1500222_transcript_3682,EGJ1500222_transcript_18573,EGJ1500222_transcript_23920,	0.11935651608037305
Molecular function	proton transmembrane transporter activity	GO:0015078	6	0.012100344913017147	1.4984609420430315	32	175	1474	12079	EGJ1500222_transcript_7135,EGJ1500222_transcript_29859,EGJ1500222_transcript_40616,EGJ1500222_transcript_36583,EGJ1500222_transcript_32546,EGJ1500222_transcript_34900,EGJ1500222_transcript_792,EGJ1500222_transcript_37553,EGJ1500222_transcript_35386,EGJ1500222_transcript_32202,EGJ1500222_transcript_31330,EGJ1500222_transcript_21509,EGJ1500222_transcript_6521,EGJ1500222_transcript_40252,EGJ1500222_…	0.13141330468034063
Molecular function	histone H3K36 demethylase activity	GO:0051864	7	0.01226514510908383	2.892249980046292	6	17	1474	12079	EGJ1500222_transcript_16950,EGJ1500222_transcript_25906,EGJ1500222_transcript_20862,EGJ1500222_transcript_12367,EGJ1500222_transcript_12353,EGJ1500222_transcript_20368,	0.1322307980008527
Molecular function	protein lysine deacetylase activity	GO:0033558	5	0.013317744798407305	1.9369310472431234	13	55	1474	12079	EGJ1500222_transcript_25047,EGJ1500222_transcript_421,EGJ1500222_transcript_28512,EGJ1500222_transcript_28492,EGJ1500222_transcript_26484,EGJ1500222_transcript_32273,EGJ1500222_transcript_26585,EGJ1500222_transcript_2015,EGJ1500222_transcript_25602,EGJ1500222_transcript_30567,EGJ1500222_transcript_27533,EGJ1500222_transcript_1019,EGJ1500222_transcript_5869,	0.14253847150179413
Molecular function	K63-linked polyubiquitin modification-dependent protein binding	GO:0070530	6	0.014873752982867638	3.151810875691473	5	13	1474	12079	EGJ1500222_transcript_35334,EGJ1500222_transcript_2464,EGJ1500222_transcript_6866,EGJ1500222_transcript_40557,EGJ1500222_transcript_41403,	0.15804700112011152
Molecular function	obsolete cofactor transmembrane transporter activity	GO:0051184	0	0.014873752982867638	3.151810875691473	5	13	1474	12079	EGJ1500222_transcript_20692,EGJ1500222_transcript_3762,EGJ1500222_transcript_20369,EGJ1500222_transcript_24700,EGJ1500222_transcript_19007,	0.15804700112011152
Molecular function	RNA polymerase II CTD heptapeptide repeat kinase activity	GO:0008353	8	0.016535662136234697	2.731569425599276	6	18	1474	12079	EGJ1500222_transcript_25417,EGJ1500222_transcript_1381,EGJ1500222_transcript_2606,EGJ1500222_transcript_34184,EGJ1500222_transcript_31615,EGJ1500222_transcript_30687,	0.14036306307596924
Molecular function	telomerase RNA binding	GO:0070034	6	0.019650981358150243	2.2606091798062975	8	29	1474	12079	EGJ1500222_transcript_28955,EGJ1500222_transcript_26764,EGJ1500222_transcript_30537,EGJ1500222_transcript_36274,EGJ1500222_transcript_7088,EGJ1500222_transcript_33249,EGJ1500222_transcript_31897,EGJ1500222_transcript_1020,	0.1649119287840222
Molecular function	proton channel activity	GO:0015252	8	0.019650981358150243	2.2606091798062975	8	29	1474	12079	EGJ1500222_transcript_29859,EGJ1500222_transcript_6521,EGJ1500222_transcript_40252,EGJ1500222_transcript_6018,EGJ1500222_transcript_23407,EGJ1500222_transcript_24006,EGJ1500222_transcript_6707,EGJ1500222_transcript_23920,	0.1649119287840222
Molecular function	1-acylglycerol-3-phosphate O-acyltransferase activity	GO:0003841	8	0.019650981358150243	2.2606091798062975	8	29	1474	12079	EGJ1500222_transcript_20722,EGJ1500222_transcript_19661,EGJ1500222_transcript_26509,EGJ1500222_transcript_12309,EGJ1500222_transcript_12421,EGJ1500222_transcript_12434,EGJ1500222_transcript_32436,EGJ1500222_transcript_1055,	0.1649119287840222
Molecular function	unfolded protein binding	GO:0051082	4	0.020450334464355846	1.451634037604187	31	175	1474	12079	EGJ1500222_transcript_4040,EGJ1500222_transcript_1899,EGJ1500222_transcript_2747,EGJ1500222_transcript_13445,EGJ1500222_transcript_3531,EGJ1500222_transcript_37809,EGJ1500222_transcript_2691,EGJ1500222_transcript_22308,EGJ1500222_transcript_33889,EGJ1500222_transcript_27152,EGJ1500222_transcript_20731,EGJ1500222_transcript_27371,EGJ1500222_transcript_34002,EGJ1500222_transcript_32692,EGJ1500222_t…	0.16874382125057868
Molecular function	histone deacetylase activity	GO:0004407	6	0.02047054472349663	1.8910865254148834	12	52	1474	12079	EGJ1500222_transcript_25047,EGJ1500222_transcript_28512,EGJ1500222_transcript_28492,EGJ1500222_transcript_26484,EGJ1500222_transcript_32273,EGJ1500222_transcript_26585,EGJ1500222_transcript_2015,EGJ1500222_transcript_25602,EGJ1500222_transcript_30567,EGJ1500222_transcript_27533,EGJ1500222_transcript_1019,EGJ1500222_transcript_5869,	0.16797219198113625
Molecular function	transmembrane transporter binding	GO:0044325	4	0.021382673209221714	1.4669539507847966	29	162	1474	12079	EGJ1500222_transcript_21943,EGJ1500222_transcript_16590,EGJ1500222_transcript_26368,EGJ1500222_transcript_25005,EGJ1500222_transcript_14343,EGJ1500222_transcript_22780,EGJ1500222_transcript_32540,EGJ1500222_transcript_24278,EGJ1500222_transcript_12242,EGJ1500222_transcript_3466,EGJ1500222_transcript_20279,EGJ1500222_transcript_31383,EGJ1500222_transcript_35748,EGJ1500222_transcript_11729,EGJ15002…	0.1744873388398921
Molecular function	sequence-specific single stranded DNA binding	GO:0098847	7	0.02172898431028092	2.5878026137256303	6	19	1474	12079	EGJ1500222_transcript_18241,EGJ1500222_transcript_38860,EGJ1500222_transcript_17915,EGJ1500222_transcript_11466,EGJ1500222_transcript_19965,EGJ1500222_transcript_12407,	0.17633906497958746
Molecular function	deacylase activity	GO:0160215	3	0.022592169995891864	1.7312763965065836	15	71	1474	12079	EGJ1500222_transcript_25047,EGJ1500222_transcript_421,EGJ1500222_transcript_28512,EGJ1500222_transcript_28492,EGJ1500222_transcript_26484,EGJ1500222_transcript_32273,EGJ1500222_transcript_30063,EGJ1500222_transcript_26585,EGJ1500222_transcript_2015,EGJ1500222_transcript_25602,EGJ1500222_transcript_30132,EGJ1500222_transcript_30567,EGJ1500222_transcript_27533,EGJ1500222_transcript_1019,EGJ1500222_…	0.1823422682182092
Molecular function	transaminase activity	GO:0008483	5	0.02282994233139468	1.9987093358043488	10	41	1474	12079	EGJ1500222_transcript_22381,EGJ1500222_transcript_23646,EGJ1500222_transcript_28034,EGJ1500222_transcript_21102,EGJ1500222_transcript_21588,EGJ1500222_transcript_11786,EGJ1500222_transcript_19847,EGJ1500222_transcript_21252,EGJ1500222_transcript_12404,EGJ1500222_transcript_12408,	0.18325991751885837
Molecular function	polyubiquitin modification-dependent protein binding	GO:0031593	5	0.02348171295847623	1.8056136881079963	13	59	1474	12079	EGJ1500222_transcript_30425,EGJ1500222_transcript_5380,EGJ1500222_transcript_31684,EGJ1500222_transcript_29383,EGJ1500222_transcript_32516,EGJ1500222_transcript_31801,EGJ1500222_transcript_35334,EGJ1500222_transcript_26507,EGJ1500222_transcript_2464,EGJ1500222_transcript_6866,EGJ1500222_transcript_40557,EGJ1500222_transcript_41403,EGJ1500222_transcript_928,	0.1874729191333481
Molecular function	acylglycerol O-acyltransferase activity	GO:0016411	7	0.024011616479015063	2.185255540479421	8	30	1474	12079	EGJ1500222_transcript_20722,EGJ1500222_transcript_19661,EGJ1500222_transcript_26509,EGJ1500222_transcript_12309,EGJ1500222_transcript_12421,EGJ1500222_transcript_12434,EGJ1500222_transcript_32436,EGJ1500222_transcript_1055,	0.19067288999734006
Molecular function	small molecule binding	GO:0036094	3	0.024549668998346985	1.057696660031491	650	5036	1474	12079	EGJ1500222_transcript_16590,EGJ1500222_transcript_8461,EGJ1500222_transcript_29434,EGJ1500222_transcript_25076,EGJ1500222_transcript_33924,EGJ1500222_transcript_22800,EGJ1500222_transcript_25047,EGJ1500222_transcript_40203,EGJ1500222_transcript_9773,EGJ1500222_transcript_421,EGJ1500222_transcript_27234,EGJ1500222_transcript_6266,EGJ1500222_transcript_17456,EGJ1500222_transcript_27244,EGJ1500222_t…	0.1939030005912219
Molecular function	opioid receptor binding	GO:0031628	6	0.027919138899728635	2.4584124830393486	6	20	1474	12079	EGJ1500222_transcript_21943,EGJ1500222_transcript_4071,EGJ1500222_transcript_14343,EGJ1500222_transcript_12112,EGJ1500222_transcript_20136,EGJ1500222_transcript_18867,	0.20313580371871526
Molecular function	heparan sulfate sulfotransferase activity	GO:0034483	6	0.027919138899728635	2.4584124830393486	6	20	1474	12079	EGJ1500222_transcript_18776,EGJ1500222_transcript_36575,EGJ1500222_transcript_3605,EGJ1500222_transcript_18870,EGJ1500222_transcript_5255,EGJ1500222_transcript_30554,	0.20313580371871526
Molecular function	oxidoreductase activity, acting on a heme group of donors	GO:0016675	4	0.028209584284400457	2.7315694255992766	5	15	1474	12079	EGJ1500222_transcript_7135,EGJ1500222_transcript_35148,EGJ1500222_transcript_34240,EGJ1500222_transcript_5003,EGJ1500222_transcript_5447,	0.20324661457589988
Molecular function	ligase activity, forming carbon-nitrogen bonds	GO:0016879	4	0.028517006042358073	1.6838441664653074	15	73	1474	12079	EGJ1500222_transcript_17456,EGJ1500222_transcript_34390,EGJ1500222_transcript_27172,EGJ1500222_transcript_22902,EGJ1500222_transcript_30026,EGJ1500222_transcript_26153,EGJ1500222_transcript_2003,EGJ1500222_transcript_21266,EGJ1500222_transcript_24300,EGJ1500222_transcript_24759,EGJ1500222_transcript_40510,EGJ1500222_transcript_30724,EGJ1500222_transcript_12468,EGJ1500222_transcript_27975,EGJ15002…	0.20446416468234405
Molecular function	amino acid binding	GO:0016597	3	0.03187639429699185	1.6610895155671277	15	74	1474	12079	EGJ1500222_transcript_22381,EGJ1500222_transcript_23646,EGJ1500222_transcript_29097,EGJ1500222_transcript_21102,EGJ1500222_transcript_21588,EGJ1500222_transcript_11786,EGJ1500222_transcript_19847,EGJ1500222_transcript_26153,EGJ1500222_transcript_21252,EGJ1500222_transcript_29729,EGJ1500222_transcript_2341,EGJ1500222_transcript_2351,EGJ1500222_transcript_12404,EGJ1500222_transcript_12408,EGJ150022…	0.2274465428824008
Molecular function	deacetylase activity	GO:0019213	4	0.03310842572554029	1.6871458216936706	14	68	1474	12079	EGJ1500222_transcript_25047,EGJ1500222_transcript_421,EGJ1500222_transcript_28512,EGJ1500222_transcript_28492,EGJ1500222_transcript_26484,EGJ1500222_transcript_32273,EGJ1500222_transcript_26585,EGJ1500222_transcript_2015,EGJ1500222_transcript_25602,EGJ1500222_transcript_30132,EGJ1500222_transcript_30567,EGJ1500222_transcript_27533,EGJ1500222_transcript_1019,EGJ1500222_transcript_5869,	0.23510165767607216
Molecular function	catalytic activity, acting on RNA	GO:0140098	4	0.03370061508608091	1.2059102480906503	88	598	1474	12079	EGJ1500222_transcript_42864,EGJ1500222_transcript_30879,EGJ1500222_transcript_26359,EGJ1500222_transcript_31705,EGJ1500222_transcript_3197,EGJ1500222_transcript_30834,EGJ1500222_transcript_29858,EGJ1500222_transcript_14322,EGJ1500222_transcript_26326,EGJ1500222_transcript_22382,EGJ1500222_transcript_33484,EGJ1500222_transcript_2251,EGJ1500222_transcript_34322,EGJ1500222_transcript_32116,EGJ150022…	0.2381617630724474
Molecular function	rRNA methyltransferase activity	GO:0008649	7	0.035167935345739254	2.341345221942237	6	21	1474	12079	EGJ1500222_transcript_40768,EGJ1500222_transcript_30005,EGJ1500222_transcript_28796,EGJ1500222_transcript_5518,EGJ1500222_transcript_30182,EGJ1500222_transcript_1996,	0.24734781193169944
Molecular function	catalytic activity, acting on a rRNA	GO:0140102	5	0.035167935345739254	2.341345221942237	6	21	1474	12079	EGJ1500222_transcript_40768,EGJ1500222_transcript_30005,EGJ1500222_transcript_28796,EGJ1500222_transcript_5518,EGJ1500222_transcript_30182,EGJ1500222_transcript_1996,	0.24734781193169944
Molecular function	siRNA binding	GO:0035197	7	0.03517716885030375	1.7560089164566777	12	56	1474	12079	EGJ1500222_transcript_25005,EGJ1500222_transcript_32540,EGJ1500222_transcript_24278,EGJ1500222_transcript_13180,EGJ1500222_transcript_12242,EGJ1500222_transcript_20279,EGJ1500222_transcript_31383,EGJ1500222_transcript_25616,EGJ1500222_transcript_11883,EGJ1500222_transcript_21210,EGJ1500222_transcript_19914,EGJ1500222_transcript_32857,	0.24507867165989924
Molecular function	transition metal ion binding	GO:0046914	7	0.03891756408234137	1.2005875839942304	86	587	1474	12079	EGJ1500222_transcript_25076,EGJ1500222_transcript_27244,EGJ1500222_transcript_38352,EGJ1500222_transcript_2768,EGJ1500222_transcript_28984,EGJ1500222_transcript_35252,EGJ1500222_transcript_28956,EGJ1500222_transcript_16950,EGJ1500222_transcript_1878,EGJ1500222_transcript_24530,EGJ1500222_transcript_21442,EGJ1500222_transcript_6694,EGJ1500222_transcript_31684,EGJ1500222_transcript_30359,EGJ1500222…	0.2612783734073555
Molecular function	RNA polymerase II core promoter sequence-specific DNA binding	GO:0000979	10	0.04172885560036477	1.8910865254148836	9	39	1474	12079	EGJ1500222_transcript_32230,EGJ1500222_transcript_5172,EGJ1500222_transcript_18099,EGJ1500222_transcript_20333,EGJ1500222_transcript_29590,EGJ1500222_transcript_26295,EGJ1500222_transcript_25792,EGJ1500222_transcript_27067,EGJ1500222_transcript_29212,	0.24170007734015203
Molecular function	regulatory RNA binding	GO:0061980	6	0.042092340638227865	1.5116452161083376	19	103	1474	12079	EGJ1500222_transcript_25005,EGJ1500222_transcript_30834,EGJ1500222_transcript_32540,EGJ1500222_transcript_24278,EGJ1500222_transcript_13180,EGJ1500222_transcript_33199,EGJ1500222_transcript_12242,EGJ1500222_transcript_24665,EGJ1500222_transcript_20279,EGJ1500222_transcript_31383,EGJ1500222_transcript_1209,EGJ1500222_transcript_25616,EGJ1500222_transcript_11883,EGJ1500222_transcript_30188,EGJ15002…	0.2428530746979006
Molecular function	acyltransferase activity, transferring groups other than amino-acyl groups	GO:0016747	5	0.04287716248249529	1.307327001356852	41	257	1474	12079	EGJ1500222_transcript_29891,EGJ1500222_transcript_4943,EGJ1500222_transcript_26314,EGJ1500222_transcript_30812,EGJ1500222_transcript_28510,EGJ1500222_transcript_25443,EGJ1500222_transcript_12103,EGJ1500222_transcript_858,EGJ1500222_transcript_33478,EGJ1500222_transcript_6675,EGJ1500222_transcript_20722,EGJ1500222_transcript_28600,EGJ1500222_transcript_12280,EGJ1500222_transcript_23383,EGJ1500222_…	0.2464185563682706
Molecular function	double-stranded RNA binding	GO:0003725	6	0.04526021682508774	1.4387655753156494	23	131	1474	12079	EGJ1500222_transcript_25005,EGJ1500222_transcript_26326,EGJ1500222_transcript_26764,EGJ1500222_transcript_22382,EGJ1500222_transcript_32540,EGJ1500222_transcript_30537,EGJ1500222_transcript_24278,EGJ1500222_transcript_13180,EGJ1500222_transcript_12242,EGJ1500222_transcript_23362,EGJ1500222_transcript_20279,EGJ1500222_transcript_31383,EGJ1500222_transcript_20245,EGJ1500222_transcript_32800,EGJ1500…	0.24759014907649848
Molecular function	catalytic activity, acting on a tRNA	GO:0140101	5	0.04640565161945065	1.3822399503032483	28	166	1474	12079	EGJ1500222_transcript_30879,EGJ1500222_transcript_31705,EGJ1500222_transcript_29858,EGJ1500222_transcript_27168,EGJ1500222_transcript_22915,EGJ1500222_transcript_27319,EGJ1500222_transcript_26899,EGJ1500222_transcript_27736,EGJ1500222_transcript_30900,EGJ1500222_transcript_3920,EGJ1500222_transcript_37514,EGJ1500222_transcript_35302,EGJ1500222_transcript_30659,EGJ1500222_transcript_27878,EGJ15002…	0.2529193632543491
Molecular function	translation regulator activity	GO:0045182	2	0.048021230808504956	1.2588256690261728	51	332	1474	12079	EGJ1500222_transcript_8461,EGJ1500222_transcript_25005,EGJ1500222_transcript_32575,EGJ1500222_transcript_20589,EGJ1500222_transcript_31683,EGJ1500222_transcript_32540,EGJ1500222_transcript_31216,EGJ1500222_transcript_30330,EGJ1500222_transcript_1712,EGJ1500222_transcript_24278,EGJ1500222_transcript_13180,EGJ1500222_transcript_3079,EGJ1500222_transcript_22091,EGJ1500222_transcript_39700,EGJ1500222…	0.26076234523588904
Molecular function	obsolete protein N-terminus binding	GO:0047485	0	0.048211105108462715	1.3331104373738094	34	209	1474	12079	EGJ1500222_transcript_28591,EGJ1500222_transcript_896,EGJ1500222_transcript_17412,EGJ1500222_transcript_16992,EGJ1500222_transcript_12170,EGJ1500222_transcript_16964,EGJ1500222_transcript_21486,EGJ1500222_transcript_11646,EGJ1500222_transcript_31683,EGJ1500222_transcript_21416,EGJ1500222_transcript_27171,EGJ1500222_transcript_1707,EGJ1500222_transcript_30938,EGJ1500222_transcript_36244,EGJ1500222…	0.260834440458606
Molecular function	obsolete protein self-association	GO:0043621	0	0.048211105108462715	1.3331104373738094	34	209	1474	12079	EGJ1500222_transcript_25005,EGJ1500222_transcript_23263,EGJ1500222_transcript_13877,EGJ1500222_transcript_34322,EGJ1500222_transcript_19133,EGJ1500222_transcript_32540,EGJ1500222_transcript_2286,EGJ1500222_transcript_24278,EGJ1500222_transcript_3079,EGJ1500222_transcript_12242,EGJ1500222_transcript_23304,EGJ1500222_transcript_20279,EGJ1500222_transcript_12202,EGJ1500222_transcript_31383,EGJ150022…	0.260834440458606
Molecular function	molecular carrier activity	GO:0140104	2	0.04823762093004824	1.8438093622795115	9	40	1474	12079	EGJ1500222_transcript_8063,EGJ1500222_transcript_23647,EGJ1500222_transcript_37596,EGJ1500222_transcript_31811,EGJ1500222_transcript_20811,EGJ1500222_transcript_21628,EGJ1500222_transcript_34240,EGJ1500222_transcript_3636,EGJ1500222_transcript_23942,	0.25907987677702277
Cellular component	intracellular anatomical structure	GO:0005622	3	0	1.045652671902121	1531	12069	1564	12892	EGJ1500222_transcript_16595,EGJ1500222_transcript_18776,EGJ1500222_transcript_40224,EGJ1500222_transcript_21943,EGJ1500222_transcript_16590,EGJ1500222_transcript_8461,EGJ1500222_transcript_27254,EGJ1500222_transcript_401,EGJ1500222_transcript_29434,EGJ1500222_transcript_25076,EGJ1500222_transcript_7135,EGJ1500222_transcript_19619,EGJ1500222_transcript_33924,EGJ1500222_transcript_20626,EGJ1500222_…
ipt_30309,EGJ1500222_transcript_30306,EGJ1500222_transcript_28470,EGJ1500222_transcript_31637,EGJ1500222_transcript_16014,EGJ1500222_transcript_20959,EGJ1500222_transcript_29769,EGJ1500222_transcript_6381,EGJ1500222_transcript_27598,EGJ1500222_transcript_28445,EGJ1500222_transcript_32932,EGJ1500222_transcript_5052,EGJ1500222_transcript_5053,EGJ1500222_transcript_19991,EGJ1500222_transcript_19510,…	0
Cellular component	obsolete intracellular part	GO:0044424	0	2.220446049250313E-16	1.0461832542874145	1530	12055	1564	12892	EGJ1500222_transcript_16595,EGJ1500222_transcript_18776,EGJ1500222_transcript_40224,EGJ1500222_transcript_21943,EGJ1500222_transcript_16590,EGJ1500222_transcript_8461,EGJ1500222_transcript_27254,EGJ1500222_transcript_401,EGJ1500222_transcript_29434,EGJ1500222_transcript_25076,EGJ1500222_transcript_7135,EGJ1500222_transcript_19619,EGJ1500222_transcript_33924,EGJ1500222_transcript_20626,EGJ1500222_…
ript_30306,EGJ1500222_transcript_28470,EGJ1500222_transcript_31637,EGJ1500222_transcript_16014,EGJ1500222_transcript_20959,EGJ1500222_transcript_29769,EGJ1500222_transcript_6381,EGJ1500222_transcript_27598,EGJ1500222_transcript_28445,EGJ1500222_transcript_32932,EGJ1500222_transcript_5052,EGJ1500222_transcript_5053,EGJ1500222_transcript_19991,EGJ1500222_transcript_19510,EGJ1500222_transcript_29777…	1.212363542890671E-13
Cellular component	obsolete cell part	GO:0044464	0	8.104628079763643E-15	1.022515411888196	1562	12592	1564	12892	EGJ1500222_transcript_16595,EGJ1500222_transcript_18776,EGJ1500222_transcript_40224,EGJ1500222_transcript_21943,EGJ1500222_transcript_16590,EGJ1500222_transcript_8461,EGJ1500222_transcript_27254,EGJ1500222_transcript_401,EGJ1500222_transcript_29434,EGJ1500222_transcript_25076,EGJ1500222_transcript_7135,EGJ1500222_transcript_19619,EGJ1500222_transcript_33924,EGJ1500222_transcript_20626,EGJ1500222_…
t_11820,EGJ1500222_transcript_34921,EGJ1500222_transcript_32740,EGJ1500222_transcript_4696,EGJ1500222_transcript_30567,EGJ1500222_transcript_31897,EGJ1500222_transcript_20971,EGJ1500222_transcript_40581,EGJ1500222_transcript_21826,EGJ1500222_transcript_36084,EGJ1500222_transcript_2805,EGJ1500222_transcript_29791,EGJ1500222_transcript_8582,EGJ1500222_transcript_9430,EGJ1500222_transcript_30773,EGJ…	2.950084621033966E-12
Cellular component	obsolete cell	GO:0005623	0	8.104628079763643E-15	1.022515411888196	1562	12592	1564	12892	EGJ1500222_transcript_16595,EGJ1500222_transcript_18776,EGJ1500222_transcript_40224,EGJ1500222_transcript_21943,EGJ1500222_transcript_16590,EGJ1500222_transcript_8461,EGJ1500222_transcript_27254,EGJ1500222_transcript_401,EGJ1500222_transcript_29434,EGJ1500222_transcript_25076,EGJ1500222_transcript_7135,EGJ1500222_transcript_19619,EGJ1500222_transcript_33924,EGJ1500222_transcript_20626,EGJ1500222_…
t_11820,EGJ1500222_transcript_34921,EGJ1500222_transcript_32740,EGJ1500222_transcript_4696,EGJ1500222_transcript_30567,EGJ1500222_transcript_31897,EGJ1500222_transcript_20971,EGJ1500222_transcript_40581,EGJ1500222_transcript_21826,EGJ1500222_transcript_36084,EGJ1500222_transcript_2805,EGJ1500222_transcript_29791,EGJ1500222_transcript_8582,EGJ1500222_transcript_9430,EGJ1500222_transcript_30773,EGJ…	2.950084621033966E-12
Cellular component	ribonucleoprotein complex	GO:1990904	3	1.325606291402437E-13	1.5041910131237515	275	1507	1564	12892	EGJ1500222_transcript_16595,EGJ1500222_transcript_8461,EGJ1500222_transcript_27254,EGJ1500222_transcript_29434,EGJ1500222_transcript_8448,EGJ1500222_transcript_42864,EGJ1500222_transcript_9773,EGJ1500222_transcript_16552,EGJ1500222_transcript_26359,EGJ1500222_transcript_38352,EGJ1500222_transcript_24198,EGJ1500222_transcript_4079,EGJ1500222_transcript_25005,EGJ1500222_transcript_40649,EGJ1500222_…	2.8951241404229223E-11
Cellular component	large ribosomal subunit	GO:0015934	5	5.142186676465599E-11	2.9387968419882133	41	115	1564	12892	EGJ1500222_transcript_4079,EGJ1500222_transcript_25005,EGJ1500222_transcript_4942,EGJ1500222_transcript_25464,EGJ1500222_transcript_25435,EGJ1500222_transcript_5710,EGJ1500222_transcript_32554,EGJ1500222_transcript_4483,EGJ1500222_transcript_32540,EGJ1500222_transcript_5318,EGJ1500222_transcript_26004,EGJ1500222_transcript_7439,EGJ1500222_transcript_24278,EGJ1500222_transcript_3079,EGJ1500222_tra…	9.35877975116739E-9
Cellular component	ribosomal subunit	GO:0044391	4	9.16917652915572E-11	2.3723660407959577	59	205	1564	12892	EGJ1500222_transcript_4079,EGJ1500222_transcript_25005,EGJ1500222_transcript_40649,EGJ1500222_transcript_4942,EGJ1500222_transcript_25464,EGJ1500222_transcript_7172,EGJ1500222_transcript_25435,EGJ1500222_transcript_28951,EGJ1500222_transcript_5710,EGJ1500222_transcript_32554,EGJ1500222_transcript_4483,EGJ1500222_transcript_32540,EGJ1500222_transcript_5318,EGJ1500222_transcript_26004,EGJ1500222_tr…	1.4303915385482924E-8
Cellular component	nuclear lumen	GO:0031981	6	3.1727942495507477E-10	1.1911605221798864	701	4851	1564	12892	EGJ1500222_transcript_21943,EGJ1500222_transcript_16590,EGJ1500222_transcript_27254,EGJ1500222_transcript_29434,EGJ1500222_transcript_20626,EGJ1500222_transcript_22800,EGJ1500222_transcript_28594,EGJ1500222_transcript_28599,EGJ1500222_transcript_30425,EGJ1500222_transcript_31759,EGJ1500222_transcript_28591,EGJ1500222_transcript_19642,EGJ1500222_transcript_25047,EGJ1500222_transcript_8448,EGJ15002…	4.3308641506367707E-8
Cellular component	pole plasm	GO:0045495	4	8.238685289541081E-10	2.645131121884185	43	134	1564	12892	EGJ1500222_transcript_38352,EGJ1500222_transcript_25005,EGJ1500222_transcript_14335,EGJ1500222_transcript_37419,EGJ1500222_transcript_22382,EGJ1500222_transcript_34322,EGJ1500222_transcript_19133,EGJ1500222_transcript_21442,EGJ1500222_transcript_32109,EGJ1500222_transcript_32540,EGJ1500222_transcript_17373,EGJ1500222_transcript_28220,EGJ1500222_transcript_40792,EGJ1500222_transcript_13186,EGJ1500…	9.996271484643178E-8
Cellular component	spine apparatus	GO:0097444	5	8.668530337985203E-10	7.556052855924978	11	12	1564	12892	EGJ1500222_transcript_25005,EGJ1500222_transcript_32540,EGJ1500222_transcript_24278,EGJ1500222_transcript_12242,EGJ1500222_transcript_20279,EGJ1500222_transcript_31383,EGJ1500222_transcript_25616,EGJ1500222_transcript_11883,EGJ1500222_transcript_21210,EGJ1500222_transcript_19914,EGJ1500222_transcript_32857,	9.466035129079842E-8
Cellular component	nucleoplasm	GO:0005654	3	9.49706646657944E-10	1.2060049831645794	624	4265	1564	12892	EGJ1500222_transcript_27254,EGJ1500222_transcript_20626,EGJ1500222_transcript_22800,EGJ1500222_transcript_28594,EGJ1500222_transcript_28599,EGJ1500222_transcript_30425,EGJ1500222_transcript_31759,EGJ1500222_transcript_28591,EGJ1500222_transcript_19642,EGJ1500222_transcript_25047,EGJ1500222_transcript_8448,EGJ1500222_transcript_42864,EGJ1500222_transcript_21926,EGJ1500222_transcript_421,EGJ1500222…	9.427996892277045E-8
Cellular component	P granule	GO:0043186	8	9.681209167666793E-10	2.703693094629156	41	125	1564	12892	EGJ1500222_transcript_38352,EGJ1500222_transcript_25005,EGJ1500222_transcript_14335,EGJ1500222_transcript_37419,EGJ1500222_transcript_22382,EGJ1500222_transcript_34322,EGJ1500222_transcript_19133,EGJ1500222_transcript_21442,EGJ1500222_transcript_32109,EGJ1500222_transcript_32540,EGJ1500222_transcript_17373,EGJ1500222_transcript_40792,EGJ1500222_transcript_13186,EGJ1500222_transcript_24278,EGJ1500…	8.809900342576782E-8
Cellular component	germ plasm	GO:0060293	5	2.157885314879593E-9	2.6403252877237855	41	128	1564	12892	EGJ1500222_transcript_38352,EGJ1500222_transcript_25005,EGJ1500222_transcript_14335,EGJ1500222_transcript_37419,EGJ1500222_transcript_22382,EGJ1500222_transcript_34322,EGJ1500222_transcript_19133,EGJ1500222_transcript_21442,EGJ1500222_transcript_32109,EGJ1500222_transcript_32540,EGJ1500222_transcript_17373,EGJ1500222_transcript_40792,EGJ1500222_transcript_13186,EGJ1500222_transcript_24278,EGJ1500…	1.812623664498858E-7
Cellular component	nuclear protein-containing complex	GO:0140513	3	2.2885351391721542E-9	1.3565516633829227	301	1829	1564	12892	EGJ1500222_transcript_16595,EGJ1500222_transcript_21943,EGJ1500222_transcript_27254,EGJ1500222_transcript_28591,EGJ1500222_transcript_25047,EGJ1500222_transcript_42864,EGJ1500222_transcript_421,EGJ1500222_transcript_30874,EGJ1500222_transcript_16552,EGJ1500222_transcript_26359,EGJ1500222_transcript_24198,EGJ1500222_transcript_25044,EGJ1500222_transcript_28512,EGJ1500222_transcript_38797,EGJ150022…	1.7850574085542803E-7
Cellular component	intracellular organelle lumen	GO:0070013	5	2.321796199744597E-9	1.1527251905540534	822	5878	1564	12892	EGJ1500222_transcript_21943,EGJ1500222_transcript_16590,EGJ1500222_transcript_27254,EGJ1500222_transcript_29434,EGJ1500222_transcript_25076,EGJ1500222_transcript_20626,EGJ1500222_transcript_22800,EGJ1500222_transcript_28594,EGJ1500222_transcript_28599,EGJ1500222_transcript_30425,EGJ1500222_transcript_31759,EGJ1500222_transcript_28591,EGJ1500222_transcript_19642,EGJ1500222_transcript_25047,EGJ1500…	1.6902676334140664E-7
Cellular component	organelle lumen	GO:0043233	4	2.41583264504186E-9	1.1525291155088835	822	5879	1564	12892	EGJ1500222_transcript_21943,EGJ1500222_transcript_16590,EGJ1500222_transcript_27254,EGJ1500222_transcript_29434,EGJ1500222_transcript_25076,EGJ1500222_transcript_20626,EGJ1500222_transcript_22800,EGJ1500222_transcript_28594,EGJ1500222_transcript_28599,EGJ1500222_transcript_30425,EGJ1500222_transcript_31759,EGJ1500222_transcript_28591,EGJ1500222_transcript_19642,EGJ1500222_transcript_25047,EGJ1500…	1.6488057802410694E-7
Cellular component	membrane-enclosed lumen	GO:0031974	3	2.41583264504186E-9	1.1525291155088835	822	5879	1564	12892	EGJ1500222_transcript_21943,EGJ1500222_transcript_16590,EGJ1500222_transcript_27254,EGJ1500222_transcript_29434,EGJ1500222_transcript_25076,EGJ1500222_transcript_20626,EGJ1500222_transcript_22800,EGJ1500222_transcript_28594,EGJ1500222_transcript_28599,EGJ1500222_transcript_30425,EGJ1500222_transcript_31759,EGJ1500222_transcript_28591,EGJ1500222_transcript_19642,EGJ1500222_transcript_25047,EGJ1500…	1.6488057802410694E-7
Cellular component	viral replication complex	GO:0019034	7	3.12854486761438E-9	6.594373401534527	12	15	1564	12892	EGJ1500222_transcript_25005,EGJ1500222_transcript_32540,EGJ1500222_transcript_24278,EGJ1500222_transcript_12242,EGJ1500222_transcript_20279,EGJ1500222_transcript_31383,EGJ1500222_transcript_13202,EGJ1500222_transcript_25616,EGJ1500222_transcript_11883,EGJ1500222_transcript_21210,EGJ1500222_transcript_19914,EGJ1500222_transcript_32857,	1.897983886352724E-7
Cellular component	preribosome	GO:0030684	4	7.208457164509241E-9	2.3998510796723753	46	158	1564	12892	EGJ1500222_transcript_29434,EGJ1500222_transcript_8448,EGJ1500222_transcript_9773,EGJ1500222_transcript_35289,EGJ1500222_transcript_12161,EGJ1500222_transcript_28951,EGJ1500222_transcript_836,EGJ1500222_transcript_3558,EGJ1500222_transcript_33409,EGJ1500222_transcript_31218,EGJ1500222_transcript_34725,EGJ1500222_transcript_34709,EGJ1500222_transcript_39363,EGJ1500222_transcript_26051,EGJ1500222_t…	4.1429659071811005E-7
Cellular component	dendrite terminus	GO:0044292	3	1.0025885122111333E-8	3.2255087290114535	27	69	1564	12892	EGJ1500222_transcript_4071,EGJ1500222_transcript_25005,EGJ1500222_transcript_12112,EGJ1500222_transcript_13877,EGJ1500222_transcript_20136,EGJ1500222_transcript_37802,EGJ1500222_transcript_32540,EGJ1500222_transcript_17992,EGJ1500222_transcript_24278,EGJ1500222_transcript_18867,EGJ1500222_transcript_12242,EGJ1500222_transcript_20279,EGJ1500222_transcript_31383,EGJ1500222_transcript_15028,EGJ15002…	5.474133276672788E-7
Cellular component	host cell nucleus	GO:0042025	8	1.1125115939591979E-8	6.18222506393862	12	16	1564	12892	EGJ1500222_transcript_25005,EGJ1500222_transcript_32540,EGJ1500222_transcript_24278,EGJ1500222_transcript_12242,EGJ1500222_transcript_20279,EGJ1500222_transcript_31383,EGJ1500222_transcript_13202,EGJ1500222_transcript_25616,EGJ1500222_transcript_11883,EGJ1500222_transcript_21210,EGJ1500222_transcript_19914,EGJ1500222_transcript_32857,	5.785060288587829E-7
Cellular component	host cell nuclear part	GO:0044094	6	1.1125115939591979E-8	6.18222506393862	12	16	1564	12892	EGJ1500222_transcript_25005,EGJ1500222_transcript_32540,EGJ1500222_transcript_24278,EGJ1500222_transcript_12242,EGJ1500222_transcript_20279,EGJ1500222_transcript_31383,EGJ1500222_transcript_13202,EGJ1500222_transcript_25616,EGJ1500222_transcript_11883,EGJ1500222_transcript_21210,EGJ1500222_transcript_19914,EGJ1500222_transcript_32857,	5.785060288587829E-7
Cellular component	mitochondrial protein-containing complex	GO:0098798	3	1.1324022386460797E-8	1.8787388608360476	80	351	1564	12892	EGJ1500222_transcript_7135,EGJ1500222_transcript_39699,EGJ1500222_transcript_8425,EGJ1500222_transcript_4079,EGJ1500222_transcript_29859,EGJ1500222_transcript_2779,EGJ1500222_transcript_26326,EGJ1500222_transcript_40616,EGJ1500222_transcript_1899,EGJ1500222_transcript_36583,EGJ1500222_transcript_36585,EGJ1500222_transcript_23244,EGJ1500222_transcript_12103,EGJ1500222_transcript_12101,EGJ1500222_t…	5.376448889571822E-7
Cellular component	dendritic filopodium	GO:1902737	7	2.080990835207075E-8	6.476616733649982	11	14	1564	12892	EGJ1500222_transcript_25005,EGJ1500222_transcript_32540,EGJ1500222_transcript_24278,EGJ1500222_transcript_12242,EGJ1500222_transcript_20279,EGJ1500222_transcript_31383,EGJ1500222_transcript_25616,EGJ1500222_transcript_11883,EGJ1500222_transcript_21210,EGJ1500222_transcript_19914,EGJ1500222_transcript_32857,	9.468508300192191E-7
Cellular component	obsolete mitochondrial part	GO:0044429	0	2.271481402971176E-8	1.4615746576327717	186	1049	1564	12892	EGJ1500222_transcript_25076,EGJ1500222_transcript_7135,EGJ1500222_transcript_1828,EGJ1500222_transcript_39699,EGJ1500222_transcript_8425,EGJ1500222_transcript_31705,EGJ1500222_transcript_4079,EGJ1500222_transcript_4040,EGJ1500222_transcript_29859,EGJ1500222_transcript_29858,EGJ1500222_transcript_33093,EGJ1500222_transcript_30812,EGJ1500222_transcript_2779,EGJ1500222_transcript_26326,EGJ1500222_tr…	9.921830768178097E-7
Cellular component	mitochondrial membrane	GO:0031966	5	5.0632712911280464E-8	1.5945832718219215	124	641	1564	12892	EGJ1500222_transcript_7135,EGJ1500222_transcript_1828,EGJ1500222_transcript_8425,EGJ1500222_transcript_4079,EGJ1500222_transcript_29859,EGJ1500222_transcript_29858,EGJ1500222_transcript_30812,EGJ1500222_transcript_2779,EGJ1500222_transcript_25476,EGJ1500222_transcript_40616,EGJ1500222_transcript_24151,EGJ1500222_transcript_1899,EGJ1500222_transcript_36583,EGJ1500222_transcript_23244,EGJ1500222_tr…	2.1265739422737795E-6
Cellular component	obsolete nuclear part	GO:0044428	0	6.189040535620194E-8	1.1508289103822689	744	5329	1564	12892	EGJ1500222_transcript_16595,EGJ1500222_transcript_21943,EGJ1500222_transcript_16590,EGJ1500222_transcript_27254,EGJ1500222_transcript_29434,EGJ1500222_transcript_20626,EGJ1500222_transcript_22800,EGJ1500222_transcript_28594,EGJ1500222_transcript_28599,EGJ1500222_transcript_30425,EGJ1500222_transcript_31759,EGJ1500222_transcript_28591,EGJ1500222_transcript_19642,EGJ1500222_transcript_25047,EGJ1500…	2.503123061073056E-6
Cellular component	filopodium tip	GO:0032433	3	7.492674691800261E-8	4.121483375959079	17	34	1564	12892	EGJ1500222_transcript_25005,EGJ1500222_transcript_32540,EGJ1500222_transcript_17992,EGJ1500222_transcript_24278,EGJ1500222_transcript_12242,EGJ1500222_transcript_20279,EGJ1500222_transcript_31383,EGJ1500222_transcript_27803,EGJ1500222_transcript_14967,EGJ1500222_transcript_25616,EGJ1500222_transcript_11883,EGJ1500222_transcript_21210,EGJ1500222_transcript_15590,EGJ1500222_transcript_19914,EGJ1500…	2.9221431298021017E-6
Cellular component	mitochondrial inner membrane	GO:0005743	6	9.352433438802876E-8	1.6649160568230736	102	505	1564	12892	EGJ1500222_transcript_7135,EGJ1500222_transcript_8425,EGJ1500222_transcript_4079,EGJ1500222_transcript_29859,EGJ1500222_transcript_30812,EGJ1500222_transcript_2779,EGJ1500222_transcript_40616,EGJ1500222_transcript_1899,EGJ1500222_transcript_36583,EGJ1500222_transcript_12103,EGJ1500222_transcript_12101,EGJ1500222_transcript_1371,EGJ1500222_transcript_2691,EGJ1500222_transcript_22308,EGJ1500222_tra…	3.5216749362664624E-6
Cellular component	chromocenter	GO:0010369	6	9.937643341562108E-8	3.728961149677262	19	42	1564	12892	EGJ1500222_transcript_439,EGJ1500222_transcript_25005,EGJ1500222_transcript_36114,EGJ1500222_transcript_32540,EGJ1500222_transcript_18685,EGJ1500222_transcript_24278,EGJ1500222_transcript_37120,EGJ1500222_transcript_12242,EGJ1500222_transcript_2123,EGJ1500222_transcript_20279,EGJ1500222_transcript_31383,EGJ1500222_transcript_25616,EGJ1500222_transcript_32387,EGJ1500222_transcript_11883,EGJ1500222…	3.617302176328607E-6
Cellular component	growth cone filopodium	GO:1990812	7	1.97712452632004E-7	5.667039641943734	11	16	1564	12892	EGJ1500222_transcript_25005,EGJ1500222_transcript_32540,EGJ1500222_transcript_24278,EGJ1500222_transcript_12242,EGJ1500222_transcript_20279,EGJ1500222_transcript_31383,EGJ1500222_transcript_25616,EGJ1500222_transcript_11883,EGJ1500222_transcript_21210,EGJ1500222_transcript_19914,EGJ1500222_transcript_32857,	6.964580589488657E-6
Cellular component	ribonucleoprotein granule	GO:0035770	6	2.0568605596515965E-7	1.7632014442605686	80	374	1564	12892	EGJ1500222_transcript_16595,EGJ1500222_transcript_27254,EGJ1500222_transcript_42864,EGJ1500222_transcript_16552,EGJ1500222_transcript_38352,EGJ1500222_transcript_25005,EGJ1500222_transcript_30834,EGJ1500222_transcript_36598,EGJ1500222_transcript_14335,EGJ1500222_transcript_26764,EGJ1500222_transcript_37419,EGJ1500222_transcript_22382,EGJ1500222_transcript_25417,EGJ1500222_transcript_25856,EGJ1500…	7.019036659811073E-6
Cellular component	dendritic growth cone	GO:0044294	5	2.4297561196373607E-7	3.4345694799658992	20	48	1564	12892	EGJ1500222_transcript_25005,EGJ1500222_transcript_13877,EGJ1500222_transcript_32540,EGJ1500222_transcript_17992,EGJ1500222_transcript_24278,EGJ1500222_transcript_12242,EGJ1500222_transcript_20279,EGJ1500222_transcript_31383,EGJ1500222_transcript_15028,EGJ1500222_transcript_14548,EGJ1500222_transcript_14967,EGJ1500222_transcript_25616,EGJ1500222_transcript_11883,EGJ1500222_transcript_21210,EGJ1500…	8.040283886799994E-6
Cellular component	mitochondrial envelope	GO:0005740	4	3.224488813735604E-7	1.5349806121607126	127	682	1564	12892	EGJ1500222_transcript_7135,EGJ1500222_transcript_1828,EGJ1500222_transcript_8425,EGJ1500222_transcript_4079,EGJ1500222_transcript_29859,EGJ1500222_transcript_29858,EGJ1500222_transcript_30812,EGJ1500222_transcript_2779,EGJ1500222_transcript_25476,EGJ1500222_transcript_40616,EGJ1500222_transcript_24151,EGJ1500222_transcript_1899,EGJ1500222_transcript_36583,EGJ1500222_transcript_26309,EGJ1500222_tr…	1.0356299366468471E-5
Cellular component	intracellular membrane-bounded organelle	GO:0043231	5	3.2908966440814424E-7	1.0599722102279647	1307	10164	1564	12892	EGJ1500222_transcript_16595,EGJ1500222_transcript_18776,EGJ1500222_transcript_21943,EGJ1500222_transcript_16590,EGJ1500222_transcript_8461,EGJ1500222_transcript_27254,EGJ1500222_transcript_29434,EGJ1500222_transcript_25076,EGJ1500222_transcript_7135,EGJ1500222_transcript_33924,EGJ1500222_transcript_20626,EGJ1500222_transcript_22800,EGJ1500222_transcript_28594,EGJ1500222_transcript_28599,EGJ150022…
558,EGJ1500222_transcript_3205,EGJ1500222_transcript_3202,EGJ1500222_transcript_3685,EGJ1500222_transcript_22222,EGJ1500222_transcript_19075,EGJ1500222_transcript_12434,EGJ1500222_transcript_34683,EGJ1500222_transcript_32027,EGJ1500222_transcript_31179,EGJ1500222_transcript_32026,EGJ1500222_transcript_3682,EGJ1500222_transcript_1020,EGJ1500222_transcript_3683,EGJ1500222_transcript_43150,EGJ150022…	1.02675975295341E-5
Cellular component	sno(s)RNA-containing ribonucleoprotein complex	GO:0005732	4	3.5671837905759674E-7	3.7873090481786136	17	37	1564	12892	EGJ1500222_transcript_28955,EGJ1500222_transcript_26739,EGJ1500222_transcript_18262,EGJ1500222_transcript_26051,EGJ1500222_transcript_40768,EGJ1500222_transcript_36274,EGJ1500222_transcript_1327,EGJ1500222_transcript_36613,EGJ1500222_transcript_11906,EGJ1500222_transcript_33249,EGJ1500222_transcript_30182,EGJ1500222_transcript_32770,EGJ1500222_transcript_31897,EGJ1500222_transcript_2406,EGJ150022…	1.0820457498080435E-5
Cellular component	cytosolic large ribosomal subunit	GO:0022625	6	4.389874227461732E-7	2.819962309866739	26	76	1564	12892	EGJ1500222_transcript_25005,EGJ1500222_transcript_4942,EGJ1500222_transcript_25464,EGJ1500222_transcript_5710,EGJ1500222_transcript_32554,EGJ1500222_transcript_4483,EGJ1500222_transcript_32540,EGJ1500222_transcript_26004,EGJ1500222_transcript_7439,EGJ1500222_transcript_24278,EGJ1500222_transcript_3079,EGJ1500222_transcript_1318,EGJ1500222_transcript_12242,EGJ1500222_transcript_20279,EGJ1500222_tr…	1.2956061233481652E-5
Cellular component	host intracellular organelle	GO:0033647	6	8.023895797792946E-7	4.46494032395567	13	24	1564	12892	EGJ1500222_transcript_25005,EGJ1500222_transcript_32540,EGJ1500222_transcript_24278,EGJ1500222_transcript_12242,EGJ1500222_transcript_20279,EGJ1500222_transcript_31383,EGJ1500222_transcript_13202,EGJ1500222_transcript_25616,EGJ1500222_transcript_11883,EGJ1500222_transcript_21210,EGJ1500222_transcript_19914,EGJ1500222_transcript_34240,EGJ1500222_transcript_32857,	2.3058142661026044E-5
Cellular component	host intracellular membrane-bounded organelle	GO:0033648	7	8.023895797792946E-7	4.46494032395567	13	24	1564	12892	EGJ1500222_transcript_25005,EGJ1500222_transcript_32540,EGJ1500222_transcript_24278,EGJ1500222_transcript_12242,EGJ1500222_transcript_20279,EGJ1500222_transcript_31383,EGJ1500222_transcript_13202,EGJ1500222_transcript_25616,EGJ1500222_transcript_11883,EGJ1500222_transcript_21210,EGJ1500222_transcript_19914,EGJ1500222_transcript_34240,EGJ1500222_transcript_32857,	2.3058142661026044E-5
Cellular component	muscle thin filament tropomyosin	GO:0005862	3	1.1323976415456016E-6	5.495311167945439	10	15	1564	12892	EGJ1500222_transcript_37419,EGJ1500222_transcript_32109,EGJ1500222_transcript_35397,EGJ1500222_transcript_33595,EGJ1500222_transcript_22126,EGJ1500222_transcript_22553,EGJ1500222_transcript_31437,EGJ1500222_transcript_24866,EGJ1500222_transcript_23975,EGJ1500222_transcript_2381,	3.091445561419493E-5
Cellular component	neuronal ribonucleoprotein granule	GO:0071598	8	1.4859945162148946E-6	4.286342710997443	13	25	1564	12892	EGJ1500222_transcript_25005,EGJ1500222_transcript_32540,EGJ1500222_transcript_24278,EGJ1500222_transcript_3079,EGJ1500222_transcript_12242,EGJ1500222_transcript_20279,EGJ1500222_transcript_31383,EGJ1500222_transcript_20245,EGJ1500222_transcript_25616,EGJ1500222_transcript_11883,EGJ1500222_transcript_21210,EGJ1500222_transcript_19914,EGJ1500222_transcript_32857,	3.957819540747963E-5
Cellular component	obsolete intracellular organelle part	GO:0044446	0	1.9533393339488114E-6	1.0718522619311446	1166	8967	1564	12892	EGJ1500222_transcript_16595,EGJ1500222_transcript_18776,EGJ1500222_transcript_21943,EGJ1500222_transcript_16590,EGJ1500222_transcript_27254,EGJ1500222_transcript_29434,EGJ1500222_transcript_25076,EGJ1500222_transcript_7135,EGJ1500222_transcript_33924,EGJ1500222_transcript_20626,EGJ1500222_transcript_22800,EGJ1500222_transcript_28594,EGJ1500222_transcript_28599,EGJ1500222_transcript_30425,EGJ15002…	5.07868226826691E-5
Cellular component	membrane-bounded organelle	GO:0043227	4	2.5448449447740273E-6	1.053503866145629	1315	10289	1564	12892	EGJ1500222_transcript_16595,EGJ1500222_transcript_18776,EGJ1500222_transcript_21943,EGJ1500222_transcript_16590,EGJ1500222_transcript_8461,EGJ1500222_transcript_27254,EGJ1500222_transcript_29434,EGJ1500222_transcript_25076,EGJ1500222_transcript_7135,EGJ1500222_transcript_33924,EGJ1500222_transcript_20626,EGJ1500222_transcript_22800,EGJ1500222_transcript_28594,EGJ1500222_transcript_28599,EGJ150022…
t_6707,EGJ1500222_transcript_32496,EGJ1500222_transcript_15951,EGJ1500222_transcript_3670,EGJ1500222_transcript_2341,EGJ1500222_transcript_36858,EGJ1500222_transcript_2358,EGJ1500222_transcript_5869,EGJ1500222_transcript_23558,EGJ1500222_transcript_3205,EGJ1500222_transcript_3202,EGJ1500222_transcript_3685,EGJ1500222_transcript_22222,EGJ1500222_transcript_19075,EGJ1500222_transcript_12434,EGJ1500…	6.462722510914507E-5
Cellular component	cytoplasmic ribonucleoprotein granule	GO:0036464	7	2.547232572647218E-6	1.6991073527630745	74	359	1564	12892	EGJ1500222_transcript_16595,EGJ1500222_transcript_27254,EGJ1500222_transcript_42864,EGJ1500222_transcript_16552,EGJ1500222_transcript_38352,EGJ1500222_transcript_25005,EGJ1500222_transcript_30834,EGJ1500222_transcript_36598,EGJ1500222_transcript_14335,EGJ1500222_transcript_26764,EGJ1500222_transcript_37419,EGJ1500222_transcript_22382,EGJ1500222_transcript_25417,EGJ1500222_transcript_25856,EGJ1500…	6.321768112115367E-5
Cellular component	organelle inner membrane	GO:0019866	5	3.090886891432554E-6	1.5355966181077765	106	569	1564	12892	EGJ1500222_transcript_7135,EGJ1500222_transcript_21921,EGJ1500222_transcript_8425,EGJ1500222_transcript_4079,EGJ1500222_transcript_29859,EGJ1500222_transcript_30812,EGJ1500222_transcript_2779,EGJ1500222_transcript_40616,EGJ1500222_transcript_1899,EGJ1500222_transcript_36583,EGJ1500222_transcript_12103,EGJ1500222_transcript_12101,EGJ1500222_transcript_1371,EGJ1500222_transcript_36992,EGJ1500222_tr…	7.50055218987633E-5
Cellular component	proximal dendrite	GO:1990635	7	3.144251877307269E-6	3.3364389233954452	17	42	1564	12892	EGJ1500222_transcript_25005,EGJ1500222_transcript_26785,EGJ1500222_transcript_2726,EGJ1500222_transcript_32540,EGJ1500222_transcript_24278,EGJ1500222_transcript_12242,EGJ1500222_transcript_20279,EGJ1500222_transcript_31383,EGJ1500222_transcript_18540,EGJ1500222_transcript_25616,EGJ1500222_transcript_11883,EGJ1500222_transcript_21210,EGJ1500222_transcript_20304,EGJ1500222_transcript_19914,EGJ15002…	7.464180543520735E-5
Cellular component	Cajal body	GO:0015030	4	3.5340847398535047E-6	2.242086956521739	34	125	1564	12892	EGJ1500222_transcript_25005,EGJ1500222_transcript_28955,EGJ1500222_transcript_26739,EGJ1500222_transcript_23647,EGJ1500222_transcript_21478,EGJ1500222_transcript_28078,EGJ1500222_transcript_18262,EGJ1500222_transcript_32540,EGJ1500222_transcript_29351,EGJ1500222_transcript_28211,EGJ1500222_transcript_24278,EGJ1500222_transcript_40768,EGJ1500222_transcript_12242,EGJ1500222_transcript_20279,EGJ1500…	8.2111075232341E-5
Cellular component	cytosolic ribosome	GO:0022626	7	3.6332210735512405E-6	2.0868270258020654	40	158	1564	12892	EGJ1500222_transcript_25005,EGJ1500222_transcript_40649,EGJ1500222_transcript_4942,EGJ1500222_transcript_25464,EGJ1500222_transcript_7172,EGJ1500222_transcript_28951,EGJ1500222_transcript_5710,EGJ1500222_transcript_32554,EGJ1500222_transcript_4483,EGJ1500222_transcript_32540,EGJ1500222_transcript_26004,EGJ1500222_transcript_7439,EGJ1500222_transcript_24278,EGJ1500222_transcript_3079,EGJ1500222_tr…	8.265577942329072E-5
Cellular component	protein-containing complex	GO:0032991	2	3.821185928232218E-6	1.104585159386018	880	6567	1564	12892	EGJ1500222_transcript_16595,EGJ1500222_transcript_21943,EGJ1500222_transcript_16590,EGJ1500222_transcript_8461,EGJ1500222_transcript_27254,EGJ1500222_transcript_29434,EGJ1500222_transcript_7135,EGJ1500222_transcript_28599,EGJ1500222_transcript_30425,EGJ1500222_transcript_28591,EGJ1500222_transcript_19642,EGJ1500222_transcript_25047,EGJ1500222_transcript_8448,EGJ1500222_transcript_42864,EGJ1500222…	8.515785782917515E-5
Cellular component	organelle	GO:0043226	3	4.572358741183891E-6	1.0414281197075788	1401	11089	1564	12892	EGJ1500222_transcript_16595,EGJ1500222_transcript_18776,EGJ1500222_transcript_21943,EGJ1500222_transcript_16590,EGJ1500222_transcript_8461,EGJ1500222_transcript_27254,EGJ1500222_transcript_401,EGJ1500222_transcript_29434,EGJ1500222_transcript_25076,EGJ1500222_transcript_7135,EGJ1500222_transcript_33924,EGJ1500222_transcript_20626,EGJ1500222_transcript_22800,EGJ1500222_transcript_28594,EGJ1500222_…
9914,EGJ1500222_transcript_1544,EGJ1500222_transcript_2875,EGJ1500222_transcript_24006,EGJ1500222_transcript_35141,EGJ1500222_transcript_27515,EGJ1500222_transcript_27518,EGJ1500222_transcript_13368,EGJ1500222_transcript_23161,EGJ1500222_transcript_1996,EGJ1500222_transcript_25305,EGJ1500222_transcript_26636,EGJ1500222_transcript_25302,EGJ1500222_transcript_13320,EGJ1500222_transcript_27966,EGJ15…	9.986031490745617E-5
Cellular component	PcG protein complex	GO:0031519	4	4.771813878590159E-6	4.533631713554986	11	20	1564	12892	EGJ1500222_transcript_16595,EGJ1500222_transcript_25047,EGJ1500222_transcript_16552,EGJ1500222_transcript_1878,EGJ1500222_transcript_28492,EGJ1500222_transcript_32273,EGJ1500222_transcript_25906,EGJ1500222_transcript_1615,EGJ1500222_transcript_25602,EGJ1500222_transcript_1909,EGJ1500222_transcript_16455,	1.0217295598863634E-4
Cellular component	small-subunit processome	GO:0032040	5	6.137444768961053E-6	2.492059715696188	26	86	1564	12892	EGJ1500222_transcript_29434,EGJ1500222_transcript_8448,EGJ1500222_transcript_12161,EGJ1500222_transcript_836,EGJ1500222_transcript_33409,EGJ1500222_transcript_39363,EGJ1500222_transcript_26051,EGJ1500222_transcript_40768,EGJ1500222_transcript_1327,EGJ1500222_transcript_29933,EGJ1500222_transcript_32296,EGJ1500222_transcript_38131,EGJ1500222_transcript_38986,EGJ1500222_transcript_2475,EGJ1500222_t…	1.2888634014818212E-4
Cellular component	obsolete mRNA cap binding complex	GO:0005845	0	6.677106184183046E-6	3.184782608695652	17	44	1564	12892	EGJ1500222_transcript_25005,EGJ1500222_transcript_32575,EGJ1500222_transcript_32540,EGJ1500222_transcript_17992,EGJ1500222_transcript_24278,EGJ1500222_transcript_13180,EGJ1500222_transcript_12242,EGJ1500222_transcript_20279,EGJ1500222_transcript_31383,EGJ1500222_transcript_14967,EGJ1500222_transcript_25616,EGJ1500222_transcript_11883,EGJ1500222_transcript_21210,EGJ1500222_transcript_15590,EGJ1500…	1.3757358402128087E-4
Cellular component	RNA cap binding complex	GO:0034518	4	1.0824840610101916E-5	2.794226017599376	20	59	1564	12892	EGJ1500222_transcript_25005,EGJ1500222_transcript_32575,EGJ1500222_transcript_32540,EGJ1500222_transcript_17992,EGJ1500222_transcript_24278,EGJ1500222_transcript_13180,EGJ1500222_transcript_12242,EGJ1500222_transcript_20279,EGJ1500222_transcript_31383,EGJ1500222_transcript_32800,EGJ1500222_transcript_14967,EGJ1500222_transcript_25616,EGJ1500222_transcript_11883,EGJ1500222_transcript_21210,EGJ1500…	2.189023323376165E-4
Cellular component	pericentric heterochromatin	GO:0005721	5	1.22333173198097E-5	3.497016197783461	14	33	1564	12892	EGJ1500222_transcript_439,EGJ1500222_transcript_36114,EGJ1500222_transcript_18685,EGJ1500222_transcript_37120,EGJ1500222_transcript_23382,EGJ1500222_transcript_2123,EGJ1500222_transcript_23701,EGJ1500222_transcript_20862,EGJ1500222_transcript_12367,EGJ1500222_transcript_32387,EGJ1500222_transcript_19977,EGJ1500222_transcript_21320,EGJ1500222_transcript_21786,EGJ1500222_transcript_5897,	2.4288695478603985E-4
Cellular component	ribosome	GO:0005840	6	1.363546262878046E-5	1.6848831411153469	65	318	1564	12892	EGJ1500222_transcript_4079,EGJ1500222_transcript_25005,EGJ1500222_transcript_40649,EGJ1500222_transcript_4942,EGJ1500222_transcript_25464,EGJ1500222_transcript_7172,EGJ1500222_transcript_25435,EGJ1500222_transcript_28951,EGJ1500222_transcript_5710,EGJ1500222_transcript_32554,EGJ1500222_transcript_4483,EGJ1500222_transcript_32540,EGJ1500222_transcript_5318,EGJ1500222_transcript_30330,EGJ1500222_tr…	2.6589152126121895E-4
Cellular component	organellar ribosome	GO:0000313	7	1.5297622480758832E-5	2.6631123352350974	21	65	1564	12892	EGJ1500222_transcript_4079,EGJ1500222_transcript_25435,EGJ1500222_transcript_5318,EGJ1500222_transcript_36236,EGJ1500222_transcript_36649,EGJ1500222_transcript_34402,EGJ1500222_transcript_37289,EGJ1500222_transcript_35050,EGJ1500222_transcript_34133,EGJ1500222_transcript_35400,EGJ1500222_transcript_4651,EGJ1500222_transcript_31495,EGJ1500222_transcript_32773,EGJ1500222_transcript_28470,EGJ1500222…	2.930702412103271E-4
Cellular component	mitochondrial ribosome	GO:0005761	8	1.5297622480758832E-5	2.6631123352350974	21	65	1564	12892	EGJ1500222_transcript_4079,EGJ1500222_transcript_25435,EGJ1500222_transcript_5318,EGJ1500222_transcript_36236,EGJ1500222_transcript_36649,EGJ1500222_transcript_34402,EGJ1500222_transcript_37289,EGJ1500222_transcript_35050,EGJ1500222_transcript_34133,EGJ1500222_transcript_35400,EGJ1500222_transcript_4651,EGJ1500222_transcript_31495,EGJ1500222_transcript_32773,EGJ1500222_transcript_28470,EGJ1500222…	2.930702412103271E-4
Cellular component	glial cell projection	GO:0097386	5	1.535925092543966E-5	3.140177810254537	16	42	1564	12892	EGJ1500222_transcript_25005,EGJ1500222_transcript_13877,EGJ1500222_transcript_32540,EGJ1500222_transcript_24278,EGJ1500222_transcript_12242,EGJ1500222_transcript_20279,EGJ1500222_transcript_31383,EGJ1500222_transcript_15028,EGJ1500222_transcript_14548,EGJ1500222_transcript_25616,EGJ1500222_transcript_11883,EGJ1500222_transcript_21210,EGJ1500222_transcript_19914,EGJ1500222_transcript_11164,EGJ1500…	2.8427630526406964E-4
Cellular component	obsolete messenger ribonucleoprotein complex	GO:1990124	0	1.5888758223336907E-5	4.121483375959079	11	22	1564	12892	EGJ1500222_transcript_25005,EGJ1500222_transcript_32540,EGJ1500222_transcript_24278,EGJ1500222_transcript_12242,EGJ1500222_transcript_20279,EGJ1500222_transcript_31383,EGJ1500222_transcript_25616,EGJ1500222_transcript_11883,EGJ1500222_transcript_21210,EGJ1500222_transcript_19914,EGJ1500222_transcript_32857,	2.891753996647317E-4
Cellular component	rough endoplasmic reticulum	GO:0005791	7	1.6389445873676856E-5	2.0755671677491767	35	139	1564	12892	EGJ1500222_transcript_25005,EGJ1500222_transcript_30834,EGJ1500222_transcript_7172,EGJ1500222_transcript_14792,EGJ1500222_transcript_13445,EGJ1500222_transcript_5710,EGJ1500222_transcript_32540,EGJ1500222_transcript_24278,EGJ1500222_transcript_15790,EGJ1500222_transcript_33199,EGJ1500222_transcript_12242,EGJ1500222_transcript_24665,EGJ1500222_transcript_20279,EGJ1500222_transcript_6928,EGJ1500222…	2.933979490828709E-4
Cellular component	histone deacetylase complex	GO:0000118	4	1.6673168819147932E-5	2.1840339257219052	31	117	1564	12892	EGJ1500222_transcript_28591,EGJ1500222_transcript_25047,EGJ1500222_transcript_421,EGJ1500222_transcript_28512,EGJ1500222_transcript_22761,EGJ1500222_transcript_28492,EGJ1500222_transcript_26484,EGJ1500222_transcript_16695,EGJ1500222_transcript_23396,EGJ1500222_transcript_32273,EGJ1500222_transcript_26803,EGJ1500222_transcript_21540,EGJ1500222_transcript_27298,EGJ1500222_transcript_31512,EGJ150022…	2.9366290887918614E-4
Cellular component	host cellular component	GO:0018995	3	1.902144101251224E-5	3.5719522591645356	13	30	1564	12892	EGJ1500222_transcript_25005,EGJ1500222_transcript_32540,EGJ1500222_transcript_24278,EGJ1500222_transcript_12242,EGJ1500222_transcript_20279,EGJ1500222_transcript_31383,EGJ1500222_transcript_13202,EGJ1500222_transcript_25616,EGJ1500222_transcript_11883,EGJ1500222_transcript_21210,EGJ1500222_transcript_19914,EGJ1500222_transcript_34240,EGJ1500222_transcript_32857,	3.2970497755021216E-4
Cellular component	host intracellular region	GO:0043656	5	1.902144101251224E-5	3.5719522591645356	13	30	1564	12892	EGJ1500222_transcript_25005,EGJ1500222_transcript_32540,EGJ1500222_transcript_24278,EGJ1500222_transcript_12242,EGJ1500222_transcript_20279,EGJ1500222_transcript_31383,EGJ1500222_transcript_13202,EGJ1500222_transcript_25616,EGJ1500222_transcript_11883,EGJ1500222_transcript_21210,EGJ1500222_transcript_19914,EGJ1500222_transcript_34240,EGJ1500222_transcript_32857,	3.2970497755021216E-4
Cellular component	host cell	GO:0043657	4	1.902144101251224E-5	3.5719522591645356	13	30	1564	12892	EGJ1500222_transcript_25005,EGJ1500222_transcript_32540,EGJ1500222_transcript_24278,EGJ1500222_transcript_12242,EGJ1500222_transcript_20279,EGJ1500222_transcript_31383,EGJ1500222_transcript_13202,EGJ1500222_transcript_25616,EGJ1500222_transcript_11883,EGJ1500222_transcript_21210,EGJ1500222_transcript_19914,EGJ1500222_transcript_34240,EGJ1500222_transcript_32857,	3.2970497755021216E-4
Cellular component	host cell part	GO:0033643	4	1.902144101251224E-5	3.5719522591645356	13	30	1564	12892	EGJ1500222_transcript_25005,EGJ1500222_transcript_32540,EGJ1500222_transcript_24278,EGJ1500222_transcript_12242,EGJ1500222_transcript_20279,EGJ1500222_transcript_31383,EGJ1500222_transcript_13202,EGJ1500222_transcript_25616,EGJ1500222_transcript_11883,EGJ1500222_transcript_21210,EGJ1500222_transcript_19914,EGJ1500222_transcript_34240,EGJ1500222_transcript_32857,	3.2970497755021216E-4
Cellular component	host intracellular part	GO:0033646	5	1.902144101251224E-5	3.5719522591645356	13	30	1564	12892	EGJ1500222_transcript_25005,EGJ1500222_transcript_32540,EGJ1500222_transcript_24278,EGJ1500222_transcript_12242,EGJ1500222_transcript_20279,EGJ1500222_transcript_31383,EGJ1500222_transcript_13202,EGJ1500222_transcript_25616,EGJ1500222_transcript_11883,EGJ1500222_transcript_21210,EGJ1500222_transcript_19914,EGJ1500222_transcript_34240,EGJ1500222_transcript_32857,	3.2970497755021216E-4
Cellular component	obsolete other organism	GO:0044215	0	1.902144101251224E-5	3.5719522591645356	13	30	1564	12892	EGJ1500222_transcript_25005,EGJ1500222_transcript_32540,EGJ1500222_transcript_24278,EGJ1500222_transcript_12242,EGJ1500222_transcript_20279,EGJ1500222_transcript_31383,EGJ1500222_transcript_13202,EGJ1500222_transcript_25616,EGJ1500222_transcript_11883,EGJ1500222_transcript_21210,EGJ1500222_transcript_19914,EGJ1500222_transcript_34240,EGJ1500222_transcript_32857,	3.2970497755021216E-4
Cellular component	obsolete other organism cell	GO:0044216	0	1.902144101251224E-5	3.5719522591645356	13	30	1564	12892	EGJ1500222_transcript_25005,EGJ1500222_transcript_32540,EGJ1500222_transcript_24278,EGJ1500222_transcript_12242,EGJ1500222_transcript_20279,EGJ1500222_transcript_31383,EGJ1500222_transcript_13202,EGJ1500222_transcript_25616,EGJ1500222_transcript_11883,EGJ1500222_transcript_21210,EGJ1500222_transcript_19914,EGJ1500222_transcript_34240,EGJ1500222_transcript_32857,	3.2970497755021216E-4
Cellular component	other organism part	GO:0044217	3	1.902144101251224E-5	3.5719522591645356	13	30	1564	12892	EGJ1500222_transcript_25005,EGJ1500222_transcript_32540,EGJ1500222_transcript_24278,EGJ1500222_transcript_12242,EGJ1500222_transcript_20279,EGJ1500222_transcript_31383,EGJ1500222_transcript_13202,EGJ1500222_transcript_25616,EGJ1500222_transcript_11883,EGJ1500222_transcript_21210,EGJ1500222_transcript_19914,EGJ1500222_transcript_34240,EGJ1500222_transcript_32857,	3.2970497755021216E-4
Cellular component	nucleus	GO:0005634	6	1.973731407955981E-5	1.0926751571985083	901	6797	1564	12892	EGJ1500222_transcript_16595,EGJ1500222_transcript_21943,EGJ1500222_transcript_16590,EGJ1500222_transcript_8461,EGJ1500222_transcript_27254,EGJ1500222_transcript_29434,EGJ1500222_transcript_33924,EGJ1500222_transcript_20626,EGJ1500222_transcript_22800,EGJ1500222_transcript_28594,EGJ1500222_transcript_28599,EGJ1500222_transcript_30425,EGJ1500222_transcript_31759,EGJ1500222_transcript_28591,EGJ15002…	3.0356545035041283E-4
Cellular component	mitochondrion	GO:0005739	6	2.3936624577780563E-5	1.2612189565776417	252	1647	1564	12892	EGJ1500222_transcript_25076,EGJ1500222_transcript_7135,EGJ1500222_transcript_1828,EGJ1500222_transcript_27244,EGJ1500222_transcript_39699,EGJ1500222_transcript_8425,EGJ1500222_transcript_31705,EGJ1500222_transcript_4079,EGJ1500222_transcript_4040,EGJ1500222_transcript_29859,EGJ1500222_transcript_29858,EGJ1500222_transcript_33093,EGJ1500222_transcript_30812,EGJ1500222_transcript_2779,EGJ1500222_tr…	3.6303880609633854E-4
Cellular component	organellar large ribosomal subunit	GO:0000315	6	2.4748756879189315E-5	3.1703718276608304	15	39	1564	12892	EGJ1500222_transcript_4079,EGJ1500222_transcript_25435,EGJ1500222_transcript_5318,EGJ1500222_transcript_36649,EGJ1500222_transcript_34402,EGJ1500222_transcript_37289,EGJ1500222_transcript_35400,EGJ1500222_transcript_4651,EGJ1500222_transcript_31495,EGJ1500222_transcript_28470,EGJ1500222_transcript_36077,EGJ1500222_transcript_2406,EGJ1500222_transcript_917,EGJ1500222_transcript_3670,EGJ1500222_tra…	3.702142809873251E-4
Cellular component	mitochondrial large ribosomal subunit	GO:0005762	7	2.4748756879189315E-5	3.1703718276608304	15	39	1564	12892	EGJ1500222_transcript_4079,EGJ1500222_transcript_25435,EGJ1500222_transcript_5318,EGJ1500222_transcript_36649,EGJ1500222_transcript_34402,EGJ1500222_transcript_37289,EGJ1500222_transcript_35400,EGJ1500222_transcript_4651,EGJ1500222_transcript_31495,EGJ1500222_transcript_28470,EGJ1500222_transcript_36077,EGJ1500222_transcript_2406,EGJ1500222_transcript_917,EGJ1500222_transcript_3670,EGJ1500222_tra…	3.702142809873251E-4
Cellular component	mitochondrial permeability transition pore complex	GO:0005757	5	2.6130016501757503E-5	8.242966751918159	5	5	1564	12892	EGJ1500222_transcript_1899,EGJ1500222_transcript_22308,EGJ1500222_transcript_27152,EGJ1500222_transcript_3493,EGJ1500222_transcript_34159,	3.8045304026558925E-4
Cellular component	dendritic spine neck	GO:0044326	3	2.9136768579518524E-5	3.456727992739873	13	31	1564	12892	EGJ1500222_transcript_25005,EGJ1500222_transcript_32540,EGJ1500222_transcript_16035,EGJ1500222_transcript_24278,EGJ1500222_transcript_12242,EGJ1500222_transcript_20279,EGJ1500222_transcript_31383,EGJ1500222_transcript_16731,EGJ1500222_transcript_25616,EGJ1500222_transcript_11883,EGJ1500222_transcript_21210,EGJ1500222_transcript_19914,EGJ1500222_transcript_32857,	4.1864935906360827E-4
Cellular component	obsolete growth cone part	GO:0090723	0	3.236201714729159E-5	2.6168148418787807	20	63	1564	12892	EGJ1500222_transcript_25005,EGJ1500222_transcript_17412,EGJ1500222_transcript_12170,EGJ1500222_transcript_16964,EGJ1500222_transcript_32540,EGJ1500222_transcript_17992,EGJ1500222_transcript_24278,EGJ1500222_transcript_12242,EGJ1500222_transcript_20279,EGJ1500222_transcript_31383,EGJ1500222_transcript_8285,EGJ1500222_transcript_14967,EGJ1500222_transcript_25616,EGJ1500222_transcript_11883,EGJ15002…	4.589522431797716E-4
Cellular component	obsolete organelle part	GO:0044422	0	3.304914314494756E-5	1.059147167625769	1187	9238	1564	12892	EGJ1500222_transcript_16595,EGJ1500222_transcript_18776,EGJ1500222_transcript_21943,EGJ1500222_transcript_16590,EGJ1500222_transcript_27254,EGJ1500222_transcript_29434,EGJ1500222_transcript_25076,EGJ1500222_transcript_7135,EGJ1500222_transcript_33924,EGJ1500222_transcript_20626,EGJ1500222_transcript_22800,EGJ1500222_transcript_28594,EGJ1500222_transcript_28599,EGJ1500222_transcript_30425,EGJ15002…
500222_transcript_28377,EGJ1500222_transcript_30686,EGJ1500222_transcript_3242,EGJ1500222_transcript_30687,EGJ1500222_transcript_4575,EGJ1500222_transcript_33715,	4.626880040292658E-4
Cellular component	Parkin-FBXW7-Cul1 ubiquitin ligase complex	GO:1990452	6	3.374688519541813E-5	5.072594924257328	8	13	1564	12892	EGJ1500222_transcript_19642,EGJ1500222_transcript_22300,EGJ1500222_transcript_22459,EGJ1500222_transcript_11776,EGJ1500222_transcript_23711,EGJ1500222_transcript_21670,EGJ1500222_transcript_19510,EGJ1500222_transcript_19460,	4.6647593206831136E-4
Cellular component	catalytic complex	GO:1902494	3	3.4394394239578574E-5	1.1919821852429473	378	2614	1564	12892	EGJ1500222_transcript_27254,EGJ1500222_transcript_7135,EGJ1500222_transcript_28599,EGJ1500222_transcript_30425,EGJ1500222_transcript_28591,EGJ1500222_transcript_19642,EGJ1500222_transcript_25047,EGJ1500222_transcript_42864,EGJ1500222_transcript_421,EGJ1500222_transcript_6266,EGJ1500222_transcript_30874,EGJ1500222_transcript_39699,EGJ1500222_transcript_30889,EGJ1500222_transcript_29875,EGJ1500222_…	4.694834813702475E-4
Cellular component	peptidase complex	GO:1905368	4	3.8207816947744E-5	1.7424157361778223	52	246	1564	12892	EGJ1500222_transcript_27254,EGJ1500222_transcript_28599,EGJ1500222_transcript_30425,EGJ1500222_transcript_29875,EGJ1500222_transcript_36598,EGJ1500222_transcript_28984,EGJ1500222_transcript_1899,EGJ1500222_transcript_28956,EGJ1500222_transcript_37418,EGJ1500222_transcript_22308,EGJ1500222_transcript_31684,EGJ1500222_transcript_34713,EGJ1500222_transcript_29383,EGJ1500222_transcript_32516,EGJ15002…	5.15097976628845E-4
Cellular component	intracellular organelle	GO:0043229	4	5.8342137687850126E-5	1.037403132032288	1383	10989	1564	12892	EGJ1500222_transcript_16595,EGJ1500222_transcript_18776,EGJ1500222_transcript_21943,EGJ1500222_transcript_16590,EGJ1500222_transcript_8461,EGJ1500222_transcript_27254,EGJ1500222_transcript_29434,EGJ1500222_transcript_25076,EGJ1500222_transcript_7135,EGJ1500222_transcript_33924,EGJ1500222_transcript_20626,EGJ1500222_transcript_22800,EGJ1500222_transcript_28594,EGJ1500222_transcript_28599,EGJ150022…
_12468,EGJ1500222_transcript_960,EGJ1500222_transcript_24462,EGJ1500222_transcript_25792,EGJ1500222_transcript_7298,EGJ1500222_transcript_28828,EGJ1500222_transcript_23136,EGJ1500222_transcript_2852,EGJ1500222_transcript_12460,EGJ1500222_transcript_27975,EGJ1500222_transcript_28825,EGJ1500222_transcript_950,EGJ1500222_transcript_22294,EGJ1500222_transcript_25767,EGJ1500222_transcript_23101,EGJ150…	7.769465165260041E-4
Cellular component	proton-transporting ATP synthase complex	GO:0045259	7	7.093160404136878E-5	3.6269053708439896	11	25	1564	12892	EGJ1500222_transcript_8425,EGJ1500222_transcript_29859,EGJ1500222_transcript_2779,EGJ1500222_transcript_6521,EGJ1500222_transcript_40252,EGJ1500222_transcript_6018,EGJ1500222_transcript_23407,EGJ1500222_transcript_24006,EGJ1500222_transcript_40925,EGJ1500222_transcript_6707,EGJ1500222_transcript_23920,	9.332206218454784E-4
Cellular component	obsolete mitochondrial proton-transporting ATP synthase complex	GO:0005753	0	7.093160404136878E-5	3.6269053708439896	11	25	1564	12892	EGJ1500222_transcript_8425,EGJ1500222_transcript_29859,EGJ1500222_transcript_2779,EGJ1500222_transcript_6521,EGJ1500222_transcript_40252,EGJ1500222_transcript_6018,EGJ1500222_transcript_23407,EGJ1500222_transcript_24006,EGJ1500222_transcript_40925,EGJ1500222_transcript_6707,EGJ1500222_transcript_23920,	9.332206218454784E-4
Cellular component	proteasome accessory complex	GO:0022624	3	7.705505708144322E-5	2.312051649928264	23	82	1564	12892	EGJ1500222_transcript_27254,EGJ1500222_transcript_28599,EGJ1500222_transcript_30425,EGJ1500222_transcript_29875,EGJ1500222_transcript_28984,EGJ1500222_transcript_28956,EGJ1500222_transcript_37418,EGJ1500222_transcript_31684,EGJ1500222_transcript_32516,EGJ1500222_transcript_21841,EGJ1500222_transcript_17584,EGJ1500222_transcript_28632,EGJ1500222_transcript_11311,EGJ1500222_transcript_29473,EGJ1500…	9.899308509757176E-4
Cellular component	proteasome regulatory particle	GO:0005838	3	7.705505708144322E-5	2.312051649928264	23	82	1564	12892	EGJ1500222_transcript_27254,EGJ1500222_transcript_28599,EGJ1500222_transcript_30425,EGJ1500222_transcript_29875,EGJ1500222_transcript_28984,EGJ1500222_transcript_28956,EGJ1500222_transcript_37418,EGJ1500222_transcript_31684,EGJ1500222_transcript_32516,EGJ1500222_transcript_21841,EGJ1500222_transcript_17584,EGJ1500222_transcript_28632,EGJ1500222_transcript_11311,EGJ1500222_transcript_29473,EGJ1500…	9.899308509757176E-4
Cellular component	NuRD complex	GO:0016581	7	8.249654953229602E-5	2.6948160535117056	17	52	1564	12892	EGJ1500222_transcript_28591,EGJ1500222_transcript_25047,EGJ1500222_transcript_28492,EGJ1500222_transcript_23396,EGJ1500222_transcript_32273,EGJ1500222_transcript_26803,EGJ1500222_transcript_11903,EGJ1500222_transcript_26585,EGJ1500222_transcript_1615,EGJ1500222_transcript_21246,EGJ1500222_transcript_25602,EGJ1500222_transcript_11835,EGJ1500222_transcript_20971,EGJ1500222_transcript_19991,EGJ15002…	0.0010354739320605432
Cellular component	CHD-type complex	GO:0090545	6	8.249654953229602E-5	2.6948160535117056	17	52	1564	12892	EGJ1500222_transcript_28591,EGJ1500222_transcript_25047,EGJ1500222_transcript_28492,EGJ1500222_transcript_23396,EGJ1500222_transcript_32273,EGJ1500222_transcript_26803,EGJ1500222_transcript_11903,EGJ1500222_transcript_26585,EGJ1500222_transcript_1615,EGJ1500222_transcript_21246,EGJ1500222_transcript_25602,EGJ1500222_transcript_11835,EGJ1500222_transcript_20971,EGJ1500222_transcript_19991,EGJ15002…	0.0010354739320605432
Cellular component	dendritic shaft	GO:0043198	3	9.152234293707817E-5	2.1648195510088097	26	99	1564	12892	EGJ1500222_transcript_21943,EGJ1500222_transcript_4071,EGJ1500222_transcript_25005,EGJ1500222_transcript_17412,EGJ1500222_transcript_12170,EGJ1500222_transcript_14343,EGJ1500222_transcript_26785,EGJ1500222_transcript_16964,EGJ1500222_transcript_12112,EGJ1500222_transcript_20136,EGJ1500222_transcript_32540,EGJ1500222_transcript_24278,EGJ1500222_transcript_18867,EGJ1500222_transcript_12242,EGJ15002…	0.0011229482976099928
Cellular component	obsolete nucleoplasm part	GO:0044451	0	9.433600620212257E-5	1.2399590668232552	247	1642	1564	12892	EGJ1500222_transcript_22800,EGJ1500222_transcript_28591,EGJ1500222_transcript_25047,EGJ1500222_transcript_42864,EGJ1500222_transcript_421,EGJ1500222_transcript_30874,EGJ1500222_transcript_26359,EGJ1500222_transcript_24198,EGJ1500222_transcript_439,EGJ1500222_transcript_25005,EGJ1500222_transcript_28512,EGJ1500222_transcript_38797,EGJ1500222_transcript_24171,EGJ1500222_transcript_16987,EGJ1500222_…	0.0011446102085857538
Cellular component	obsolete Sin3 complex	GO:0016580	0	9.684811406962535E-5	4.121483375959079	9	18	1564	12892	EGJ1500222_transcript_28591,EGJ1500222_transcript_25047,EGJ1500222_transcript_421,EGJ1500222_transcript_28492,EGJ1500222_transcript_32273,EGJ1500222_transcript_21540,EGJ1500222_transcript_27298,EGJ1500222_transcript_25602,EGJ1500222_transcript_5869,	0.0011621773688355042
Cellular component	dendritic spine head	GO:0044327	3	1.306427131880783E-4	3.0616733649981733	13	35	1564	12892	EGJ1500222_transcript_25005,EGJ1500222_transcript_32540,EGJ1500222_transcript_16035,EGJ1500222_transcript_24278,EGJ1500222_transcript_12242,EGJ1500222_transcript_20279,EGJ1500222_transcript_31383,EGJ1500222_transcript_16731,EGJ1500222_transcript_25616,EGJ1500222_transcript_11883,EGJ1500222_transcript_21210,EGJ1500222_transcript_19914,EGJ1500222_transcript_32857,	0.0015506722043628423
Cellular component	proteasome complex	GO:0000502	6	1.5225008150077102E-4	1.7787454569928658	41	190	1564	12892	EGJ1500222_transcript_27254,EGJ1500222_transcript_28599,EGJ1500222_transcript_30425,EGJ1500222_transcript_29875,EGJ1500222_transcript_36598,EGJ1500222_transcript_28984,EGJ1500222_transcript_28956,EGJ1500222_transcript_37418,EGJ1500222_transcript_31684,EGJ1500222_transcript_34713,EGJ1500222_transcript_29383,EGJ1500222_transcript_32516,EGJ1500222_transcript_21841,EGJ1500222_transcript_4442,EGJ15002…	0.00178771063439615
Cellular component	preribosome, large subunit precursor	GO:0030687	5	1.5229803983529688E-4	2.8850383631713554	14	40	1564	12892	EGJ1500222_transcript_9773,EGJ1500222_transcript_35289,EGJ1500222_transcript_3558,EGJ1500222_transcript_34725,EGJ1500222_transcript_34709,EGJ1500222_transcript_1708,EGJ1500222_transcript_27768,EGJ1500222_transcript_35782,EGJ1500222_transcript_1221,EGJ1500222_transcript_3487,EGJ1500222_transcript_37613,EGJ1500222_transcript_33605,EGJ1500222_transcript_24868,EGJ1500222_transcript_4575,	0.00176924956915047
Cellular component	box C/D RNP complex	GO:0170049	5	1.6424779128410005E-4	3.904563198277023	9	19	1564	12892	EGJ1500222_transcript_26739,EGJ1500222_transcript_18262,EGJ1500222_transcript_26051,EGJ1500222_transcript_40768,EGJ1500222_transcript_1327,EGJ1500222_transcript_11906,EGJ1500222_transcript_30182,EGJ1500222_transcript_32770,EGJ1500222_transcript_1996,	0.0018879851377077606
Cellular component	box C/D methylation guide snoRNP complex	GO:0031428	6	1.6424779128410005E-4	3.904563198277023	9	19	1564	12892	EGJ1500222_transcript_26739,EGJ1500222_transcript_18262,EGJ1500222_transcript_26051,EGJ1500222_transcript_40768,EGJ1500222_transcript_1327,EGJ1500222_transcript_11906,EGJ1500222_transcript_30182,EGJ1500222_transcript_32770,EGJ1500222_transcript_1996,	0.0018879851377077606
Cellular component	nucleolus	GO:0005730	6	1.723406791337423E-4	1.2656776696242225	197	1283	1564	12892	EGJ1500222_transcript_21943,EGJ1500222_transcript_16590,EGJ1500222_transcript_29434,EGJ1500222_transcript_8448,EGJ1500222_transcript_9773,EGJ1500222_transcript_26359,EGJ1500222_transcript_25005,EGJ1500222_transcript_471,EGJ1500222_transcript_3197,EGJ1500222_transcript_8892,EGJ1500222_transcript_14322,EGJ1500222_transcript_30812,EGJ1500222_transcript_28955,EGJ1500222_transcript_26308,EGJ1500222_tr…	0.0019401651712788307
Cellular component	U2-type precatalytic spliceosome	GO:0071005	6	1.7624270194305236E-4	2.6377493606138107	16	50	1564	12892	EGJ1500222_transcript_26308,EGJ1500222_transcript_23230,EGJ1500222_transcript_3580,EGJ1500222_transcript_21478,EGJ1500222_transcript_28078,EGJ1500222_transcript_29351,EGJ1500222_transcript_9648,EGJ1500222_transcript_11366,EGJ1500222_transcript_19668,EGJ1500222_transcript_26530,EGJ1500222_transcript_31073,EGJ1500222_transcript_3776,EGJ1500222_transcript_27562,EGJ1500222_transcript_26682,EGJ1500222…	0.0019638472502225834
Cellular component	inner mitochondrial membrane protein complex	GO:0098800	4	1.79403771764286E-4	1.8262860468321669	37	167	1564	12892	EGJ1500222_transcript_7135,EGJ1500222_transcript_8425,EGJ1500222_transcript_29859,EGJ1500222_transcript_2779,EGJ1500222_transcript_40616,EGJ1500222_transcript_1899,EGJ1500222_transcript_36583,EGJ1500222_transcript_2691,EGJ1500222_transcript_22308,EGJ1500222_transcript_3152,EGJ1500222_transcript_27152,EGJ1500222_transcript_36244,EGJ1500222_transcript_35386,EGJ1500222_transcript_32202,EGJ1500222_tr…	0.0019788779673393974
Cellular component	actin filament	GO:0005884	7	1.8466137337302957E-4	2.08074888883371	26	103	1564	12892	EGJ1500222_transcript_21943,EGJ1500222_transcript_31708,EGJ1500222_transcript_23269,EGJ1500222_transcript_14343,EGJ1500222_transcript_27610,EGJ1500222_transcript_37419,EGJ1500222_transcript_19153,EGJ1500222_transcript_32109,EGJ1500222_transcript_21886,EGJ1500222_transcript_22718,EGJ1500222_transcript_35397,EGJ1500222_transcript_25111,EGJ1500222_transcript_33595,EGJ1500222_transcript_24622,EGJ1500…	0.002016502197233483
Cellular component	mitochondrial matrix	GO:0005759	6	1.9556644813467638E-4	1.4335594351162015	92	529	1564	12892	EGJ1500222_transcript_25076,EGJ1500222_transcript_39699,EGJ1500222_transcript_31705,EGJ1500222_transcript_4079,EGJ1500222_transcript_4040,EGJ1500222_transcript_29859,EGJ1500222_transcript_33093,EGJ1500222_transcript_2779,EGJ1500222_transcript_26326,EGJ1500222_transcript_26778,EGJ1500222_transcript_36583,EGJ1500222_transcript_36585,EGJ1500222_transcript_12103,EGJ1500222_transcript_25435,EGJ1500222…	0.002114441201614521
Cellular component	endopeptidase complex	GO:1905369	5	1.9645403061041566E-4	1.7093709854208163	45	217	1564	12892	EGJ1500222_transcript_27254,EGJ1500222_transcript_28599,EGJ1500222_transcript_30425,EGJ1500222_transcript_29875,EGJ1500222_transcript_36598,EGJ1500222_transcript_28984,EGJ1500222_transcript_28956,EGJ1500222_transcript_37418,EGJ1500222_transcript_31684,EGJ1500222_transcript_34713,EGJ1500222_transcript_29383,EGJ1500222_transcript_32516,EGJ1500222_transcript_21841,EGJ1500222_transcript_4442,EGJ15002…	0.0021032137394762147
Cellular component	pronucleus	GO:0045120	7	2.2556909084991972E-4	2.432350844828309	18	61	1564	12892	EGJ1500222_transcript_36114,EGJ1500222_transcript_37120,EGJ1500222_transcript_38860,EGJ1500222_transcript_12251,EGJ1500222_transcript_35334,EGJ1500222_transcript_2123,EGJ1500222_transcript_12205,EGJ1500222_transcript_23757,EGJ1500222_transcript_23705,EGJ1500222_transcript_18099,EGJ1500222_transcript_2464,EGJ1500222_transcript_32387,EGJ1500222_transcript_20333,EGJ1500222_transcript_21657,EGJ150022…	0.0023237872378123804
Cellular component	obsolete mitochondrial membrane part	GO:0044455	0	2.8108917142799505E-4	1.662744366266753	47	233	1564	12892	EGJ1500222_transcript_7135,EGJ1500222_transcript_8425,EGJ1500222_transcript_29859,EGJ1500222_transcript_2779,EGJ1500222_transcript_40616,EGJ1500222_transcript_1899,EGJ1500222_transcript_36583,EGJ1500222_transcript_23244,EGJ1500222_transcript_12101,EGJ1500222_transcript_2691,EGJ1500222_transcript_22308,EGJ1500222_transcript_3152,EGJ1500222_transcript_27152,EGJ1500222_transcript_36244,EGJ1500222_tr…	0.002868685749526828
Cellular component	cyclin-dependent protein kinase holoenzyme complex	GO:0000307	8	2.9788406460395933E-4	2.997442455242967	12	33	1564	12892	EGJ1500222_transcript_30874,EGJ1500222_transcript_25417,EGJ1500222_transcript_1381,EGJ1500222_transcript_31279,EGJ1500222_transcript_2606,EGJ1500222_transcript_34029,EGJ1500222_transcript_4328,EGJ1500222_transcript_34184,EGJ1500222_transcript_31022,EGJ1500222_transcript_31615,EGJ1500222_transcript_960,EGJ1500222_transcript_30687,	0.0030119388754400334
Cellular component	sperm individualization complex	GO:0070864	3	3.4705216322350463E-4	3.126642561072405	11	29	1564	12892	EGJ1500222_transcript_37419,EGJ1500222_transcript_32109,EGJ1500222_transcript_35397,EGJ1500222_transcript_33595,EGJ1500222_transcript_26597,EGJ1500222_transcript_22126,EGJ1500222_transcript_22553,EGJ1500222_transcript_31437,EGJ1500222_transcript_27515,EGJ1500222_transcript_24866,EGJ1500222_transcript_2381,	0.0034768895618354774
Cellular component	early phagosome	GO:0032009	10	3.9053101278940794E-4	3.2971867007672633	10	25	1564	12892	EGJ1500222_transcript_26368,EGJ1500222_transcript_21486,EGJ1500222_transcript_11646,EGJ1500222_transcript_24956,EGJ1500222_transcript_3429,EGJ1500222_transcript_18391,EGJ1500222_transcript_24324,EGJ1500222_transcript_24054,EGJ1500222_transcript_29709,EGJ1500222_transcript_22608,	0.003876907872418486
Cellular component	investment cone	GO:0070865	3	4.165859195118804E-4	3.532700036536354	9	21	1564	12892	EGJ1500222_transcript_37419,EGJ1500222_transcript_32109,EGJ1500222_transcript_35397,EGJ1500222_transcript_33595,EGJ1500222_transcript_22126,EGJ1500222_transcript_22553,EGJ1500222_transcript_31437,EGJ1500222_transcript_24866,EGJ1500222_transcript_2381,	0.004098304721684445
Cellular component	chromatoid body	GO:0033391	8	4.292500117311082E-4	4.945780051150895	6	10	1564	12892	EGJ1500222_transcript_34322,EGJ1500222_transcript_19133,EGJ1500222_transcript_32575,EGJ1500222_transcript_22915,EGJ1500222_transcript_23304,EGJ1500222_transcript_12202,	0.004185187614378305
Cellular component	pore complex	GO:0046930	4	4.438258353437474E-4	5.887833394227256	5	7	1564	12892	EGJ1500222_transcript_1899,EGJ1500222_transcript_22308,EGJ1500222_transcript_27152,EGJ1500222_transcript_3493,EGJ1500222_transcript_34159,	0.004289007187569666
Cellular component	obsolete nucleolar part	GO:0044452	0	4.599910803790852E-4	1.5633212805362027	55	290	1564	12892	EGJ1500222_transcript_471,EGJ1500222_transcript_14322,EGJ1500222_transcript_28955,EGJ1500222_transcript_12161,EGJ1500222_transcript_26739,EGJ1500222_transcript_33484,EGJ1500222_transcript_33483,EGJ1500222_transcript_23659,EGJ1500222_transcript_4007,EGJ1500222_transcript_18262,EGJ1500222_transcript_27172,EGJ1500222_transcript_26051,EGJ1500222_transcript_40768,EGJ1500222_transcript_1327,EGJ1500222_…	0.004406230348894395
Cellular component	90S preribosome	GO:0030686	5	5.469264033833854E-4	2.0844283740482696	22	87	1564	12892	EGJ1500222_transcript_29434,EGJ1500222_transcript_12161,EGJ1500222_transcript_836,EGJ1500222_transcript_31218,EGJ1500222_transcript_39363,EGJ1500222_transcript_27768,EGJ1500222_transcript_1318,EGJ1500222_transcript_29933,EGJ1500222_transcript_3487,EGJ1500222_transcript_8202,EGJ1500222_transcript_38131,EGJ1500222_transcript_38986,EGJ1500222_transcript_23827,EGJ1500222_transcript_19780,EGJ1500222_t…	0.005193422891257886
Cellular component	female germ cell nucleus	GO:0001674	8	5.947884197819997E-4	2.6789641943734015	13	40	1564	12892	EGJ1500222_transcript_33924,EGJ1500222_transcript_439,EGJ1500222_transcript_35334,EGJ1500222_transcript_38151,EGJ1500222_transcript_2464,EGJ1500222_transcript_29590,EGJ1500222_transcript_6866,EGJ1500222_transcript_29569,EGJ1500222_transcript_19977,EGJ1500222_transcript_26295,EGJ1500222_transcript_40557,EGJ1500222_transcript_25792,EGJ1500222_transcript_29212,	0.005599215124154687
Cellular component	proton-transporting ATP synthase complex, catalytic core F(1)	GO:0045261	5	8.474304498879981E-4	4.4961636828644505	6	11	1564	12892	EGJ1500222_transcript_29859,EGJ1500222_transcript_2779,EGJ1500222_transcript_6521,EGJ1500222_transcript_23407,EGJ1500222_transcript_24006,EGJ1500222_transcript_23920,	0.007909350865621315
Cellular component	obsolete mitochondrial proton-transporting ATP synthase complex, catalytic sector F(1)	GO:0000275	0	8.474304498879981E-4	4.4961636828644505	6	11	1564	12892	EGJ1500222_transcript_29859,EGJ1500222_transcript_2779,EGJ1500222_transcript_6521,EGJ1500222_transcript_23407,EGJ1500222_transcript_24006,EGJ1500222_transcript_23920,	0.007909350865621315
Cellular component	male pronucleus	GO:0001940	8	9.238817945907973E-4	3.225508729011453	9	23	1564	12892	EGJ1500222_transcript_36114,EGJ1500222_transcript_37120,EGJ1500222_transcript_35334,EGJ1500222_transcript_2123,EGJ1500222_transcript_2464,EGJ1500222_transcript_32387,EGJ1500222_transcript_6866,EGJ1500222_transcript_40557,EGJ1500222_transcript_5897,	0.008477974115068494
Cellular component	RNA polymerase I complex	GO:0005736	9	9.793669376523262E-4	2.6733946222437273	12	37	1564	12892	EGJ1500222_transcript_14322,EGJ1500222_transcript_33484,EGJ1500222_transcript_21133,EGJ1500222_transcript_28157,EGJ1500222_transcript_6040,EGJ1500222_transcript_28335,EGJ1500222_transcript_30309,EGJ1500222_transcript_30306,EGJ1500222_transcript_29769,EGJ1500222_transcript_5053,EGJ1500222_transcript_4181,EGJ1500222_transcript_36496,	0.008838584263771406
Cellular component	mitotic spindle	GO:0072686	7	0.0011828409580225685	1.5784404418566684	45	235	1564	12892	EGJ1500222_transcript_16590,EGJ1500222_transcript_38352,EGJ1500222_transcript_28984,EGJ1500222_transcript_26785,EGJ1500222_transcript_23244,EGJ1500222_transcript_2726,EGJ1500222_transcript_26764,EGJ1500222_transcript_1381,EGJ1500222_transcript_13837,EGJ1500222_transcript_24980,EGJ1500222_transcript_12515,EGJ1500222_transcript_18201,EGJ1500222_transcript_21841,EGJ1500222_transcript_30537,EGJ150022…	0.010587396116070858
Cellular component	axonal growth cone	GO:0044295	5	0.0012464010390557112	1.7663500182681768	30	140	1564	12892	EGJ1500222_transcript_25005,EGJ1500222_transcript_16946,EGJ1500222_transcript_13877,EGJ1500222_transcript_11648,EGJ1500222_transcript_32540,EGJ1500222_transcript_17350,EGJ1500222_transcript_31849,EGJ1500222_transcript_17992,EGJ1500222_transcript_8311,EGJ1500222_transcript_24278,EGJ1500222_transcript_2602,EGJ1500222_transcript_12242,EGJ1500222_transcript_20279,EGJ1500222_transcript_31383,EGJ150022…	0.01106560922478729
Cellular component	retromer, cargo-selective complex	GO:0030906	4	0.0015213639968914006	4.121483375959079	6	12	1564	12892	EGJ1500222_transcript_31807,EGJ1500222_transcript_1252,EGJ1500222_transcript_18355,EGJ1500222_transcript_26169,EGJ1500222_transcript_4696,EGJ1500222_transcript_11924,	0.013397818424237172
Cellular component	precatalytic spliceosome	GO:0071011	5	0.0017703383100682313	1.7292937241786346	30	143	1564	12892	EGJ1500222_transcript_38797,EGJ1500222_transcript_26308,EGJ1500222_transcript_33054,EGJ1500222_transcript_23230,EGJ1500222_transcript_3580,EGJ1500222_transcript_21478,EGJ1500222_transcript_28078,EGJ1500222_transcript_29351,EGJ1500222_transcript_25199,EGJ1500222_transcript_30538,EGJ1500222_transcript_40792,EGJ1500222_transcript_36287,EGJ1500222_transcript_9648,EGJ1500222_transcript_3073,EGJ1500222…	0.015465675476756069
Cellular component	tertiary granule	GO:0070820	10	0.001969689459883295	1.6304769399398555	36	182	1564	12892	EGJ1500222_transcript_16590,EGJ1500222_transcript_14335,EGJ1500222_transcript_13877,EGJ1500222_transcript_3179,EGJ1500222_transcript_5348,EGJ1500222_transcript_17992,EGJ1500222_transcript_13186,EGJ1500222_transcript_18856,EGJ1500222_transcript_30938,EGJ1500222_transcript_19290,EGJ1500222_transcript_33594,EGJ1500222_transcript_11729,EGJ1500222_transcript_21509,EGJ1500222_transcript_3477,EGJ1500222…	0.01680391320462936
Cellular component	Sin3-type complex	GO:0070822	5	0.002090728892653826	2.4728900255754476	12	40	1564	12892	EGJ1500222_transcript_28591,EGJ1500222_transcript_25047,EGJ1500222_transcript_421,EGJ1500222_transcript_28492,EGJ1500222_transcript_32273,EGJ1500222_transcript_21540,EGJ1500222_transcript_27298,EGJ1500222_transcript_1615,EGJ1500222_transcript_25602,EGJ1500222_transcript_21613,EGJ1500222_transcript_2418,EGJ1500222_transcript_5869,	0.01769826318432541
Cellular component	ESC/E(Z) complex	GO:0035098	7	0.002156960211967207	4.579425973287865	5	9	1564	12892	EGJ1500222_transcript_25047,EGJ1500222_transcript_28492,EGJ1500222_transcript_32273,EGJ1500222_transcript_1615,EGJ1500222_transcript_25602,	0.01811846578052454
Cellular component	synaptobrevin 2-SNAP-25-syntaxin-1a complex	GO:0070044	5	0.002156960211967207	4.579425973287865	5	9	1564	12892	EGJ1500222_transcript_1439,EGJ1500222_transcript_32995,EGJ1500222_transcript_33110,EGJ1500222_transcript_35019,EGJ1500222_transcript_34921,	0.01811846578052454
Cellular component	box H/ACA snoRNP complex	GO:0031429	6	0.0025369286312103556	3.8044461931929963	6	13	1564	12892	EGJ1500222_transcript_28955,EGJ1500222_transcript_26739,EGJ1500222_transcript_18262,EGJ1500222_transcript_36613,EGJ1500222_transcript_11906,EGJ1500222_transcript_2406,	0.020987318676376578
Cellular component	box H/ACA RNP complex	GO:0072588	5	0.0025369286312103556	3.8044461931929963	6	13	1564	12892	EGJ1500222_transcript_28955,EGJ1500222_transcript_26739,EGJ1500222_transcript_18262,EGJ1500222_transcript_36613,EGJ1500222_transcript_11906,EGJ1500222_transcript_2406,	0.020987318676376578
Cellular component	chromosome	GO:0005694	6	0.002675746546214386	1.1843953515964882	223	1552	1564	12892	EGJ1500222_transcript_21943,EGJ1500222_transcript_33924,EGJ1500222_transcript_28591,EGJ1500222_transcript_25047,EGJ1500222_transcript_42864,EGJ1500222_transcript_421,EGJ1500222_transcript_1828,EGJ1500222_transcript_38352,EGJ1500222_transcript_439,EGJ1500222_transcript_25005,EGJ1500222_transcript_36114,EGJ1500222_transcript_25476,EGJ1500222_transcript_38792,EGJ1500222_transcript_28510,EGJ1500222_t…	0.02087082306047221
Cellular component	mitotic spindle midzone	GO:1990023	4	0.0027018383916048716	2.5186842853083258	11	36	1564	12892	EGJ1500222_transcript_26764,EGJ1500222_transcript_24980,EGJ1500222_transcript_30537,EGJ1500222_transcript_4833,EGJ1500222_transcript_35799,EGJ1500222_transcript_23795,EGJ1500222_transcript_26597,EGJ1500222_transcript_26910,EGJ1500222_transcript_22968,EGJ1500222_transcript_27515,EGJ1500222_transcript_1020,	0.020924876054131347
Cellular component	mRNA cleavage and polyadenylation specificity factor complex	GO:0005847	5	0.0027018383916048716	2.5186842853083258	11	36	1564	12892	EGJ1500222_transcript_32116,EGJ1500222_transcript_5330,EGJ1500222_transcript_20562,EGJ1500222_transcript_38876,EGJ1500222_transcript_20278,EGJ1500222_transcript_36334,EGJ1500222_transcript_21265,EGJ1500222_transcript_21248,EGJ1500222_transcript_20778,EGJ1500222_transcript_34947,EGJ1500222_transcript_20015,	0.020924876054131347
Cellular component	chromosomal region	GO:0098687	3	0.0027328299173406956	1.3396791088203506	85	523	1564	12892	EGJ1500222_transcript_33924,EGJ1500222_transcript_25047,EGJ1500222_transcript_42864,EGJ1500222_transcript_421,EGJ1500222_transcript_1828,EGJ1500222_transcript_439,EGJ1500222_transcript_25005,EGJ1500222_transcript_36114,EGJ1500222_transcript_25476,EGJ1500222_transcript_38792,EGJ1500222_transcript_24151,EGJ1500222_transcript_26764,EGJ1500222_transcript_7185,EGJ1500222_transcript_25417,EGJ1500222_tr…	0.02086888300514713
Cellular component	exocyst	GO:0000145	4	0.0030915526667630866	2.2799695271262994	13	47	1564	12892	EGJ1500222_transcript_17412,EGJ1500222_transcript_16992,EGJ1500222_transcript_12170,EGJ1500222_transcript_36562,EGJ1500222_transcript_16964,EGJ1500222_transcript_27171,EGJ1500222_transcript_1707,EGJ1500222_transcript_15765,EGJ1500222_transcript_8285,EGJ1500222_transcript_25635,EGJ1500222_transcript_20343,EGJ1500222_transcript_30773,EGJ1500222_transcript_11923,	0.023444274389620073
Cellular component	proteasome regulatory particle, base subcomplex	GO:0008540	3	0.003153089230742312	2.131801746185731	15	58	1564	12892	EGJ1500222_transcript_27254,EGJ1500222_transcript_30425,EGJ1500222_transcript_28984,EGJ1500222_transcript_31684,EGJ1500222_transcript_32516,EGJ1500222_transcript_21841,EGJ1500222_transcript_17584,EGJ1500222_transcript_28632,EGJ1500222_transcript_11311,EGJ1500222_transcript_27011,EGJ1500222_transcript_35859,EGJ1500222_transcript_22511,EGJ1500222_transcript_6397,EGJ1500222_transcript_17747,EGJ15002…	0.023746023723935205
Cellular component	alpha-ketoacid dehydrogenase complex	GO:0045240	5	0.003478275778980633	2.5759271099744248	10	32	1564	12892	EGJ1500222_transcript_39699,EGJ1500222_transcript_28600,EGJ1500222_transcript_1219,EGJ1500222_transcript_35079,EGJ1500222_transcript_36747,EGJ1500222_transcript_29151,EGJ1500222_transcript_32740,EGJ1500222_transcript_29777,EGJ1500222_transcript_986,EGJ1500222_transcript_25712,	0.026015596922238707
Cellular component	clathrin coat of endocytic vesicle	GO:0030128	7	0.003478275778980633	2.5759271099744248	10	32	1564	12892	EGJ1500222_transcript_26368,EGJ1500222_transcript_11221,EGJ1500222_transcript_38478,EGJ1500222_transcript_11387,EGJ1500222_transcript_24324,EGJ1500222_transcript_27803,EGJ1500222_transcript_21631,EGJ1500222_transcript_24054,EGJ1500222_transcript_29709,EGJ1500222_transcript_25762,	0.026015596922238707
Cellular component	organelle envelope	GO:0031967	3	0.00351048374446572	1.1932211841772222	196	1354	1564	12892	EGJ1500222_transcript_7135,EGJ1500222_transcript_20626,EGJ1500222_transcript_21921,EGJ1500222_transcript_1828,EGJ1500222_transcript_8425,EGJ1500222_transcript_4079,EGJ1500222_transcript_38322,EGJ1500222_transcript_29859,EGJ1500222_transcript_29858,EGJ1500222_transcript_17886,EGJ1500222_transcript_8063,EGJ1500222_transcript_28984,EGJ1500222_transcript_30812,EGJ1500222_transcript_2779,EGJ1500222_tr…	0.025901677357814637
Cellular component	obsolete envelope	GO:0031975	0	0.00351048374446572	1.1932211841772222	196	1354	1564	12892	EGJ1500222_transcript_7135,EGJ1500222_transcript_20626,EGJ1500222_transcript_21921,EGJ1500222_transcript_1828,EGJ1500222_transcript_8425,EGJ1500222_transcript_4079,EGJ1500222_transcript_38322,EGJ1500222_transcript_29859,EGJ1500222_transcript_29858,EGJ1500222_transcript_17886,EGJ1500222_transcript_8063,EGJ1500222_transcript_28984,EGJ1500222_transcript_30812,EGJ1500222_transcript_2779,EGJ1500222_tr…	0.025901677357814637
Cellular component	proton-transporting ATP synthase complex, coupling factor F(o)	GO:0045263	5	0.003884670412203639	4.121483375959079	5	10	1564	12892	EGJ1500222_transcript_8425,EGJ1500222_transcript_40252,EGJ1500222_transcript_6018,EGJ1500222_transcript_40925,EGJ1500222_transcript_6707,	0.028280400600842494
Cellular component	obsolete mitochondrial proton-transporting ATP synthase complex, coupling factor F(o)	GO:0000276	0	0.003884670412203639	4.121483375959079	5	10	1564	12892	EGJ1500222_transcript_8425,EGJ1500222_transcript_40252,EGJ1500222_transcript_6018,EGJ1500222_transcript_40925,EGJ1500222_transcript_6707,	0.028280400600842494
Cellular component	tubular endosome	GO:0097422	3	0.003884670412203639	4.121483375959079	5	10	1564	12892	EGJ1500222_transcript_31807,EGJ1500222_transcript_1252,EGJ1500222_transcript_18355,EGJ1500222_transcript_26169,EGJ1500222_transcript_11924,	0.028280400600842494
Cellular component	proton-transporting two-sector ATPase complex, proton-transporting domain	GO:0033177	4	0.0044520707416928484	2.6495250274022655	9	28	1564	12892	EGJ1500222_transcript_8425,EGJ1500222_transcript_32546,EGJ1500222_transcript_21509,EGJ1500222_transcript_40252,EGJ1500222_transcript_6018,EGJ1500222_transcript_40925,EGJ1500222_transcript_6707,EGJ1500222_transcript_3682,EGJ1500222_transcript_18573,	0.031775563725023465
Cellular component	polytene chromosome band	GO:0005704	4	0.0044520707416928484	2.6495250274022655	9	28	1564	12892	EGJ1500222_transcript_1828,EGJ1500222_transcript_25476,EGJ1500222_transcript_24151,EGJ1500222_transcript_31768,EGJ1500222_transcript_24304,EGJ1500222_transcript_27134,EGJ1500222_transcript_23161,EGJ1500222_transcript_37720,EGJ1500222_transcript_37712,	0.031775563725023465
Cellular component	ficolin-1-rich granule membrane	GO:0101003	8	0.004899688295011417	1.8031489769820972	21	96	1564	12892	EGJ1500222_transcript_16590,EGJ1500222_transcript_14335,EGJ1500222_transcript_13877,EGJ1500222_transcript_13186,EGJ1500222_transcript_18856,EGJ1500222_transcript_33594,EGJ1500222_transcript_11729,EGJ1500222_transcript_21509,EGJ1500222_transcript_15028,EGJ1500222_transcript_14548,EGJ1500222_transcript_27803,EGJ1500222_transcript_24768,EGJ1500222_transcript_33697,EGJ1500222_transcript_5551,EGJ15002…	0.03451909431066108
Cellular component	myelin sheath	GO:0043209	3	0.0054736920935046784	1.3633405569330288	65	393	1564	12892	EGJ1500222_transcript_1828,EGJ1500222_transcript_17412,EGJ1500222_transcript_29859,EGJ1500222_transcript_1439,EGJ1500222_transcript_2779,EGJ1500222_transcript_25476,EGJ1500222_transcript_24151,EGJ1500222_transcript_12170,EGJ1500222_transcript_16946,EGJ1500222_transcript_27610,EGJ1500222_transcript_16964,EGJ1500222_transcript_34338,EGJ1500222_transcript_13877,EGJ1500222_transcript_11648,EGJ1500222…	0.03831584465453275
Cellular component	mediator complex	GO:0016592	4	0.00591687637531324	2.0607416879795397	14	56	1564	12892	EGJ1500222_transcript_23226,EGJ1500222_transcript_36536,EGJ1500222_transcript_34314,EGJ1500222_transcript_34029,EGJ1500222_transcript_23382,EGJ1500222_transcript_1262,EGJ1500222_transcript_29005,EGJ1500222_transcript_4328,EGJ1500222_transcript_4294,EGJ1500222_transcript_2456,EGJ1500222_transcript_31460,EGJ1500222_transcript_24703,EGJ1500222_transcript_22222,EGJ1500222_transcript_6782,	0.040382681261512864
Cellular component	proton-transporting two-sector ATPase complex	GO:0016469	4	0.006375247259314709	1.9395215886866257	16	68	1564	12892	EGJ1500222_transcript_8425,EGJ1500222_transcript_29859,EGJ1500222_transcript_2779,EGJ1500222_transcript_32546,EGJ1500222_transcript_21509,EGJ1500222_transcript_6521,EGJ1500222_transcript_40252,EGJ1500222_transcript_6018,EGJ1500222_transcript_23407,EGJ1500222_transcript_8557,EGJ1500222_transcript_24006,EGJ1500222_transcript_40925,EGJ1500222_transcript_6707,EGJ1500222_transcript_3682,EGJ1500222_tra…	0.04324080749796063
Cellular component	small ribosomal subunit	GO:0015935	5	0.0063944859405471455	1.7919492938952517	20	92	1564	12892	EGJ1500222_transcript_40649,EGJ1500222_transcript_7172,EGJ1500222_transcript_28951,EGJ1500222_transcript_5318,EGJ1500222_transcript_7439,EGJ1500222_transcript_36236,EGJ1500222_transcript_29641,EGJ1500222_transcript_35050,EGJ1500222_transcript_38567,EGJ1500222_transcript_1676,EGJ1500222_transcript_34133,EGJ1500222_transcript_32773,EGJ1500222_transcript_42534,EGJ1500222_transcript_1558,EGJ1500222_t…	0.04310357189554002
Cellular component	obsolete cytosolic part	GO:0044445	0	0.006723923637907192	1.3819091319392207	57	340	1564	12892	EGJ1500222_transcript_27254,EGJ1500222_transcript_25005,EGJ1500222_transcript_40649,EGJ1500222_transcript_5380,EGJ1500222_transcript_17886,EGJ1500222_transcript_4942,EGJ1500222_transcript_28984,EGJ1500222_transcript_25464,EGJ1500222_transcript_7172,EGJ1500222_transcript_28951,EGJ1500222_transcript_5710,EGJ1500222_transcript_32554,EGJ1500222_transcript_4483,EGJ1500222_transcript_32540,EGJ1500222_t…	0.0447714915402113
Cellular component	transcription repressor complex	GO:0017053	4	0.007832095293568098	1.6127543645057267	27	138	1564	12892	EGJ1500222_transcript_28591,EGJ1500222_transcript_25047,EGJ1500222_transcript_421,EGJ1500222_transcript_28492,EGJ1500222_transcript_23396,EGJ1500222_transcript_32273,EGJ1500222_transcript_26803,EGJ1500222_transcript_21540,EGJ1500222_transcript_27298,EGJ1500222_transcript_27275,EGJ1500222_transcript_11903,EGJ1500222_transcript_26585,EGJ1500222_transcript_1615,EGJ1500222_transcript_2015,EGJ1500222_…	0.05183423067015978
Cellular component	transcription regulator complex	GO:0005667	3	0.00826210957222584	1.2923963167443384	82	523	1564	12892	EGJ1500222_transcript_28591,EGJ1500222_transcript_25047,EGJ1500222_transcript_421,EGJ1500222_transcript_26359,EGJ1500222_transcript_26765,EGJ1500222_transcript_36536,EGJ1500222_transcript_23669,EGJ1500222_transcript_34314,EGJ1500222_transcript_31279,EGJ1500222_transcript_3176,EGJ1500222_transcript_3159,EGJ1500222_transcript_30310,EGJ1500222_transcript_28492,EGJ1500222_transcript_1712,EGJ1500222_t…	0.054350744896810944
Cellular component	pseudopodium	GO:0031143	5	0.009495516367753032	2.7476555839727195	7	21	1564	12892	EGJ1500222_transcript_26368,EGJ1500222_transcript_24956,EGJ1500222_transcript_18391,EGJ1500222_transcript_24324,EGJ1500222_transcript_24054,EGJ1500222_transcript_29709,EGJ1500222_transcript_22608,	0.06209044235680426
Cellular component	spliceosomal complex	GO:0005681	4	0.009860499801522149	1.3072546390707211	72	454	1564	12892	EGJ1500222_transcript_26359,EGJ1500222_transcript_24198,EGJ1500222_transcript_38797,EGJ1500222_transcript_12147,EGJ1500222_transcript_8066,EGJ1500222_transcript_26308,EGJ1500222_transcript_33054,EGJ1500222_transcript_26764,EGJ1500222_transcript_23230,EGJ1500222_transcript_3580,EGJ1500222_transcript_21478,EGJ1500222_transcript_28078,EGJ1500222_transcript_6647,EGJ1500222_transcript_29351,EGJ1500222…	0.06409324870989397
Cellular component	oxidoreductase complex	GO:1990204	4	0.010031467565635	1.5301315527512749	31	167	1564	12892	EGJ1500222_transcript_7135,EGJ1500222_transcript_39699,EGJ1500222_transcript_17886,EGJ1500222_transcript_40616,EGJ1500222_transcript_36583,EGJ1500222_transcript_12103,EGJ1500222_transcript_2691,EGJ1500222_transcript_28600,EGJ1500222_transcript_35386,EGJ1500222_transcript_12280,EGJ1500222_transcript_1219,EGJ1500222_transcript_32202,EGJ1500222_transcript_31330,EGJ1500222_transcript_35079,EGJ1500222…	0.06481871350102615
Cellular component	intracellular protein-containing complex	GO:0140535	3	0.010681501227608248	1.1623176139395388	196	1390	1564	12892	EGJ1500222_transcript_27254,EGJ1500222_transcript_28599,EGJ1500222_transcript_30425,EGJ1500222_transcript_28591,EGJ1500222_transcript_19642,EGJ1500222_transcript_42864,EGJ1500222_transcript_30889,EGJ1500222_transcript_29875,EGJ1500222_transcript_38352,EGJ1500222_transcript_25005,EGJ1500222_transcript_471,EGJ1500222_transcript_27201,EGJ1500222_transcript_36598,EGJ1500222_transcript_28984,EGJ150022…	0.06742311757542316
Cellular component	Myb complex	GO:0031523	4	0.010693535753391159	2.2278288518697726	10	37	1564	12892	EGJ1500222_transcript_21943,EGJ1500222_transcript_25047,EGJ1500222_transcript_14343,EGJ1500222_transcript_28492,EGJ1500222_transcript_32273,EGJ1500222_transcript_35496,EGJ1500222_transcript_1615,EGJ1500222_transcript_25602,EGJ1500222_transcript_5030,EGJ1500222_transcript_32433,	0.06711115541783418
Cellular component	respiratory chain complex	GO:0098803	3	0.01095308555089014	1.6215672298855395	24	122	1564	12892	EGJ1500222_transcript_7135,EGJ1500222_transcript_8425,EGJ1500222_transcript_29859,EGJ1500222_transcript_2779,EGJ1500222_transcript_40616,EGJ1500222_transcript_36583,EGJ1500222_transcript_2691,EGJ1500222_transcript_35386,EGJ1500222_transcript_32202,EGJ1500222_transcript_31330,EGJ1500222_transcript_6521,EGJ1500222_transcript_40252,EGJ1500222_transcript_6018,EGJ1500222_transcript_4653,EGJ1500222_tra…	0.06834725383755448
Cellular component	SCF ubiquitin ligase complex	GO:0019005	7	0.011150739584280367	1.9233589087809035	14	60	1564	12892	EGJ1500222_transcript_19642,EGJ1500222_transcript_30889,EGJ1500222_transcript_24571,EGJ1500222_transcript_24532,EGJ1500222_transcript_22300,EGJ1500222_transcript_27173,EGJ1500222_transcript_22459,EGJ1500222_transcript_11776,EGJ1500222_transcript_25906,EGJ1500222_transcript_23711,EGJ1500222_transcript_21670,EGJ1500222_transcript_19510,EGJ1500222_transcript_26272,EGJ1500222_transcript_19460,	0.06918527060246682
Cellular component	polytene chromosome interband	GO:0005705	4	0.011220526127025843	1.8317703893151465	16	72	1564	12892	EGJ1500222_transcript_25047,EGJ1500222_transcript_42864,EGJ1500222_transcript_41052,EGJ1500222_transcript_30375,EGJ1500222_transcript_6633,EGJ1500222_transcript_32273,EGJ1500222_transcript_32201,EGJ1500222_transcript_23701,EGJ1500222_transcript_25602,EGJ1500222_transcript_34563,EGJ1500222_transcript_26097,EGJ1500222_transcript_4215,EGJ1500222_transcript_21786,EGJ1500222_transcript_4145,EGJ1500222…	0.06922494085148147
Cellular component	anterior cell cortex	GO:0061802	6	0.012497031504483003	2.622762148337596	7	22	1564	12892	EGJ1500222_transcript_16946,EGJ1500222_transcript_11648,EGJ1500222_transcript_17350,EGJ1500222_transcript_31849,EGJ1500222_transcript_8311,EGJ1500222_transcript_8241,EGJ1500222_transcript_11920,	0.07666718203873843
Cellular component	internode region of axon	GO:0033269	3	0.012497031504483003	2.622762148337596	7	22	1564	12892	EGJ1500222_transcript_16946,EGJ1500222_transcript_11648,EGJ1500222_transcript_17350,EGJ1500222_transcript_31849,EGJ1500222_transcript_8311,EGJ1500222_transcript_8241,EGJ1500222_transcript_11920,	0.07666718203873843
Cellular component	cytosol	GO:0005829	3	0.013840777046467467	1.059152152481104	736	5728	1564	12892	EGJ1500222_transcript_21943,EGJ1500222_transcript_16590,EGJ1500222_transcript_27254,EGJ1500222_transcript_401,EGJ1500222_transcript_25076,EGJ1500222_transcript_20626,EGJ1500222_transcript_28594,EGJ1500222_transcript_28599,EGJ1500222_transcript_30425,EGJ1500222_transcript_25087,EGJ1500222_transcript_31759,EGJ1500222_transcript_28591,EGJ1500222_transcript_19642,EGJ1500222_transcript_8448,EGJ1500222…	0.0839673807485693
Cellular component	growth cone	GO:0030426	4	0.014321655196740779	1.3015210660923409	66	418	1564	12892	EGJ1500222_transcript_21943,EGJ1500222_transcript_25005,EGJ1500222_transcript_17412,EGJ1500222_transcript_38792,EGJ1500222_transcript_12170,EGJ1500222_transcript_14343,EGJ1500222_transcript_26785,EGJ1500222_transcript_8053,EGJ1500222_transcript_12102,EGJ1500222_transcript_16946,EGJ1500222_transcript_23263,EGJ1500222_transcript_16964,EGJ1500222_transcript_13877,EGJ1500222_transcript_25856,EGJ15002…	0.08640468218144161
Cellular component	U4/U6 x U5 tri-snRNP complex	GO:0046540	7	0.014762920309243865	1.8183014893937115	15	68	1564	12892	EGJ1500222_transcript_23230,EGJ1500222_transcript_3580,EGJ1500222_transcript_21478,EGJ1500222_transcript_28078,EGJ1500222_transcript_29351,EGJ1500222_transcript_40792,EGJ1500222_transcript_6581,EGJ1500222_transcript_40754,EGJ1500222_transcript_38415,EGJ1500222_transcript_11366,EGJ1500222_transcript_19668,EGJ1500222_transcript_26530,EGJ1500222_transcript_27562,EGJ1500222_transcript_26682,EGJ150022…	0.08440371192510106
Cellular component	nuclear DNA-directed RNA polymerase complex	GO:0055029	8	0.018090844983984833	1.350383631713555	48	293	1564	12892	EGJ1500222_transcript_42864,EGJ1500222_transcript_14322,EGJ1500222_transcript_36536,EGJ1500222_transcript_33484,EGJ1500222_transcript_2223,EGJ1500222_transcript_34314,EGJ1500222_transcript_41052,EGJ1500222_transcript_3176,EGJ1500222_transcript_3159,EGJ1500222_transcript_5330,EGJ1500222_transcript_28211,EGJ1500222_transcript_27789,EGJ1500222_transcript_38876,EGJ1500222_transcript_20278,EGJ1500222_…	0.10289168084641374
Cellular component	U2-type spliceosomal complex	GO:0005684	5	0.018548809836349878	1.4119896750970922	37	216	1564	12892	EGJ1500222_transcript_26308,EGJ1500222_transcript_33054,EGJ1500222_transcript_23230,EGJ1500222_transcript_3580,EGJ1500222_transcript_21478,EGJ1500222_transcript_28078,EGJ1500222_transcript_6647,EGJ1500222_transcript_29351,EGJ1500222_transcript_25199,EGJ1500222_transcript_30538,EGJ1500222_transcript_40792,EGJ1500222_transcript_9648,EGJ1500222_transcript_7088,EGJ1500222_transcript_11366,EGJ1500222_…	0.10494974270100553
Cellular component	small nuclear ribonucleoprotein complex	GO:0030532	4	0.01861862454775398	1.3850886755272316	41	244	1564	12892	EGJ1500222_transcript_38797,EGJ1500222_transcript_33054,EGJ1500222_transcript_26739,EGJ1500222_transcript_23230,EGJ1500222_transcript_3580,EGJ1500222_transcript_21478,EGJ1500222_transcript_28078,EGJ1500222_transcript_18262,EGJ1500222_transcript_29351,EGJ1500222_transcript_25199,EGJ1500222_transcript_30538,EGJ1500222_transcript_40792,EGJ1500222_transcript_36287,EGJ1500222_transcript_9648,EGJ150022…	0.10480174229972859
Cellular component	dendritic spine	GO:0043197	7	0.019016398984375904	1.3418783084517931	49	301	1564	12892	EGJ1500222_transcript_27254,EGJ1500222_transcript_4071,EGJ1500222_transcript_25005,EGJ1500222_transcript_26785,EGJ1500222_transcript_23263,EGJ1500222_transcript_12112,EGJ1500222_transcript_23683,EGJ1500222_transcript_20136,EGJ1500222_transcript_3179,EGJ1500222_transcript_32540,EGJ1500222_transcript_16035,EGJ1500222_transcript_18889,EGJ1500222_transcript_17992,EGJ1500222_transcript_24278,EGJ150022…	0.10649183431250506
Cellular component	extrinsic component of postsynaptic membrane	GO:0098890	6	0.020372693949075482	2.943916697113628	5	14	1564	12892	EGJ1500222_transcript_26368,EGJ1500222_transcript_17670,EGJ1500222_transcript_24324,EGJ1500222_transcript_24054,EGJ1500222_transcript_29709,	0.11350500914484911
Cellular component	actin cap	GO:0030478	3	0.020372693949075482	2.943916697113628	5	14	1564	12892	EGJ1500222_transcript_31708,EGJ1500222_transcript_19153,EGJ1500222_transcript_26597,EGJ1500222_transcript_27515,EGJ1500222_transcript_3683,	0.11350500914484911
Cellular component	female pronucleus	GO:0001939	8	0.020372693949075482	2.943916697113628	5	14	1564	12892	EGJ1500222_transcript_36114,EGJ1500222_transcript_37120,EGJ1500222_transcript_2123,EGJ1500222_transcript_32387,EGJ1500222_transcript_5897,	0.11350500914484911
Cellular component	preribosome, small subunit precursor	GO:0030688	5	0.020372693949075482	2.943916697113628	5	14	1564	12892	EGJ1500222_transcript_28951,EGJ1500222_transcript_836,EGJ1500222_transcript_39363,EGJ1500222_transcript_29641,EGJ1500222_transcript_38986,	0.11350500914484911
Cellular component	extrinsic component of presynaptic membrane	GO:0098888	6	0.020439180401354062	2.4041986359761296	7	24	1564	12892	EGJ1500222_transcript_26368,EGJ1500222_transcript_30938,EGJ1500222_transcript_17670,EGJ1500222_transcript_24324,EGJ1500222_transcript_23413,EGJ1500222_transcript_24054,EGJ1500222_transcript_29709,	0.11159792499139318
Cellular component	extrinsic component of synaptic membrane	GO:0099243	5	0.020439180401354062	2.4041986359761296	7	24	1564	12892	EGJ1500222_transcript_26368,EGJ1500222_transcript_30938,EGJ1500222_transcript_17670,EGJ1500222_transcript_24324,EGJ1500222_transcript_23413,EGJ1500222_transcript_24054,EGJ1500222_transcript_29709,	0.11159792499139318
Cellular component	cytoplasmic stress granule	GO:0010494	8	0.020663854943298032	1.5880945118374434	21	109	1564	12892	EGJ1500222_transcript_25005,EGJ1500222_transcript_22382,EGJ1500222_transcript_21442,EGJ1500222_transcript_32575,EGJ1500222_transcript_32540,EGJ1500222_transcript_17373,EGJ1500222_transcript_24278,EGJ1500222_transcript_8361,EGJ1500222_transcript_12242,EGJ1500222_transcript_20279,EGJ1500222_transcript_31383,EGJ1500222_transcript_4730,EGJ1500222_transcript_37613,EGJ1500222_transcript_25616,EGJ150022…	0.11170757226772995
Cellular component	spliceosomal tri-snRNP complex	GO:0097526	6	0.020899961623779495	1.7128242601388382	16	77	1564	12892	EGJ1500222_transcript_23230,EGJ1500222_transcript_3580,EGJ1500222_transcript_21478,EGJ1500222_transcript_28078,EGJ1500222_transcript_29351,EGJ1500222_transcript_40792,EGJ1500222_transcript_6581,EGJ1500222_transcript_40754,EGJ1500222_transcript_38415,EGJ1500222_transcript_7088,EGJ1500222_transcript_11366,EGJ1500222_transcript_19668,EGJ1500222_transcript_26530,EGJ1500222_transcript_27562,EGJ1500222…	0.11242737976929659
Cellular component	pyruvate dehydrogenase complex	GO:0045254	6	0.02116192870119249	2.6030421321846817	6	19	1564	12892	EGJ1500222_transcript_1219,EGJ1500222_transcript_35079,EGJ1500222_transcript_29151,EGJ1500222_transcript_32740,EGJ1500222_transcript_29777,EGJ1500222_transcript_986,	0.11327855951814804
Cellular component	proteasome regulatory particle, lid subcomplex	GO:0008541	3	0.02116192870119249	2.6030421321846817	6	19	1564	12892	EGJ1500222_transcript_28599,EGJ1500222_transcript_29875,EGJ1500222_transcript_28956,EGJ1500222_transcript_29473,EGJ1500222_transcript_28330,EGJ1500222_transcript_4158,	0.11327855951814804
Cellular component	zymogen granule membrane	GO:0042589	8	0.02116192870119249	2.6030421321846817	6	19	1564	12892	EGJ1500222_transcript_22780,EGJ1500222_transcript_30938,EGJ1500222_transcript_27716,EGJ1500222_transcript_3466,EGJ1500222_transcript_23413,EGJ1500222_transcript_27072,	0.11327855951814804
Cellular component	serine/threonine protein kinase complex	GO:1902554	7	0.02152092910344039	1.5633212805362025	22	116	1564	12892	EGJ1500222_transcript_28591,EGJ1500222_transcript_30874,EGJ1500222_transcript_25417,EGJ1500222_transcript_1381,EGJ1500222_transcript_31279,EGJ1500222_transcript_34737,EGJ1500222_transcript_6168,EGJ1500222_transcript_2606,EGJ1500222_transcript_34029,EGJ1500222_transcript_25955,EGJ1500222_transcript_4328,EGJ1500222_transcript_32832,EGJ1500222_transcript_20861,EGJ1500222_transcript_34184,EGJ1500222_…	0.11353069845872901
Cellular component	RNA polymerase II, holoenzyme	GO:0016591	9	0.0225047395769572	1.3738277919863597	40	240	1564	12892	EGJ1500222_transcript_42864,EGJ1500222_transcript_36536,EGJ1500222_transcript_2223,EGJ1500222_transcript_34314,EGJ1500222_transcript_41052,EGJ1500222_transcript_3176,EGJ1500222_transcript_3159,EGJ1500222_transcript_5330,EGJ1500222_transcript_28211,EGJ1500222_transcript_27789,EGJ1500222_transcript_38876,EGJ1500222_transcript_20278,EGJ1500222_transcript_1255,EGJ1500222_transcript_21133,EGJ1500222_t…	0.1181498827790253
Cellular component	RNA polymerase II, core complex	GO:0005665	9	0.022546227928856855	1.9292049844914838	11	47	1564	12892	EGJ1500222_transcript_42864,EGJ1500222_transcript_2223,EGJ1500222_transcript_41052,EGJ1500222_transcript_21133,EGJ1500222_transcript_6040,EGJ1500222_transcript_19802,EGJ1500222_transcript_30309,EGJ1500222_transcript_29769,EGJ1500222_transcript_5053,EGJ1500222_transcript_4181,EGJ1500222_transcript_36496,	0.11780134401106068
Cellular component	Sm-like protein family complex	GO:0120114	3	0.0238233522965825	1.362748535599373	41	248	1564	12892	EGJ1500222_transcript_38797,EGJ1500222_transcript_33054,EGJ1500222_transcript_26739,EGJ1500222_transcript_23230,EGJ1500222_transcript_3580,EGJ1500222_transcript_21478,EGJ1500222_transcript_28078,EGJ1500222_transcript_18262,EGJ1500222_transcript_29351,EGJ1500222_transcript_25199,EGJ1500222_transcript_30538,EGJ1500222_transcript_40792,EGJ1500222_transcript_36287,EGJ1500222_transcript_9648,EGJ150022…	0.123881431942229
Cellular component	neuron projection cytoplasm	GO:0120111	6	0.02492444557378115	1.5594801963088407	21	111	1564	12892	EGJ1500222_transcript_25005,EGJ1500222_transcript_25856,EGJ1500222_transcript_23620,EGJ1500222_transcript_32540,EGJ1500222_transcript_24278,EGJ1500222_transcript_3079,EGJ1500222_transcript_12242,EGJ1500222_transcript_20279,EGJ1500222_transcript_26828,EGJ1500222_transcript_31383,EGJ1500222_transcript_20245,EGJ1500222_transcript_17670,EGJ1500222_transcript_26567,EGJ1500222_transcript_25616,EGJ15002…	0.1283844083328727
Cellular component	DNA-directed RNA polymerase complex	GO:0000428	7	0.025281442862033265	1.3232856324149553	48	299	1564	12892	EGJ1500222_transcript_42864,EGJ1500222_transcript_14322,EGJ1500222_transcript_36536,EGJ1500222_transcript_33484,EGJ1500222_transcript_2223,EGJ1500222_transcript_34314,EGJ1500222_transcript_41052,EGJ1500222_transcript_3176,EGJ1500222_transcript_3159,EGJ1500222_transcript_5330,EGJ1500222_transcript_28211,EGJ1500222_transcript_27789,EGJ1500222_transcript_38876,EGJ1500222_transcript_20278,EGJ1500222_…	0.12961190425042407
Cellular component	obsolete integral component of mitochondrial inner membrane	GO:0031305	0	0.025843023223238726	1.9626111314090855	10	42	1564	12892	EGJ1500222_transcript_1899,EGJ1500222_transcript_22308,EGJ1500222_transcript_27152,EGJ1500222_transcript_3493,EGJ1500222_transcript_28157,EGJ1500222_transcript_28335,EGJ1500222_transcript_34159,EGJ1500222_transcript_9109,EGJ1500222_transcript_34240,EGJ1500222_transcript_5003,	0.1318718755129752
Cellular component	terminal bouton	GO:0043195	4	0.026384778448747648	1.3156526737589243	49	307	1564	12892	EGJ1500222_transcript_40224,EGJ1500222_transcript_19619,EGJ1500222_transcript_26368,EGJ1500222_transcript_25005,EGJ1500222_transcript_1439,EGJ1500222_transcript_13877,EGJ1500222_transcript_21486,EGJ1500222_transcript_11646,EGJ1500222_transcript_32540,EGJ1500222_transcript_32995,EGJ1500222_transcript_17992,EGJ1500222_transcript_24278,EGJ1500222_transcript_30938,EGJ1500222_transcript_12242,EGJ15002…	0.13401013053968572
Cellular component	FACT complex	GO:0035101	5	0.027573465993823598	2.7476555839727195	5	15	1564	12892	EGJ1500222_transcript_2286,EGJ1500222_transcript_18492,EGJ1500222_transcript_5104,EGJ1500222_transcript_23101,EGJ1500222_transcript_16845,	0.13812029754704297
Cellular component	plastid	GO:0009536	6	0.027573465993823598	2.7476555839727195	5	15	1564	12892	EGJ1500222_transcript_29497,EGJ1500222_transcript_6983,EGJ1500222_transcript_24773,EGJ1500222_transcript_34249,EGJ1500222_transcript_1489,	0.13812029754704297
Cellular component	m-AAA complex	GO:0005745	5	0.027573465993823598	2.7476555839727195	5	15	1564	12892	EGJ1500222_transcript_1899,EGJ1500222_transcript_22308,EGJ1500222_transcript_27152,EGJ1500222_transcript_3493,EGJ1500222_transcript_34159,	0.13812029754704297
Cellular component	COP9 signalosome	GO:0008180	4	0.027573465993823598	2.7476555839727195	5	15	1564	12892	EGJ1500222_transcript_1712,EGJ1500222_transcript_3955,EGJ1500222_transcript_27579,EGJ1500222_transcript_30707,EGJ1500222_transcript_28871,	0.13812029754704297
Cellular component	neuron spine	GO:0044309	6	0.02780729075166899	1.3113810741687977	49	308	1564	12892	EGJ1500222_transcript_27254,EGJ1500222_transcript_4071,EGJ1500222_transcript_25005,EGJ1500222_transcript_26785,EGJ1500222_transcript_23263,EGJ1500222_transcript_12112,EGJ1500222_transcript_23683,EGJ1500222_transcript_20136,EGJ1500222_transcript_3179,EGJ1500222_transcript_32540,EGJ1500222_transcript_16035,EGJ1500222_transcript_18889,EGJ1500222_transcript_17992,EGJ1500222_transcript_24278,EGJ150022…	0.13678180856226368
Cellular component	site of polarized growth	GO:0030427	3	0.02880455250665681	1.2564337312392575	66	433	1564	12892	EGJ1500222_transcript_21943,EGJ1500222_transcript_25005,EGJ1500222_transcript_17412,EGJ1500222_transcript_38792,EGJ1500222_transcript_12170,EGJ1500222_transcript_14343,EGJ1500222_transcript_26785,EGJ1500222_transcript_8053,EGJ1500222_transcript_12102,EGJ1500222_transcript_16946,EGJ1500222_transcript_23263,EGJ1500222_transcript_16964,EGJ1500222_transcript_13877,EGJ1500222_transcript_25856,EGJ15002…	0.1410518894047948
Cellular component	membraneless organelle	GO:0043228	4	0.02889758132025233	1.0582526999919344	631	4915	1564	12892	EGJ1500222_transcript_16595,EGJ1500222_transcript_21943,EGJ1500222_transcript_16590,EGJ1500222_transcript_27254,EGJ1500222_transcript_29434,EGJ1500222_transcript_33924,EGJ1500222_transcript_28591,EGJ1500222_transcript_25047,EGJ1500222_transcript_8448,EGJ1500222_transcript_42864,EGJ1500222_transcript_9773,EGJ1500222_transcript_421,EGJ1500222_transcript_25050,EGJ1500222_transcript_1828,EGJ1500222_t…	0.1408757089362301
Cellular component	intracellular membraneless organelle	GO:0043232	5	0.02889758132025233	1.0582526999919344	631	4915	1564	12892	EGJ1500222_transcript_16595,EGJ1500222_transcript_21943,EGJ1500222_transcript_16590,EGJ1500222_transcript_27254,EGJ1500222_transcript_29434,EGJ1500222_transcript_33924,EGJ1500222_transcript_28591,EGJ1500222_transcript_25047,EGJ1500222_transcript_8448,EGJ1500222_transcript_42864,EGJ1500222_transcript_9773,EGJ1500222_transcript_421,EGJ1500222_transcript_25050,EGJ1500222_transcript_1828,EGJ1500222_t…	0.1408757089362301
Cellular component	RNA polymerase complex	GO:0030880	6	0.029641793838892205	1.3101404109008994	48	302	1564	12892	EGJ1500222_transcript_42864,EGJ1500222_transcript_14322,EGJ1500222_transcript_36536,EGJ1500222_transcript_33484,EGJ1500222_transcript_2223,EGJ1500222_transcript_34314,EGJ1500222_transcript_41052,EGJ1500222_transcript_3176,EGJ1500222_transcript_3159,EGJ1500222_transcript_5330,EGJ1500222_transcript_28211,EGJ1500222_transcript_27789,EGJ1500222_transcript_38876,EGJ1500222_transcript_20278,EGJ1500222_…	0.14322495076137295
Cellular component	obsolete intrinsic component of mitochondrial inner membrane	GO:0031304	0	0.030133950188338754	1.9169690120739904	10	43	1564	12892	EGJ1500222_transcript_1899,EGJ1500222_transcript_22308,EGJ1500222_transcript_27152,EGJ1500222_transcript_3493,EGJ1500222_transcript_28157,EGJ1500222_transcript_28335,EGJ1500222_transcript_34159,EGJ1500222_transcript_9109,EGJ1500222_transcript_34240,EGJ1500222_transcript_5003,	0.14496155773421107
Cellular component	organellar small ribosomal subunit	GO:0000314	6	0.03134373972031956	2.219260279362581	7	26	1564	12892	EGJ1500222_transcript_5318,EGJ1500222_transcript_36236,EGJ1500222_transcript_35050,EGJ1500222_transcript_34133,EGJ1500222_transcript_32773,EGJ1500222_transcript_26683,EGJ1500222_transcript_4102,	0.15012001655521476
Cellular component	mitochondrial small ribosomal subunit	GO:0005763	7	0.03134373972031956	2.219260279362581	7	26	1564	12892	EGJ1500222_transcript_5318,EGJ1500222_transcript_36236,EGJ1500222_transcript_35050,EGJ1500222_transcript_34133,EGJ1500222_transcript_32773,EGJ1500222_transcript_26683,EGJ1500222_transcript_4102,	0.15012001655521476
Cellular component	smooth endoplasmic reticulum	GO:0005790	7	0.03162237702603421	1.540741448956665	20	107	1564	12892	EGJ1500222_transcript_25005,EGJ1500222_transcript_32540,EGJ1500222_transcript_20731,EGJ1500222_transcript_24278,EGJ1500222_transcript_12242,EGJ1500222_transcript_20279,EGJ1500222_transcript_6956,EGJ1500222_transcript_31383,EGJ1500222_transcript_32692,EGJ1500222_transcript_25616,EGJ1500222_transcript_22550,EGJ1500222_transcript_11883,EGJ1500222_transcript_21210,EGJ1500222_transcript_12051,EGJ15002…	0.1501375465757798
Cellular component	transferase complex	GO:1990234	4	0.03255964401902234	1.1448564933219663	160	1152	1564	12892	EGJ1500222_transcript_28591,EGJ1500222_transcript_19642,EGJ1500222_transcript_25047,EGJ1500222_transcript_42864,EGJ1500222_transcript_6266,EGJ1500222_transcript_30874,EGJ1500222_transcript_30889,EGJ1500222_transcript_38352,EGJ1500222_transcript_471,EGJ1500222_transcript_14322,EGJ1500222_transcript_1878,EGJ1500222_transcript_12103,EGJ1500222_transcript_36536,EGJ1500222_transcript_25417,EGJ1500222_…	0.15391831718083288
Cellular component	MLL1/2 complex	GO:0044665	7	0.03455740525424489	1.8134526854219948	11	50	1564	12892	EGJ1500222_transcript_4896,EGJ1500222_transcript_30389,EGJ1500222_transcript_28211,EGJ1500222_transcript_3476,EGJ1500222_transcript_40441,EGJ1500222_transcript_18099,EGJ1500222_transcript_37616,EGJ1500222_transcript_1570,EGJ1500222_transcript_20333,EGJ1500222_transcript_12094,EGJ1500222_transcript_1489,	0.16265813162773887
Cellular component	heterochromatin	GO:0000792	4	0.03560923936406457	1.4159697487957572	28	163	1564	12892	EGJ1500222_transcript_25047,EGJ1500222_transcript_439,EGJ1500222_transcript_36114,EGJ1500222_transcript_1878,EGJ1500222_transcript_17396,EGJ1500222_transcript_18685,EGJ1500222_transcript_37120,EGJ1500222_transcript_16621,EGJ1500222_transcript_23382,EGJ1500222_transcript_2123,EGJ1500222_transcript_32273,EGJ1500222_transcript_32230,EGJ1500222_transcript_242,EGJ1500222_transcript_23701,EGJ1500222_tr…	0.16546931653429153
Cellular component	obsolete integral component of mitochondrial membrane	GO:0032592	0	0.03696595722281282	1.7009296472212074	13	63	1564	12892	EGJ1500222_transcript_1899,EGJ1500222_transcript_12101,EGJ1500222_transcript_22308,EGJ1500222_transcript_27152,EGJ1500222_transcript_3493,EGJ1500222_transcript_28157,EGJ1500222_transcript_28335,EGJ1500222_transcript_34159,EGJ1500222_transcript_9109,EGJ1500222_transcript_20795,EGJ1500222_transcript_34240,EGJ1500222_transcript_33306,EGJ1500222_transcript_5003,	0.1710458698614898
Cellular component	cytoplasmic side of rough endoplasmic reticulum membrane	GO:0098556	6	0.03802626167444567	2.137065454201004	7	27	1564	12892	EGJ1500222_transcript_7172,EGJ1500222_transcript_5710,EGJ1500222_transcript_38567,EGJ1500222_transcript_6805,EGJ1500222_transcript_42534,EGJ1500222_transcript_7298,EGJ1500222_transcript_33777,	0.1752096107531421
Cellular component	RISC complex	GO:0016442	5	0.03965102604112225	1.5890056389239824	16	83	1564	12892	EGJ1500222_transcript_25005,EGJ1500222_transcript_22382,EGJ1500222_transcript_32575,EGJ1500222_transcript_32540,EGJ1500222_transcript_24278,EGJ1500222_transcript_13180,EGJ1500222_transcript_3079,EGJ1500222_transcript_12242,EGJ1500222_transcript_20279,EGJ1500222_transcript_31383,EGJ1500222_transcript_20245,EGJ1500222_transcript_25616,EGJ1500222_transcript_11883,EGJ1500222_transcript_21210,EGJ15002…	0.18192823712985504
Cellular component	RNAi effector complex	GO:0031332	4	0.03965102604112225	1.5890056389239824	16	83	1564	12892	EGJ1500222_transcript_25005,EGJ1500222_transcript_22382,EGJ1500222_transcript_32575,EGJ1500222_transcript_32540,EGJ1500222_transcript_24278,EGJ1500222_transcript_13180,EGJ1500222_transcript_3079,EGJ1500222_transcript_12242,EGJ1500222_transcript_20279,EGJ1500222_transcript_31383,EGJ1500222_transcript_20245,EGJ1500222_transcript_25616,EGJ1500222_transcript_11883,EGJ1500222_transcript_21210,EGJ15002…	0.18192823712985504
Cellular component	spindle	GO:0005819	6	0.03969978914376415	1.2103984635716256	79	538	1564	12892	EGJ1500222_transcript_16590,EGJ1500222_transcript_33924,EGJ1500222_transcript_38352,EGJ1500222_transcript_36114,EGJ1500222_transcript_28984,EGJ1500222_transcript_38792,EGJ1500222_transcript_26785,EGJ1500222_transcript_23244,EGJ1500222_transcript_2726,EGJ1500222_transcript_16946,EGJ1500222_transcript_26764,EGJ1500222_transcript_2739,EGJ1500222_transcript_25856,EGJ1500222_transcript_1381,EGJ1500222…	0.18063404060412688
Cellular component	germinal vesicle	GO:0042585	9	0.03984085811566118	1.998294970161978	8	33	1564	12892	EGJ1500222_transcript_33924,EGJ1500222_transcript_439,EGJ1500222_transcript_35334,EGJ1500222_transcript_2464,EGJ1500222_transcript_6866,EGJ1500222_transcript_29569,EGJ1500222_transcript_19977,EGJ1500222_transcript_40557,	0.18052372225021582
Cellular component	clathrin vesicle coat	GO:0030125	6	0.040176126353654196	1.8317703893151462	10	45	1564	12892	EGJ1500222_transcript_26368,EGJ1500222_transcript_11221,EGJ1500222_transcript_38478,EGJ1500222_transcript_11387,EGJ1500222_transcript_24324,EGJ1500222_transcript_27803,EGJ1500222_transcript_21631,EGJ1500222_transcript_24054,EGJ1500222_transcript_29709,EGJ1500222_transcript_25762,	0.18129061974458835
Cellular component	RNA polymerase III complex	GO:0005666	9	0.040176126353654196	1.8317703893151462	10	45	1564	12892	EGJ1500222_transcript_21133,EGJ1500222_transcript_28157,EGJ1500222_transcript_6040,EGJ1500222_transcript_28335,EGJ1500222_transcript_30309,EGJ1500222_transcript_29769,EGJ1500222_transcript_5053,EGJ1500222_transcript_4181,EGJ1500222_transcript_36496,EGJ1500222_transcript_34229,	0.18129061974458835
Cellular component	U12-type spliceosomal complex	GO:0005689	5	0.04041366422698878	1.9022230965964981	9	39	1564	12892	EGJ1500222_transcript_38797,EGJ1500222_transcript_33054,EGJ1500222_transcript_25199,EGJ1500222_transcript_30538,EGJ1500222_transcript_40792,EGJ1500222_transcript_9648,EGJ1500222_transcript_7088,EGJ1500222_transcript_9126,EGJ1500222_transcript_35407,	0.180867710392917
Cellular component	obsolete intrinsic component of mitochondrial membrane	GO:0098573	0	0.041432822805513525	1.6743526214833762	13	64	1564	12892	EGJ1500222_transcript_1899,EGJ1500222_transcript_12101,EGJ1500222_transcript_22308,EGJ1500222_transcript_27152,EGJ1500222_transcript_3493,EGJ1500222_transcript_28157,EGJ1500222_transcript_28335,EGJ1500222_transcript_34159,EGJ1500222_transcript_9109,EGJ1500222_transcript_20795,EGJ1500222_transcript_34240,EGJ1500222_transcript_33306,EGJ1500222_transcript_5003,	0.17954223215722526
Cellular component	beta-catenin-TCF7L2 complex	GO:0070369	6	0.04631787114348562	2.4244019858582817	5	17	1564	12892	EGJ1500222_transcript_27345,EGJ1500222_transcript_20285,EGJ1500222_transcript_19650,EGJ1500222_transcript_27390,EGJ1500222_transcript_26607,	0.19757466909643087
Cellular component	pleated septate junction	GO:0005919	8	0.04631787114348562	2.4244019858582817	5	17	1564	12892	EGJ1500222_transcript_13877,EGJ1500222_transcript_15028,EGJ1500222_transcript_14548,EGJ1500222_transcript_11164,EGJ1500222_transcript_4563,	0.19757466909643087
Cellular component	catenin-TCF7L2 complex	GO:0071664	4	0.04631787114348562	2.4244019858582817	5	17	1564	12892	EGJ1500222_transcript_27345,EGJ1500222_transcript_20285,EGJ1500222_transcript_19650,EGJ1500222_transcript_27390,EGJ1500222_transcript_26607,	0.19757466909643087
Cellular component	telomerase holoenzyme complex	GO:0005697	4	0.04676366685499278	1.9395215886866257	8	34	1564	12892	EGJ1500222_transcript_28955,EGJ1500222_transcript_26764,EGJ1500222_transcript_30362,EGJ1500222_transcript_30537,EGJ1500222_transcript_40792,EGJ1500222_transcript_7088,EGJ1500222_transcript_20916,EGJ1500222_transcript_1020,	0.19716573052375336
Cellular component	SWI/SNF superfamily-type complex	GO:0070603	5	0.047733300033552584	1.334575569358178	34	210	1564	12892	EGJ1500222_transcript_28591,EGJ1500222_transcript_25047,EGJ1500222_transcript_33483,EGJ1500222_transcript_23659,EGJ1500222_transcript_17396,EGJ1500222_transcript_28492,EGJ1500222_transcript_16695,EGJ1500222_transcript_16621,EGJ1500222_transcript_23396,EGJ1500222_transcript_32273,EGJ1500222_transcript_26803,EGJ1500222_transcript_242,EGJ1500222_transcript_16141,EGJ1500222_transcript_31993,EGJ150022…	0.20047986014092084
Biological process	RNA processing	GO:0006396	5	7.771561172376096E-16	1.5327324123401629	295	1587	1584	13061	EGJ1500222_transcript_29434,EGJ1500222_transcript_22800,EGJ1500222_transcript_8448,EGJ1500222_transcript_42864,EGJ1500222_transcript_26359,EGJ1500222_transcript_31705,EGJ1500222_transcript_24198,EGJ1500222_transcript_25005,EGJ1500222_transcript_38797,EGJ1500222_transcript_3197,EGJ1500222_transcript_30834,EGJ1500222_transcript_29858,EGJ1500222_transcript_4942,EGJ1500222_transcript_12147,EGJ1500222…	6.406097874389616E-12
Biological process	obsolete cellular metabolic process	GO:0044237	0	1.3322676295501878E-15	1.1393423909009381	1147	8301	1584	13061	EGJ1500222_transcript_18776,EGJ1500222_transcript_21943,EGJ1500222_transcript_16590,EGJ1500222_transcript_8461,EGJ1500222_transcript_27254,EGJ1500222_transcript_401,EGJ1500222_transcript_29434,EGJ1500222_transcript_25076,EGJ1500222_transcript_7135,EGJ1500222_transcript_20626,EGJ1500222_transcript_22800,EGJ1500222_transcript_28594,EGJ1500222_transcript_28599,EGJ1500222_transcript_30425,EGJ1500222_…	5.490941035191099E-12
Biological process	intracellular transport of virus	GO:0075733	4	1.4432899320127035E-15	4.733574167601946	31	54	1584	13061	EGJ1500222_transcript_29891,EGJ1500222_transcript_1828,EGJ1500222_transcript_25005,EGJ1500222_transcript_26314,EGJ1500222_transcript_25476,EGJ1500222_transcript_24151,EGJ1500222_transcript_23647,EGJ1500222_transcript_21442,EGJ1500222_transcript_32540,EGJ1500222_transcript_17373,EGJ1500222_transcript_24278,EGJ1500222_transcript_8361,EGJ1500222_transcript_37504,EGJ1500222_transcript_12242,EGJ150022…	3.965679636526905E-12
Biological process	transport of virus	GO:0046794	3	1.4432899320127035E-15	4.733574167601946	31	54	1584	13061	EGJ1500222_transcript_29891,EGJ1500222_transcript_1828,EGJ1500222_transcript_25005,EGJ1500222_transcript_26314,EGJ1500222_transcript_25476,EGJ1500222_transcript_24151,EGJ1500222_transcript_23647,EGJ1500222_transcript_21442,EGJ1500222_transcript_32540,EGJ1500222_transcript_17373,EGJ1500222_transcript_24278,EGJ1500222_transcript_8361,EGJ1500222_transcript_37504,EGJ1500222_transcript_12242,EGJ150022…	3.965679636526905E-12
Biological process	obsolete heterocycle metabolic process	GO:0046483	0	2.3314683517128287E-15	1.266795113767432	666	4335	1584	13061	EGJ1500222_transcript_21943,EGJ1500222_transcript_29434,EGJ1500222_transcript_25076,EGJ1500222_transcript_7135,EGJ1500222_transcript_22800,EGJ1500222_transcript_28594,EGJ1500222_transcript_28599,EGJ1500222_transcript_31759,EGJ1500222_transcript_8448,EGJ1500222_transcript_40203,EGJ1500222_transcript_42864,EGJ1500222_transcript_21926,EGJ1500222_transcript_421,EGJ1500222_transcript_31720,EGJ1500222_…	3.843658724633769E-12
Biological process	obsolete nitrogen compound metabolic process	GO:0006807	0	3.1086244689504383E-15	1.1510924774813664	1078	7722	1584	13061	EGJ1500222_transcript_18776,EGJ1500222_transcript_21943,EGJ1500222_transcript_8461,EGJ1500222_transcript_27254,EGJ1500222_transcript_401,EGJ1500222_transcript_29434,EGJ1500222_transcript_25076,EGJ1500222_transcript_7135,EGJ1500222_transcript_20626,EGJ1500222_transcript_22800,EGJ1500222_transcript_28594,EGJ1500222_transcript_28599,EGJ1500222_transcript_30425,EGJ1500222_transcript_31759,EGJ1500222_…	4.270731916259744E-12
Biological process	obsolete cellular aromatic compound metabolic process	GO:0006725	0	6.217248937900877E-15	1.2596113441760182	672	4399	1584	13061	EGJ1500222_transcript_21943,EGJ1500222_transcript_16590,EGJ1500222_transcript_29434,EGJ1500222_transcript_25076,EGJ1500222_transcript_7135,EGJ1500222_transcript_22800,EGJ1500222_transcript_28594,EGJ1500222_transcript_28599,EGJ1500222_transcript_31759,EGJ1500222_transcript_8448,EGJ1500222_transcript_40203,EGJ1500222_transcript_42864,EGJ1500222_transcript_21926,EGJ1500222_transcript_421,EGJ1500222_…	7.321254713588132E-12
Biological process	obsolete cellular nitrogen compound metabolic process	GO:0034641	0	1.4765966227514582E-14	1.2338155321537854	735	4912	1584	13061	EGJ1500222_transcript_21943,EGJ1500222_transcript_8461,EGJ1500222_transcript_29434,EGJ1500222_transcript_25076,EGJ1500222_transcript_7135,EGJ1500222_transcript_22800,EGJ1500222_transcript_28594,EGJ1500222_transcript_28599,EGJ1500222_transcript_31759,EGJ1500222_transcript_8448,EGJ1500222_transcript_40203,EGJ1500222_transcript_42864,EGJ1500222_transcript_21926,EGJ1500222_transcript_421,EGJ1500222_t…	1.5214482451675337E-11
Biological process	obsolete organic substance metabolic process	GO:0071704	0	1.3156142841808105E-13	1.1259536730455582	1151	8429	1584	13061	EGJ1500222_transcript_18776,EGJ1500222_transcript_21943,EGJ1500222_transcript_16590,EGJ1500222_transcript_8461,EGJ1500222_transcript_27254,EGJ1500222_transcript_401,EGJ1500222_transcript_29434,EGJ1500222_transcript_25076,EGJ1500222_transcript_7135,EGJ1500222_transcript_20626,EGJ1500222_transcript_22800,EGJ1500222_transcript_28594,EGJ1500222_transcript_28599,EGJ1500222_transcript_30425,EGJ1500222_…	1.2049565049447134E-10
Biological process	regulation of mRNA binding	GO:1902415	6	3.483879851273741E-13	5.268009960718294	23	36	1584	13061	EGJ1500222_transcript_25005,EGJ1500222_transcript_25417,EGJ1500222_transcript_31683,EGJ1500222_transcript_32540,EGJ1500222_transcript_24278,EGJ1500222_transcript_12251,EGJ1500222_transcript_12242,EGJ1500222_transcript_20279,EGJ1500222_transcript_31383,EGJ1500222_transcript_23757,EGJ1500222_transcript_23705,EGJ1500222_transcript_28306,EGJ1500222_transcript_6465,EGJ1500222_transcript_25616,EGJ15002…	2.871762161404945E-10
Biological process	ribosome biogenesis	GO:0042254	6	8.981704269217516E-13	1.98711069023569	107	444	1584	13061	EGJ1500222_transcript_29434,EGJ1500222_transcript_25076,EGJ1500222_transcript_8448,EGJ1500222_transcript_9773,EGJ1500222_transcript_35289,EGJ1500222_transcript_3197,EGJ1500222_transcript_4942,EGJ1500222_transcript_28955,EGJ1500222_transcript_12161,EGJ1500222_transcript_25464,EGJ1500222_transcript_28951,EGJ1500222_transcript_836,EGJ1500222_transcript_26739,EGJ1500222_transcript_22382,EGJ1500222_tr…	6.730562571923635E-10
Biological process	positive regulation of mRNA binding	GO:1902416	7	1.7353896097915822E-12	5.41116240530303	21	32	1584	13061	EGJ1500222_transcript_25005,EGJ1500222_transcript_25417,EGJ1500222_transcript_31683,EGJ1500222_transcript_32540,EGJ1500222_transcript_24278,EGJ1500222_transcript_12251,EGJ1500222_transcript_12242,EGJ1500222_transcript_20279,EGJ1500222_transcript_31383,EGJ1500222_transcript_23757,EGJ1500222_transcript_23705,EGJ1500222_transcript_25616,EGJ1500222_transcript_11883,EGJ1500222_transcript_21210,EGJ1500…	1.192068046126001E-9
Biological process	obsolete organic cyclic compound metabolic process	GO:1901360	0	2.7566837701442637E-12	1.2248412532677464	679	4571	1584	13061	EGJ1500222_transcript_21943,EGJ1500222_transcript_16590,EGJ1500222_transcript_29434,EGJ1500222_transcript_25076,EGJ1500222_transcript_7135,EGJ1500222_transcript_22800,EGJ1500222_transcript_28594,EGJ1500222_transcript_28599,EGJ1500222_transcript_31759,EGJ1500222_transcript_8448,EGJ1500222_transcript_40203,EGJ1500222_transcript_42864,EGJ1500222_transcript_21926,EGJ1500222_transcript_421,EGJ1500222_…	1.7479495628691666E-9
Biological process	regulation of RNA binding	GO:1905214	5	3.947731030962132E-12	4.862778425278425	23	39	1584	13061	EGJ1500222_transcript_25005,EGJ1500222_transcript_25417,EGJ1500222_transcript_31683,EGJ1500222_transcript_32540,EGJ1500222_transcript_24278,EGJ1500222_transcript_12251,EGJ1500222_transcript_12242,EGJ1500222_transcript_20279,EGJ1500222_transcript_31383,EGJ1500222_transcript_23757,EGJ1500222_transcript_23705,EGJ1500222_transcript_28306,EGJ1500222_transcript_6465,EGJ1500222_transcript_25616,EGJ15002…	2.324367634872918E-9
Biological process	modification of synaptic structure	GO:0099563	7	2.1690871321311533E-11	4.947348484848485	21	35	1584	13061	EGJ1500222_transcript_33924,EGJ1500222_transcript_25005,EGJ1500222_transcript_23683,EGJ1500222_transcript_32540,EGJ1500222_transcript_18889,EGJ1500222_transcript_17992,EGJ1500222_transcript_24278,EGJ1500222_transcript_18803,EGJ1500222_transcript_12242,EGJ1500222_transcript_20279,EGJ1500222_transcript_31383,EGJ1500222_transcript_26597,EGJ1500222_transcript_14967,EGJ1500222_transcript_25616,EGJ1500…	1.1919856820104732E-8
Biological process	positive regulation of RNA binding	GO:1905216	6	2.1690871321311533E-11	4.947348484848485	21	35	1584	13061	EGJ1500222_transcript_25005,EGJ1500222_transcript_25417,EGJ1500222_transcript_31683,EGJ1500222_transcript_32540,EGJ1500222_transcript_24278,EGJ1500222_transcript_12251,EGJ1500222_transcript_12242,EGJ1500222_transcript_20279,EGJ1500222_transcript_31383,EGJ1500222_transcript_23757,EGJ1500222_transcript_23705,EGJ1500222_transcript_25616,EGJ1500222_transcript_11883,EGJ1500222_transcript_21210,EGJ1500…	1.1919856820104732E-8
Biological process	metabolic process	GO:0008152	3	5.846012562926717E-11	1.0763107712411382	1345	10304	1584	13061	EGJ1500222_transcript_16595,EGJ1500222_transcript_18776,EGJ1500222_transcript_40224,EGJ1500222_transcript_21943,EGJ1500222_transcript_16590,EGJ1500222_transcript_8461,EGJ1500222_transcript_27254,EGJ1500222_transcript_401,EGJ1500222_transcript_29434,EGJ1500222_transcript_25076,EGJ1500222_transcript_7135,EGJ1500222_transcript_19619,EGJ1500222_transcript_20626,EGJ1500222_transcript_22800,EGJ1500222_…
cript_23569,EGJ1500222_transcript_20054,EGJ1500222_transcript_35551,EGJ1500222_transcript_12421,EGJ1500222_transcript_34696,EGJ1500222_transcript_37720,EGJ1500222_transcript_1030,EGJ1500222_transcript_5870,EGJ1500222_transcript_24426,EGJ1500222_transcript_6738,EGJ1500222_transcript_26609,EGJ1500222_transcript_26607,EGJ1500222_transcript_8918,EGJ1500222_transcript_15926,EGJ1500222_transcript_34225…	2.834628326835584E-8
Biological process	post-translational protein modification	GO:0043687	7	1.3028012002536116E-10	1.481984832489583	227	1263	1584	13061	EGJ1500222_transcript_27254,EGJ1500222_transcript_28599,EGJ1500222_transcript_30425,EGJ1500222_transcript_28591,EGJ1500222_transcript_19642,EGJ1500222_transcript_21926,EGJ1500222_transcript_1828,EGJ1500222_transcript_30889,EGJ1500222_transcript_29875,EGJ1500222_transcript_25044,EGJ1500222_transcript_40649,EGJ1500222_transcript_4040,EGJ1500222_transcript_30834,EGJ1500222_transcript_8892,EGJ1500222…	5.966105718716956E-8
Biological process	protein modification by small protein conjugation or removal	GO:0070647	8	1.7601176072190583E-10	1.519714710978397	202	1096	1584	13061	EGJ1500222_transcript_27254,EGJ1500222_transcript_28599,EGJ1500222_transcript_30425,EGJ1500222_transcript_28591,EGJ1500222_transcript_19642,EGJ1500222_transcript_21926,EGJ1500222_transcript_1828,EGJ1500222_transcript_30889,EGJ1500222_transcript_29875,EGJ1500222_transcript_25044,EGJ1500222_transcript_40649,EGJ1500222_transcript_4040,EGJ1500222_transcript_30834,EGJ1500222_transcript_8892,EGJ1500222…	7.636131282266683E-8
Biological process	rRNA processing	GO:0006364	9	2.7575941530244563E-10	2.0356277619949497	79	320	1584	13061	EGJ1500222_transcript_29434,EGJ1500222_transcript_8448,EGJ1500222_transcript_3197,EGJ1500222_transcript_4942,EGJ1500222_transcript_28955,EGJ1500222_transcript_12161,EGJ1500222_transcript_25464,EGJ1500222_transcript_28951,EGJ1500222_transcript_836,EGJ1500222_transcript_26739,EGJ1500222_transcript_5710,EGJ1500222_transcript_3547,EGJ1500222_transcript_21478,EGJ1500222_transcript_33409,EGJ1500222_tra…	1.1365424301690297E-7
Biological process	obsolete regulation of histone phosphorylation	GO:0033127	0	4.512791251798376E-10	5.8897005772005775	15	21	1584	13061	EGJ1500222_transcript_25005,EGJ1500222_transcript_25417,EGJ1500222_transcript_32540,EGJ1500222_transcript_24278,EGJ1500222_transcript_12242,EGJ1500222_transcript_20279,EGJ1500222_transcript_31383,EGJ1500222_transcript_25616,EGJ1500222_transcript_11883,EGJ1500222_transcript_1570,EGJ1500222_transcript_21210,EGJ1500222_transcript_31615,EGJ1500222_transcript_19914,EGJ1500222_transcript_20494,EGJ15002…	1.7713780137416196E-7
Biological process	obsolete positive regulation of histone phosphorylation	GO:0033129	0	4.6141168663638155E-10	6.6995344065656575	13	16	1584	13061	EGJ1500222_transcript_25005,EGJ1500222_transcript_25417,EGJ1500222_transcript_32540,EGJ1500222_transcript_24278,EGJ1500222_transcript_12242,EGJ1500222_transcript_20279,EGJ1500222_transcript_31383,EGJ1500222_transcript_25616,EGJ1500222_transcript_11883,EGJ1500222_transcript_21210,EGJ1500222_transcript_31615,EGJ1500222_transcript_19914,EGJ1500222_transcript_32857,	1.7288256967925877E-7
Biological process	response to odorant	GO:1990834	4	4.6141168663638155E-10	6.6995344065656575	13	16	1584	13061	EGJ1500222_transcript_25005,EGJ1500222_transcript_32540,EGJ1500222_transcript_24278,EGJ1500222_transcript_3079,EGJ1500222_transcript_12242,EGJ1500222_transcript_20279,EGJ1500222_transcript_31383,EGJ1500222_transcript_20245,EGJ1500222_transcript_25616,EGJ1500222_transcript_11883,EGJ1500222_transcript_21210,EGJ1500222_transcript_19914,EGJ1500222_transcript_32857,	1.7288256967925877E-7
Biological process	sperm flagellum assembly	GO:0120316	10	6.700952015492589E-10	4.328929924242424	21	40	1584	13061	EGJ1500222_transcript_22800,EGJ1500222_transcript_25005,EGJ1500222_transcript_24129,EGJ1500222_transcript_12515,EGJ1500222_transcript_32540,EGJ1500222_transcript_29336,EGJ1500222_transcript_16220,EGJ1500222_transcript_24278,EGJ1500222_transcript_3079,EGJ1500222_transcript_30945,EGJ1500222_transcript_12242,EGJ1500222_transcript_20279,EGJ1500222_transcript_31383,EGJ1500222_transcript_20245,EGJ15002…	2.3014978109877257E-7
Biological process	sperm axoneme assembly	GO:0007288	10	6.700952015492589E-10	4.328929924242424	21	40	1584	13061	EGJ1500222_transcript_22800,EGJ1500222_transcript_25005,EGJ1500222_transcript_24129,EGJ1500222_transcript_12515,EGJ1500222_transcript_32540,EGJ1500222_transcript_29336,EGJ1500222_transcript_16220,EGJ1500222_transcript_24278,EGJ1500222_transcript_3079,EGJ1500222_transcript_30945,EGJ1500222_transcript_12242,EGJ1500222_transcript_20279,EGJ1500222_transcript_31383,EGJ1500222_transcript_20245,EGJ15002…	2.3014978109877257E-7
Biological process	regulation of intracellular transport of viral material	GO:1901252	6	8.641984905466416E-10	7.5584490740740735	11	12	1584	13061	EGJ1500222_transcript_25005,EGJ1500222_transcript_32540,EGJ1500222_transcript_24278,EGJ1500222_transcript_12242,EGJ1500222_transcript_20279,EGJ1500222_transcript_31383,EGJ1500222_transcript_25616,EGJ1500222_transcript_11883,EGJ1500222_transcript_21210,EGJ1500222_transcript_19914,EGJ1500222_transcript_32857,	2.7398415990676796E-7
Biological process	positive regulation of intracellular transport of viral material	GO:1901254	7	8.641984905466416E-10	7.5584490740740735	11	12	1584	13061	EGJ1500222_transcript_25005,EGJ1500222_transcript_32540,EGJ1500222_transcript_24278,EGJ1500222_transcript_12242,EGJ1500222_transcript_20279,EGJ1500222_transcript_31383,EGJ1500222_transcript_25616,EGJ1500222_transcript_11883,EGJ1500222_transcript_21210,EGJ1500222_transcript_19914,EGJ1500222_transcript_32857,	2.7398415990676796E-7
Biological process	postsynaptic modulation of chemical synaptic transmission	GO:0099170	8	8.641984905466416E-10	7.5584490740740735	11	12	1584	13061	EGJ1500222_transcript_25005,EGJ1500222_transcript_32540,EGJ1500222_transcript_24278,EGJ1500222_transcript_12242,EGJ1500222_transcript_20279,EGJ1500222_transcript_31383,EGJ1500222_transcript_25616,EGJ1500222_transcript_11883,EGJ1500222_transcript_21210,EGJ1500222_transcript_19914,EGJ1500222_transcript_32857,	2.7398415990676796E-7
Biological process	regulation of translation at synapse, modulating synaptic transmission	GO:0099547	12	8.641984905466416E-10	7.5584490740740735	11	12	1584	13061	EGJ1500222_transcript_25005,EGJ1500222_transcript_32540,EGJ1500222_transcript_24278,EGJ1500222_transcript_12242,EGJ1500222_transcript_20279,EGJ1500222_transcript_31383,EGJ1500222_transcript_25616,EGJ1500222_transcript_11883,EGJ1500222_transcript_21210,EGJ1500222_transcript_19914,EGJ1500222_transcript_32857,	2.7398415990676796E-7
Biological process	regulation of translation at postsynapse, modulating synaptic transmission	GO:0099578	13	8.641984905466416E-10	7.5584490740740735	11	12	1584	13061	EGJ1500222_transcript_25005,EGJ1500222_transcript_32540,EGJ1500222_transcript_24278,EGJ1500222_transcript_12242,EGJ1500222_transcript_20279,EGJ1500222_transcript_31383,EGJ1500222_transcript_25616,EGJ1500222_transcript_11883,EGJ1500222_transcript_21210,EGJ1500222_transcript_19914,EGJ1500222_transcript_32857,	2.7398415990676796E-7
Biological process	regulation of translation at synapse	GO:0140243	11	8.641984905466416E-10	7.5584490740740735	11	12	1584	13061	EGJ1500222_transcript_25005,EGJ1500222_transcript_32540,EGJ1500222_transcript_24278,EGJ1500222_transcript_12242,EGJ1500222_transcript_20279,EGJ1500222_transcript_31383,EGJ1500222_transcript_25616,EGJ1500222_transcript_11883,EGJ1500222_transcript_21210,EGJ1500222_transcript_19914,EGJ1500222_transcript_32857,	2.7398415990676796E-7
Biological process	regulation of translation at postsynapse	GO:0140245	12	8.641984905466416E-10	7.5584490740740735	11	12	1584	13061	EGJ1500222_transcript_25005,EGJ1500222_transcript_32540,EGJ1500222_transcript_24278,EGJ1500222_transcript_12242,EGJ1500222_transcript_20279,EGJ1500222_transcript_31383,EGJ1500222_transcript_25616,EGJ1500222_transcript_11883,EGJ1500222_transcript_21210,EGJ1500222_transcript_19914,EGJ1500222_transcript_32857,	2.7398415990676796E-7
Biological process	negative regulation of long-term synaptic depression	GO:1900453	10	8.641984905466416E-10	7.5584490740740735	11	12	1584	13061	EGJ1500222_transcript_25005,EGJ1500222_transcript_32540,EGJ1500222_transcript_24278,EGJ1500222_transcript_12242,EGJ1500222_transcript_20279,EGJ1500222_transcript_31383,EGJ1500222_transcript_25616,EGJ1500222_transcript_11883,EGJ1500222_transcript_21210,EGJ1500222_transcript_19914,EGJ1500222_transcript_32857,	2.7398415990676796E-7
Biological process	axoneme assembly	GO:0035082	9	1.217189571356414E-9	4.223346267553585	21	41	1584	13061	EGJ1500222_transcript_22800,EGJ1500222_transcript_25005,EGJ1500222_transcript_24129,EGJ1500222_transcript_12515,EGJ1500222_transcript_32540,EGJ1500222_transcript_29336,EGJ1500222_transcript_16220,EGJ1500222_transcript_24278,EGJ1500222_transcript_3079,EGJ1500222_transcript_30945,EGJ1500222_transcript_12242,EGJ1500222_transcript_20279,EGJ1500222_transcript_31383,EGJ1500222_transcript_20245,EGJ15002…	2.9509687166738003E-7
Biological process	negative regulation of cytoplasmic translation	GO:2000766	12	1.7421424303165622E-9	6.305444147355913	13	17	1584	13061	EGJ1500222_transcript_25005,EGJ1500222_transcript_32540,EGJ1500222_transcript_24278,EGJ1500222_transcript_12242,EGJ1500222_transcript_20279,EGJ1500222_transcript_31383,EGJ1500222_transcript_40811,EGJ1500222_transcript_25616,EGJ1500222_transcript_11883,EGJ1500222_transcript_21210,EGJ1500222_transcript_29706,EGJ1500222_transcript_19914,EGJ1500222_transcript_32857,	4.102994300885549E-7
Biological process	proteasomal protein catabolic process	GO:0010498	8	6.620340387009094E-9	1.5741563360881543	147	770	1584	13061	EGJ1500222_transcript_27254,EGJ1500222_transcript_28599,EGJ1500222_transcript_30425,EGJ1500222_transcript_19642,EGJ1500222_transcript_1828,EGJ1500222_transcript_30889,EGJ1500222_transcript_29875,EGJ1500222_transcript_38352,EGJ1500222_transcript_25005,EGJ1500222_transcript_5380,EGJ1500222_transcript_36598,EGJ1500222_transcript_28984,EGJ1500222_transcript_30827,EGJ1500222_transcript_25476,EGJ150022…	1.5158740502809988E-6
Biological process	obsolete ncRNA processing	GO:0034470	0	7.137332280748865E-9	1.6629742806213395	120	595	1584	13061	EGJ1500222_transcript_29434,EGJ1500222_transcript_8448,EGJ1500222_transcript_31705,EGJ1500222_transcript_3197,EGJ1500222_transcript_29858,EGJ1500222_transcript_4942,EGJ1500222_transcript_26326,EGJ1500222_transcript_28955,EGJ1500222_transcript_12161,EGJ1500222_transcript_25464,EGJ1500222_transcript_28951,EGJ1500222_transcript_836,EGJ1500222_transcript_26739,EGJ1500222_transcript_5710,EGJ1500222_tr…	1.5900818916273756E-6
Biological process	motile cilium assembly	GO:0044458	9	7.626109410630022E-9	3.6470838189588193	23	52	1584	13061	EGJ1500222_transcript_22800,EGJ1500222_transcript_25005,EGJ1500222_transcript_24129,EGJ1500222_transcript_12515,EGJ1500222_transcript_32540,EGJ1500222_transcript_29336,EGJ1500222_transcript_16220,EGJ1500222_transcript_24278,EGJ1500222_transcript_3079,EGJ1500222_transcript_30945,EGJ1500222_transcript_12242,EGJ1500222_transcript_20279,EGJ1500222_transcript_31383,EGJ1500222_transcript_20245,EGJ15002…	1.6542636808374544E-6
Biological process	ribosomal large subunit biogenesis	GO:0042273	6	9.786352728191616E-9	2.8995448995448996	32	91	1584	13061	EGJ1500222_transcript_29434,EGJ1500222_transcript_9773,EGJ1500222_transcript_35289,EGJ1500222_transcript_4942,EGJ1500222_transcript_25464,EGJ1500222_transcript_3558,EGJ1500222_transcript_5710,EGJ1500222_transcript_32554,EGJ1500222_transcript_28049,EGJ1500222_transcript_4483,EGJ1500222_transcript_34725,EGJ1500222_transcript_34709,EGJ1500222_transcript_1708,EGJ1500222_transcript_26004,EGJ1500222_tr…	2.0684334753457304E-6
Biological process	RNA splicing, via transesterification reactions with bulged adenosine as nucleophile	GO:0000377	8	1.1521647413914593E-8	1.566984557236851	145	763	1584	13061	EGJ1500222_transcript_22800,EGJ1500222_transcript_42864,EGJ1500222_transcript_26359,EGJ1500222_transcript_24198,EGJ1500222_transcript_25005,EGJ1500222_transcript_38797,EGJ1500222_transcript_12147,EGJ1500222_transcript_8066,EGJ1500222_transcript_1440,EGJ1500222_transcript_34399,EGJ1500222_transcript_24129,EGJ1500222_transcript_26308,EGJ1500222_transcript_22398,EGJ1500222_transcript_33054,EGJ150022…	2.3743234908224497E-6
Biological process	mRNA splicing, via spliceosome	GO:0000398	10	1.1521647413914593E-8	1.566984557236851	145	763	1584	13061	EGJ1500222_transcript_22800,EGJ1500222_transcript_42864,EGJ1500222_transcript_26359,EGJ1500222_transcript_24198,EGJ1500222_transcript_25005,EGJ1500222_transcript_38797,EGJ1500222_transcript_12147,EGJ1500222_transcript_8066,EGJ1500222_transcript_1440,EGJ1500222_transcript_34399,EGJ1500222_transcript_24129,EGJ1500222_transcript_26308,EGJ1500222_transcript_22398,EGJ1500222_transcript_33054,EGJ150022…	2.3743234908224497E-6
Biological process	negative regulation of imaginal disc growth	GO:0045571	7	1.2145729200163657E-8	4.521770120560443	17	31	1584	13061	EGJ1500222_transcript_16595,EGJ1500222_transcript_16552,EGJ1500222_transcript_25005,EGJ1500222_transcript_8892,EGJ1500222_transcript_32540,EGJ1500222_transcript_24278,EGJ1500222_transcript_3079,EGJ1500222_transcript_12242,EGJ1500222_transcript_20279,EGJ1500222_transcript_31383,EGJ1500222_transcript_20245,EGJ1500222_transcript_25616,EGJ1500222_transcript_11883,EGJ1500222_transcript_21210,EGJ150022…	2.3837439475464053E-6
Biological process	RNA splicing, via transesterification reactions	GO:0000375	7	1.3737494697352304E-8	1.562887865583944	145	765	1584	13061	EGJ1500222_transcript_22800,EGJ1500222_transcript_42864,EGJ1500222_transcript_26359,EGJ1500222_transcript_24198,EGJ1500222_transcript_25005,EGJ1500222_transcript_38797,EGJ1500222_transcript_12147,EGJ1500222_transcript_8066,EGJ1500222_transcript_1440,EGJ1500222_transcript_34399,EGJ1500222_transcript_24129,EGJ1500222_transcript_26308,EGJ1500222_transcript_22398,EGJ1500222_transcript_33054,EGJ150022…	2.6334457858203497E-6
Biological process	response to interleukin-1	GO:0070555	6	1.559202722489772E-8	2.51773459788727	40	131	1584	13061	EGJ1500222_transcript_19642,EGJ1500222_transcript_1828,EGJ1500222_transcript_30889,EGJ1500222_transcript_24198,EGJ1500222_transcript_25005,EGJ1500222_transcript_30834,EGJ1500222_transcript_25476,EGJ1500222_transcript_24151,EGJ1500222_transcript_32540,EGJ1500222_transcript_2295,EGJ1500222_transcript_28211,EGJ1500222_transcript_24278,EGJ1500222_transcript_1795,EGJ1500222_transcript_33199,EGJ1500222…	2.921024554882543E-6
Biological process	negative regulation of synaptic vesicle exocytosis	GO:2000301	11	2.0747408235877174E-8	6.478670634920634	11	14	1584	13061	EGJ1500222_transcript_25005,EGJ1500222_transcript_32540,EGJ1500222_transcript_24278,EGJ1500222_transcript_12242,EGJ1500222_transcript_20279,EGJ1500222_transcript_31383,EGJ1500222_transcript_25616,EGJ1500222_transcript_11883,EGJ1500222_transcript_21210,EGJ1500222_transcript_19914,EGJ1500222_transcript_32857,	3.8004641352963454E-6
Biological process	negative regulation of synaptic vesicle transport	GO:1902804	7	2.0747408235877174E-8	6.478670634920634	11	14	1584	13061	EGJ1500222_transcript_25005,EGJ1500222_transcript_32540,EGJ1500222_transcript_24278,EGJ1500222_transcript_12242,EGJ1500222_transcript_20279,EGJ1500222_transcript_31383,EGJ1500222_transcript_25616,EGJ1500222_transcript_11883,EGJ1500222_transcript_21210,EGJ1500222_transcript_19914,EGJ1500222_transcript_32857,	3.8004641352963454E-6
Biological process	modulation by host of viral RNA genome replication	GO:0044830	8	2.0747408235877174E-8	6.478670634920634	11	14	1584	13061	EGJ1500222_transcript_25005,EGJ1500222_transcript_32540,EGJ1500222_transcript_24278,EGJ1500222_transcript_12242,EGJ1500222_transcript_20279,EGJ1500222_transcript_31383,EGJ1500222_transcript_25616,EGJ1500222_transcript_11883,EGJ1500222_transcript_21210,EGJ1500222_transcript_19914,EGJ1500222_transcript_32857,	3.8004641352963454E-6
Biological process	regulation of long-term synaptic depression	GO:1900452	9	2.0747408235877174E-8	6.478670634920634	11	14	1584	13061	EGJ1500222_transcript_25005,EGJ1500222_transcript_32540,EGJ1500222_transcript_24278,EGJ1500222_transcript_12242,EGJ1500222_transcript_20279,EGJ1500222_transcript_31383,EGJ1500222_transcript_25616,EGJ1500222_transcript_11883,EGJ1500222_transcript_21210,EGJ1500222_transcript_19914,EGJ1500222_transcript_32857,	3.8004641352963454E-6
Biological process	modulation by host of viral genome replication	GO:0044827	7	2.1897230362277753E-8	4.017077829577829	19	39	1584	13061	EGJ1500222_transcript_25005,EGJ1500222_transcript_30834,EGJ1500222_transcript_32193,EGJ1500222_transcript_1342,EGJ1500222_transcript_32540,EGJ1500222_transcript_24278,EGJ1500222_transcript_33199,EGJ1500222_transcript_12242,EGJ1500222_transcript_24665,EGJ1500222_transcript_20279,EGJ1500222_transcript_31383,EGJ1500222_transcript_1676,EGJ1500222_transcript_25616,EGJ1500222_transcript_11883,EGJ150022…	3.683650405637868E-6
Biological process	cilium or flagellum-dependent cell motility	GO:0001539	4	2.541184440651989E-8	3.0378455608718764	28	76	1584	13061	EGJ1500222_transcript_22800,EGJ1500222_transcript_25005,EGJ1500222_transcript_24129,EGJ1500222_transcript_4896,EGJ1500222_transcript_34322,EGJ1500222_transcript_19133,EGJ1500222_transcript_12515,EGJ1500222_transcript_32540,EGJ1500222_transcript_29336,EGJ1500222_transcript_16220,EGJ1500222_transcript_24278,EGJ1500222_transcript_3079,EGJ1500222_transcript_30945,EGJ1500222_transcript_12242,EGJ150022…	4.189396668858869E-6
Biological process	cilium-dependent cell motility	GO:0060285	5	2.541184440651989E-8	3.0378455608718764	28	76	1584	13061	EGJ1500222_transcript_22800,EGJ1500222_transcript_25005,EGJ1500222_transcript_24129,EGJ1500222_transcript_4896,EGJ1500222_transcript_34322,EGJ1500222_transcript_19133,EGJ1500222_transcript_12515,EGJ1500222_transcript_32540,EGJ1500222_transcript_29336,EGJ1500222_transcript_16220,EGJ1500222_transcript_24278,EGJ1500222_transcript_3079,EGJ1500222_transcript_30945,EGJ1500222_transcript_12242,EGJ150022…	4.189396668858869E-6
Biological process	cilium movement involved in cell motility	GO:0060294	6	2.541184440651989E-8	3.0378455608718764	28	76	1584	13061	EGJ1500222_transcript_22800,EGJ1500222_transcript_25005,EGJ1500222_transcript_24129,EGJ1500222_transcript_4896,EGJ1500222_transcript_34322,EGJ1500222_transcript_19133,EGJ1500222_transcript_12515,EGJ1500222_transcript_32540,EGJ1500222_transcript_29336,EGJ1500222_transcript_16220,EGJ1500222_transcript_24278,EGJ1500222_transcript_3079,EGJ1500222_transcript_30945,EGJ1500222_transcript_12242,EGJ150022…	4.189396668858869E-6
Biological process	flagellated sperm motility	GO:0030317	7	2.541184440651989E-8	3.0378455608718764	28	76	1584	13061	EGJ1500222_transcript_22800,EGJ1500222_transcript_25005,EGJ1500222_transcript_24129,EGJ1500222_transcript_4896,EGJ1500222_transcript_34322,EGJ1500222_transcript_19133,EGJ1500222_transcript_12515,EGJ1500222_transcript_32540,EGJ1500222_transcript_29336,EGJ1500222_transcript_16220,EGJ1500222_transcript_24278,EGJ1500222_transcript_3079,EGJ1500222_transcript_30945,EGJ1500222_transcript_12242,EGJ150022…	4.189396668858869E-6
Biological process	modulation of excitatory postsynaptic potential	GO:0098815	8	4.216633786580104E-8	3.3865778318903317	23	56	1584	13061	EGJ1500222_transcript_40224,EGJ1500222_transcript_19619,EGJ1500222_transcript_4071,EGJ1500222_transcript_26785,EGJ1500222_transcript_8053,EGJ1500222_transcript_12102,EGJ1500222_transcript_23263,EGJ1500222_transcript_12112,EGJ1500222_transcript_20136,EGJ1500222_transcript_26020,EGJ1500222_transcript_18867,EGJ1500222_transcript_6465,EGJ1500222_transcript_39826,EGJ1500222_transcript_23848,EGJ1500222…	6.436613389403666E-6
Biological process	viral RNA genome replication	GO:0039694	9	5.248715928551917E-8	3.171377233877234	25	65	1584	13061	EGJ1500222_transcript_25005,EGJ1500222_transcript_33483,EGJ1500222_transcript_23659,EGJ1500222_transcript_17396,EGJ1500222_transcript_32540,EGJ1500222_transcript_24278,EGJ1500222_transcript_16621,EGJ1500222_transcript_12242,EGJ1500222_transcript_27716,EGJ1500222_transcript_20279,EGJ1500222_transcript_31383,EGJ1500222_transcript_242,EGJ1500222_transcript_16141,EGJ1500222_transcript_31960,EGJ150022…	7.86639370891881E-6
Biological process	protein deubiquitination	GO:0016579	10	5.263833846580468E-8	1.80303367003367	82	375	1584	13061	EGJ1500222_transcript_27254,EGJ1500222_transcript_28599,EGJ1500222_transcript_30425,EGJ1500222_transcript_21926,EGJ1500222_transcript_1828,EGJ1500222_transcript_29875,EGJ1500222_transcript_30834,EGJ1500222_transcript_36598,EGJ1500222_transcript_28984,EGJ1500222_transcript_25476,EGJ1500222_transcript_24151,EGJ1500222_transcript_28956,EGJ1500222_transcript_34399,EGJ1500222_transcript_37418,EGJ15002…	7.748175428100499E-6
Biological process	regulation of neuronal action potential	GO:0098908	8	6.922718542856643E-8	6.046759259259259	11	15	1584	13061	EGJ1500222_transcript_25005,EGJ1500222_transcript_32540,EGJ1500222_transcript_24278,EGJ1500222_transcript_12242,EGJ1500222_transcript_20279,EGJ1500222_transcript_31383,EGJ1500222_transcript_25616,EGJ1500222_transcript_11883,EGJ1500222_transcript_21210,EGJ1500222_transcript_19914,EGJ1500222_transcript_32857,	1.0011222622590756E-5
Biological process	regulation of transmission of nerve impulse	GO:0051969	7	6.922718542856643E-8	6.046759259259259	11	15	1584	13061	EGJ1500222_transcript_25005,EGJ1500222_transcript_32540,EGJ1500222_transcript_24278,EGJ1500222_transcript_12242,EGJ1500222_transcript_20279,EGJ1500222_transcript_31383,EGJ1500222_transcript_25616,EGJ1500222_transcript_11883,EGJ1500222_transcript_21210,EGJ1500222_transcript_19914,EGJ1500222_transcript_32857,	1.0011222622590756E-5
Biological process	protein modification by small protein removal	GO:0070646	9	7.217337749665376E-8	1.7698847694112845	85	396	1584	13061	EGJ1500222_transcript_27254,EGJ1500222_transcript_28599,EGJ1500222_transcript_30425,EGJ1500222_transcript_21926,EGJ1500222_transcript_1828,EGJ1500222_transcript_29875,EGJ1500222_transcript_30834,EGJ1500222_transcript_36598,EGJ1500222_transcript_28984,EGJ1500222_transcript_25476,EGJ1500222_transcript_24151,EGJ1500222_transcript_28956,EGJ1500222_transcript_34399,EGJ1500222_transcript_37418,EGJ15002…	1.0083477130591813E-5
Biological process	RNA splicing	GO:0008380	6	7.474316465749808E-8	1.4923273398359311	158	873	1584	13061	EGJ1500222_transcript_22800,EGJ1500222_transcript_42864,EGJ1500222_transcript_26359,EGJ1500222_transcript_24198,EGJ1500222_transcript_25005,EGJ1500222_transcript_38797,EGJ1500222_transcript_12147,EGJ1500222_transcript_8066,EGJ1500222_transcript_1440,EGJ1500222_transcript_34399,EGJ1500222_transcript_24129,EGJ1500222_transcript_26308,EGJ1500222_transcript_22398,EGJ1500222_transcript_33054,EGJ150022…	1.026846510452928E-5
Biological process	mRNA processing	GO:0006397	9	7.761885734147711E-8	1.472740101550262	167	935	1584	13061	EGJ1500222_transcript_22800,EGJ1500222_transcript_42864,EGJ1500222_transcript_26359,EGJ1500222_transcript_24198,EGJ1500222_transcript_25005,EGJ1500222_transcript_38797,EGJ1500222_transcript_12147,EGJ1500222_transcript_8066,EGJ1500222_transcript_26326,EGJ1500222_transcript_1440,EGJ1500222_transcript_34399,EGJ1500222_transcript_24129,EGJ1500222_transcript_26308,EGJ1500222_transcript_22398,EGJ150022…	1.0488725263373702E-5
Biological process	rRNA metabolic process	GO:0016072	8	8.105802762337078E-8	1.7338838147833475	90	428	1584	13061	EGJ1500222_transcript_29434,EGJ1500222_transcript_8448,EGJ1500222_transcript_3197,EGJ1500222_transcript_4942,EGJ1500222_transcript_14322,EGJ1500222_transcript_28955,EGJ1500222_transcript_12161,EGJ1500222_transcript_25464,EGJ1500222_transcript_28951,EGJ1500222_transcript_836,EGJ1500222_transcript_26739,EGJ1500222_transcript_33484,EGJ1500222_transcript_33483,EGJ1500222_transcript_5710,EGJ1500222_tr…	1.0776795511281375E-5
Biological process	obsolete ncRNA metabolic process	GO:0034660	0	8.862542055787515E-8	1.4974285901467506	154	848	1584	13061	EGJ1500222_transcript_29434,EGJ1500222_transcript_8448,EGJ1500222_transcript_42864,EGJ1500222_transcript_30879,EGJ1500222_transcript_31705,EGJ1500222_transcript_3197,EGJ1500222_transcript_29858,EGJ1500222_transcript_4942,EGJ1500222_transcript_14322,EGJ1500222_transcript_26326,EGJ1500222_transcript_28955,EGJ1500222_transcript_12161,EGJ1500222_transcript_25464,EGJ1500222_transcript_28951,EGJ1500222…	1.1595862566008965E-5
Biological process	detection of mechanical stimulus involved in sensory perception of touch	GO:0050976	7	9.285573221440302E-8	5.104407166907167	13	21	1584	13061	EGJ1500222_transcript_25005,EGJ1500222_transcript_32540,EGJ1500222_transcript_24278,EGJ1500222_transcript_3079,EGJ1500222_transcript_12242,EGJ1500222_transcript_20279,EGJ1500222_transcript_31383,EGJ1500222_transcript_20245,EGJ1500222_transcript_25616,EGJ1500222_transcript_11883,EGJ1500222_transcript_21210,EGJ1500222_transcript_19914,EGJ1500222_transcript_32857,	1.1959528135051939E-5
Biological process	negative regulation of glycogen metabolic process	GO:0070874	10	9.285573221440302E-8	5.104407166907167	13	21	1584	13061	EGJ1500222_transcript_26785,EGJ1500222_transcript_22381,EGJ1500222_transcript_23646,EGJ1500222_transcript_21102,EGJ1500222_transcript_21588,EGJ1500222_transcript_11786,EGJ1500222_transcript_19847,EGJ1500222_transcript_21252,EGJ1500222_transcript_20304,EGJ1500222_transcript_25767,EGJ1500222_transcript_12404,EGJ1500222_transcript_12403,EGJ1500222_transcript_12408,	1.1959528135051939E-5
Biological process	negative regulation of glycogen biosynthetic process	GO:0045719	12	9.285573221440302E-8	5.104407166907167	13	21	1584	13061	EGJ1500222_transcript_26785,EGJ1500222_transcript_22381,EGJ1500222_transcript_23646,EGJ1500222_transcript_21102,EGJ1500222_transcript_21588,EGJ1500222_transcript_11786,EGJ1500222_transcript_19847,EGJ1500222_transcript_21252,EGJ1500222_transcript_20304,EGJ1500222_transcript_25767,EGJ1500222_transcript_12404,EGJ1500222_transcript_12403,EGJ1500222_transcript_12408,	1.1959528135051939E-5
Biological process	seminiferous tubule development	GO:0072520	5	1.0313949483364837E-7	3.585035133948177	20	46	1584	13061	EGJ1500222_transcript_28599,EGJ1500222_transcript_21926,EGJ1500222_transcript_1828,EGJ1500222_transcript_29875,EGJ1500222_transcript_439,EGJ1500222_transcript_25476,EGJ1500222_transcript_24151,EGJ1500222_transcript_37504,EGJ1500222_transcript_29473,EGJ1500222_transcript_31768,EGJ1500222_transcript_23038,EGJ1500222_transcript_23463,EGJ1500222_transcript_34574,EGJ1500222_transcript_24304,EGJ1500222…	1.2689236655429306E-5
Biological process	primary metabolic process	GO:0044238	4	1.1869613392168077E-7	1.0708104321839225	1258	9687	1584	13061	EGJ1500222_transcript_16595,EGJ1500222_transcript_18776,EGJ1500222_transcript_40224,EGJ1500222_transcript_21943,EGJ1500222_transcript_8461,EGJ1500222_transcript_27254,EGJ1500222_transcript_401,EGJ1500222_transcript_29434,EGJ1500222_transcript_25076,EGJ1500222_transcript_7135,EGJ1500222_transcript_19619,EGJ1500222_transcript_20626,EGJ1500222_transcript_22800,EGJ1500222_transcript_28594,EGJ1500222_…
20008,EGJ1500222_transcript_30291,EGJ1500222_transcript_31137,EGJ1500222_transcript_31136,EGJ1500222_transcript_35979,EGJ1500222_transcript_21786,EGJ1500222_transcript_19460,EGJ1500222_transcript_32433,EGJ1500222_transcript_12828,EGJ1500222_transcript_4146,EGJ1500222_transcript_32436,EGJ1500222_transcript_4145,EGJ1500222_transcript_20466,EGJ1500222_transcript_4158,EGJ1500222_transcript_19455,EGJ1…	1.4388415175241392E-5
Biological process	regulation of nervous system process	GO:0031644	6	1.2587167630417895E-7	2.162775293922835	48	183	1584	13061	EGJ1500222_transcript_40224,EGJ1500222_transcript_19619,EGJ1500222_transcript_4071,EGJ1500222_transcript_25005,EGJ1500222_transcript_26785,EGJ1500222_transcript_8053,EGJ1500222_transcript_12102,EGJ1500222_transcript_16946,EGJ1500222_transcript_23263,EGJ1500222_transcript_12112,EGJ1500222_transcript_34342,EGJ1500222_transcript_21486,EGJ1500222_transcript_20136,EGJ1500222_transcript_11648,EGJ150022…	1.5037104750367348E-5
Biological process	nucleotide-excision repair, DNA damage recognition	GO:0000715	7	1.287503416103064E-7	4.004996392496392	17	35	1584	13061	EGJ1500222_transcript_1828,EGJ1500222_transcript_25476,EGJ1500222_transcript_24151,EGJ1500222_transcript_1712,EGJ1500222_transcript_7458,EGJ1500222_transcript_3955,EGJ1500222_transcript_37504,EGJ1500222_transcript_34574,EGJ1500222_transcript_24304,EGJ1500222_transcript_14990,EGJ1500222_transcript_27134,EGJ1500222_transcript_27579,EGJ1500222_transcript_1558,EGJ1500222_transcript_30707,EGJ1500222_t…	1.5161272369910796E-5
Biological process	RNA modification	GO:0009451	8	1.5062775760021907E-7	2.1510210803689063	48	184	1584	13061	EGJ1500222_transcript_29858,EGJ1500222_transcript_28955,EGJ1500222_transcript_26739,EGJ1500222_transcript_3582,EGJ1500222_transcript_18262,EGJ1500222_transcript_28486,EGJ1500222_transcript_22915,EGJ1500222_transcript_26051,EGJ1500222_transcript_40768,EGJ1500222_transcript_36274,EGJ1500222_transcript_1327,EGJ1500222_transcript_2629,EGJ1500222_transcript_26880,EGJ1500222_transcript_27736,EGJ1500222…	1.7487670505614166E-5
Biological process	positive regulation of excitatory postsynaptic potential	GO:2000463	9	1.5471825365320768E-7	3.395239156268568	21	51	1584	13061	EGJ1500222_transcript_40224,EGJ1500222_transcript_19619,EGJ1500222_transcript_4071,EGJ1500222_transcript_26785,EGJ1500222_transcript_8053,EGJ1500222_transcript_12102,EGJ1500222_transcript_23263,EGJ1500222_transcript_12112,EGJ1500222_transcript_20136,EGJ1500222_transcript_26020,EGJ1500222_transcript_18867,EGJ1500222_transcript_23848,EGJ1500222_transcript_20304,EGJ1500222_transcript_34921,EGJ150022…	1.771309117865821E-5
Biological process	negative regulation of voltage-gated calcium channel activity	GO:1901386	12	1.9713041010671617E-7	5.668836805555555	11	16	1584	13061	EGJ1500222_transcript_25005,EGJ1500222_transcript_32540,EGJ1500222_transcript_24278,EGJ1500222_transcript_12242,EGJ1500222_transcript_20279,EGJ1500222_transcript_31383,EGJ1500222_transcript_25616,EGJ1500222_transcript_11883,EGJ1500222_transcript_21210,EGJ1500222_transcript_19914,EGJ1500222_transcript_32857,	2.2259533842598102E-5
Biological process	social behavior	GO:0035176	4	2.1645431635963774E-7	3.893746492704826	17	36	1584	13061	EGJ1500222_transcript_25005,EGJ1500222_transcript_23263,EGJ1500222_transcript_32540,EGJ1500222_transcript_24278,EGJ1500222_transcript_3079,EGJ1500222_transcript_12242,EGJ1500222_transcript_20279,EGJ1500222_transcript_31383,EGJ1500222_transcript_20245,EGJ1500222_transcript_25616,EGJ1500222_transcript_11883,EGJ1500222_transcript_2422,EGJ1500222_transcript_21210,EGJ1500222_transcript_19914,EGJ150022…	2.4111255807466135E-5
Biological process	sperm motility	GO:0097722	4	2.2185339410007998E-7	2.781641718388706	28	83	1584	13061	EGJ1500222_transcript_22800,EGJ1500222_transcript_25005,EGJ1500222_transcript_24129,EGJ1500222_transcript_4896,EGJ1500222_transcript_34322,EGJ1500222_transcript_19133,EGJ1500222_transcript_12515,EGJ1500222_transcript_32540,EGJ1500222_transcript_29336,EGJ1500222_transcript_16220,EGJ1500222_transcript_24278,EGJ1500222_transcript_3079,EGJ1500222_transcript_30945,EGJ1500222_transcript_12242,EGJ150022…	2.4383167034226125E-5
Biological process	ribonucleoprotein complex biogenesis	GO:0022613	5	2.373401570832101E-7	1.5001501979078316	143	786	1584	13061	EGJ1500222_transcript_8461,EGJ1500222_transcript_29434,EGJ1500222_transcript_25076,EGJ1500222_transcript_8448,EGJ1500222_transcript_42864,EGJ1500222_transcript_9773,EGJ1500222_transcript_35289,EGJ1500222_transcript_3197,EGJ1500222_transcript_4942,EGJ1500222_transcript_28955,EGJ1500222_transcript_34399,EGJ1500222_transcript_12161,EGJ1500222_transcript_25464,EGJ1500222_transcript_28951,EGJ1500222_t…	2.5742038353117118E-5
Biological process	global genome nucleotide-excision repair	GO:0070911	10	2.453909113686592E-7	3.5605917125803486	19	44	1584	13061	EGJ1500222_transcript_1828,EGJ1500222_transcript_25476,EGJ1500222_transcript_24151,EGJ1500222_transcript_24530,EGJ1500222_transcript_7458,EGJ1500222_transcript_28649,EGJ1500222_transcript_37504,EGJ1500222_transcript_23776,EGJ1500222_transcript_20861,EGJ1500222_transcript_34574,EGJ1500222_transcript_24304,EGJ1500222_transcript_14990,EGJ1500222_transcript_27134,EGJ1500222_transcript_1558,EGJ1500222…	2.6269575096257893E-5
Biological process	mRNA metabolic process	GO:0016071	8	2.9786084798644197E-7	1.3621018444027293	224	1356	1584	13061	EGJ1500222_transcript_21943,EGJ1500222_transcript_25076,EGJ1500222_transcript_22800,EGJ1500222_transcript_42864,EGJ1500222_transcript_1828,EGJ1500222_transcript_26359,EGJ1500222_transcript_24198,EGJ1500222_transcript_25005,EGJ1500222_transcript_38797,EGJ1500222_transcript_30834,EGJ1500222_transcript_29854,EGJ1500222_transcript_12147,EGJ1500222_transcript_8066,EGJ1500222_transcript_26326,EGJ150022…	3.147778166605438E-5
Biological process	spicule insertion	GO:0034609	7	4.225997966011974E-7	5.889700577200577	10	14	1584	13061	EGJ1500222_transcript_37419,EGJ1500222_transcript_32109,EGJ1500222_transcript_35397,EGJ1500222_transcript_33595,EGJ1500222_transcript_22126,EGJ1500222_transcript_22553,EGJ1500222_transcript_31437,EGJ1500222_transcript_24866,EGJ1500222_transcript_23975,EGJ1500222_transcript_2381,	4.409481168840089E-5
Biological process	regulation of modification of synaptic structure	GO:1905244	7	4.970779340363052E-7	5.335375816993464	11	17	1584	13061	EGJ1500222_transcript_25005,EGJ1500222_transcript_32540,EGJ1500222_transcript_24278,EGJ1500222_transcript_12242,EGJ1500222_transcript_20279,EGJ1500222_transcript_31383,EGJ1500222_transcript_25616,EGJ1500222_transcript_11883,EGJ1500222_transcript_21210,EGJ1500222_transcript_19914,EGJ1500222_transcript_32857,	5.1217667628265796E-5
Biological process	negative regulation of calcium ion-dependent exocytosis	GO:0045955	11	4.970779340363052E-7	5.335375816993464	11	17	1584	13061	EGJ1500222_transcript_25005,EGJ1500222_transcript_32540,EGJ1500222_transcript_24278,EGJ1500222_transcript_12242,EGJ1500222_transcript_20279,EGJ1500222_transcript_31383,EGJ1500222_transcript_25616,EGJ1500222_transcript_11883,EGJ1500222_transcript_21210,EGJ1500222_transcript_19914,EGJ1500222_transcript_32857,	5.1217667628265796E-5
Biological process	biological process involved in intraspecies interaction between organisms	GO:0051703	2	5.705733101546429E-7	3.688812466772993	17	38	1584	13061	EGJ1500222_transcript_25005,EGJ1500222_transcript_23263,EGJ1500222_transcript_32540,EGJ1500222_transcript_24278,EGJ1500222_transcript_3079,EGJ1500222_transcript_12242,EGJ1500222_transcript_20279,EGJ1500222_transcript_31383,EGJ1500222_transcript_20245,EGJ1500222_transcript_25616,EGJ1500222_transcript_11883,EGJ1500222_transcript_2422,EGJ1500222_transcript_21210,EGJ1500222_transcript_19914,EGJ150022…	5.73565340927405E-5
Biological process	nucleobase-containing compound biosynthetic process	GO:0034654	6	7.599669182845048E-7	1.148891037377474	678	4866	1584	13061	EGJ1500222_transcript_16595,EGJ1500222_transcript_18776,EGJ1500222_transcript_21943,EGJ1500222_transcript_27254,EGJ1500222_transcript_401,EGJ1500222_transcript_29434,EGJ1500222_transcript_7135,EGJ1500222_transcript_22800,EGJ1500222_transcript_28594,EGJ1500222_transcript_28599,EGJ1500222_transcript_31759,EGJ1500222_transcript_28591,EGJ1500222_transcript_25047,EGJ1500222_transcript_8448,EGJ1500222_…	7.547478683637558E-5
Biological process	cellular response to hydroxyurea	GO:0072711	6	7.997839928108874E-7	4.466356271043772	13	24	1584	13061	EGJ1500222_transcript_439,EGJ1500222_transcript_25005,EGJ1500222_transcript_32540,EGJ1500222_transcript_24278,EGJ1500222_transcript_12242,EGJ1500222_transcript_20279,EGJ1500222_transcript_31383,EGJ1500222_transcript_25616,EGJ1500222_transcript_11883,EGJ1500222_transcript_21210,EGJ1500222_transcript_19977,EGJ1500222_transcript_19914,EGJ1500222_transcript_32857,	7.848356491357316E-5
Biological process	response to hydroxyurea	GO:0072710	5	7.997839928108874E-7	4.466356271043772	13	24	1584	13061	EGJ1500222_transcript_439,EGJ1500222_transcript_25005,EGJ1500222_transcript_32540,EGJ1500222_transcript_24278,EGJ1500222_transcript_12242,EGJ1500222_transcript_20279,EGJ1500222_transcript_31383,EGJ1500222_transcript_25616,EGJ1500222_transcript_11883,EGJ1500222_transcript_21210,EGJ1500222_transcript_19977,EGJ1500222_transcript_19914,EGJ1500222_transcript_32857,	7.848356491357316E-5
Biological process	sno(s)RNA metabolic process	GO:0016074	8	7.997839928108874E-7	4.466356271043772	13	24	1584	13061	EGJ1500222_transcript_28955,EGJ1500222_transcript_26739,EGJ1500222_transcript_18262,EGJ1500222_transcript_6647,EGJ1500222_transcript_40768,EGJ1500222_transcript_36274,EGJ1500222_transcript_36613,EGJ1500222_transcript_11906,EGJ1500222_transcript_33249,EGJ1500222_transcript_30182,EGJ1500222_transcript_31897,EGJ1500222_transcript_1996,EGJ1500222_transcript_33320,	7.848356491357316E-5
Biological process	negative regulation of dendrite morphogenesis	GO:0050774	11	8.976237223512484E-7	3.594227531727532	17	39	1584	13061	EGJ1500222_transcript_25005,EGJ1500222_transcript_26785,EGJ1500222_transcript_32540,EGJ1500222_transcript_24278,EGJ1500222_transcript_3079,EGJ1500222_transcript_12242,EGJ1500222_transcript_20279,EGJ1500222_transcript_31383,EGJ1500222_transcript_20245,EGJ1500222_transcript_25616,EGJ1500222_transcript_11883,EGJ1500222_transcript_21210,EGJ1500222_transcript_20304,EGJ1500222_transcript_19914,EGJ15002…	8.504726831426828E-5
Biological process	proteasome-mediated ubiquitin-dependent protein catabolic process	GO:0043161	10	9.456987064559996E-7	1.5232294317217983	121	655	1584	13061	EGJ1500222_transcript_27254,EGJ1500222_transcript_28599,EGJ1500222_transcript_30425,EGJ1500222_transcript_19642,EGJ1500222_transcript_1828,EGJ1500222_transcript_30889,EGJ1500222_transcript_29875,EGJ1500222_transcript_38352,EGJ1500222_transcript_5380,EGJ1500222_transcript_36598,EGJ1500222_transcript_28984,EGJ1500222_transcript_25476,EGJ1500222_transcript_24151,EGJ1500222_transcript_28956,EGJ150022…	8.858402769678187E-5
Biological process	nucleobase-containing compound metabolic process	GO:0006139	5	1.0049632099828898E-6	1.1237020227575125	808	5929	1584	13061	EGJ1500222_transcript_16595,EGJ1500222_transcript_18776,EGJ1500222_transcript_21943,EGJ1500222_transcript_27254,EGJ1500222_transcript_401,EGJ1500222_transcript_29434,EGJ1500222_transcript_25076,EGJ1500222_transcript_7135,EGJ1500222_transcript_22800,EGJ1500222_transcript_28594,EGJ1500222_transcript_28599,EGJ1500222_transcript_31759,EGJ1500222_transcript_28591,EGJ1500222_transcript_25047,EGJ1500222…	9.307765999875236E-5
Biological process	modification-dependent protein catabolic process	GO:0019941	8	1.0303960527036082E-6	1.455102495543672	147	833	1584	13061	EGJ1500222_transcript_27254,EGJ1500222_transcript_28599,EGJ1500222_transcript_30425,EGJ1500222_transcript_28591,EGJ1500222_transcript_19642,EGJ1500222_transcript_1828,EGJ1500222_transcript_30889,EGJ1500222_transcript_29875,EGJ1500222_transcript_38352,EGJ1500222_transcript_5380,EGJ1500222_transcript_8892,EGJ1500222_transcript_36598,EGJ1500222_transcript_28984,EGJ1500222_transcript_30827,EGJ1500222…	9.437282958262048E-5
Biological process	proteolysis involved in protein catabolic process	GO:0051603	7	1.1076476439386695E-6	1.4102099973578845	170	994	1584	13061	EGJ1500222_transcript_27254,EGJ1500222_transcript_28599,EGJ1500222_transcript_30425,EGJ1500222_transcript_28591,EGJ1500222_transcript_19642,EGJ1500222_transcript_1828,EGJ1500222_transcript_30889,EGJ1500222_transcript_29875,EGJ1500222_transcript_38352,EGJ1500222_transcript_25005,EGJ1500222_transcript_5380,EGJ1500222_transcript_8892,EGJ1500222_transcript_36598,EGJ1500222_transcript_28984,EGJ1500222…	1.0033340141743354E-4
Biological process	obsolete multi-organism localization	GO:1902579	0	1.125917478028704E-6	3.171377233877234	20	52	1584	13061	EGJ1500222_transcript_29891,EGJ1500222_transcript_1828,EGJ1500222_transcript_26314,EGJ1500222_transcript_25476,EGJ1500222_transcript_24151,EGJ1500222_transcript_23647,EGJ1500222_transcript_21442,EGJ1500222_transcript_17373,EGJ1500222_transcript_8361,EGJ1500222_transcript_37504,EGJ1500222_transcript_20811,EGJ1500222_transcript_28758,EGJ1500222_transcript_34574,EGJ1500222_transcript_24304,EGJ150022…	1.0087975838468052E-4
Biological process	obsolete multi-organism transport	GO:0044766	0	1.125917478028704E-6	3.171377233877234	20	52	1584	13061	EGJ1500222_transcript_29891,EGJ1500222_transcript_1828,EGJ1500222_transcript_26314,EGJ1500222_transcript_25476,EGJ1500222_transcript_24151,EGJ1500222_transcript_23647,EGJ1500222_transcript_21442,EGJ1500222_transcript_17373,EGJ1500222_transcript_8361,EGJ1500222_transcript_37504,EGJ1500222_transcript_20811,EGJ1500222_transcript_28758,EGJ1500222_transcript_34574,EGJ1500222_transcript_24304,EGJ150022…	1.0087975838468052E-4
Biological process	TRIF-dependent toll-like receptor signaling pathway	GO:0035666	14	1.1293450176141917E-6	5.497053872053873	10	15	1584	13061	EGJ1500222_transcript_1828,EGJ1500222_transcript_25476,EGJ1500222_transcript_24151,EGJ1500222_transcript_37504,EGJ1500222_transcript_34574,EGJ1500222_transcript_24304,EGJ1500222_transcript_27134,EGJ1500222_transcript_1558,EGJ1500222_transcript_23161,EGJ1500222_transcript_37720,	9.903394659780619E-5
Biological process	hypothalamus gonadotrophin-releasing hormone neuron differentiation	GO:0021886	6	1.1293450176141917E-6	5.497053872053873	10	15	1584	13061	EGJ1500222_transcript_1828,EGJ1500222_transcript_25476,EGJ1500222_transcript_24151,EGJ1500222_transcript_37504,EGJ1500222_transcript_31768,EGJ1500222_transcript_34574,EGJ1500222_transcript_24304,EGJ1500222_transcript_27134,EGJ1500222_transcript_23161,EGJ1500222_transcript_37720,	9.903394659780619E-5
Biological process	hypothalamus gonadotrophin-releasing hormone neuron development	GO:0021888	8	1.1293450176141917E-6	5.497053872053873	10	15	1584	13061	EGJ1500222_transcript_1828,EGJ1500222_transcript_25476,EGJ1500222_transcript_24151,EGJ1500222_transcript_37504,EGJ1500222_transcript_31768,EGJ1500222_transcript_34574,EGJ1500222_transcript_24304,EGJ1500222_transcript_27134,EGJ1500222_transcript_23161,EGJ1500222_transcript_37720,	9.903394659780619E-5
Biological process	hypothalamus cell differentiation	GO:0021979	5	1.1293450176141917E-6	5.497053872053873	10	15	1584	13061	EGJ1500222_transcript_1828,EGJ1500222_transcript_25476,EGJ1500222_transcript_24151,EGJ1500222_transcript_37504,EGJ1500222_transcript_31768,EGJ1500222_transcript_34574,EGJ1500222_transcript_24304,EGJ1500222_transcript_27134,EGJ1500222_transcript_23161,EGJ1500222_transcript_37720,	9.903394659780619E-5
Biological process	ubiquitin-dependent protein catabolic process	GO:0006511	9	1.169506003928511E-6	1.4562840647645763	145	821	1584	13061	EGJ1500222_transcript_27254,EGJ1500222_transcript_28599,EGJ1500222_transcript_30425,EGJ1500222_transcript_28591,EGJ1500222_transcript_19642,EGJ1500222_transcript_1828,EGJ1500222_transcript_30889,EGJ1500222_transcript_29875,EGJ1500222_transcript_38352,EGJ1500222_transcript_5380,EGJ1500222_transcript_8892,EGJ1500222_transcript_36598,EGJ1500222_transcript_28984,EGJ1500222_transcript_30827,EGJ1500222…	9.836977541206853E-5
Biological process	negative regulation of receptor internalization	GO:0002091	10	1.4812120531226824E-6	4.287702020202021	13	25	1584	13061	EGJ1500222_transcript_25005,EGJ1500222_transcript_32540,EGJ1500222_transcript_24278,EGJ1500222_transcript_12242,EGJ1500222_transcript_20279,EGJ1500222_transcript_6928,EGJ1500222_transcript_31383,EGJ1500222_transcript_39826,EGJ1500222_transcript_25616,EGJ1500222_transcript_11883,EGJ1500222_transcript_21210,EGJ1500222_transcript_19914,EGJ1500222_transcript_32857,	1.2332960559485121E-4
Biological process	regulation of alternative mRNA splicing, via spliceosome	GO:0000381	12	1.5099491317283054E-6	1.9401366607248962	52	221	1584	13061	EGJ1500222_transcript_22800,EGJ1500222_transcript_26359,EGJ1500222_transcript_25005,EGJ1500222_transcript_1440,EGJ1500222_transcript_24129,EGJ1500222_transcript_26308,EGJ1500222_transcript_26764,EGJ1500222_transcript_33414,EGJ1500222_transcript_32540,EGJ1500222_transcript_29336,EGJ1500222_transcript_30537,EGJ1500222_transcript_16220,EGJ1500222_transcript_24278,EGJ1500222_transcript_34061,EGJ15002…	1.244651069283642E-4
Biological process	obsolete multi-organism behavior	GO:0051705	0	1.5405944496782453E-6	2.787238583013231	24	71	1584	13061	EGJ1500222_transcript_25005,EGJ1500222_transcript_36583,EGJ1500222_transcript_23263,EGJ1500222_transcript_32540,EGJ1500222_transcript_24278,EGJ1500222_transcript_3079,EGJ1500222_transcript_12242,EGJ1500222_transcript_20279,EGJ1500222_transcript_31383,EGJ1500222_transcript_20245,EGJ1500222_transcript_33229,EGJ1500222_transcript_25616,EGJ1500222_transcript_11883,EGJ1500222_transcript_2422,EGJ150022…	1.257338618682948E-4
Biological process	cilium movement	GO:0003341	5	1.8437395080672658E-6	2.490852535774411	29	96	1584	13061	EGJ1500222_transcript_22800,EGJ1500222_transcript_25005,EGJ1500222_transcript_24129,EGJ1500222_transcript_4896,EGJ1500222_transcript_34322,EGJ1500222_transcript_19133,EGJ1500222_transcript_12515,EGJ1500222_transcript_32540,EGJ1500222_transcript_29336,EGJ1500222_transcript_16220,EGJ1500222_transcript_24278,EGJ1500222_transcript_3079,EGJ1500222_transcript_30945,EGJ1500222_transcript_12242,EGJ150022…	1.4899945848037717E-4
Biological process	RNA metabolic process	GO:0016070	7	1.9250726690511755E-6	1.1510098512049491	635	4549	1584	13061	EGJ1500222_transcript_16595,EGJ1500222_transcript_18776,EGJ1500222_transcript_21943,EGJ1500222_transcript_27254,EGJ1500222_transcript_401,EGJ1500222_transcript_29434,EGJ1500222_transcript_25076,EGJ1500222_transcript_22800,EGJ1500222_transcript_28599,EGJ1500222_transcript_28591,EGJ1500222_transcript_25047,EGJ1500222_transcript_8448,EGJ1500222_transcript_42864,EGJ1500222_transcript_421,EGJ1500222_t…	1.540618836018334E-4
Biological process	modification-dependent macromolecule catabolic process	GO:0043632	6	1.9474039660849485E-6	1.4373921785582564	148	849	1584	13061	EGJ1500222_transcript_27254,EGJ1500222_transcript_28599,EGJ1500222_transcript_30425,EGJ1500222_transcript_28591,EGJ1500222_transcript_19642,EGJ1500222_transcript_1828,EGJ1500222_transcript_30889,EGJ1500222_transcript_29875,EGJ1500222_transcript_38352,EGJ1500222_transcript_5380,EGJ1500222_transcript_8892,EGJ1500222_transcript_36598,EGJ1500222_transcript_28984,EGJ1500222_transcript_30827,EGJ1500222…	1.543504893503676E-4
Biological process	negative regulation of regulated secretory pathway	GO:1903306	10	1.949051844918337E-6	4.497589531680441	12	22	1584	13061	EGJ1500222_transcript_25005,EGJ1500222_transcript_32540,EGJ1500222_transcript_24278,EGJ1500222_transcript_1795,EGJ1500222_transcript_12242,EGJ1500222_transcript_20279,EGJ1500222_transcript_31383,EGJ1500222_transcript_25616,EGJ1500222_transcript_11883,EGJ1500222_transcript_21210,EGJ1500222_transcript_19914,EGJ1500222_transcript_32857,	1.5300985102535098E-4
Biological process	energy coupled proton transport, down electrochemical gradient	GO:0015985	9	2.069641275137535E-6	3.7479912764003678	15	33	1584	13061	EGJ1500222_transcript_7135,EGJ1500222_transcript_8425,EGJ1500222_transcript_29859,EGJ1500222_transcript_2779,EGJ1500222_transcript_1224,EGJ1500222_transcript_21509,EGJ1500222_transcript_6521,EGJ1500222_transcript_40252,EGJ1500222_transcript_6018,EGJ1500222_transcript_23407,EGJ1500222_transcript_24006,EGJ1500222_transcript_40925,EGJ1500222_transcript_6707,EGJ1500222_transcript_18573,EGJ1500222_tra…	1.609438965184783E-4
Biological process	proton motive force-driven ATP synthesis	GO:0015986	13	2.069641275137535E-6	3.7479912764003678	15	33	1584	13061	EGJ1500222_transcript_7135,EGJ1500222_transcript_8425,EGJ1500222_transcript_29859,EGJ1500222_transcript_2779,EGJ1500222_transcript_1224,EGJ1500222_transcript_21509,EGJ1500222_transcript_6521,EGJ1500222_transcript_40252,EGJ1500222_transcript_6018,EGJ1500222_transcript_23407,EGJ1500222_transcript_24006,EGJ1500222_transcript_40925,EGJ1500222_transcript_6707,EGJ1500222_transcript_18573,EGJ1500222_tra…	1.609438965184783E-4
Biological process	RNA biosynthetic process	GO:0032774	8	2.1740136901815532E-6	1.1597187666767628	591	4202	1584	13061	EGJ1500222_transcript_16595,EGJ1500222_transcript_18776,EGJ1500222_transcript_21943,EGJ1500222_transcript_27254,EGJ1500222_transcript_401,EGJ1500222_transcript_29434,EGJ1500222_transcript_22800,EGJ1500222_transcript_28599,EGJ1500222_transcript_28591,EGJ1500222_transcript_25047,EGJ1500222_transcript_8448,EGJ1500222_transcript_42864,EGJ1500222_transcript_421,EGJ1500222_transcript_30874,EGJ1500222_t…	1.6592958192746798E-4
Biological process	obsolete regulation of histone H3-K9 trimethylation	GO:1900112	0	2.5135079371185753E-6	5.708479020979022	9	13	1584	13061	EGJ1500222_transcript_439,EGJ1500222_transcript_33483,EGJ1500222_transcript_23659,EGJ1500222_transcript_20862,EGJ1500222_transcript_31960,EGJ1500222_transcript_12367,EGJ1500222_transcript_19977,EGJ1500222_transcript_28445,EGJ1500222_transcript_23990,	1.9008115528136162E-4
Biological process	DNA damage response	GO:0006974	5	2.5729991942613495E-6	1.399712791495199	165	972	1584	13061	EGJ1500222_transcript_19642,EGJ1500222_transcript_42864,EGJ1500222_transcript_21926,EGJ1500222_transcript_1828,EGJ1500222_transcript_26359,EGJ1500222_transcript_38352,EGJ1500222_transcript_439,EGJ1500222_transcript_25005,EGJ1500222_transcript_30834,EGJ1500222_transcript_5380,EGJ1500222_transcript_16987,EGJ1500222_transcript_25476,EGJ1500222_transcript_24151,EGJ1500222_transcript_37418,EGJ1500222_…	1.9281120325723912E-4
Biological process	fat pad development	GO:0060613	7	2.6830360303486955E-6	5.153488005050505	10	16	1584	13061	EGJ1500222_transcript_1828,EGJ1500222_transcript_25476,EGJ1500222_transcript_24151,EGJ1500222_transcript_37504,EGJ1500222_transcript_31768,EGJ1500222_transcript_34574,EGJ1500222_transcript_24304,EGJ1500222_transcript_27134,EGJ1500222_transcript_23161,EGJ1500222_transcript_37720,	1.9924563962310176E-4
Biological process	hematopoietic stem cell homeostasis	GO:0061484	5	3.1553963595332135E-6	8.245580808080808	6	6	1584	13061	EGJ1500222_transcript_16595,EGJ1500222_transcript_16552,EGJ1500222_transcript_1878,EGJ1500222_transcript_1864,EGJ1500222_transcript_1909,EGJ1500222_transcript_16455,	2.322315374252882E-4
Biological process	ribosomal large subunit assembly	GO:0000027	8	3.2868855013301612E-6	3.4718234981392877	16	38	1584	13061	EGJ1500222_transcript_29434,EGJ1500222_transcript_35289,EGJ1500222_transcript_3558,EGJ1500222_transcript_5710,EGJ1500222_transcript_32554,EGJ1500222_transcript_4483,EGJ1500222_transcript_34725,EGJ1500222_transcript_1708,EGJ1500222_transcript_30946,EGJ1500222_transcript_1699,EGJ1500222_transcript_30005,EGJ1500222_transcript_28796,EGJ1500222_transcript_5518,EGJ1500222_transcript_37613,EGJ1500222_tr…	2.3976811670322584E-4
Biological process	positive regulation of post-translational protein modification	GO:1901875	10	3.3465372362151413E-6	1.9331744478275579	49	209	1584	13061	EGJ1500222_transcript_21926,EGJ1500222_transcript_4040,EGJ1500222_transcript_30834,EGJ1500222_transcript_24151,EGJ1500222_transcript_26785,EGJ1500222_transcript_1878,EGJ1500222_transcript_37418,EGJ1500222_transcript_25417,EGJ1500222_transcript_24530,EGJ1500222_transcript_37809,EGJ1500222_transcript_22300,EGJ1500222_transcript_21892,EGJ1500222_transcript_31691,EGJ1500222_transcript_28649,EGJ150022…	2.419781266501878E-4
Biological process	positive regulation of protein modification by small protein conjugation or removal	GO:1903322	11	3.3465372362151413E-6	1.9331744478275579	49	209	1584	13061	EGJ1500222_transcript_21926,EGJ1500222_transcript_4040,EGJ1500222_transcript_30834,EGJ1500222_transcript_24151,EGJ1500222_transcript_26785,EGJ1500222_transcript_1878,EGJ1500222_transcript_37418,EGJ1500222_transcript_25417,EGJ1500222_transcript_24530,EGJ1500222_transcript_37809,EGJ1500222_transcript_22300,EGJ1500222_transcript_21892,EGJ1500222_transcript_31691,EGJ1500222_transcript_28649,EGJ150022…	2.419781266501878E-4
Biological process	microtubule-based movement	GO:0007018	4	3.535996083825488E-6	1.6053343166175025	88	452	1584	13061	EGJ1500222_transcript_22800,EGJ1500222_transcript_1828,EGJ1500222_transcript_31708,EGJ1500222_transcript_18725,EGJ1500222_transcript_25005,EGJ1500222_transcript_25476,EGJ1500222_transcript_38792,EGJ1500222_transcript_24151,EGJ1500222_transcript_1899,EGJ1500222_transcript_24129,EGJ1500222_transcript_12101,EGJ1500222_transcript_32193,EGJ1500222_transcript_25856,EGJ1500222_transcript_4896,EGJ1500222…	2.512691010256336E-4
Biological process	regulation of filopodium assembly	GO:0051489	9	3.6122292976781267E-6	2.0874888121723565	40	158	1584	13061	EGJ1500222_transcript_16590,EGJ1500222_transcript_31708,EGJ1500222_transcript_25005,EGJ1500222_transcript_23269,EGJ1500222_transcript_16946,EGJ1500222_transcript_11648,EGJ1500222_transcript_19153,EGJ1500222_transcript_34737,EGJ1500222_transcript_32540,EGJ1500222_transcript_17350,EGJ1500222_transcript_31849,EGJ1500222_transcript_17992,EGJ1500222_transcript_8311,EGJ1500222_transcript_24278,EGJ15002…	2.544923598355624E-4
Biological process	cellular response to salt	GO:1902075	5	3.6457532502920387E-6	3.071883046147752	19	51	1584	13061	EGJ1500222_transcript_25005,EGJ1500222_transcript_30834,EGJ1500222_transcript_36992,EGJ1500222_transcript_1385,EGJ1500222_transcript_6695,EGJ1500222_transcript_32540,EGJ1500222_transcript_24278,EGJ1500222_transcript_33199,EGJ1500222_transcript_12242,EGJ1500222_transcript_24665,EGJ1500222_transcript_20279,EGJ1500222_transcript_31383,EGJ1500222_transcript_25616,EGJ1500222_transcript_11883,EGJ150022…	2.5467749188268874E-4
Biological process	negative regulation of dendrite development	GO:2000171	10	4.070458824001477E-6	2.7908119658119657	22	65	1584	13061	EGJ1500222_transcript_25047,EGJ1500222_transcript_25005,EGJ1500222_transcript_26785,EGJ1500222_transcript_32540,EGJ1500222_transcript_24278,EGJ1500222_transcript_3079,EGJ1500222_transcript_12242,EGJ1500222_transcript_20279,EGJ1500222_transcript_32273,EGJ1500222_transcript_31383,EGJ1500222_transcript_20245,EGJ1500222_transcript_29033,EGJ1500222_transcript_28306,EGJ1500222_transcript_25602,EGJ15002…	2.8195623601885863E-4
Biological process	positive regulation of nervous system process	GO:0031646	7	4.207994244276314E-6	2.323754591368228	31	110	1584	13061	EGJ1500222_transcript_40224,EGJ1500222_transcript_19619,EGJ1500222_transcript_4071,EGJ1500222_transcript_26785,EGJ1500222_transcript_8053,EGJ1500222_transcript_12102,EGJ1500222_transcript_16946,EGJ1500222_transcript_23263,EGJ1500222_transcript_12112,EGJ1500222_transcript_34342,EGJ1500222_transcript_21486,EGJ1500222_transcript_20136,EGJ1500222_transcript_11648,EGJ1500222_transcript_11646,EGJ150022…	2.890541379630805E-4
Biological process	nucleic acid biosynthetic process	GO:0141187	7	4.323309187537205E-6	1.150590241495414	607	4350	1584	13061	EGJ1500222_transcript_16595,EGJ1500222_transcript_18776,EGJ1500222_transcript_21943,EGJ1500222_transcript_27254,EGJ1500222_transcript_401,EGJ1500222_transcript_29434,EGJ1500222_transcript_22800,EGJ1500222_transcript_28599,EGJ1500222_transcript_28591,EGJ1500222_transcript_25047,EGJ1500222_transcript_8448,EGJ1500222_transcript_42864,EGJ1500222_transcript_421,EGJ1500222_transcript_30874,EGJ1500222_t…	2.945209721724726E-4
Biological process	negative regulation of exocytosis	GO:0045920	9	4.516147808053539E-6	3.970094463150019	13	27	1584	13061	EGJ1500222_transcript_25005,EGJ1500222_transcript_2726,EGJ1500222_transcript_32540,EGJ1500222_transcript_24278,EGJ1500222_transcript_1795,EGJ1500222_transcript_12242,EGJ1500222_transcript_20279,EGJ1500222_transcript_31383,EGJ1500222_transcript_25616,EGJ1500222_transcript_11883,EGJ1500222_transcript_21210,EGJ1500222_transcript_19914,EGJ1500222_transcript_32857,	3.0513611788348624E-4
Biological process	response to antimetabolite	GO:0097329	4	4.516147808053539E-6	3.970094463150019	13	27	1584	13061	EGJ1500222_transcript_439,EGJ1500222_transcript_25005,EGJ1500222_transcript_32540,EGJ1500222_transcript_24278,EGJ1500222_transcript_12242,EGJ1500222_transcript_20279,EGJ1500222_transcript_31383,EGJ1500222_transcript_25616,EGJ1500222_transcript_11883,EGJ1500222_transcript_21210,EGJ1500222_transcript_19977,EGJ1500222_transcript_19914,EGJ1500222_transcript_32857,	3.0513611788348624E-4
Biological process	protein modification by small protein conjugation	GO:0032446	9	4.549998644742814E-6	1.4344627438338327	139	799	1584	13061	EGJ1500222_transcript_28591,EGJ1500222_transcript_19642,EGJ1500222_transcript_21926,EGJ1500222_transcript_1828,EGJ1500222_transcript_30889,EGJ1500222_transcript_25044,EGJ1500222_transcript_40649,EGJ1500222_transcript_4040,EGJ1500222_transcript_8892,EGJ1500222_transcript_23294,EGJ1500222_transcript_25476,EGJ1500222_transcript_24151,EGJ1500222_transcript_34399,EGJ1500222_transcript_26785,EGJ1500222…	3.0246482926302436E-4
Biological process	nucleotide-excision repair, preincision complex assembly	GO:0006294	8	4.598523716259351E-6	3.2598807845900866	17	43	1584	13061	EGJ1500222_transcript_1828,EGJ1500222_transcript_25476,EGJ1500222_transcript_24151,EGJ1500222_transcript_21416,EGJ1500222_transcript_7458,EGJ1500222_transcript_37504,EGJ1500222_transcript_20861,EGJ1500222_transcript_34574,EGJ1500222_transcript_24304,EGJ1500222_transcript_14990,EGJ1500222_transcript_27134,EGJ1500222_transcript_1558,EGJ1500222_transcript_12028,EGJ1500222_transcript_23161,EGJ1500222…	3.0324504794500664E-4
Biological process	glucosamine-containing compound biosynthetic process	GO:1901073	7	4.758337097787724E-6	4.535069444444444	11	20	1584	13061	EGJ1500222_transcript_28594,EGJ1500222_transcript_29872,EGJ1500222_transcript_22381,EGJ1500222_transcript_23646,EGJ1500222_transcript_21102,EGJ1500222_transcript_21588,EGJ1500222_transcript_11786,EGJ1500222_transcript_19847,EGJ1500222_transcript_21252,EGJ1500222_transcript_12404,EGJ1500222_transcript_12408,	3.112934341036842E-4
Biological process	cellular response to potassium ion	GO:0035865	6	4.758337097787724E-6	4.535069444444444	11	20	1584	13061	EGJ1500222_transcript_25005,EGJ1500222_transcript_32540,EGJ1500222_transcript_24278,EGJ1500222_transcript_12242,EGJ1500222_transcript_20279,EGJ1500222_transcript_31383,EGJ1500222_transcript_25616,EGJ1500222_transcript_11883,EGJ1500222_transcript_21210,EGJ1500222_transcript_19914,EGJ1500222_transcript_32857,	3.112934341036842E-4
Biological process	regulation of synaptic vesicle exocytosis	GO:2000300	10	4.938322295200415E-6	2.838642573273721	21	61	1584	13061	EGJ1500222_transcript_25005,EGJ1500222_transcript_1439,EGJ1500222_transcript_21486,EGJ1500222_transcript_11646,EGJ1500222_transcript_32540,EGJ1500222_transcript_32995,EGJ1500222_transcript_24278,EGJ1500222_transcript_30938,EGJ1500222_transcript_12242,EGJ1500222_transcript_27716,EGJ1500222_transcript_20279,EGJ1500222_transcript_33110,EGJ1500222_transcript_31383,EGJ1500222_transcript_35019,EGJ15002…	3.1802023968232045E-4
Biological process	interleukin-1-mediated signaling pathway	GO:0070498	8	5.1139158004920304E-6	3.5338203463203466	15	35	1584	13061	EGJ1500222_transcript_19642,EGJ1500222_transcript_1828,EGJ1500222_transcript_30889,EGJ1500222_transcript_25476,EGJ1500222_transcript_24151,EGJ1500222_transcript_37504,EGJ1500222_transcript_11776,EGJ1500222_transcript_23711,EGJ1500222_transcript_34574,EGJ1500222_transcript_24304,EGJ1500222_transcript_27134,EGJ1500222_transcript_1558,EGJ1500222_transcript_23161,EGJ1500222_transcript_37720,EGJ150022…	3.267752553756264E-4
Biological process	glucosamine biosynthetic process	GO:0006042	8	6.2771425929364355E-6	5.30073051948052	9	14	1584	13061	EGJ1500222_transcript_22381,EGJ1500222_transcript_23646,EGJ1500222_transcript_21102,EGJ1500222_transcript_21588,EGJ1500222_transcript_11786,EGJ1500222_transcript_19847,EGJ1500222_transcript_21252,EGJ1500222_transcript_12404,EGJ1500222_transcript_12408,	3.9801912610442334E-4
Biological process	obsolete cellular macromolecule biosynthetic process	GO:0034645	0	7.17287711293757E-6	1.2201828153755194	359	2426	1584	13061	EGJ1500222_transcript_18776,EGJ1500222_transcript_21943,EGJ1500222_transcript_8461,EGJ1500222_transcript_25076,EGJ1500222_transcript_28599,EGJ1500222_transcript_42864,EGJ1500222_transcript_21921,EGJ1500222_transcript_29891,EGJ1500222_transcript_421,EGJ1500222_transcript_31721,EGJ1500222_transcript_30879,EGJ1500222_transcript_1828,EGJ1500222_transcript_896,EGJ1500222_transcript_29875,EGJ1500222_tr…	4.513437102438503E-4
Biological process	obsolete cellular response to monosodium glutamate	GO:1904009	0	7.898557296992514E-6	3.6074416035353534	14	32	1584	13061	EGJ1500222_transcript_25005,EGJ1500222_transcript_36992,EGJ1500222_transcript_1385,EGJ1500222_transcript_6695,EGJ1500222_transcript_32540,EGJ1500222_transcript_24278,EGJ1500222_transcript_12242,EGJ1500222_transcript_20279,EGJ1500222_transcript_31383,EGJ1500222_transcript_25616,EGJ1500222_transcript_11883,EGJ1500222_transcript_21210,EGJ1500222_transcript_19914,EGJ1500222_transcript_32857,	4.932409681750704E-4
[truncated: 841 more rows]

## Sheet: Cluster_6_KEGG
Term Name	MainClass	GeneHitsInSelectedSet	AllGenesInSelectedSet	GeneHitsInBackground	AllGenesInBackground	p-value	enrichFactor	GeneListInSelectedSets	corrected p-value(BH method)
[truncated: 157 more rows]

## Sheet: Cluster_7 description
EGJ1500222_transcript_22951	Zona pellucida (ZP) domain
EGJ1500222_transcript_30878	Dihydrolipoyl dehydrogenase(DLD)
EGJ1500222_transcript_37106	ER retention sequence binding(KDELR2)
[truncated: 1,570 more rows]

## Sheet: Cluster_7_GO
Class	GO_Name	GO_ID	GO_Level	P_value	EnrichmentScore	HitsGenesCountsInSelectedSet	HitsGenesCountsInBackground	AllGenesCountsInSelectedSet	AllGenesCountsInBackground	GenesOfSelectedSetInGOterm	corrected p-value(BH method)
[truncated: 1,362 more rows]

[truncated: 1 more sheets: Cluster_7_KEGG]
